# Supplementary material for: Unveiling an Alternative Mechanism for Lewis Basic Selenium as a C─H Hydrogen Bond Catalyst and Its Application in the Halogenation of Arenes
Source: Angew Chem Int Ed Engl. 2025 Aug 10;64(39):e202511770. doi: 10.1002/anie.202511770 (PMC12455386; doi:10.1002/anie.202511770)
Supplement: Supplementary file 2 — Supporting Information [file ANIE-64-e202511770-s001.zip]

Archive with 5 entries (4 files):
- anie202511770-sup-0002-SuppMat.zip/
- anie202511770-sup-0002-SuppMat.zip/2a.cif
- anie202511770-sup-0002-SuppMat.zip/2b.cif
- anie202511770-sup-0002-SuppMat.zip/2c.cif
- anie202511770-sup-0002-SuppMat.zip/5.cif
