# Supplementary material for: Unveiling an Alternative Mechanism for Lewis Basic Selenium as a C─H Hydrogen Bond Catalyst and Its Application in the Halogenation of Arenes
Source: Angew Chem Int Ed Engl. 2025 Aug 10;64(39):e202511770. doi: 10.1002/anie.202511770 (PMC12455386; doi:10.1002/anie.202511770)
Supplement: Supplementary file 2 — Supporting Information [file ANIE-64-e202511770-s001.zip › anie202511770-sup-0002-SuppMat.zip/2a.cif]

 
data_5senbutylzbr
 
_audit_creation_method            'SHELXL-2018/3'
_shelx_SHELXL_version_number      '2018/3'
_chemical_name_systematic         ?
_chemical_name_common             ?
_chemical_melting_point           ?
_chemical_formula_moiety          ?
_chemical_formula_sum
 'C11 H20 Br2 N2 Se' 
_chemical_formula_weight          419.07

loop_
 _atom_type_symbol
 _atom_type_description
 _atom_type_scat_dispersion_real
 _atom_type_scat_dispersion_imag
 _atom_type_scat_source
 'C'  'C'   0.0033   0.0016
 'International Tables Vol C Tables 4.2.6.8 and 6.1.1.4'
 'H'  'H'   0.0000   0.0000
 'International Tables Vol C Tables 4.2.6.8 and 6.1.1.4'
 'N'  'N'   0.0061   0.0033
 'International Tables Vol C Tables 4.2.6.8 and 6.1.1.4'
 'Se'  'Se'  -0.0929   2.2259
 'International Tables Vol C Tables 4.2.6.8 and 6.1.1.4'
 'Br'  'Br'  -0.2901   2.4595
 'International Tables Vol C Tables 4.2.6.8 and 6.1.1.4'
 
_space_group_crystal_system       monoclinic
_space_group_IT_number            14
_space_group_name_H-M_alt         'P 21/n'
_space_group_name_Hall            '-P 2yn'
 
_shelx_space_group_comment
;
The symmetry employed for this shelxl refinement is uniquely defined
by the following loop, which should always be used as a source of
symmetry information in preference to the above space-group names.
They are only intended as comments.
;
 
loop_
 _space_group_symop_operation_xyz
 'x, y, z'
 '-x+1/2, y+1/2, -z+1/2'
 '-x, -y, -z'
 'x-1/2, -y-1/2, z-1/2'
 
_cell_length_a                    7.4789(5)
_cell_length_b                    15.9447(11)
_cell_length_c                    13.0545(9)
_cell_angle_alpha                 90
_cell_angle_beta                  93.489(3)
_cell_angle_gamma                 90
_cell_volume                      1553.85(18)
_cell_formula_units_Z             4
_cell_measurement_temperature     296(2)
_cell_measurement_reflns_used     1383
_cell_measurement_theta_min       15
_cell_measurement_theta_max       15
 
_exptl_crystal_description        block
_exptl_crystal_colour             yellow
_exptl_crystal_density_meas       ?
_exptl_crystal_density_method     ?
_exptl_crystal_density_diffrn     1.791          
_exptl_crystal_F_000              816
_exptl_transmission_factor_min    ?
_exptl_transmission_factor_max    ?
_exptl_crystal_size_max           0.500
_exptl_crystal_size_mid           0.300
_exptl_crystal_size_min           0.300
_exptl_absorpt_coefficient_mu     7.540
_shelx_estimated_absorpt_T_min    0.117
_shelx_estimated_absorpt_T_max    0.211
_exptl_absorpt_correction_type    multi-scan
_exptl_absorpt_correction_T_min   0.1417  
_exptl_absorpt_correction_T_max   0.7456
_exptl_absorpt_process_details    ?
_exptl_absorpt_special_details    ?
_diffrn_ambient_temperature       296(2)
_diffrn_radiation_wavelength      0.71073
_diffrn_radiation_type            MoK\a
_diffrn_source                    ?
_diffrn_measurement_device_type   'BRUKER D8VENTURE DIFFRACTOMETER'
_diffrn_measurement_method        'PHI & OMEGA SCAN'
_diffrn_detector_area_resol_mean  ?
_diffrn_reflns_number             19277
_diffrn_reflns_av_unetI/netI      0.0367
_diffrn_reflns_av_R_equivalents   0.0556
_diffrn_reflns_limit_h_min        -8
_diffrn_reflns_limit_h_max        8
_diffrn_reflns_limit_k_min        -19
_diffrn_reflns_limit_k_max        19
_diffrn_reflns_limit_l_min        -13
_diffrn_reflns_limit_l_max        15
_diffrn_reflns_theta_min          2.018
_diffrn_reflns_theta_max          25.246
_diffrn_reflns_theta_full         25.242
_diffrn_measured_fraction_theta_max   0.999
_diffrn_measured_fraction_theta_full  0.999
_diffrn_reflns_Laue_measured_fraction_max    0.999
_diffrn_reflns_Laue_measured_fraction_full   0.999
_diffrn_reflns_point_group_measured_fraction_max   0.999
_diffrn_reflns_point_group_measured_fraction_full  0.999
_reflns_number_total              2801
_reflns_number_gt                 2210
_reflns_threshold_expression      'I > 2\s(I)'
_reflns_Friedel_coverage          0.000
_reflns_Friedel_fraction_max      .
_reflns_Friedel_fraction_full     .
 
_reflns_special_details
;
 Reflections were merged by SHELXL according to the crystal
 class for the calculation of statistics and refinement.
 
 _reflns_Friedel_fraction is defined as the number of unique
 Friedel pairs measured divided by the number that would be
 possible theoretically, ignoring centric projections and
 systematic absences.
;
 
_computing_data_collection        'BRUKER D8VENTURE DIFFRACTOMETER'
_computing_cell_refinement        'BRUKER D8VENTURE DIFFRACTOMETER'
_computing_data_reduction         'BRUKER D8VENTURE DIFFRACTOMETER'
_computing_structure_solution     'SHELXT 2014/5 (Sheldrick, 2014)'
_computing_structure_refinement 'SHELXL-2018/3 (Sheldrick, 2018)'
_computing_molecular_graphics     'BRUKER SHELXTL'
_computing_publication_material   'BRUKER SHELXTL'
_refine_special_details           ?
_refine_ls_structure_factor_coef  Fsqd
_refine_ls_matrix_type            full
_refine_ls_weighting_scheme       calc
_refine_ls_weighting_details
'w=1/[\s^2^(Fo^2^)+(0.0856P)^2^+1.4451P] where P=(Fo^2^+2Fc^2^)/3'
_atom_sites_solution_primary      ?
_atom_sites_solution_secondary    ?
_atom_sites_solution_hydrogens    geom
_refine_ls_hydrogen_treatment     constr
_refine_ls_extinction_method      'SHELXL-2018/3 (Sheldrick 2018)'
_refine_ls_extinction_coef        0.0189(14)
_refine_ls_extinction_expression
 'Fc^*^=kFc[1+0.001xFc^2^\l^3^/sin(2\q)]^-1/4^'
_refine_ls_number_reflns          2801
_refine_ls_number_parameters      146
_refine_ls_number_restraints      0
_refine_ls_R_factor_all           0.0603
_refine_ls_R_factor_gt            0.0436
_refine_ls_wR_factor_ref          0.1392
_refine_ls_wR_factor_gt           0.1216
_refine_ls_goodness_of_fit_ref    1.059
_refine_ls_restrained_S_all       1.059
_refine_ls_shift/su_max           0.001
_refine_ls_shift/su_mean          0.000
 
loop_
 _atom_site_label
 _atom_site_type_symbol
 _atom_site_fract_x
 _atom_site_fract_y
 _atom_site_fract_z
 _atom_site_U_iso_or_equiv
 _atom_site_adp_type
 _atom_site_occupancy
 _atom_site_site_symmetry_order  
 _atom_site_calc_flag
 _atom_site_refinement_flags_posn
 _atom_site_refinement_flags_adp
 _atom_site_refinement_flags_occupancy
 _atom_site_disorder_assembly
 _atom_site_disorder_group
Se1 Se 0.18322(6) 0.40619(3) 0.23968(4) 0.0442(2) Uani 1 1 d . . . . .
Br1 Br 0.07998(7) 0.53950(4) 0.33905(6) 0.0572(3) Uani 1 1 d . . . . .
Br2 Br 0.30370(10) 0.27705(4) 0.15554(6) 0.0718(3) Uani 1 1 d . . . . .
N1 N 0.5429(5) 0.4348(3) 0.3231(4) 0.0386(10) Uani 1 1 d . . . . .
N2 N 0.3817(5) 0.3725(2) 0.4315(3) 0.0378(10) Uani 1 1 d . . . . .
C1 C 0.3807(6) 0.4037(3) 0.3359(4) 0.0355(11) Uani 1 1 d . . . . .
C2 C 0.6480(7) 0.4239(3) 0.4112(5) 0.0434(13) Uani 1 1 d . . . . .
H2A H 0.767192 0.440047 0.422068 0.052 Uiso 1 1 calc R U . . .
C3 C 0.5484(7) 0.3858(3) 0.4794(4) 0.0435(13) Uani 1 1 d . . . . .
H3A H 0.584995 0.371007 0.546301 0.052 Uiso 1 1 calc R U . . .
C4 C 0.6008(7) 0.4769(3) 0.2313(5) 0.0478(14) Uani 1 1 d . . . . .
H4A H 0.522677 0.460404 0.172708 0.057 Uiso 1 1 calc R U . . .
H4B H 0.721320 0.458874 0.218671 0.057 Uiso 1 1 calc R U . . .
C5 C 0.5979(7) 0.5712(3) 0.2414(5) 0.0468(13) Uani 1 1 d . . . . .
H5A H 0.669595 0.587390 0.302666 0.056 Uiso 1 1 calc R U . . .
H5B H 0.475898 0.589487 0.249531 0.056 Uiso 1 1 calc R U . . .
C6 C 0.6698(8) 0.6152(4) 0.1488(5) 0.0577(16) Uani 1 1 d . . . . .
H6A H 0.785192 0.591556 0.134689 0.069 Uiso 1 1 calc R U . . .
H6B H 0.588481 0.605855 0.089132 0.069 Uiso 1 1 calc R U . . .
C7 C 0.6900(10) 0.7089(4) 0.1675(7) 0.077(2) Uani 1 1 d . . . . .
H7A H 0.735351 0.735027 0.108105 0.116 Uiso 1 1 calc R U . . .
H7B H 0.575490 0.732574 0.180347 0.116 Uiso 1 1 calc R U . . .
H7C H 0.771962 0.718292 0.225849 0.116 Uiso 1 1 calc R U . . .
C8 C 0.2297(7) 0.3326(3) 0.4801(5) 0.0474(13) Uani 1 1 d . . . . .
H8A H 0.127992 0.329402 0.430468 0.057 Uiso 1 1 calc R U . . .
H8B H 0.195410 0.367262 0.536763 0.057 Uiso 1 1 calc R U . . .
C9 C 0.2744(10) 0.2460(4) 0.5192(6) 0.0690(19) Uani 1 1 d . . . . .
H9A H 0.370820 0.250871 0.572045 0.083 Uiso 1 1 calc R U . . .
H9B H 0.170753 0.224337 0.551738 0.083 Uiso 1 1 calc R U . . .
C10 C 0.3271(10) 0.1846(4) 0.4448(7) 0.074(2) Uani 1 1 d . . . . .
H10A H 0.438584 0.203200 0.417971 0.089 Uiso 1 1 calc R U . . .
H10B H 0.237145 0.184384 0.388035 0.089 Uiso 1 1 calc R U . . .
C11 C 0.3523(11) 0.0959(4) 0.4819(7) 0.081(2) Uani 1 1 d . . . . .
H11A H 0.386846 0.061141 0.426403 0.122 Uiso 1 1 calc R U . . .
H11B H 0.444157 0.094342 0.536579 0.122 Uiso 1 1 calc R U . . .
H11C H 0.242024 0.075461 0.506540 0.122 Uiso 1 1 calc R U . . .
 
loop_
 _atom_site_aniso_label
 _atom_site_aniso_U_11
 _atom_site_aniso_U_22
 _atom_site_aniso_U_33
 _atom_site_aniso_U_23
 _atom_site_aniso_U_13
 _atom_site_aniso_U_12
Se1 0.0373(3) 0.0533(4) 0.0408(4) -0.0010(2) -0.0086(2) -0.0036(2)
Br1 0.0385(4) 0.0556(4) 0.0766(5) -0.0100(3) -0.0036(3) 0.0076(2)
Br2 0.0729(5) 0.0744(5) 0.0668(5) -0.0316(4) -0.0056(4) 0.0021(3)
N1 0.033(2) 0.039(2) 0.043(3) 0.001(2) 0.0001(18) -0.0017(17)
N2 0.036(2) 0.035(2) 0.042(3) -0.002(2) 0.0001(19) 0.0014(16)
C1 0.034(3) 0.039(3) 0.034(3) -0.003(2) 0.005(2) 0.0024(19)
C2 0.035(3) 0.045(3) 0.048(4) -0.004(3) -0.010(2) -0.002(2)
C3 0.046(3) 0.046(3) 0.037(3) -0.002(2) -0.010(2) 0.006(2)
C4 0.038(3) 0.059(3) 0.046(4) 0.001(3) 0.006(2) -0.008(2)
C5 0.038(3) 0.053(3) 0.048(4) 0.004(3) 0.004(2) 0.001(2)
C6 0.057(4) 0.065(4) 0.051(4) 0.015(3) 0.010(3) -0.002(3)
C7 0.073(5) 0.062(4) 0.099(6) 0.024(4) 0.012(4) -0.012(3)
C8 0.046(3) 0.052(3) 0.045(4) -0.001(3) 0.008(2) -0.001(2)
C9 0.066(4) 0.068(4) 0.077(5) 0.011(4) 0.026(4) -0.003(3)
C10 0.075(4) 0.057(4) 0.092(6) 0.008(4) 0.020(4) -0.003(3)
C11 0.103(6) 0.059(4) 0.081(6) 0.010(4) 0.000(4) 0.008(4)
 
_geom_special_details
;
 All esds (except the esd in the dihedral angle between two l.s. planes)
 are estimated using the full covariance matrix.  The cell esds are taken
 into account individually in the estimation of esds in distances, angles
 and torsion angles; correlations between esds in cell parameters are only
 used when they are defined by crystal symmetry.  An approximate (isotropic)
 treatment of cell esds is used for estimating esds involving l.s. planes.
;
 
loop_
 _geom_bond_atom_site_label_1
 _geom_bond_atom_site_label_2
 _geom_bond_distance
 _geom_bond_site_symmetry_2
 _geom_bond_publ_flag
Se1 C1 1.880(5) . ?
Se1 Br2 2.5256(8) . ?
Se1 Br1 2.6305(8) . ?
N1 C1 1.330(6) . ?
N1 C2 1.364(7) . ?
N1 C4 1.462(7) . ?
N2 C1 1.343(7) . ?
N2 C3 1.376(6) . ?
N2 C8 1.480(7) . ?
C2 C3 1.340(8) . ?
C2 H2A 0.9300 . ?
C3 H3A 0.9300 . ?
C4 C5 1.510(8) . ?
C4 H4A 0.9700 . ?
C4 H4B 0.9700 . ?
C5 C6 1.524(8) . ?
C5 H5A 0.9700 . ?
C5 H5B 0.9700 . ?
C6 C7 1.519(10) . ?
C6 H6A 0.9700 . ?
C6 H6B 0.9700 . ?
C7 H7A 0.9600 . ?
C7 H7B 0.9600 . ?
C7 H7C 0.9600 . ?
C8 C9 1.502(9) . ?
C8 H8A 0.9700 . ?
C8 H8B 0.9700 . ?
C9 C10 1.451(11) . ?
C9 H9A 0.9700 . ?
C9 H9B 0.9700 . ?
C10 C11 1.504(9) . ?
C10 H10A 0.9700 . ?
C10 H10B 0.9700 . ?
C11 H11A 0.9600 . ?
C11 H11B 0.9600 . ?
C11 H11C 0.9600 . ?
 
loop_
 _geom_angle_atom_site_label_1
 _geom_angle_atom_site_label_2
 _geom_angle_atom_site_label_3
 _geom_angle
 _geom_angle_site_symmetry_1
 _geom_angle_site_symmetry_3
 _geom_angle_publ_flag
C1 Se1 Br2 89.22(14) . . ?
C1 Se1 Br1 86.00(14) . . ?
Br2 Se1 Br1 175.20(3) . . ?
C1 N1 C2 109.3(5) . . ?
C1 N1 C4 126.3(4) . . ?
C2 N1 C4 124.4(4) . . ?
C1 N2 C3 108.6(4) . . ?
C1 N2 C8 126.6(4) . . ?
C3 N2 C8 124.7(5) . . ?
N1 C1 N2 107.5(4) . . ?
N1 C1 Se1 126.4(4) . . ?
N2 C1 Se1 126.1(3) . . ?
C3 C2 N1 107.6(5) . . ?
C3 C2 H2A 126.2 . . ?
N1 C2 H2A 126.2 . . ?
C2 C3 N2 107.0(5) . . ?
C2 C3 H3A 126.5 . . ?
N2 C3 H3A 126.5 . . ?
N1 C4 C5 112.3(5) . . ?
N1 C4 H4A 109.1 . . ?
C5 C4 H4A 109.1 . . ?
N1 C4 H4B 109.1 . . ?
C5 C4 H4B 109.1 . . ?
H4A C4 H4B 107.9 . . ?
C4 C5 C6 112.4(5) . . ?
C4 C5 H5A 109.1 . . ?
C6 C5 H5A 109.1 . . ?
C4 C5 H5B 109.1 . . ?
C6 C5 H5B 109.1 . . ?
H5A C5 H5B 107.8 . . ?
C7 C6 C5 111.2(6) . . ?
C7 C6 H6A 109.4 . . ?
C5 C6 H6A 109.4 . . ?
C7 C6 H6B 109.4 . . ?
C5 C6 H6B 109.4 . . ?
H6A C6 H6B 108.0 . . ?
C6 C7 H7A 109.5 . . ?
C6 C7 H7B 109.5 . . ?
H7A C7 H7B 109.5 . . ?
C6 C7 H7C 109.5 . . ?
H7A C7 H7C 109.5 . . ?
H7B C7 H7C 109.5 . . ?
N2 C8 C9 112.3(5) . . ?
N2 C8 H8A 109.1 . . ?
C9 C8 H8A 109.1 . . ?
N2 C8 H8B 109.1 . . ?
C9 C8 H8B 109.1 . . ?
H8A C8 H8B 107.9 . . ?
C10 C9 C8 117.2(7) . . ?
C10 C9 H9A 108.0 . . ?
C8 C9 H9A 108.0 . . ?
C10 C9 H9B 108.0 . . ?
C8 C9 H9B 108.0 . . ?
H9A C9 H9B 107.3 . . ?
C9 C10 C11 116.9(7) . . ?
C9 C10 H10A 108.1 . . ?
C11 C10 H10A 108.1 . . ?
C9 C10 H10B 108.1 . . ?
C11 C10 H10B 108.1 . . ?
H10A C10 H10B 107.3 . . ?
C10 C11 H11A 109.5 . . ?
C10 C11 H11B 109.5 . . ?
H11A C11 H11B 109.5 . . ?
C10 C11 H11C 109.5 . . ?
H11A C11 H11C 109.5 . . ?
H11B C11 H11C 109.5 . . ?
 
_refine_diff_density_max    0.893
_refine_diff_density_min   -0.745
_refine_diff_density_rms    0.157

_shelx_res_file
;
TITL P_a.res in P2(1)/n
    p.res
    created by SHELXL-2018/3 at 15:37:41 on 21-Jan-2021
CELL  0.71073   7.4789  15.9447  13.0545   90.000   93.489   90.000
ZERR   4.000   0.0005   0.0011   0.0009    0.000    0.003    0.000
LATT 1
SYMM 1/2-X, 1/2+Y, 1/2-Z
SFAC C  H  N  Se Br
UNIT 44 80 8 4 8
rem
rem D8venture block yellow
omit -3 50.5
size 0.50 0.30 0.30
acta
L.S. 10
BOND $H
FMAP 2
PLAN 20
TEMP 23
WGHT    0.085600    1.445100
EXTI    0.018870
FVAR       0.48200
SE1   4    0.183221    0.406187    0.239675    11.00000    0.03728    0.05328 =
         0.04082   -0.00100   -0.00864   -0.00357
BR1   5    0.079985    0.539504    0.339054    11.00000    0.03848    0.05559 =
         0.07663   -0.01004   -0.00355    0.00764
BR2   5    0.303702    0.277051    0.155540    11.00000    0.07289    0.07437 =
         0.06684   -0.03158   -0.00563    0.00205
N1    3    0.542884    0.434791    0.323119    11.00000    0.03298    0.03932 =
         0.04328    0.00119    0.00010   -0.00173
N2    3    0.381722    0.372543    0.431468    11.00000    0.03581    0.03519 =
         0.04218   -0.00235    0.00007    0.00142
C1    1    0.380703    0.403653    0.335862    11.00000    0.03388    0.03931 =
         0.03357   -0.00259    0.00505    0.00242
C2    1    0.648042    0.423916    0.411236    11.00000    0.03542    0.04520 =
         0.04817   -0.00385   -0.00990   -0.00197
AFIX  43
H2A   2    0.767192    0.440047    0.422068    11.00000   -1.20000
AFIX   0
C3    1    0.548413    0.385759    0.479353    11.00000    0.04590    0.04629 =
         0.03665   -0.00183   -0.01000    0.00560
AFIX  43
H3A   2    0.584995    0.371007    0.546301    11.00000   -1.20000
AFIX   0
C4    1    0.600755    0.476893    0.231305    11.00000    0.03845    0.05933 =
         0.04590    0.00091    0.00567   -0.00847
AFIX  23
H4A   2    0.522677    0.460404    0.172708    11.00000   -1.20000
H4B   2    0.721320    0.458874    0.218671    11.00000   -1.20000
AFIX   0
C5    1    0.597924    0.571192    0.241431    11.00000    0.03849    0.05345 =
         0.04844    0.00449    0.00356    0.00131
AFIX  23
H5A   2    0.669595    0.587390    0.302666    11.00000   -1.20000
H5B   2    0.475898    0.589487    0.249531    11.00000   -1.20000
AFIX   0
C6    1    0.669772    0.615234    0.148790    11.00000    0.05727    0.06518 =
         0.05140    0.01465    0.00969   -0.00206
AFIX  23
H6A   2    0.785192    0.591556    0.134689    11.00000   -1.20000
H6B   2    0.588481    0.605855    0.089132    11.00000   -1.20000
AFIX   0
C7    1    0.690006    0.708904    0.167495    11.00000    0.07278    0.06154 =
         0.09869    0.02367    0.01172   -0.01168
AFIX  33
H7A   2    0.735351    0.735027    0.108105    11.00000   -1.50000
H7B   2    0.575490    0.732574    0.180347    11.00000   -1.50000
H7C   2    0.771962    0.718292    0.225849    11.00000   -1.50000
AFIX   0
C8    1    0.229675    0.332617    0.480108    11.00000    0.04588    0.05168 =
         0.04513   -0.00072    0.00791   -0.00092
AFIX  23
H8A   2    0.127992    0.329402    0.430468    11.00000   -1.20000
H8B   2    0.195410    0.367262    0.536763    11.00000   -1.20000
AFIX   0
C9    1    0.274403    0.246041    0.519223    11.00000    0.06558    0.06764 =
         0.07656    0.01143    0.02613   -0.00278
AFIX  23
H9A   2    0.370820    0.250871    0.572045    11.00000   -1.20000
H9B   2    0.170753    0.224337    0.551738    11.00000   -1.20000
AFIX   0
C10   1    0.327108    0.184622    0.444786    11.00000    0.07494    0.05746 =
         0.09244    0.00786    0.02019   -0.00325
AFIX  23
H10A  2    0.438584    0.203200    0.417971    11.00000   -1.20000
H10B  2    0.237145    0.184384    0.388035    11.00000   -1.20000
AFIX   0
C11   1    0.352313    0.095864    0.481937    11.00000    0.10309    0.05925 =
         0.08075    0.00984    0.00002    0.00812
AFIX  33
H11A  2    0.386846    0.061141    0.426403    11.00000   -1.50000
H11B  2    0.444157    0.094342    0.536579    11.00000   -1.50000
H11C  2    0.242024    0.075461    0.506540    11.00000   -1.50000

AFIX   0
HKLF 4


REM  P_a.res in P2(1)/n
REM wR2 = 0.139189, GooF = S = 1.05937, Restrained GooF = 1.05937 for all data
REM R1 = 0.043563 for 2210 Fo > 4sig(Fo) and 0.060251 for all 2801 data
REM 146 parameters refined using 0 restraints

END

WGHT      0.0760      1.3023

REM Highest difference peak  0.893,  deepest hole -0.745,  1-sigma level  0.157
Q1    1   0.0691  0.4039  0.2515  11.00000  0.05    0.89
Q2    1   0.2102  0.2391  0.4445  11.00000  0.05    0.80
Q3    1   0.3650  0.1811  0.5206  11.00000  0.05    0.79
Q4    1   0.1892  0.2807  0.1635  11.00000  0.05    0.77
Q5    1   0.4365  0.2832  0.1476  11.00000  0.05    0.71
Q6    1   0.3484  0.3210  0.1326  11.00000  0.05    0.66
Q7    1   0.1909  0.5424  0.3291  11.00000  0.05    0.65
Q8    1   0.3023  0.4096  0.2304  11.00000  0.05    0.62
Q9    1   0.1547  0.3988  0.1778  11.00000  0.05    0.55
Q10   1  -0.0323  0.5413  0.3434  11.00000  0.05    0.49
Q11   1   0.3436  0.0812  0.5499  11.00000  0.05    0.45
Q12   1   0.6958  0.5752  0.0645  11.00000  0.05    0.42
Q13   1   0.6492  0.6684  0.1401  11.00000  0.05    0.42
Q14   1   0.2285  0.0954  0.5999  11.00000  0.05    0.42
Q15   1   0.7254  0.5225  0.0667  11.00000  0.05    0.41
Q16   1   0.7527  0.5785  0.1389  11.00000  0.05    0.40
Q17   1   0.2025 -0.0031  0.5773  11.00000  0.05    0.39
Q18   1   0.4690  0.0449  0.4348  11.00000  0.05    0.39
Q19   1   0.7933  0.5412  0.0443  11.00000  0.05    0.39
Q20   1   0.3051  0.0059  0.5149  11.00000  0.05    0.38
;
_shelx_res_checksum   11439

_shelx_hkl_file
;
   1   0   0    1.40    0.40
  -1   0   0    1.10    1.00
   1   0   0    0.00    0.40
   1   0   0    0.40    1.00
  -1   0   0    0.90    0.90
   1   0   0    0.90    0.80
  -2   0   0 3348.26  186.18
   2   0   0 3528.45  186.28
   2   0   0 3336.27  186.28
   2   0   0 3795.02  186.38
  -2   0   0 3695.43  186.38
  -3   0   0    2.70    3.20
   3   0   0    1.80    1.00
  -3   0   0    1.40    3.30
   3   0   0   -1.50    2.50
   3   0   0   -1.70    2.60
   3   0   0   -1.00    2.70
   4   0   0  780.92   43.80
  -4   0   0  768.42   43.80
   4   0   0  814.02   43.80
  -4   0   0  785.52   44.00
   4   0   0  807.12   43.80
   5   0   0    0.80    6.10
   5   0   0   -1.10    4.70
  -5   0   0    1.40    6.20
  -6   0   0   13.10    7.80
   6   0   0   -0.20    6.80
   7   0   0   -8.80    7.90
  -7   0   0    2.00    9.00
   8   0   0  696.33   43.50
  -8   0   0  715.33   44.50
   9   0   0   -7.80   12.20
  -9   0   0   11.80   15.20
  -1  -1   0  396.66   21.40
  -1  -1   0  381.36   21.90
  -1  -1   0  404.66   21.50
   1  -1   0  402.66   21.30
   1   1   0  387.76   21.00
  -1   1   0  386.86   21.30
   1   1   0  414.66   21.70
  -1   1   0  412.76   21.50
   1   1   0  409.76   21.60
   2  -1   0 2155.68  109.09
   2  -1   0 2195.68  109.19
   2  -1   0 1969.50  108.69
  -2  -1   0 2041.10  108.99
  -2  -1   0 2007.80  108.89
   2  -1   0 2019.00  108.39
   2   1   0 2000.70  109.19
   2   1   0 2120.59  108.89
  -2   1   0 1919.11  108.39
  -2   1   0 2015.80  108.89
   2   1   0 2167.78  108.99
   2   1   0 2139.29  109.79
  -3  -1   0  536.35   30.00
   3  -1   0  534.55   29.60
  -3  -1   0  513.05   29.80
   3  -1   0  567.64   28.90
   3  -1   0  557.84   30.10
   3  -1   0  557.84   30.00
  -3   1   0  516.25   29.90
   3   1   0  527.05   29.80
   3   1   0  542.95   30.20
   3   1   0  551.14   29.90
   3   1   0  530.85   31.00
  -3   1   0  523.35   28.80
  -4  -1   0  118.29   10.50
  -4  -1   0  112.89    9.90
   4  -1   0  111.39    9.20
   4  -1   0  118.69    9.20
   4  -1   0  122.59    9.30
   4  -1   0  121.79    7.30
   4   1   0  104.29    8.90
   4   1   0  100.59   11.00
   4   1   0  103.99    8.60
  -4   1   0  108.09    7.00
  -4   1   0  104.99   10.20
   4   1   0  117.39   10.20
   5  -1   0   17.00    6.20
   5  -1   0    4.30    5.00
  -5  -1   0   22.60    7.40
  -5  -1   0   14.30    6.70
   5   1   0    8.80    6.50
   5   1   0   15.20    5.90
  -5   1   0    7.90    6.20
   6  -1   0   -4.70    6.50
  -6  -1   0    4.10    8.30
  -6  -1   0   -7.60    7.10
   6   1   0   -2.10    7.20
  -6   1   0    4.50    7.70
  -7  -1   0  399.76   27.30
   7  -1   0  379.76   26.40
   7   1   0  401.06   27.00
  -7   1   0  375.36   27.30
   8  -1   0   67.39   12.70
  -8  -1   0   81.49   14.70
  -8   1   0  105.99   16.20
   8   1   0   58.29   13.10
   9  -1   0   56.49   14.90
  -9  -1   0   71.49   17.00
  -9   1   0   64.29   17.00
   9   1   0   44.00   15.00
  -1  -2   0 3435.66  188.38
   1  -2   0 3764.52  188.18
  -1  -2   0 3641.74  188.68
   1  -2   0 3144.09  187.98
  -1  -2   0 3599.44  188.28
   1   2   0 3850.91  188.28
   1   2   0 3409.06  188.38
   1   2   0 3815.12  188.68
   2  -2   0 4971.50  253.87
  -2  -2   0 4826.62  253.77
   2  -2   0 4566.44  253.27
  -2  -2   0 4701.03  253.57
   2   2   0 5063.19  254.57
  -2   2   0 4689.53  253.67
   2   2   0 4981.80  253.57
   2   2   0 4603.84  253.97
   2   2   0 5041.70  253.77
   3  -2   0 2135.19  107.79
  -3  -2   0 1957.40  107.59
   3  -2   0 1989.80  106.99
   3  -2   0 2029.00  106.79
   3  -2   0 2060.49  107.79
  -3  -2   0 1931.51  107.39
  -3   2   0 1937.71  106.79
  -3   2   0 1929.31  107.49
   3   2   0 2211.68  107.79
   3   2   0 2065.69  107.39
   3   2   0 1975.70  107.89
   3   2   0 2064.29  108.79
   4  -2   0  988.00   52.89
  -4  -2   0  875.61   52.29
   4  -2   0  986.50   51.29
  -4  -2   0  831.22   52.59
   4  -2   0  973.50   52.69
   4  -2   0  986.00   52.09
   4   2   0 1011.80   52.39
  -4   2   0  946.61   51.19
   4   2   0 1042.90   52.69
  -4   2   0  934.41   52.49
   4   2   0  967.40   54.19
  -5  -2   0  794.02   44.80
   5  -2   0  782.42   42.90
  -5  -2   0  802.22   45.30
   5  -2   0  812.82   45.00
   5  -2   0  795.82   44.40
  -5   2   0  784.72   44.70
   5   2   0  773.42   45.40
  -5   2   0  808.92   42.80
  -6  -2   0  423.56   28.50
   6  -2   0  445.56   27.90
  -6  -2   0  469.25   29.30
  -6   2   0  443.06   28.40
   6   2   0  458.15   28.90
  -7  -2   0  254.17   21.60
  -7  -2   0  248.98   20.60
   7  -2   0  234.28   19.20
   7   2   0  237.18   20.40
  -7   2   0  220.28   20.30
  -8  -2   0   52.59   13.30
   8  -2   0   48.30   11.60
   8   2   0   51.79   12.90
  -8   2   0   50.99   14.00
  -9  -2   0   40.60   15.80
   9  -2   0   18.60   13.10
  -9   2   0   48.30   16.30
   9   2   0   20.40   14.40
   0  -3   0    2.40    1.80
   0  -3   0    0.00    1.00
   0  -3   0    0.70    1.10
   0  -3   0    2.00    1.50
   0  -3   0    2.90    1.40
   0   3   0    0.80    1.20
   0   3   0   -0.70    1.00
   0   3   0    0.00    1.30
   0   3   0    0.60    1.10
   0   3   0    3.70    1.90
  -1  -3   0 1487.15   79.79
   1  -3   0 1557.84   79.69
  -1  -3   0 1475.25   79.29
  -1  -3   0 1531.55   79.89
  -1  -3   0 1435.76   80.19
   1  -3   0 1507.65   79.59
   1  -3   0 1569.94   80.49
   1   3   0 1511.25   79.79
   1   3   0 1523.65   80.09
   1   3   0 1564.24   79.69
   1   3   0 1457.45   79.79
  -1   3   0 1442.66   79.49
  -1   3   0 1555.84   79.59
   1   3   0 1434.96   79.29
   2  -3   0  776.82   39.90
   2  -3   0  794.82   40.40
  -2  -3   0  736.83   41.20
  -2  -3   0  716.73   40.40
  -2  -3   0  745.53   39.40
  -2  -3   0  719.33   39.90
  -2   3   0  708.13   39.80
   2   3   0  732.33   40.20
   2   3   0  727.93   40.60
  -2   3   0  748.23   40.10
   2   3   0  716.63   39.30
   2   3   0  777.42   41.10
   3  -3   0   33.30    3.90
   3  -3   0   32.60    3.70
  -3  -3   0   27.90    4.80
   3  -3   0   51.39    6.00
  -3  -3   0   34.70    4.90
   3   3   0   31.20    5.10
  -3   3   0   30.10    4.10
   3   3   0   35.20    6.00
  -3   3   0   29.50    5.20
   3   3   0   32.10    4.50
   3   3   0   28.60    4.10
   4  -3   0 4965.50  273.57
   4  -3   0 5024.40  272.57
  -4  -3   0 5120.09  273.57
   4  -3   0 5072.29  272.37
   4  -3   0 5270.57  273.77
   4   3   0 5228.68  273.97
  -4   3   0 4878.41  272.27
   4   3   0 5548.15  273.17
  -4   3   0 5076.89  273.27
   4   3   0 5559.24  273.47
   4   3   0 5249.08  274.97
   5  -3   0  149.88   12.10
  -5  -3   0  156.08   13.30
  -5  -3   0  195.48   15.40
   5  -3   0  150.48   13.40
   5  -3   0  168.08   10.60
  -5   3   0  147.09   10.80
  -5   3   0  162.68   13.50
   5   3   0  153.78   14.40
  -6  -3   0 1070.79   61.09
  -6  -3   0 1088.89   60.29
   6  -3   0 1116.79   59.79
  -6   3   0 1017.90   57.79
   6   3   0 1082.29   61.09
  -6   3   0 1078.09   60.29
  -7  -3   0  175.58   18.70
  -7  -3   0  173.68   18.00
   7  -3   0  152.38   15.50
   7   3   0  158.28   17.60
  -7   3   0  139.99   17.40
   8  -3   0  104.09   16.40
  -8  -3   0  147.09   19.30
   8   3   0  100.49   16.10
  -8   3   0  131.59   18.90
  -9  -3   0   39.00   15.10
   9  -3   0    0.70   11.90
  -9   3   0    5.20   14.30
   9   3   0  -16.00   12.80
   0  -4   0   18.10    3.60
   0  -4   0   18.70    2.90
   0  -4   0   18.30    3.00
   0  -4   0   20.70    2.80
   0  -4   0   22.90    3.30
   0   4   0   17.50    2.60
   0   4   0   25.50    3.50
   0   4   0   26.90    2.80
   0   4   0   28.20    4.80
   1  -4   0 1044.20   62.39
   1  -4   0 1226.48   61.69
   1  -4   0 1011.10   60.79
   1  -4   0 1117.89   60.69
  -1  -4   0 1129.49   61.89
   1  -4   0 1191.68   63.29
   1  -4   0 1206.88   61.69
  -1  -4   0 1190.58   61.99
  -1  -4   0 1123.69   62.39
  -1  -4   0 1173.18   61.39
   1   4   0 1132.29   61.29
  -1   4   0 1237.48   63.19
  -1   4   0 1253.67   61.59
   1   4   0 1135.39   61.69
   1   4   0 1092.09   61.79
  -1   4   0 1161.98   61.59
   1   4   0 1208.68   61.69
   1   4   0 1169.78   62.19
  -2  -4   0   21.60    4.00
   2  -4   0   16.50    4.10
  -2  -4   0   14.30    3.80
  -2  -4   0   17.40    2.80
  -2  -4   0   20.70    3.30
  -2  -4   0   17.20    4.30
   2  -4   0   17.50    2.70
   2  -4   0   21.70    3.80
   2   4   0   12.70    3.30
   2   4   0   18.90    3.10
   2   4   0   17.40    2.60
  -2   4   0   16.70    3.00
  -2   4   0   23.40    4.10
   2   4   0   21.20    4.30
   2   4   0   18.80    3.60
  -3  -4   0  779.52   45.50
   3  -4   0  916.51   47.20
  -3  -4   0  817.32   47.20
   3  -4   0  876.21   45.50
  -3  -4   0  880.41   48.80
   3  -4   0  886.11   46.30
  -3  -4   0  815.32   46.40
  -3   4   0  844.52   46.80
   3   4   0  838.02   46.70
   3   4   0  862.41   48.00
  -3   4   0  838.42   46.30
   3   4   0  876.41   47.50
   3   4   0  894.71   45.40
  -4  -4   0  114.49   11.90
   4  -4   0  112.89    8.20
   4  -4   0  114.29    8.20
  -4  -4   0  113.99   10.40
   4   4   0  117.19    9.90
  -4   4   0  107.99   10.60
  -4   4   0  102.59    8.70
   4   4   0  119.99   11.90
   4   4   0  124.29    8.80
   4   4   0  102.49   12.10
  -5  -4   0  679.43   39.40
   5  -4   0  709.43   38.10
   5  -4   0  627.14   40.10
  -5  -4   0  699.03   40.30
   5  -4   0  723.53   38.50
  -5   4   0  695.73   39.60
   5   4   0  704.43   40.70
  -5   4   0  672.53   38.10
   6  -4   0  380.76   27.00
  -6  -4   0  460.05   28.30
  -6  -4   0  461.45   29.50
   6  -4   0  453.05   25.60
  -6   4   0  446.66   28.10
  -6   4   0  441.56   25.80
   6   4   0  459.95   29.50
  -7  -4   0  107.79   14.50
   7  -4   0  105.89   13.40
  -7  -4   0  126.59   16.40
   7   4   0   88.79   16.30
  -7   4   0  125.29   16.60
  -8  -4   0   -4.00   11.90
   8  -4   0    2.90    9.50
  -8  -4   0   14.90   12.00
   8   4   0    2.60   12.10
  -8   4   0    9.70   12.60
   9  -4   0   10.40   12.10
  -9  -4   0   28.70   15.40
   9   4   0   14.70   14.10
  -9   4   0    8.70   14.70
   0  -5   0   -0.60    1.80
   0  -5   0    3.30    3.20
   0  -5   0    0.00    1.60
   0  -5   0   -1.10    2.00
   0  -5   0    3.80    2.80
   0   5   0    2.60    1.90
   0   5   0    0.10    1.70
   0   5   0   -2.00    2.20
   0   5   0   -0.70    1.80
   0   5   0    4.60    2.80
   1  -5   0   53.79    5.10
   1  -5   0   45.00    7.10
   1  -5   0   54.19    5.40
   1  -5   0   63.49    7.30
  -1  -5   0   58.59    4.80
   1  -5   0   56.69    3.90
  -1  -5   0   54.49    6.20
  -1  -5   0   60.99    5.60
  -1  -5   0   52.99    6.00
   1  -5   0   55.69    5.00
  -1  -5   0   65.79    7.00
   1   5   0   57.89    5.20
   1   5   0   60.89    5.60
   1   5   0   60.19    5.20
  -1   5   0   53.09    5.40
   1   5   0   71.89    6.20
  -1   5   0   49.90    7.90
   1   5   0   57.99    4.80
   2  -5   0 1459.25   75.49
   2  -5   0 1454.15   75.69
  -2  -5   0 1419.66   76.09
  -2  -5   0 1339.97   76.79
  -2  -5   0 1408.66   74.99
   2  -5   0 1441.66   76.89
  -2  -5   0 1351.06   75.99
  -2  -5   0 1395.26   75.09
   2   5   0 1404.86   76.09
   2   5   0 1447.76   75.59
   2   5   0 1335.47   74.79
  -2   5   0 1451.95   75.39
   2   5   0 1441.86   76.39
  -2   5   0 1387.26   75.39
   2   5   0 1428.66   75.79
   3  -5   0 2781.52  146.09
  -3  -5   0 2663.23  145.99
  -3  -5   0 2616.64  145.39
   3  -5   0 2671.93  144.79
   3  -5   0 2987.10  146.89
   3   5   0 2735.53  147.09
   3   5   0 2839.32  146.99
   3   5   0 2668.33  145.09
   3   5   0 2802.52  147.59
  -3   5   0 2662.53  145.99
   3   5   0 2864.91  146.49
  -3   5   0 2822.52  146.39
  -4  -5   0  241.98   17.10
   4  -5   0  236.88   13.50
   4  -5   0  228.58   14.20
  -4  -5   0  229.68   15.40
   4   5   0  217.08   15.30
  -4   5   0  219.18   15.80
   4   5   0  223.98   17.10
  -4   5   0  211.08   14.80
  -5  -5   0 1957.60  105.89
   5  -5   0 2041.10  103.89
  -5  -5   0 1937.21  104.89
   5  -5   0 1888.51  103.99
  -5   5   0 1955.50  104.19
   5   5   0 1949.90  106.09
  -5   5   0 1910.41  104.99
   6  -5   0  116.19   11.80
  -6  -5   0  128.19   16.40
   6  -5   0  112.49    9.70
  -6  -5   0  136.99   14.00
   6   5   0  110.49   14.10
  -6   5   0   97.69   11.50
  -6   5   0  122.59   14.30
  -7  -5   0   15.50   11.20
  -7  -5   0   10.80   10.60
   7  -5   0   13.90    8.30
  -7   5   0   29.80   12.00
   7   5   0   25.90   11.70
  -7   5   0   11.20    6.50
  -8  -5   0  201.08   25.20
   8  -5   0  233.68   20.20
  -8  -5   0  233.48   23.10
  -8   5   0  223.78   22.70
   8   5   0  215.98   23.70
  -9  -5   0   12.20   15.00
  -9  -5   0    9.30   13.80
   9  -5   0   14.30   12.10
   9   5   0    9.00   14.70
  -9   5   0    6.00   14.50
   0  -6   0 6668.83  355.06
   0  -6   0 6533.85  355.06
   0  -6   0 6257.87  355.56
   0  -6   0 6635.84  354.86
   0   6   0 6636.04  355.06
   0   6   0 7396.96  356.76
   0   6   0 7169.38  355.26
   1  -6   0  302.17   17.70
  -1  -6   0  280.87   18.30
   1  -6   0  328.77   16.80
   1  -6   0  295.47   19.30
  -1  -6   0  284.47   18.40
  -1  -6   0  313.37   18.10
   1  -6   0  277.87   17.60
  -1  -6   0  297.57   19.40
   1  -6   0  306.87   17.60
  -1  -6   0  295.87   17.40
   1   6   0  301.57   18.00
  -1   6   0  307.97   17.90
   1   6   0  316.47   17.80
   1   6   0  329.37   18.60
  -1   6   0  287.77   20.90
   1   6   0  292.27   17.40
   1   6   0  311.07   17.60
  -2  -6   0 1377.06   76.99
   2  -6   0 1394.66   77.29
  -2  -6   0 1448.96   74.99
   2  -6   0 1246.18   76.59
  -2  -6   0 1377.86   76.09
   2  -6   0 1447.76   75.39
  -2  -6   0 1378.46   76.19
   2  -6   0 1414.06   75.59
   2   6   0 1357.26   74.69
   2   6   0 1426.36   76.09
  -2   6   0 1472.05   75.39
  -2   6   0 1390.36   75.39
   2   6   0 1423.96   75.69
   2   6   0 1452.65   75.49
   2   6   0 1463.85   76.39
  -3  -6   0 2406.26  130.99
   3  -6   0 2602.94  131.99
  -3  -6   0 2503.75  132.39
  -3  -6   0 2367.86  130.49
   3  -6   0 2603.14  133.49
  -3  -6   0 2466.55  133.59
   3  -6   0 2465.55  131.19
  -3   6   0 2537.35  131.39
   3   6   0 2321.57  130.29
   3   6   0 2471.85  131.49
   3   6   0 2447.16  131.89
  -3   6   0 2459.95  131.29
   3   6   0 2448.16  132.29
   3   6   0 2490.45  132.69
  -4  -6   0   45.30    8.60
   4  -6   0   40.40    4.40
   4  -6   0   33.30    4.90
  -4  -6   0   46.50    7.50
  -4   6   0   35.80    6.30
  -4   6   0   60.39    8.70
   4   6   0   40.00    8.80
   4   6   0   37.80    4.20
  -5  -6   0   69.59    9.60
   5  -6   0   55.39    6.90
  -5  -6   0   78.69   11.10
   5  -6   0   63.19    7.40
  -5   6   0   62.19    9.60
  -5   6   0   76.29   10.50
   5   6   0   67.89   11.30
  -6  -6   0  405.66   28.50
  -6  -6   0  400.96   26.10
   6  -6   0  425.96   24.20
   6  -6   0  350.46   23.80
   6   6   0  391.36   27.10
  -6   6   0  390.96   24.70
  -6   6   0  395.56   26.50
   7  -6   0   50.99    9.80
  -7  -6   0   45.50   12.70
  -7  -6   0   48.30   11.80
  -7   6   0   56.49   12.80
   7   6   0   49.40   12.90
  -7   6   0   39.60    7.60
   8  -6   0  119.19   16.30
  -8  -6   0  107.69   18.10
  -8  -6   0  139.59   20.80
   8   6   0   92.69   17.60
  -8   6   0  133.59   20.50
   9  -6   0   59.09   14.90
  -9  -6   0   65.79   16.80
  -9  -6   0   53.19   16.70
  -9   6   0   97.09   18.40
   9   6   0   44.70   17.40
   0  -7   0    1.20    4.50
   0  -7   0    6.00    2.90
   0  -7   0    2.20    4.70
   0  -7   0    3.10    3.60
   0  -7   0    5.30    2.70
   0   7   0    1.10    3.30
   0   7   0   -0.40    2.50
   0   7   0    4.40    3.30
   0   7   0   -2.00    2.40
   0   7   0    3.60    3.10
  -1  -7   0   16.90    5.30
   1  -7   0   25.00    6.50
   1  -7   0   15.80    2.90
  -1  -7   0   16.60    4.10
   1  -7   0   14.30    4.00
  -1  -7   0   21.70    5.80
  -1  -7   0   10.80    2.80
   1  -7   0   13.30    2.90
   1  -7   0    4.20    6.40
   1  -7   0   13.50    4.10
   1   7   0   16.80    3.60
   1   7   0   14.30    3.40
   1   7   0   26.40    4.80
  -1   7   0   17.10    4.30
   1   7   0   11.80    3.60
  -1   7   0   13.70    5.70
   1   7   0   15.00    3.70
   2  -7   0  949.80   55.29
  -2  -7   0  966.80   53.59
  -2  -7   0 1000.40   51.99
   2  -7   0 1007.80   52.49
  -2  -7   0  912.81   54.39
   2  -7   0  861.41   54.09
   2  -7   0  967.50   52.59
   2  -7   0 1007.50   50.89
  -2   7   0  990.80   52.19
   2   7   0  952.90   51.79
   2   7   0 1009.40   52.69
   2   7   0  980.60   52.39
  -2   7   0  837.42   52.39
   2   7   0  983.30   53.39
  -3  -7   0   14.00    6.80
   3  -7   0    5.90    7.10
   3  -7   0   13.90    3.90
  -3  -7   0   12.90    6.30
  -3  -7   0   13.80    4.80
   3  -7   0   18.40    5.80
  -3  -7   0   17.50    3.00
   3   7   0   10.10    2.90
  -3   7   0   19.50    6.60
   3   7   0   10.80    4.50
   3   7   0   15.40    5.60
   3   7   0    8.30    6.20
   3   7   0    9.80    4.30
  -3   7   0   13.60    5.00
  -4  -7   0  125.79   14.40
   4  -7   0  143.69   17.00
   4  -7   0  128.59   10.80
  -4  -7   0  153.18   16.90
   4  -7   0  134.19    8.30
  -4   7   0  127.89   12.00
   4   7   0  119.89   13.60
  -4   7   0  136.79   12.30
   4   7   0  127.59    8.80
  -5  -7   0  102.49   11.50
   5  -7   0   96.39   17.50
  -5  -7   0  106.39   15.30
   5  -7   0   94.19    7.90
  -5   7   0   98.89   12.40
  -5   7   0   85.39   10.90
   5   7   0   96.59   14.00
  -6  -7   0  127.89   14.70
   6  -7   0  130.69   11.40
  -6  -7   0  153.78   18.50
   6   7   0  117.09   17.00
  -6   7   0  142.69   13.00
  -6   7   0  126.89   15.20
  -7  -7   0   20.00   10.70
   7  -7   0   12.30    8.80
  -7  -7   0   15.30   12.70
   7   7   0   16.10   10.90
  -7   7   0   13.90    6.80
  -7   7   0   25.70   11.50
  -8  -7   0   10.50   14.70
   8  -7   0    6.40    9.80
  -8  -7   0   17.50   13.10
  -8   7   0   17.20   13.30
   8   7   0    0.70   13.80
  -9  -7   0   12.80   14.60
  -9  -7   0   23.20   16.00
   9   7   0    3.80   15.90
  -9   7   0    3.50   14.70
   0  -8   0  108.89   14.10
   0  -8   0   99.39    8.20
   0  -8   0  106.99    8.40
   0  -8   0   96.09    9.50
   0  -8   0   93.29   11.70
   0   8   0  108.69    8.00
   0   8   0  119.69    9.10
   0   8   0  100.09    7.90
  -1  -8   0 5462.25  285.37
  -1  -8   0 5136.69  286.97
   1  -8   0 5246.38  284.77
   1  -8   0 5431.06  286.47
  -1  -8   0 5421.46  285.77
   1  -8   0 5358.16  284.77
  -1  -8   0 5440.36  284.87
   1  -8   0 5533.35  285.17
   1  -8   0 4664.53  289.17
   1  -8   0 5556.94  284.27
  -1  -8   0 5357.86  285.87
   1   8   0 5427.76  284.97
   1   8   0 5597.04  284.77
  -1   8   0 5942.71  285.77
  -1   8   0 5449.25  285.07
   1   8   0 5781.32  285.97
  -1   8   0 4885.11  288.37
   1   8   0 5464.75  284.77
   1   8   0 5533.25  284.87
   2  -8   0   94.49   16.40
   2  -8   0  125.39    9.70
  -2  -8   0  105.49   14.40
   2  -8   0  127.49    7.80
   2  -8   0  117.89   15.20
   2  -8   0  122.19    9.50
  -2  -8   0  130.39    9.00
  -2  -8   0  125.09   13.30
   2  -8   0  106.29    9.80
   2   8   0  120.09   11.60
   2   8   0  121.99    9.60
   2   8   0  141.09   10.90
   2   8   0  113.99   10.00
  -2   8   0  116.09   11.10
   2   8   0  120.79    9.30
   3  -8   0   84.99   11.90
   3  -8   0   67.19   10.90
   3  -8   0   81.89    5.40
  -3  -8   0   96.59   12.70
   3  -8   0   73.09    9.50
  -3  -8   0   98.99   14.30
   3  -8   0   61.99    8.20
  -3  -8   0   88.89    7.00
  -3  -8   0   83.49    8.50
   3   8   0   70.19   10.20
   3   8   0   84.49    7.50
  -3   8   0   83.49    9.60
   3   8   0   79.19   10.10
  -3   8   0   81.09    9.70
  -4  -8   0   24.90    8.70
   4  -8   0   26.60    9.30
  -4  -8   0   47.00    8.20
   4  -8   0   38.00    4.10
  -4  -8   0   51.99   10.00
  -4  -8   0   30.60    4.40
  -4   8   0   45.40    9.10
   4   8   0   36.00    5.40
  -4   8   0   29.00    6.40
   4   8   0   26.00    8.60
  -5  -8   0   13.20    9.50
   5  -8   0   11.50    9.50
   5  -8   0    9.30    3.70
  -5  -8   0    7.00    7.20
   5   8   0    6.30    9.10
  -5   8   0    2.90    8.30
  -5   8   0   -1.10    5.50
   6  -8   0   33.90   12.50
   6  -8   0   35.60    6.50
  -6  -8   0   43.90   10.40
  -6  -8   0   48.20   13.00
   6   8   0   31.00   11.60
  -6   8   0   39.80   11.40
  -6   8   0   37.10    7.60
   7  -8   0  107.29   18.10
  -7  -8   0  150.78   17.20
   7  -8   0  125.69   15.70
  -7  -8   0  156.88   19.80
  -7   8   0  137.09   14.20
   7   8   0  140.09   20.60
  -7   8   0  134.69   18.40
  -8  -8   0   -2.20   13.90
  -8  -8   0   10.00   13.30
   8  -8   0    2.50   12.80
   8  -8   0    8.80   14.30
   8   8   0   -1.90   13.80
  -8   8   0   14.40    7.40
  -8   8   0   16.90   14.00
  -9  -8   0  283.37   28.70
  -9  -8   0  252.17   31.10
  -9   8   0  271.57   28.70
   0  -9   0    2.10    3.40
   0  -9   0    9.90    7.70
   0  -9   0   -2.20    2.90
   0  -9   0    5.80    6.50
   0  -9   0   -1.30    5.00
   0   9   0   -0.30    4.60
   0   9   0   13.00    4.30
   0   9   0    0.40    3.40
   0   9   0   -3.10    3.00
   0   9   0    3.60    3.70
   1  -9   0  537.55   31.30
  -1  -9   0  475.85   32.50
  -1  -9   0  537.95   35.00
   1  -9   0  546.15   31.30
   1  -9   0  578.64   30.40
  -1  -9   0  557.24   33.20
   1  -9   0  491.45   30.70
   1  -9   0  557.44   34.00
  -1  -9   0  549.54   31.00
   1  -9   0  535.05   39.90
  -1  -9   0  573.14   31.60
   1   9   0  564.54   31.30
   1   9   0  594.94   32.30
  -1   9   0  553.24   31.80
   1   9   0  550.14   31.20
   1   9   0  529.45   31.00
  -1   9   0  536.15   31.60
  -1   9   0  475.15   34.80
   1   9   0  561.54   30.70
  -2  -9   0 1063.79   57.69
   2  -9   0 1054.79   58.19
   2  -9   0  995.60   60.59
   2  -9   0 1114.29   57.79
  -2  -9   0 1052.09   61.19
  -2  -9   0 1046.10   59.89
   2   9   0 1094.09   58.79
  -2   9   0 1091.29   58.49
   2   9   0  968.00   57.49
   2   9   0 1089.19   58.99
   2   9   0 1058.99   57.99
  -3  -9   0  126.39   16.20
   3  -9   0   87.69    7.40
  -3  -9   0  119.59   15.10
  -3  -9   0  109.19   10.10
   3  -9   0  108.29   18.30
  -3  -9   0  120.59    8.70
   3  -9   0   90.49   12.90
  -3   9   0  117.19   11.50
   3   9   0  112.49   12.60
   3   9   0  117.39    9.70
   4  -9   0   11.70    9.10
  -4  -9   0   14.80    8.70
  -4  -9   0    7.20    9.00
  -4  -9   0   12.10    7.40
   4  -9   0    7.00    8.20
   4  -9   0   13.60    3.10
  -4  -9   0    6.50    3.30
   4   9   0    1.10    7.90
  -4   9   0   10.20    7.60
  -4   9   0    9.50    6.20
   4   9   0   11.70    3.90
  -5  -9   0   62.69    9.70
   5  -9   0   46.00   11.40
   5  -9   0   44.40    6.10
  -5  -9   0   52.59   11.60
   5   9   0   46.50   11.70
  -5   9   0   61.19   10.70
   5   9   0   47.00    6.30
  -5   9   0   45.00    8.10
   6  -9   0  131.99   11.20
  -6  -9   0  136.39   17.90
  -6  -9   0  140.79   15.50
   6  -9   0  120.29   23.80
  -6   9   0  136.19   14.60
   6   9   0  139.49   18.90
  -6   9   0  135.89   16.80
   7  -9   0   74.39   13.50
  -7  -9   0   99.69   14.60
  -7  -9   0   82.59   17.40
   7  -9   0   75.19   15.90
  -7   9   0   92.89   15.70
   7   9   0   66.09   16.70
  -7   9   0   92.19   13.70
   8  -9   0  -10.70   14.00
  -8  -9   0   10.00   13.60
  -8  -9   0   15.70   15.60
   8   9   0    3.40   14.90
  -8   9   0    6.40    8.00
  -8   9   0   17.50   14.10
   0 -10   0  187.78   13.20
   0 -10   0  203.68   17.70
   0 -10   0  181.98   15.40
   0 -10   0  186.88   23.20
   0  10   0  196.78   14.50
   0  10   0  190.38   12.40
   0  10   0  193.08   12.60
   1 -10   0   95.09   14.80
  -1 -10   0  112.19   14.00
   1 -10   0   96.39   10.20
   1 -10   0   86.79   17.40
  -1 -10   0  110.59   16.90
  -1 -10   0   97.99   12.50
  -1 -10   0   80.09    9.10
  -1  10   0   62.09   12.80
   1  10   0   94.99    8.10
   1  10   0  108.79   10.10
  -1  10   0  102.49   10.60
   1  10   0   94.39   10.00
   1  10   0   87.39   10.20
   2 -10   0  773.72   45.20
   2 -10   0  790.62   44.80
   2 -10   0  778.12   48.40
  -2 -10   0  832.12   47.70
  -2 -10   0  804.32   44.80
  -2 -10   0  799.42   49.10
   2  10   0  819.02   46.20
  -2  10   0  695.33   47.80
   2  10   0  841.12   45.90
   2  10   0  834.62   44.80
   2  10   0  810.42   45.00
  -2  10   0  855.91   45.80
   3 -10   0  391.06   31.80
   3 -10   0  398.46   24.80
  -3 -10   0  455.05   29.30
  -3 -10   0  443.86   31.10
  -3 -10   0  415.66   25.80
  -3 -10   0  439.06   25.30
   3 -10   0  397.76   30.20
   3  10   0  461.75   25.90
   3  10   0  461.55   28.00
  -3  10   0  445.66   27.10
  -4 -10   0    4.00    3.60
   4 -10   0   -3.70    9.30
  -4 -10   0   14.00    9.40
   4 -10   0   13.80    3.60
  -4 -10   0   16.70   10.70
  -4 -10   0    3.40    7.70
   4 -10   0   -4.60    9.50
  -4  10   0    5.80    7.00
  -4  10   0    8.20    6.80
   4  10   0   -1.00    8.70
   4  10   0   -0.10    4.70
   5 -10   0   66.59   14.00
   5 -10   0   79.99   12.90
  -5 -10   0   90.59   13.00
  -5 -10   0  124.69   16.60
   5 -10   0   95.39    8.00
   5  10   0   91.99   15.90
   5  10   0   95.29    9.20
  -5  10   0  121.09   14.20
  -5  10   0  110.49   13.40
   6 -10   0  577.34   42.40
  -6 -10   0  572.14   41.00
   6 -10   0  557.84   32.70
  -6 -10   0  544.95   35.60
  -6  10   0  609.44   37.00
  -6  10   0  607.74   36.30
   6  10   0  602.84   39.20
   7 -10   0   -1.40   14.20
  -7 -10   0   48.70   16.80
  -7 -10   0   13.10   11.20
   7  10   0    5.90   13.30
  -7  10   0   14.00    8.70
  -7  10   0   13.30   13.60
  -8 -10   0   15.90   15.40
  -8 -10   0   31.80   14.30
   8 -10   0   29.00   15.90
  -8  10   0   31.90   15.50
  -8  10   0   24.40    9.80
   8  10   0    8.10   15.90
   0 -11   0    5.90    8.60
   0 -11   0   -1.00    8.00
   0 -11   0   14.80   12.20
   0 -11   0   -8.10    3.60
   0  11   0   -4.10    3.80
   0  11   0   13.30    5.10
   0  11   0    2.80    3.70
   0  11   0    2.70    4.80
  -1 -11   0   10.10    9.30
   1 -11   0   -5.60    4.30
   1 -11   0   -2.30    6.20
   1 -11   0    5.70    8.70
   1 -11   0    3.90   14.40
  -1 -11   0   11.90    8.70
  -1  11   0    0.20    5.60
   1  11   0    4.40    4.40
   1  11   0    2.40    4.90
  -1  11   0   14.60    6.70
   1  11   0    6.70    3.40
   1  11   0    6.20    6.40
  -2 -11   0  177.58   20.10
  -2 -11   0  148.99   18.00
   2 -11   0  151.18   12.70
   2 -11   0  153.18   25.10
   2 -11   0  160.68   18.80
   2  11   0  159.28   14.10
  -2  11   0  152.78   14.20
   2  11   0  154.58   13.10
  -2  11   0  131.49   17.40
  -3 -11   0 1115.69   64.29
   3 -11   0 1038.10   67.69
   3 -11   0 1288.27   64.29
  -3 -11   0 1154.88   69.29
  -3 -11   0 1136.49   67.79
   3  11   0 1188.98   65.99
   3  11   0 1190.48   64.19
  -3  11   0 1246.28   65.69
  -4 -11   0    6.10    8.10
  -4 -11   0   10.80    4.70
   4 -11   0    3.20   10.40
   4 -11   0   11.50   10.90
   4 -11   0   -0.30    3.80
  -4 -11   0   17.50   10.80
  -4 -11   0   10.90   10.00
   4  11   0   15.60   10.20
   4  11   0    7.10    5.70
  -4  11   0   21.40    7.80
  -5 -11   0 1110.49   63.69
   5 -11   0 1007.30   66.29
  -5 -11   0 1140.79   70.59
  -5 -11   0 1137.09   68.19
   5 -11   0 1206.48   70.29
   5 -11   0 1137.69   61.59
  -5  11   0 1218.78   65.19
  -5  11   0 1168.88   64.29
   5  11   0 1185.08   66.69
   6 -11   0    5.80   10.70
  -6 -11   0   18.20   15.60
   6 -11   0    0.10   12.60
   6 -11   0   11.10    5.50
  -6 -11   0   13.30    9.60
  -6  11   0    8.50    8.50
   6  11   0   -0.60   12.40
  -6  11   0   10.40   11.00
  -7 -11   0   23.00   17.00
   7 -11   0   -7.80   11.10
  -7 -11   0   10.10   11.60
   7 -11   0   19.50   15.70
  -7  11   0   15.10   12.80
  -7  11   0   19.90    9.60
   7  11   0    2.30   14.20
  -8 -11   0  -18.10   16.30
   8 -11   0    0.30   12.50
  -8 -11   0    1.20   14.00
   8 -11   0   12.00   16.40
   8  11   0    1.30   15.70
  -8  11   0   23.30   14.20
  -8  11   0   14.90   10.00
   0 -12   0  135.89   15.80
   0 -12   0  154.88   17.90
   0 -12   0  141.29   25.50
   0  12   0  109.49    9.40
   0  12   0  132.99   10.40
   0  12   0  139.49   13.30
  -1 -12   0   12.30    9.80
   1 -12   0   10.10   14.80
   1 -12   0   -8.00    5.20
   1 -12   0    4.70    7.60
  -1 -12   0   14.50   10.10
   1 -12   0    2.10    9.30
  -1  12   0    7.20    5.80
   1  12   0    1.20    5.30
  -1  12   0    9.40    7.70
   1  12   0    6.80    3.60
   1  12   0   12.20    7.20
   2 -12   0  309.27   26.90
   2 -12   0  310.77   34.50
  -2 -12   0  313.77   26.30
   2 -12   0  317.87   21.50
  -2 -12   0  321.27   28.20
   2  12   0  318.07   21.30
   2  12   0  342.27   22.10
  -2  12   0  317.97   21.90
   3 -12   0    8.30   11.30
   3 -12   0   -4.30   10.10
  -3 -12   0   14.90   10.30
   3 -12   0   -1.40    5.90
  -3 -12   0    7.50   11.50
  -3 -12   0    3.10    8.50
   3  12   0    1.30    8.50
  -3  12   0    6.20    7.00
   3  12   0    8.40    5.50
   4 -12   0   28.40   13.10
   4 -12   0   20.50    6.40
   4 -12   0   20.20   12.50
  -4 -12   0   33.90   13.40
  -4 -12   0   37.10    9.70
  -4 -12   0   27.50   11.60
  -4  12   0   37.50    9.20
   4  12   0   26.70    6.40
   4  12   0   36.10   11.20
  -5 -12   0   47.10   15.40
  -5 -12   0   44.80   10.10
   5 -12   0   27.50   12.30
   5 -12   0   36.80   14.00
  -5 -12   0   34.50   13.90
   5  12   0   37.00   12.90
   5  12   0   47.10    7.10
  -5  12   0   45.00   10.10
  -6 -12   0  223.18   19.20
  -6 -12   0  209.48   29.00
   6 -12   0  215.28   31.40
   6 -12   0  145.19   22.50
  -6  12   0  238.68   20.90
   6  12   0  205.78   24.20
   7 -12   0    5.90   16.00
  -7 -12   0   21.50   12.20
  -7 -12   0   26.50   18.30
   7 -12   0   -1.20   12.80
  -7  12   0   29.10   13.10
   7  12   0    7.90   15.50
  -7  12   0   14.40   10.50
  -8 -12   0   -9.20   16.70
   8 -12   0   -2.10   17.40
   8 -12   0   -6.80   14.40
  -8 -12   0   -6.70   14.70
  -8  12   0    4.90   11.70
  -8  12   0   -0.50   13.30
   0 -13   0   -0.70    5.10
   0 -13   0   16.50   13.70
   0 -13   0    2.20    9.30
   0 -13   0    9.70   10.80
   0  13   0   -0.40    6.50
   0  13   0   -2.30    4.40
  -1 -13   0  370.96   31.80
   1 -13   0  345.07   25.70
   1 -13   0  363.76   28.70
   1 -13   0  378.26   39.00
  -1 -13   0  314.77   27.80
   1  13   0  334.97   22.90
  -1  13   0  352.46   23.90
   1  13   0  313.27   20.30
   1  13   0  336.47   23.20
  -2 -13   0  368.86   31.60
  -2 -13   0  370.06   29.10
   2 -13   0  414.06   40.00
   2 -13   0  352.66   24.90
   2 -13   0  376.56   30.60
   2  13   0  384.16   24.60
  -2  13   0  382.86   26.20
   2  13   0  362.66   25.10
   3 -13   0   21.20    7.00
  -3 -13   0    6.30   11.60
   3 -13   0    1.30   12.20
   3 -13   0    7.90   12.60
  -3 -13   0   13.10   10.00
  -3 -13   0   10.90   11.50
   3  13   0   16.20    9.50
  -3  13   0   17.50    8.10
   3  13   0   11.30    6.20
  -4 -13   0  312.57   29.70
   4 -13   0  252.17   28.90
  -4 -13   0  334.87   22.80
  -4 -13   0  327.67   32.10
   4 -13   0  309.37   20.50
   4  13   0  336.47   25.40
  -4  13   0  339.47   24.80
   4  13   0  321.37   21.50
  -5 -13   0   36.80   10.00
   5 -13   0   18.70   13.30
   5 -13   0   14.70    6.20
   5 -13   0   13.30   14.40
  -5 -13   0   41.60   17.10
  -5 -13   0   18.50   14.20
   5  13   0   24.90   13.40
  -5  13   0   39.30   10.90
   5  13   0   29.50    6.70
   6 -13   0   17.80   13.70
   6 -13   0   19.80   16.40
  -6 -13   0   27.30   17.60
  -6 -13   0   40.30   11.30
   6  13   0    8.20   13.80
  -6  13   0   42.90   11.50
   7 -13   0   55.09   19.90
  -7 -13   0  104.29   16.00
  -7 -13   0   81.19   22.30
   7 -13   0   78.29   16.20
   7  13   0   72.19   18.80
  -7  13   0   88.69   14.30
   0 -14   0  240.88   25.90
   0 -14   0  236.38   32.10
   0 -14   0  256.47   21.80
   0  14   0  220.38   14.80
   0  14   0  228.48   19.10
   0  14   0  194.48   13.80
   1 -14   0  515.85   38.80
   1 -14   0  552.54   47.80
  -1 -14   0  583.84   42.70
  -1 -14   0  541.45   39.30
   1 -14   0  550.24   35.40
  -1  14   0  529.65   34.10
   1  14   0  529.55   32.60
   1  14   0  499.15   30.50
   1  14   0  553.24   33.70
  -2 -14   0   45.20   13.60
   2 -14   0   53.59   19.50
   2 -14   0   61.89   11.80
  -2 -14   0   42.40   15.00
   2 -14   0   45.20   15.40
   2  14   0   53.89    9.10
   2  14   0   38.20   10.00
  -2  14   0   48.30    9.80
  -3 -14   0   18.80   12.70
   3 -14   0   -4.30   14.80
  -3 -14   0   17.20   14.30
   3 -14   0   23.00    8.10
   3 -14   0    7.30   13.60
  -3 -14   0   14.20   11.00
   3  14   0    6.70    6.50
   3  14   0   12.50   10.00
  -3  14   0   13.70    8.30
   4 -14   0   25.30   14.20
  -4 -14   0   32.90   16.20
   4 -14   0   23.20    7.50
   4 -14   0    3.30   12.60
  -4 -14   0   31.70    9.70
  -4 -14   0   39.60   14.70
   4  14   0   17.70   11.80
   4  14   0   28.50    7.20
  -4  14   0   20.70   10.40
   5 -14   0    4.80   13.00
  -5 -14   0    2.70   14.40
  -5 -14   0    4.40    9.20
  -5 -14   0   10.70   18.20
   5 -14   0    0.50   13.80
   5  14   0   -7.30   12.90
  -5  14   0   17.50   11.40
   5  14   0    2.90    6.20
   6 -14   0   61.29   17.30
  -6 -14   0   67.99   13.50
  -6 -14   0   74.19   20.30
   6 -14   0   30.50   17.60
   6  14   0   23.90   15.40
  -6  14   0   60.49   12.90
   7 -14   0   43.70   19.50
  -7 -14   0   43.60   21.20
   7 -14   0   33.60   16.50
   7  14   0   25.70   16.40
  -7  14   0   23.00   12.40
   0 -15   0    8.80   14.30
   0 -15   0  -11.00    7.20
   0 -15   0    1.40   15.30
   0  15   0    2.60    7.30
   0  15   0   -3.50    3.30
   0  15   0    5.00    4.40
  -1 -15   0  286.27   30.10
   1 -15   0  247.38   28.60
   1 -15   0  324.97   39.80
  -1 -15   0  319.27   33.70
   1 -15   0  247.88   23.50
   1  15   0  272.27   20.90
  -1  15   0  253.77   21.90
   1  15   0  261.27   19.70
   1  15   0  234.78   16.70
  -2 -15   0   98.69   18.40
   2 -15   0  107.59   15.20
   2 -15   0  112.29   19.20
  -2 -15   0   87.99   19.50
   2 -15   0   93.09   23.50
   2  15   0   96.29   14.90
   2  15   0  102.09   14.50
  -2  15   0  110.89   14.00
  -3 -15   0   50.09   12.10
   3 -15   0   20.20   14.90
  -3 -15   0   22.50   16.20
   3 -15   0   35.30   10.90
  -3 -15   0   29.00   14.00
   3 -15   0   41.00   18.70
   3  15   0   22.20   11.20
   3  15   0   33.60    8.70
  -3  15   0   25.20   10.80
   4 -15   0    1.40    7.70
  -4 -15   0   10.90   16.70
   4 -15   0   -0.70   14.30
   4 -15   0    3.00   14.50
  -4 -15   0    4.60   14.00
  -4 -15   0   -1.20    9.80
   4  15   0    5.20    7.10
   4  15   0   -3.40   11.40
  -4  15   0   -4.40   10.50
  -5 -15   0    8.20   16.30
   5 -15   0  -10.00   14.70
   5 -15   0   -4.40   14.00
  -5 -15   0    0.80   10.00
  -5 -15   0    3.50   18.40
  -5  15   0   -9.60   11.80
   5  15   0    0.20    6.90
   5  15   0  -10.40   12.90
   6 -15   0   17.40   16.60
  -6 -15   0    3.20   19.40
   6 -15   0    4.00   16.10
   6  15   0   -2.20   14.30
  -6  15   0   19.20   12.20
   0 -16   0  637.34   49.80
   0 -16   0  567.44   42.70
   0  16   0  552.44   34.70
   0  16   0  440.96   28.70
  -1 -16   0  -10.60   16.60
   1 -16   0    8.30   11.60
   1 -16   0   -4.80   18.60
  -1 -16   0    9.60   15.90
   1 -16   0  -16.00   15.90
   1  16   0    5.90    8.60
   1  16   0   -4.40    8.10
  -1  16   0   12.40    9.60
   2 -16   0  103.89   25.70
   2 -16   0   93.99   14.90
  -2 -16   0   91.49   20.70
  -2 -16   0   98.29   19.50
   2 -16   0   74.19   18.90
   2  16   0   87.59   12.00
  -2  16   0   79.19   12.80
   2  16   0   79.79   12.50
  -3 -16   0  122.39   24.40
   3 -16   0   81.39   20.10
  -3 -16   0  116.39   17.30
   3 -16   0  120.79   24.10
  -3 -16   0   88.79   19.50
   3 -16   0  118.69   16.60
  -3  16   0  107.79   15.20
   3  16   0   99.69   15.20
   3  16   0  108.29   16.30
  -4 -16   0   16.30   11.50
   4 -16   0   -3.70   16.00
  -4 -16   0   17.30   16.50
  -4 -16   0  -16.30   17.60
   4 -16   0   18.20   18.10
   4  16   0    2.40   12.80
   4  16   0    9.20    8.50
  -4  16   0   11.70   11.70
   5 -16   0    9.90   16.30
  -5 -16   0  -14.10   17.50
  -5 -16   0   31.30   19.90
   5 -16   0   15.00   17.90
   5  16   0  -11.00   13.30
   5  16   0   13.80    8.10
  -5  16   0    0.10   11.50
   6 -16   0    3.30   16.80
   6 -16   0   -3.20   16.70
  -6 -16   0   14.50   20.10
  -6  16   0   10.40   12.80
   6  16   0  -14.80   13.70
   0 -17   0   16.70   19.50
   0 -17   0   18.70   18.00
   0  17   0   15.00   10.00
   1 -17   0   75.09   22.50
  -1 -17   0   91.39   22.40
   1 -17   0  113.99   26.90
  -1 -17   0  141.89   25.50
   1  17   0   95.99   14.00
   1  17   0   82.19   13.40
  -1  17   0  102.39   14.60
  -2 -17   0   59.79   22.70
   2 -17   0   50.19   13.90
  -2 -17   0   49.90   18.70
   2 -17   0   42.00   23.40
   2 -17   0   47.40   20.80
  -2  17   0   49.80   12.60
   2  17   0   59.49   11.50
   2  17   0   34.20   10.50
   3 -17   0   21.10   22.40
   3 -17   0   27.40   18.50
  -3 -17   0   21.40   17.80
  -3 -17   0   11.20   20.20
  -3 -17   0   36.60   13.20
   3 -17   0   34.80   13.20
   3  17   0   32.40   10.30
  -3  17   0   12.70   10.80
   3  17   0   11.80   11.00
  -4 -17   0   55.99   21.90
   4 -17   0   46.90   21.60
   4 -17   0   44.40   20.40
  -4 -17   0   49.30   20.10
  -4  17   0   46.30   13.20
   4  17   0   41.40   14.50
   4  17   0   45.60   10.80
  -5 -17   0  -13.50   19.90
   5 -17   0    7.40   20.00
   5 -17   0   12.30   18.90
  -5 -17   0   32.90   23.30
   5  17   0   -8.90   14.00
  -5  17   0    9.70   12.00
   5  17   0    7.80    8.90
   0 -18   0   11.60   19.50
   0 -18   0    5.50   21.00
   0  18   0    6.10   10.90
   1 -18   0   21.80   20.80
   1 -18   0    7.70   23.20
  -1 -18   0   13.80   21.90
  -1 -18   0    4.40   18.90
  -1  18   0   16.50   11.80
   1  18   0   11.50   11.20
   1  18   0    5.70    8.70
  -2 -18   0   18.30   20.20
  -2 -18   0   30.20   21.90
   2 -18   0   17.30   13.40
   2 -18   0   -6.00   23.90
   2 -18   0   -3.20   19.60
   2  18   0   16.40   11.20
  -2  18   0    2.40   11.60
   2  18   0    4.40    9.70
  -3 -18   0   67.09   23.00
   3 -18   0   86.59   27.40
   3 -18   0   67.79   21.50
  -3 -18   0   88.49   25.10
  -3  18   0   66.89   14.80
   3  18   0   65.99   12.40
   3  18   0   61.19   13.90
  -4 -18   0   19.50   21.60
   4 -18   0   17.80   22.90
  -4 -18   0    5.90   24.40
   4 -18   0    3.40   20.00
   4  18   0   10.80   10.70
  -4  18   0    0.60   12.60
   4  18   0   18.20   14.00
  -5  18   0   53.09   13.70
   5  18   0   21.20   11.00
   0 -19   0    9.80   23.70
   0 -19   0   15.70   22.90
   0  19   0    7.80   11.90
  -1 -19   0   -5.70   21.20
   1 -19   0   24.20   22.60
   1 -19   0   48.00   26.00
  -1 -19   0   17.00   22.30
   1  19   0   -4.60   11.60
  -1  19   0   11.40   11.10
   2 -19   0   28.60   23.60
  -2 -19   0   15.40   21.90
  -2 -19   0   10.90   25.10
   2 -19   0   -4.10   25.80
   2  19   0    0.20   10.90
   2  19   0   -5.70    9.70
  -2  19   0   -3.00   11.30
   3 -19   0   19.80   21.60
  -3 -19   0    0.80   25.60
  -3 -19   0    2.50   22.30
   3 -19   0   29.90   26.70
   3  19   0    9.90   11.50
  -3  19   0    8.20   12.80
   3  19   0    0.50   11.70
  -4 -19   0  142.29   29.60
  -4 -19   0  191.58   34.20
   4 -19   0  188.48   33.30
   4 -19   0  107.89   25.80
   4  19   0  138.09   21.90
  -4  19   0  122.49   19.10
   0 -20   0   19.10   25.60
   0 -20   0   -6.90   24.00
   0  20   0   -8.20   12.50
  -1 -20   0   13.10   24.80
  -1 -20   0   31.70   27.80
   1 -20   0   -0.20   26.90
   1 -20   0   35.20   24.60
   1  20   0    9.30   12.70
  -1  20   0    4.10   11.80
   2 -20   0  -10.90   23.80
  -2 -20   0   32.50   27.50
  -2 -20   0  -18.60   23.20
   2 -20   0   11.70   28.70
   2  20   0    9.00   12.10
  -2  20   0   -1.40   12.50
  -9   0   1  386.66   31.00
   9   0  -1  346.57   29.30
   8   0  -1   -2.60   10.10
  -8   0   1    0.60   12.60
  -7   0   1  982.60   56.89
   7   0  -1  984.40   56.49
  -6   0   1   14.90    8.70
   6   0  -1    2.00    7.00
   5   0  -1   90.09    5.60
   5   0  -1   98.59   10.80
  -5   0   1   88.49   10.70
   5   0  -1   82.29    8.60
  -4   0   1    4.40    4.20
   4   0  -1   -1.00    2.80
   4   0  -1   -0.30    1.30
   4   0  -1    0.20    3.60
  -4   0   1   -0.40    4.80
   4   0  -1   -0.50    3.80
   4   0  -1    9.50    4.70
   3   0  -1   64.39    5.80
   3   0  -1   64.79    7.10
  -3   0   1   60.39    6.00
   3   0  -1   67.69    4.30
  -3   0   1   54.19    6.20
   3   0  -1   73.49    5.70
   2   0  -1   -0.80    1.50
  -2   0   1    3.00    1.80
   2   0  -1    0.60    2.10
  -2   0   1   -2.40    1.90
   2   0  -1   -0.20    1.00
   2   0  -1   -2.00    1.90
   1   0   1 4622.14  242.68
  -2   0  -1    1.40    1.90
   2   0   1    0.40    2.10
   2   0   1   -0.50    2.30
  -2   0  -1   -0.90    2.00
   2   0   1   -0.40    1.90
  -2   0  -1    5.80    2.30
  -2   0  -1    2.90    1.10
   3   0   1   84.09    7.10
   3   0   1   80.69    7.10
  -3   0  -1   93.69    7.30
  -3   0  -1   93.29    5.40
  -3   0  -1   91.79    8.10
   3   0   1   92.79    7.60
   4   0   1    1.40    3.80
  -4   0  -1    4.50    5.30
  -4   0  -1    0.00    1.10
   4   0   1    7.70    4.70
  -4   0  -1    2.10    5.10
   4   0   1   -4.00    3.20
  -5   0  -1   15.00    7.00
   5   0   1    6.40    6.10
  -6   0  -1    6.20    8.10
   6   0   1   -2.00    6.70
  -7   0  -1    7.00    9.20
   7   0   1   -2.50    8.10
   8   0   1   -7.60   10.30
  -8   0  -1   -0.60   12.10
  -9   0  -1  339.57   28.60
   9   0   1  337.77   28.70
   9  -1  -1    1.40   12.10
  -9  -1   1   18.60   15.00
   9   1  -1    2.10   13.60
  -9   1   1   22.40   14.90
  -8  -1   1   20.00   13.20
   8  -1  -1   16.80   10.60
   8   1  -1    7.60   11.30
  -8   1   1   17.20   12.60
   7  -1  -1   -1.20    7.90
  -7  -1   1   15.20   11.00
  -7   1   1   15.20   10.90
   7   1  -1    5.10    8.60
  -6  -1   1  924.31   52.39
  -6  -1   1  899.31   52.29
   6  -1  -1  936.31   52.09
  -6   1   1  923.61   52.39
   6   1  -1  912.11   52.49
  -5  -1   1   13.90    7.10
  -5  -1   1   21.30    6.90
   5  -1  -1   13.00    2.50
   5  -1  -1   15.10    4.50
   5  -1  -1   12.40    6.20
   5   1  -1   19.40    5.00
  -5   1   1   15.20    7.40
   5   1  -1    8.00    6.70
  -4  -1   1  232.78   15.60
   4  -1  -1  232.78   12.90
   4  -1  -1  232.68   14.30
  -4  -1   1  220.48   15.10
   4  -1  -1  220.38   14.80
   4   1  -1  242.88   14.30
  -4   1   1  226.28   15.30
   4   1  -1  217.88   14.50
   4   1  -1  228.28   15.50
   4   1  -1  213.18   16.20
   3  -1  -1   -1.10    2.60
   3  -1  -1    3.70    2.40
   3  -1  -1    0.20    1.40
  -3  -1   1    1.60    2.70
  -3  -1   1    3.90    3.60
   3   1  -1    4.50    2.50
   3   1  -1    1.30    1.00
   3   1  -1   -0.10    2.80
  -3   1   1    0.30    3.50
   3   1  -1   -0.10    2.90
  -2  -1   1 2966.60  160.48
   2  -1  -1 3159.78  159.48
  -2  -1   1 2897.01  159.68
   2  -1  -1 3130.29  159.28
  -2  -1   1 2946.11  159.48
   2  -1  -1 2953.10  159.68
  -2   1   1 2740.13  159.58
   2   1  -1 3207.48  160.48
   2   1  -1 3086.79  159.78
   2   1  -1 3197.78  159.48
   2   1  -1 3052.69  159.68
   1  -1  -1  776.82   37.70
   1  -1  -1  646.04   37.70
  -1  -1   1  698.43   37.60
  -1  -1   1  699.63   37.90
  -1  -1   1  717.93   38.30
   1   1  -1  733.03   37.60
  -1   1   1  692.63   37.70
   0   1  -1    1.40    0.70
  -1  -1  -1   56.39    4.30
   1  -1   1   62.79    4.20
  -1  -1  -1   69.09    3.80
  -1  -1  -1   58.89    4.10
   1  -1   1   59.79    3.90
  -1   1  -1   56.49    4.00
   1   1   1   58.39    3.70
   1   1   1   59.69    4.20
   1   1   1   58.49    4.30
  -1   1  -1   61.89    3.90
  -1   1  -1   61.89    4.20
   2  -1   1 9005.60  479.75
  -2  -1  -1 9277.47  479.65
  -3  -1  -1    1.40    3.50
  -3  -1  -1    1.50    3.30
   3  -1   1    0.80    2.90
  -3  -1  -1   -1.50    2.60
   3  -1   1   -3.30    2.80
   3  -1   1    1.00    2.70
   3   1   1    0.10    3.10
  -3   1  -1    3.50    3.70
   3   1   1   -5.00    2.40
  -3   1  -1    0.60    1.30
   3   1   1    1.20    3.00
  -4  -1  -1   32.80    6.40
   4  -1   1   25.40    5.00
   4  -1   1   38.70    6.20
   4  -1   1   21.40    5.00
  -4  -1  -1   17.30    5.80
   4   1   1   22.40    4.80
  -4   1  -1   21.90    6.00
   4   1   1   27.90    5.40
   4   1   1   25.00    6.00
  -4   1  -1   20.80    3.10
  -5  -1  -1   59.79    8.40
  -5  -1  -1   51.69    8.00
   5  -1   1   51.99    9.40
   5   1   1   51.59    9.30
  -5   1  -1   46.10    4.40
  -5   1  -1   58.39    8.60
   6  -1   1   -1.20    6.80
  -6  -1  -1    4.40    7.60
   6   1   1   -2.50    6.90
  -6   1  -1   11.10    7.80
  -7  -1  -1  168.48   17.30
   7  -1   1  174.28   16.80
  -7   1  -1  180.28   17.30
   7   1   1  159.08   16.80
   8  -1   1   58.09   13.10
  -8  -1  -1   69.49   14.40
  -8   1  -1   78.69   15.30
   8   1   1   54.79   13.00
   9  -1   1   61.09   15.60
  -9  -1  -1   65.49   16.30
  -9   1  -1   70.09   17.40
   9   1   1   70.89   16.40
  -9  -2   1   75.29   16.30
   9  -2  -1   34.70   13.50
   9   2  -1   38.70   15.30
  -9   2   1   40.90   15.80
  -8  -2   1   21.60   13.70
   8  -2  -1   14.10   10.20
  -8   2   1   27.40   12.90
   8   2  -1   12.90   11.40
   7  -2  -1    4.50    8.00
  -7  -2   1   15.00    9.20
  -7  -2   1   16.60   10.90
  -7   2   1    5.40    9.50
   7   2  -1   -5.40    8.90
  -6  -2   1 1175.78   64.99
  -6  -2   1 1159.08   65.19
   6  -2  -1 1144.09   62.29
   6  -2  -1 1163.68   64.49
   6   2  -1 1208.48   65.69
  -6   2   1 1137.89   64.99
   5  -2  -1  871.51   48.20
  -5  -2   1  853.71   48.80
   5  -2  -1  873.81   46.60
  -5  -2   1  835.62   48.60
   5  -2  -1  898.71   48.20
   5   2  -1  895.31   49.40
  -5   2   1  817.82   48.70
   5   2  -1  884.51   48.20
   4  -2  -1  162.28   12.00
   4  -2  -1  167.38   10.00
  -4  -2   1  158.58   12.50
   4  -2  -1  174.18   11.40
  -4  -2   1  146.39   12.40
   4   2  -1  152.28   13.10
   4   2  -1  156.18   11.10
  -4   2   1  155.78   12.40
   4   2  -1  165.78   13.80
   4   2  -1  185.08   11.50
  -4   2   1  164.58   10.20
   3  -2  -1  120.49    7.70
  -3  -2   1  119.19    9.10
   3  -2  -1  117.69    8.80
   3  -2  -1  124.89    8.70
  -3  -2   1  116.89    9.00
   3   2  -1  120.39    9.70
  -3   2   1  125.59    9.20
   3   2  -1  123.99    8.50
  -3   2   1  125.89    7.90
   3   2  -1  128.39   10.20
   3   2  -1  122.19    8.50
   3   2  -1  114.39    8.90
   3   2  -1  128.79    6.90
  -2  -2   1  907.31   50.09
   2  -2  -1  965.40   49.70
   2  -2  -1  988.00   50.09
  -2  -2   1  901.91   49.99
   2   2  -1  990.30   49.99
   2   2  -1  948.11   50.89
  -2   2   1  903.31   49.99
   2   2  -1  947.91   50.29
   2   2  -1  830.02   49.30
  -2   2   1  952.00   49.70
   1  -2  -1  273.97   14.10
  -1  -2   1  250.37   14.20
   1  -2  -1  281.17   14.20
  -1  -2   1  253.77   14.60
  -1  -2   1  243.68   15.00
   1   2  -1  256.77   14.90
  -1   2   1  250.27   14.00
   1   2  -1  250.07   14.40
   1   2  -1  224.48   14.00
  -1   2   1  264.97   14.20
   1   2  -1  255.17   14.10
   0   2  -1 1012.90   54.59
   0   2   1 1003.90   53.19
  -1  -2  -1    2.70    1.00
   1  -2   1    7.10    2.00
  -1  -2  -1    6.10    1.90
  -1  -2  -1    5.20    1.60
  -1  -2  -1    4.80    1.10
   1  -2   1    3.00    1.30
   1  -2   1    8.30    2.30
   1   2   1    7.40    1.90
   1   2   1    4.10    1.50
  -1   2  -1    4.50    1.10
  -1   2  -1    3.30    1.70
   1   2   1    4.80    1.00
  -1   2  -1    3.90    1.40
   1   2   1    2.70    1.60
  -2  -2  -1 2758.72  145.49
   2  -2   1 2688.13  145.89
   2  -2   1 2576.94  145.99
  -2  -2  -1 2643.84  145.99
  -2  -2  -1 2724.73  146.49
   2  -2   1 2895.51  146.59
  -2  -2  -1 2769.52  146.69
   2   2   1 2874.61  147.09
  -2   2  -1 2849.11  145.69
   2   2   1 2786.92  145.99
   2   2   1 2710.13  146.59
  -2   2  -1 2799.22  146.09
  -2   2  -1 2822.42  146.39
   2   2   1 2930.21  146.59
  -3  -2  -1 2643.84  145.79
   3  -2   1 2964.70  146.59
   3  -2   1 2714.63  146.69
   3  -2   1 2695.83  145.69
   3  -2   1 2568.74  145.49
  -3  -2  -1 2816.72  146.69
  -3  -2  -1 2615.54  146.29
   3   2   1 2985.80  146.49
   3   2   1 2700.43  146.49
   3   2   1 2912.61  147.49
  -3   2  -1 2703.43  145.39
   3   2   1 2889.11  145.99
  -3   2  -1 2684.13  146.09
  -4  -2  -1  330.77   21.20
   4  -2   1  367.66   21.10
   4  -2   1  335.67   20.00
  -4  -2  -1  335.07   20.50
   4  -2   1  343.87   21.00
   4   2   1  320.97   22.30
   4   2   1  347.27   20.70
   4   2   1  338.27   19.90
  -4   2  -1  336.57   18.90
  -4   2  -1  310.67   20.60
   4   2   1  331.97   21.20
  -5  -2  -1  272.77   19.10
  -5  -2  -1  259.27   18.00
   5  -2   1  266.57   17.50
  -5   2  -1  255.67   17.90
  -5   2  -1  241.38   15.00
   5   2   1  269.67   18.50
   6  -2   1  405.36   25.20
  -6  -2  -1  384.76   25.50
  -6  -2  -1  393.96   26.70
  -6   2  -1  392.76   22.00
   6   2   1  390.76   26.00
  -6   2  -1  391.86   25.70
  -7  -2  -1   58.49   11.50
   7  -2   1   61.39   10.70
   7   2   1   63.79   12.00
  -7   2  -1   75.89   12.60
   8  -2   1  177.68   18.50
  -8  -2  -1  181.68   20.20
  -8   2  -1  219.48   20.90
   8   2   1  145.99   19.50
  -9  -2  -1   89.39   16.60
   9  -2   1   73.29   15.70
  -9   2  -1   90.19   18.20
   9   2   1   63.39   16.10
   9  -3  -1   -0.10   11.50
  -9  -3   1   28.40   15.50
  -9   3   1   16.60   15.40
   9   3  -1    5.90   14.40
  -8  -3   1   12.20   13.30
   8  -3  -1   -1.40    9.50
  -8  -3   1    4.60   10.80
   8   3  -1   -6.30   11.50
  -8   3   1    6.60   12.60
  -7  -3   1    6.30   10.30
  -7  -3   1   -0.60    8.90
   7  -3  -1   -1.30    7.60
   7   3  -1    4.90    9.50
  -7   3   1    5.90   10.60
  -6  -3   1   14.40    8.30
   6  -3  -1   24.00    3.80
   6  -3  -1   23.40    7.90
  -6  -3   1   39.00    9.50
   6   3  -1   10.10    8.40
  -6   3   1   23.80    9.00
  -5  -3   1 1608.04   89.09
   5  -3  -1 1657.53   88.19
  -5  -3   1 1632.04   88.99
   5  -3  -1 1764.12   88.89
   5  -3  -1 1681.33   87.39
  -5   3   1 1661.23   87.49
   5   3  -1 1673.73   89.89
  -5   3   1 1643.44   88.99
   5   3  -1 1454.55   88.39
   4  -3  -1  813.82   44.50
   4  -3  -1  801.32   45.90
  -4  -3   1  795.02   46.00
   4  -3  -1  912.81   45.70
  -4  -3   1  805.32   45.80
   4   3  -1  825.32   45.40
   4   3  -1  812.22   46.00
   4   3  -1  850.51   45.40
   4   3  -1  849.72   46.80
   4   3  -1  836.62   47.40
  -4   3   1  792.82   45.70
  -4   3   1  796.82   44.60
  -3  -3   1 5692.23  300.47
  -3  -3   1 5533.65  298.87
   3  -3  -1 5704.13  298.97
   3  -3  -1 5427.36  298.27
  -3  -3   1 5682.93  298.87
   3   3  -1 5968.70  299.37
   3   3  -1 5480.35  299.47
   3   3  -1 5984.10  298.77
   3   3  -1 5872.81  300.07
  -3   3   1 5580.54  298.27
  -3   3   1 5530.65  298.77
  -2  -3   1 1667.43   89.29
  -2  -3   1 1605.34   90.39
   2  -3  -1 1718.93   89.09
  -2  -3   1 1659.33   89.39
   2  -3  -1 1762.32   89.39
   2   3  -1 1754.42   89.19
   2   3  -1 1617.24   88.59
  -2   3   1 1643.94   89.19
  -2   3   1 1659.63   88.99
   2   3  -1 1681.83   89.59
   2   3  -1 1719.83   90.19
  -1  -3   1   12.90    2.10
  -1  -3   1   19.10    2.80
   1  -3  -1   19.80    3.30
   1  -3  -1   18.00    2.80
  -1  -3   1   16.30    3.10
   1  -3  -1   16.50    2.40
  -1  -3   1   24.10    4.50
   1  -3  -1   15.30    2.50
  -1   3   1   15.00    2.40
   1   3  -1   17.70    2.50
  -1   3   1   17.30    2.70
   1   3  -1   15.10    2.90
   1   3  -1   20.20    3.10
   1   3  -1   18.70    2.50
   0  -3  -1 1269.77   68.59
   0  -3   1 1331.37   69.39
   0  -3  -1 1175.98   68.59
   0  -3  -1 1321.47   68.69
   0  -3   1 1311.77   68.79
   0  -3  -1 1305.17   68.09
   0  -3  -1 1254.97   68.59
   0   3   1 1241.88   68.79
   0   3  -1 1390.66   68.99
   0   3   1 1290.47   68.59
   0   3   1 1302.57   68.49
   0   3  -1 1374.36   70.29
   0   3   1 1268.47   68.59
   0   3  -1 1315.97   68.79
   0   3  -1 1281.97   68.99
   0   3   1 1308.47   68.39
   1  -3   1  177.78   10.70
   1  -3   1  172.88   10.10
  -1  -3  -1  175.18   10.70
  -1  -3  -1  177.28   10.10
  -1  -3  -1  177.58    9.70
   1  -3   1  178.78   10.40
   1  -3   1  172.58   12.20
  -1  -3  -1  164.88   10.80
  -1  -3  -1  176.78   10.70
  -1   3  -1  177.18   10.60
   1   3   1  176.48   10.80
   1   3   1  185.28   10.10
  -1   3  -1  191.58   12.70
   1   3   1  177.58   10.50
   2  -3   1 1110.59   58.19
  -2  -3  -1 1088.39   58.89
  -2  -3  -1 1057.79   57.79
  -2  -3  -1 1077.79   58.59
   2  -3   1 1066.59   57.69
  -2  -3  -1 1071.19   57.59
   2  -3   1 1101.89   58.59
   2   3   1 1038.00   58.69
  -2   3  -1 1114.19   58.19
  -2   3  -1 1091.89   58.39
   2   3   1 1081.89   57.89
   2   3   1 1139.09   58.59
   2   3   1 1123.49   59.19
  -3  -3  -1 1658.33   86.79
  -3  -3  -1 1526.95   86.29
   3  -3   1 1610.14   86.39
  -3  -3  -1 1559.94   84.59
   3  -3   1 1601.14   85.59
  -3  -3  -1 1507.75   85.49
   3  -3   1 1579.94   85.29
  -3   3  -1 1619.64   86.09
   3   3   1 1691.63   87.39
  -3   3  -1 1581.04   85.49
   3   3   1 1739.03   86.39
   3   3   1 1642.34   85.59
  -4  -3  -1  341.57   21.20
   4  -3   1  359.46   22.10
   4  -3   1  364.96   22.10
   4  -3   1  362.26   20.70
  -4  -3  -1  357.86   22.40
   4  -3   1  343.37   20.40
  -4   3  -1  368.86   21.80
   4   3   1  354.06   20.80
   4   3   1  352.66   23.40
   4   3   1  362.26   21.80
  -4   3  -1  343.77   20.20
   4   3   1  345.97   22.40
   5  -3   1 3978.00  205.48
  -5  -3  -1 3879.21  205.68
  -5  -3  -1 3851.21  206.38
  -5   3  -1 3780.42  204.68
  -5   3  -1 3863.21  205.98
   5   3   1 3946.41  206.68
  -6  -3  -1    8.70    7.70
  -6  -3  -1    4.00    8.20
   6  -3   1   -3.30    6.70
  -6   3  -1    3.00    8.10
   6   3   1    2.60    8.20
  -7  -3  -1    8.10    9.40
   7  -3   1    2.40    8.00
  -7  -3  -1    0.30   10.20
   7   3   1   -3.10    9.50
  -7   3  -1    0.00   10.00
   8  -3   1  231.98   21.10
  -8  -3  -1  281.47   23.20
  -8   3  -1  248.18   23.60
   8   3   1  218.18   23.10
  -9  -3  -1   54.59   16.00
   9  -3   1   46.90   14.20
   9   3   1   56.99   15.90
  -9   3  -1   55.69   16.70
   9  -4  -1    0.90   11.70
  -9  -4   1   -5.90   14.70
  -9   4   1   -2.30   13.20
   9   4  -1  -12.20   13.20
  -8  -4   1   56.59   13.30
  -8  -4   1   67.09   15.20
   8  -4  -1   45.30   11.00
  -8   4   1   43.60   13.50
   8   4  -1   39.90   14.30
  -7  -4   1    4.30    9.90
  -7  -4   1   16.10   10.40
   7  -4  -1    7.20    4.20
   7  -4  -1    1.00    7.60
   7   4  -1  -15.00    9.50
  -7   4   1   -1.30   10.10
   6  -4  -1  370.76   23.10
   6  -4  -1  354.56   21.20
  -6  -4   1  365.16   24.80
  -6  -4   1  370.46   25.40
   6   4  -1  360.66   25.70
  -6   4   1  350.36   24.30
  -5  -4   1  373.76   23.50
  -5  -4   1  359.66   24.10
   5  -4  -1  368.56   22.90
   5  -4  -1  361.96   21.70
   5  -4  -1  379.06   21.20
  -5   4   1  360.86   23.20
   5   4  -1  369.36   24.20
  -5   4   1  354.76   21.70
   4  -4  -1   63.99    8.80
   4  -4  -1   70.19    8.10
   4  -4  -1   82.59    6.90
  -4  -4   1   80.59   11.10
  -4  -4   1   89.99   10.00
   4   4  -1   88.19    7.80
   4   4  -1   75.29    9.90
  -4   4   1   86.49    7.70
   4   4  -1   86.79    5.00
   4   4  -1   92.19    9.50
  -4   4   1   71.49    9.00
   3  -4  -1  621.84   33.40
  -3  -4   1  585.44   33.90
   3  -4  -1  636.04   34.20
  -3  -4   1  589.24   34.40
  -3  -4   1  589.64   36.20
   3   4  -1  648.04   35.20
   3   4  -1  614.64   34.30
   3   4  -1  608.74   35.10
   3   4  -1  603.44   32.60
   3   4  -1  630.64   33.80
  -3   4   1  557.44   33.80
  -3   4   1  610.84   33.50
  -2  -4   1 2189.78  120.29
   2  -4  -1 2340.27  119.99
   2  -4  -1 2353.26  120.09
  -2  -4   1 2148.49  121.39
   2   4  -1 2336.77  120.99
  -2   4   1 2188.88  119.79
   2   4  -1 2329.27  120.39
   2   4  -1 2216.08  119.39
  -2   4   1 2237.78  119.79
   2   4  -1 2230.08  120.59
   2   4  -1 2351.36  119.99
  -1  -4   1 1577.04   88.19
   1  -4  -1 1694.13   86.89
  -1  -4   1 1568.14   87.29
  -1  -4   1 1586.94   87.19
   1  -4  -1 1674.73   86.59
   1  -4  -1 1720.13   87.79
   1  -4  -1 1627.44   86.99
  -1  -4   1 1583.24   86.69
  -1   4   1 1663.53   87.29
   1   4  -1 1627.24   86.69
  -1   4   1 1661.33   86.49
  -1   4   1 1573.44   86.79
   1   4  -1 1626.04   87.19
   1   4  -1 1667.93   86.79
   1   4  -1 1699.73   87.69
   1   4  -1 1640.44   86.99
   0  -4   1   68.29    5.10
   0  -4  -1   63.79    4.80
   0  -4  -1   61.79    4.10
   0  -4   1   64.89    6.30
   0  -4  -1   58.49    4.80
   0  -4   1   45.60    8.40
   0  -4  -1   59.59    5.10
   0  -4  -1   68.69    5.40
   0   4  -1   65.49    5.20
   0   4   1   72.89    5.00
   0   4   1   65.99    4.40
   0   4  -1   57.49    5.30
   0   4   1   60.69    4.70
   0   4   1   65.49    4.50
   0   4  -1   64.99    5.20
   0   4   1   65.69    5.60
   0   4  -1   65.09    4.90
   1  -4   1 1649.73   88.89
   1  -4   1 1615.24   90.89
  -1  -4  -1 1674.23   89.09
  -1  -4  -1 1603.74   89.19
  -1  -4  -1 1643.44   89.09
  -1  -4  -1 1631.94   88.59
   1  -4   1 1682.33   89.09
  -1   4  -1 1832.42   91.89
   1   4   1 1685.03   88.99
  -1   4  -1 1680.93   88.89
   1   4   1 1681.93   89.09
   1   4   1 1733.43   88.89
  -1   4  -1 1663.43   87.89
   1   4   1 1673.33   88.59
   2  -4   1   44.40    3.80
   2  -4   1   49.40    5.40
  -2  -4  -1   46.80    4.10
  -2  -4  -1   54.49    6.40
  -2  -4  -1   47.20    5.50
  -2  -4  -1   49.60    6.70
  -2  -4  -1   45.20    3.80
   2  -4   1   50.59    4.70
   2  -4   1   47.20    7.90
  -2   4  -1   45.60    5.00
   2   4   1   43.40    5.60
   2   4   1   43.70    5.90
   2   4   1   46.40    4.10
   2   4   1   51.79    5.40
  -2   4  -1   48.80    5.50
  -3  -4  -1   35.80    6.00
  -3  -4  -1   36.60    4.70
   3  -4   1   33.00    4.50
   3  -4   1   28.20    3.80
   3  -4   1   39.60    5.70
  -3  -4  -1   24.40    3.00
  -3  -4  -1   34.10    6.30
   3   4   1   24.60    4.30
   3   4   1   29.30    4.10
   3   4   1   28.30    5.50
   3   4   1   32.40    5.10
  -3   4  -1   27.90    5.60
  -3   4  -1   25.30    3.80
   4  -4   1    3.30    3.40
  -4  -4  -1    3.60    4.90
   4  -4   1    7.30    2.90
  -4  -4  -1    6.10    5.70
   4   4   1    2.40    4.80
   4   4   1    2.70    6.10
  -4   4  -1    7.80    6.10
  -4   4  -1    4.30    3.30
   4   4   1    1.10    4.80
   4   4   1    7.60    3.70
  -5  -4  -1  203.38   15.40
   5  -4   1  194.98   13.40
   5  -4   1  200.38   14.20
  -5  -4  -1  211.18   17.40
   5   4   1  234.98   17.20
  -5   4  -1  194.08   13.70
  -5   4  -1  216.28   16.20
   6  -4   1 1172.58   62.49
  -6  -4  -1 1117.79   63.89
  -6  -4  -1 1124.49   62.59
   6   4   1 1136.89   63.99
  -6   4  -1 1082.29   61.09
  -6   4  -1 1123.49   63.09
  -7  -4  -1  179.68   19.90
   7  -4   1  151.58   15.20
  -7  -4  -1  141.79   16.50
   7   4   1  139.89   17.20
  -7   4  -1  137.49   11.70
  -7   4  -1  143.89   17.80
   8  -4   1   82.39   13.10
  -8  -4  -1   80.99   16.00
  -8  -4  -1   96.59   15.60
  -8   4  -1   77.59   15.20
   8   4   1   76.69   16.10
   9  -4   1    8.30   12.30
  -9  -4  -1  -14.50   14.10
   9   4   1    1.70   14.00
  -9   4  -1   21.00   14.50
  -9  -5   1   32.30   16.60
  -9  -5   1   44.10   15.00
   9  -5  -1   30.30   12.80
   9   5  -1   29.90   15.40
  -9   5   1   32.10   16.00
  -8  -5   1   19.00   13.60
   8  -5  -1   20.80   10.00
  -8  -5   1   21.70   13.00
   8   5  -1   12.70   13.20
  -8   5   1   24.20   13.50
  -7  -5   1  253.97   21.80
   7  -5  -1  264.37   17.10
   7  -5  -1  266.07   19.80
  -7  -5   1  251.67   23.60
   7   5  -1  268.27   23.50
  -7   5   1  241.08   21.60
  -6  -5   1  180.98   18.00
   6  -5  -1  186.68   12.80
   6  -5  -1  187.08   14.20
  -6  -5   1  191.68   16.70
  -6   5   1  195.38   16.80
  -6   5   1  187.08   14.80
   6   5  -1  175.78   18.20
  -5  -5   1   50.19    8.80
   5  -5  -1   28.70    4.40
   5  -5  -1   24.90    4.80
  -5  -5   1   53.89    9.00
   5  -5  -1   36.80    6.70
  -5   5   1   40.20    8.70
   5   5  -1   18.00    8.30
  -5   5   1   21.10    5.40
  -4  -5   1 2571.24  139.39
  -4  -5   1 2683.63  141.69
  -4  -5   1 2650.83  138.99
   4  -5  -1 2605.84  138.29
   4   5  -1 2530.55  136.99
  -4   5   1 2557.64  138.79
   4   5  -1 2693.63  140.09
  -4   5   1 2570.84  138.29
   4   5  -1 2592.74  138.69
   3  -5  -1  111.79    8.10
  -3  -5   1  130.39   13.70
  -3  -5   1  105.89    9.30
   3  -5  -1  109.19    9.00
  -3  -5   1  107.19   10.90
   3   5  -1  110.79    8.40
   3   5  -1  109.79    8.70
   3   5  -1  104.09    7.00
  -3   5   1   82.39    9.30
   3   5  -1  111.09   10.10
   3   5  -1  102.99   10.30
  -3   5   1   99.39    8.50
   2  -5  -1 1921.31   99.79
  -2  -5   1 1783.72  101.39
  -2  -5   1 1852.01  100.29
   2  -5  -1 1626.84  100.09
   2  -5  -1 2008.50   99.79
  -2  -5   1 1774.22   99.39
   2  -5  -1 2011.30  100.79
   2   5  -1 1855.21   99.19
   2   5  -1 1956.70   99.79
   2   5  -1 1917.31  100.79
  -2   5   1 1844.42   99.59
   2   5  -1 1925.11  100.09
  -2   5   1 1896.61   99.49
   2   5  -1 1865.71  100.49
  -1  -5   1 4749.42  275.47
   1  -5  -1 5443.06  273.57
   1  -5  -1 4870.31  275.27
   1  -5  -1 5377.76  273.97
  -1  -5   1 4972.80  273.77
  -1  -5   1 5075.69  274.47
  -1  -5   1 5120.09  274.37
   1  -5  -1 5093.99  274.07
   1   5  -1 4995.60  274.17
  -1   5   1 5347.36  274.37
   1   5  -1 5163.38  273.77
   1   5  -1 5448.75  273.97
  -1   5   1 5157.78  274.57
   1   5  -1 5498.75  273.87
   1   5  -1 5366.26  274.77
  -1   5   1 5117.99  273.87
  -1   5   1 5722.83  273.57
   0  -5   1  880.41   46.70
   0  -5  -1  854.31   45.90
   0  -5   1  820.22   47.50
   0  -5   1  832.32   47.10
   0  -5  -1  849.61   46.80
   0  -5  -1  880.31   46.60
   0  -5  -1  847.22   46.40
   0  -5  -1  817.02   47.10
   0   5   1  853.11   46.20
   0   5   1  861.61   46.10
   0   5  -1  884.41   46.70
   0   5  -1  861.01   46.60
   0   5   1  842.62   46.50
   0   5  -1  866.21   46.40
   0   5  -1  941.71   46.90
   0   5  -1  918.31   48.50
   0   5   1  908.41   46.60
   0   5   1  838.42   47.30
  -1  -5  -1   86.59    6.10
  -1  -5  -1   86.79    7.50
  -1  -5  -1   84.39    7.30
   1  -5   1   72.59    6.70
   1  -5   1   71.79    9.20
   1  -5   1   78.89    7.40
   1  -5   1   61.59   10.80
  -1  -5  -1   89.09    6.80
   1  -5   1   88.49    6.50
   1   5   1   84.99    6.10
   1   5   1   99.69    7.10
   1   5   1   86.49    6.50
  -1   5  -1   80.19   11.10
   1   5   1   83.69    6.40
  -1   5  -1   90.19    7.00
   1   5   1   83.49    6.70
  -2  -5  -1  503.35   28.40
  -2  -5  -1  531.45   29.80
  -2  -5  -1  489.35   30.10
   2  -5   1  536.25   29.00
  -2  -5  -1  513.65   28.20
   2  -5   1  553.14   29.60
   2  -5   1  520.85   31.20
  -2  -5  -1  521.15   29.80
   2  -5   1  506.85   28.00
   2   5   1  528.95   28.40
   2   5   1  515.95   29.10
  -2   5  -1  534.55   29.10
  -2   5  -1  508.05   29.10
   2   5   1  531.15   29.80
   2   5   1  517.05   29.50
  -3  -5  -1  350.56   22.70
   3  -5   1  385.46   25.00
  -3  -5  -1  366.26   22.70
   3  -5   1  373.86   21.50
  -3  -5  -1  360.66   21.10
  -3  -5  -1  370.76   20.50
   3  -5   1  378.06   22.40
   3  -5   1  361.36   20.50
   3   5   1  356.26   21.90
   3   5   1  383.26   20.60
   3   5   1  375.96   23.00
  -3   5  -1  367.46   21.70
   3   5   1  377.76   23.10
  -3   5  -1  394.56   22.40
  -4  -5  -1 2627.84  145.49
  -4  -5  -1 2789.52  147.99
   4  -5   1 2773.92  146.19
   4  -5   1 2704.63  146.69
  -4  -5  -1 2695.73  146.69
  -4   5  -1 2792.42  147.19
   4   5   1 2887.41  146.69
  -4   5  -1 2822.82  146.79
   4   5   1 2802.72  148.09
  -5  -5  -1  182.78   14.40
   5  -5   1  160.88   12.50
   5  -5   1  185.88   13.00
  -5  -5  -1  197.38   16.80
  -5   5  -1  179.78   13.50
   5   5   1  176.58   16.30
  -5   5  -1  194.98   15.20
   5   5   1  191.38   13.50
  -6  -5  -1  626.84   37.50
  -6  -5  -1  608.74   39.40
   6  -5   1  682.63   37.20
  -6   5  -1  631.94   37.90
   6   5   1  622.94   39.10
  -6   5  -1  624.94   36.30
   7  -5   1  186.58   16.90
  -7  -5  -1  208.98   21.50
  -7  -5  -1  172.98   17.70
   7   5   1  157.58   18.90
  -7   5  -1  182.08   15.30
  -7   5  -1  191.88   19.10
  -8  -5  -1   38.10   14.40
  -8  -5  -1   38.50   13.00
   8  -5   1   39.00   11.20
   8   5   1   19.70   13.20
  -8   5  -1   40.50   14.10
  -9  -5  -1   21.10   14.90
   9  -5   1    4.90   12.60
  -9  -5  -1   30.80   15.50
   9   5   1   -2.20   14.10
  -9   5  -1    3.30   14.40
  -9  -6   1   89.39   19.10
  -9  -6   1   76.89   17.40
   9   6  -1   60.69   17.60
  -9   6   1   60.89   17.90
   8  -6  -1   93.89   15.40
  -8  -6   1   98.39   16.60
  -8  -6   1  111.59   17.80
  -8   6   1  109.69   17.90
   8   6  -1   90.59   17.80
   7  -6  -1  173.88   16.30
  -7  -6   1  170.38   18.50
  -7  -6   1  149.59   20.60
   7   6  -1  146.29   20.00
  -7   6   1  156.28   19.00
  -6  -6   1  267.77   22.00
   6  -6  -1  267.87   17.80
   6  -6  -1  277.37   17.50
  -6  -6   1  260.77   20.60
  -6   6   1  276.17   20.70
  -6   6   1  261.97   18.90
   6   6  -1  263.37   22.30
   5  -6  -1  381.26   21.10
   5  -6  -1  297.57   23.70
  -5  -6   1  369.76   23.90
   5  -6  -1  381.26   22.10
  -5  -6   1  370.66   25.40
  -5   6   1  374.36   22.90
   5   6  -1  372.66   19.80
   5   6  -1  383.56   25.80
  -5   6   1  359.36   23.60
  -4  -6   1  122.89   15.90
  -4  -6   1  130.09   12.00
   4  -6  -1  127.19    9.20
  -4  -6   1  103.49   12.60
  -4   6   1  116.99   11.10
   4   6  -1  117.79    7.60
  -4   6   1  120.89   10.80
   4   6  -1   93.69   12.80
  -3  -6   1  366.86   25.50
   3  -6  -1  400.56   24.20
  -3  -6   1  357.46   22.10
  -3  -6   1  350.86   23.40
   3  -6  -1  382.46   22.10
   3  -6  -1  365.36   21.60
  -3   6   1  365.26   21.90
   3   6  -1  383.86   23.80
  -3   6   1  376.36   22.20
   3   6  -1  371.26   20.70
   3   6  -1  376.46   21.80
   3   6  -1  358.36   23.20
   3   6  -1  349.17   22.30
   2  -6  -1  607.74   32.00
   2  -6  -1  591.34   32.00
   2  -6  -1  597.84   33.80
  -2  -6   1  549.95   34.60
  -2  -6   1  584.94   33.20
   2  -6  -1  514.55   32.80
  -2  -6   1  565.04   31.60
  -2  -6   1  560.64   33.40
   2   6  -1  568.94   31.90
   2   6  -1  552.44   32.70
  -2   6   1  590.04   31.80
  -2   6   1  570.44   32.10
   2   6  -1  571.54   32.20
   2   6  -1  575.24   33.10
   2   6  -1  584.04   31.50
  -1  -6   1 2788.12  150.78
   1  -6  -1 2815.72  150.08
  -1  -6   1 2818.82  151.68
   1  -6  -1 2809.12  149.99
   1  -6  -1 2781.02  151.18
   1  -6  -1 2940.01  151.08
   1  -6  -1 2961.60  150.58
  -1  -6   1 2644.64  152.98
  -1  -6   1 2715.33  151.58
  -1   6   1 2926.41  150.38
  -1   6   1 2833.32  152.18
   1   6  -1 2840.72  150.78
   1   6  -1 2860.11  150.88
  -1   6   1 3090.69  151.48
  -1   6   1 2832.72  150.88
   1   6  -1 2755.32  151.18
   1   6  -1 2983.60  151.88
   1   6  -1 2943.61  150.88
   0  -6   1  613.64   38.00
   0  -6  -1  631.84   37.80
   0  -6  -1  666.03   36.60
   0  -6  -1  636.64   37.10
   0  -6  -1  645.44   36.70
   0  -6   1  665.73   37.60
   0  -6   1  668.43   36.90
   0  -6  -1  675.03   36.90
   0  -6  -1  656.83   36.10
   0   6   1  663.23   36.20
   0   6  -1  745.63   37.20
   0   6   1  723.73   36.90
   0   6  -1  770.62   39.10
   0   6  -1  683.73   37.10
   0   6   1  641.84   36.80
   0   6  -1  667.13   36.80
   0   6   1  675.43   37.90
   0   6   1  677.43   36.40
   0   6  -1  670.73   36.60
   1  -6   1 1074.59   56.09
  -1  -6  -1 1018.30   56.39
  -1  -6  -1 1047.80   55.69
   1  -6   1 1166.78   57.29
  -1  -6  -1 1064.39   56.29
   1  -6   1  939.61   55.99
   1  -6   1  899.81   57.39
  -1  -6  -1  994.10   56.59
   1   6   1 1063.59   56.39
   1   6   1 1085.89   55.89
  -1   6  -1 1016.50   60.39
  -1   6  -1 1039.20   56.09
   1   6   1 1024.60   55.59
   1   6   1 1062.69   55.89
   1   6   1 1029.60   55.99
   2  -6   1  496.25   31.90
  -2  -6  -1  501.75   30.40
   2  -6   1  489.65   28.10
   2  -6   1  493.25   29.40
  -2  -6  -1  523.65   28.10
  -2  -6  -1  493.65   30.00
   2  -6   1  541.05   29.00
  -2  -6  -1  500.95   29.60
  -2  -6  -1  516.05   28.40
   2   6   1  527.05   28.40
   2   6   1  536.45   29.80
   2   6   1  533.85   29.10
  -2   6  -1  526.65   29.40
   2   6   1  511.95   29.60
   2   6   1  528.95   29.40
  -3  -6  -1  466.95   28.30
   3  -6   1  467.75   25.40
  -3  -6  -1  470.65   29.40
   3  -6   1  463.85   26.50
   3  -6   1  456.45   27.50
  -3  -6  -1  473.65   25.70
  -3  -6  -1  449.46   28.00
  -3  -6  -1  432.76   25.90
   3  -6   1  485.85   30.30
  -3   6  -1  481.05   27.10
   3   6   1  437.16   26.90
   3   6   1  482.35   28.10
   3   6   1  504.85   25.80
  -3   6  -1  485.55   27.30
   3   6   1  421.16   27.10
   3   6   1  456.55   27.90
   4  -6   1 1932.11  105.09
  -4  -6  -1 1901.71  104.89
  -4  -6  -1 1916.11  106.39
   4  -6   1 2024.00  108.19
   4  -6   1 1985.80  104.19
  -4  -6  -1 1936.21  103.99
  -4   6  -1 2021.60  105.39
  -4   6  -1 2010.50  105.69
   4   6   1 1969.30  106.49
   5  -6   1  178.58   12.60
  -5  -6  -1  162.28   13.90
   5  -6   1  170.98   12.10
  -5  -6  -1  180.48   16.90
   5   6   1  159.98   15.00
  -5   6  -1  164.18   14.80
  -5   6  -1  161.98   13.80
  -6  -6  -1  176.08   15.80
   6  -6   1  182.58   14.60
  -6  -6  -1  199.48   19.10
   6  -6   1  153.48   14.10
  -6   6  -1  191.68   16.90
   6   6   1  169.88   16.70
  -6   6  -1  176.58   14.60
   7  -6   1  181.48   16.80
  -7  -6  -1  199.88   18.30
  -7  -6  -1  200.58   22.00
   7   6   1  151.08   18.20
  -7   6  -1  186.68   19.20
  -7   6  -1  167.28   15.40
  -8  -6  -1   26.40   12.90
   8  -6   1   31.20   10.90
  -8  -6  -1   15.70   14.50
   8   6   1    1.30   12.50
  -8   6  -1   26.80   13.80
  -8   6  -1   18.60    7.30
  -9  -6  -1   56.39   17.20
   9  -6   1   54.69   14.90
  -9  -6  -1   51.99   16.50
  -9   6  -1   95.39   17.90
   9   6   1   51.19   17.10
  -9  -7   1  107.19   20.20
  -9  -7   1   85.09   18.90
   9   7  -1   74.39   19.00
  -9   7   1  141.99   20.50
   8  -7  -1   19.70    9.80
  -8  -7   1   -6.30   13.80
  -8  -7   1   15.10   13.80
  -8   7   1    5.20   12.90
   8   7  -1   14.00   14.20
   7  -7  -1  343.17   24.80
  -7  -7   1  361.96   29.60
  -7  -7   1  388.66   27.10
  -7   7   1  368.96   28.00
  -7   7   1  373.66   24.10
   7   7  -1  384.46   29.60
  -6  -7   1   -5.50    8.40
   6  -7  -1    0.70    4.70
  -6  -7   1    4.00    9.20
  -6   7   1   13.90    9.60
  -6   7   1    3.60    5.90
   6   7  -1   -8.80    8.60
  -5  -7   1   16.10    9.10
  -5  -7   1   10.50    7.60
   5  -7  -1   11.30    3.50
   5   7  -1   10.00    2.50
  -5   7   1   11.30    5.60
   5   7  -1    5.40    8.70
  -5   7   1   17.40    8.20
  -4  -7   1  100.79   15.90
   4  -7  -1  102.09   15.60
  -4  -7   1   95.39   12.40
  -4  -7   1  100.09   11.60
   4  -7  -1   98.39    9.20
   4   7  -1   90.19    7.10
   4   7  -1   94.69   12.80
  -4   7   1   88.19   10.70
  -4   7   1   96.29   10.50
  -3  -7   1   28.90    7.90
   3  -7  -1   47.80    6.90
   3  -7  -1   32.30    7.50
   3  -7  -1   31.60    7.50
  -3  -7   1   34.20    6.70
  -3  -7   1   23.10    4.10
   3  -7  -1   31.80    4.80
  -3  -7   1   29.70    7.40
   3   7  -1   27.50    3.80
   3   7  -1   26.30    6.10
   3   7  -1   30.70    5.40
   3   7  -1   20.20    5.40
   3   7  -1   35.60    8.00
  -3   7   1   33.80    6.80
  -3   7   1   24.80    5.30
  -2  -7   1   31.30    6.90
   2  -7  -1   31.60    4.60
  -2  -7   1   41.20    5.00
   2  -7  -1   26.20    6.70
  -2  -7   1   37.90    7.70
  -2  -7   1   62.29   11.90
   2  -7  -1   52.39    6.00
   2  -7  -1   38.20    7.30
   2   7  -1   33.80    6.70
   2   7  -1   33.10    7.10
   2   7  -1   36.40    5.70
   2   7  -1   33.30    5.60
   2   7  -1   33.70    4.50
  -2   7   1   38.40    5.70
  -2   7   1   51.69    6.40
   1  -7  -1 1862.01   99.69
  -1  -7   1 1855.51  100.29
   1  -7  -1 1874.31  100.49
  -1  -7   1 1792.12  103.19
   1  -7  -1 1859.91   99.49
   1  -7  -1 1873.31  100.99
   1  -7  -1 1952.20   99.99
  -1  -7   1 1827.12  101.29
  -1  -7   1 1803.32  101.39
  -1   7   1 2051.69  100.99
  -1   7   1 1895.51  100.49
   1   7  -1 1920.71  100.29
   1   7  -1 1854.81  100.69
   1   7  -1 2002.20  101.49
  -1   7   1 1787.52  102.09
   1   7  -1 1859.61  100.29
   1   7  -1 1913.91  100.29
   0  -7  -1  933.01   50.29
   0  -7  -1  909.61   51.09
   0  -7  -1  888.11   49.70
   0  -7   1  903.01   52.09
   0  -7  -1  887.51   51.79
   0  -7  -1  945.41   50.59
   0  -7   1  920.21   51.29
   0  -7  -1  902.81   50.39
   0  -7   1  921.01   50.49
   0   7   1  912.51   50.39
   0   7   1  968.10   50.49
   0   7  -1  945.61   50.59
   0   7  -1  939.91   50.09
   0   7  -1  932.71   50.29
   0   7   1  972.60   51.79
   0   7   1  929.91   49.70
   0   7   1  951.10   49.90
   0   7  -1  939.31   50.69
  -1  -7  -1 1659.03   85.09
  -1  -7  -1 1609.84   85.59
  -1  -7  -1 1562.44   85.89
  -1  -7  -1 1550.14   86.09
   1  -7   1 1630.44   85.39
   1  -7   1 1524.75   87.49
   1  -7   1 1702.23   86.29
   1  -7   1 1376.26   85.19
   1   7   1 1594.84   85.19
   1   7   1 1651.43   85.09
  -1   7  -1 1636.24   85.49
   1   7   1 1660.23   85.19
  -1   7  -1 1464.35   89.69
   1   7   1 1578.64   84.89
   1   7   1 1661.53   85.79
  -2  -7  -1 1110.49   60.19
  -2  -7  -1 1080.49   58.29
   2  -7   1 1130.89   59.49
   2  -7   1  923.21   61.49
   2  -7   1 1099.79   59.79
  -2  -7  -1 1096.99   60.49
  -2  -7  -1 1070.79   60.79
   2  -7   1 1065.19   62.79
  -2  -7  -1 1112.99   58.89
   2   7   1 1134.49   59.69
  -2   7  -1 1206.28   59.99
   2   7   1 1051.29   59.29
   2   7   1 1115.89   60.19
   2   7   1 1086.49   58.69
   3  -7   1 1231.88   73.59
  -3  -7  -1 1393.86   72.19
  -3  -7  -1 1366.26   75.29
  -3  -7  -1 1336.97   74.29
   3  -7   1 1325.17   72.99
   3  -7   1 1368.86   71.69
   3  -7   1 1393.16   76.09
  -3  -7  -1 1348.57   72.19
   3   7   1 1391.56   73.99
   3   7   1 1298.27   74.09
  -3   7  -1 1377.86   73.39
  -3   7  -1 1346.67   72.99
   3   7   1 1361.66   72.09
  -4  -7  -1   11.40    5.50
   4  -7   1    4.20    7.90
   4  -7   1    0.10    3.20
  -4  -7  -1    7.60    2.40
   4  -7   1    1.50    4.00
  -4  -7  -1    5.80    7.20
  -4   7  -1    4.70    5.30
  -4   7  -1   -1.90    6.70
   4   7   1    0.40    7.10
  -5  -7  -1   65.09   11.20
   5  -7   1   39.50   10.70
   5  -7   1   50.29    7.20
  -5  -7  -1   66.29    9.10
  -5   7  -1   88.39   11.20
  -5   7  -1   50.39    7.60
   5   7   1   59.89   10.80
  -6  -7  -1   51.69    9.60
   6  -7   1   33.40    7.40
  -6  -7  -1   40.80   11.80
   6  -7   1   35.40   12.40
  -6   7  -1   51.19   11.00
   6   7   1   12.90   10.10
  -6   7  -1   29.10    6.80
  -7  -7  -1   46.70   11.70
   7  -7   1   34.80   13.60
  -7  -7  -1   57.99   14.40
   7  -7   1   35.60    9.40
  -7   7  -1   52.89   12.80
   7   7   1   20.00   12.80
  -7   7  -1   40.60    7.90
   8  -7   1   15.30   10.60
  -8  -7  -1    4.20   12.10
  -8  -7  -1   43.00   16.20
   8  -7   1   14.70   15.20
  -8   7  -1   21.60    7.30
   8   7   1   22.10   13.80
  -8   7  -1   42.20   14.40
  -9  -7  -1    8.40   15.50
  -9  -7  -1   45.70   16.30
   9  -7   1   -3.00   17.70
   9   7   1    5.90   16.10
  -9   7  -1   36.40   17.00
  -9  -8   1   37.30   17.20
  -9  -8   1   22.90   17.60
   9  -8  -1   13.40   16.00
  -9   8   1   40.30   16.40
  -8  -8   1  397.26   31.10
  -8  -8   1  358.66   33.50
   8  -8  -1  386.96   37.20
  -8   8   1  395.26   30.30
   8   8  -1  369.96   32.40
   7  -8  -1   -0.70    7.40
  -7  -8   1    7.40   12.20
   7  -8  -1   -3.10   12.10
  -7  -8   1   15.80   11.10
  -7   8   1    5.50   11.80
   7   8  -1  -21.50   12.30
  -7   8   1    2.50    6.80
   6  -8  -1  119.09    9.90
  -6  -8   1  107.99   15.30
   6  -8  -1  109.59   21.80
  -6  -8   1  101.59   14.10
  -6   8   1  114.99   13.10
  -6   8   1  116.29   16.10
   6   8  -1  122.89   17.40
  -5  -8   1   56.59   11.70
  -5  -8   1   59.99    9.80
   5  -8  -1   45.90   10.90
  -5  -8   1   38.80   11.20
   5  -8  -1   53.99    5.40
  -5   8   1   54.19    7.80
  -5   8   1   65.89   10.80
   5   8  -1   47.90   11.00
   5   8  -1   47.10    5.50
  -4  -8   1   14.00    8.10
  -4  -8   1   18.20    7.70
   4  -8  -1   16.90    8.60
  -4  -8   1   28.20    9.20
   4  -8  -1   10.60    8.00
   4   8  -1   19.70    3.70
  -4   8   1   36.10    7.80
   4   8  -1   19.40    8.50
  -4   8   1   22.40    5.90
   3  -8  -1   26.70    8.10
  -3  -8   1   32.80    7.50
  -3  -8   1   23.10    4.10
   3  -8  -1   41.30    7.40
  -3  -8   1   30.20    8.20
   3  -8  -1   37.20    9.10
  -3  -8   1   32.10    8.90
   3   8  -1   24.00    8.20
   3   8  -1   27.20    4.40
  -3   8   1   39.90    7.30
  -3   8   1   26.00    5.40
   2  -8  -1   15.60    4.40
   2  -8  -1    2.80    6.70
  -2  -8   1   22.10    8.30
   2  -8  -1   16.40    7.20
   2  -8  -1   15.00    4.30
  -2  -8   1   16.80    7.30
   2  -8  -1   11.50    3.40
  -2  -8   1   23.50    3.70
  -2  -8   1   11.70    6.50
   2  -8  -1   19.40    3.00
   2   8  -1   20.00    6.90
  -2   8   1   26.10    5.50
   2   8  -1   19.50    4.50
   2   8  -1   14.90    4.30
   2   8  -1   15.80    4.40
   2   8  -1   15.00    4.10
  -2   8   1   20.50    5.30
  -1  -8   1  108.39   15.50
  -1  -8   1   99.29   11.20
   1  -8  -1   98.29    7.80
   1  -8  -1  102.79    7.90
  -1  -8   1  106.39   12.90
   1  -8  -1   94.39    8.40
  -1  -8   1  113.39    8.30
   1  -8  -1   92.69   14.70
   1  -8  -1  112.79   11.30
   1  -8  -1  103.49    7.40
   1   8  -1  114.19   10.00
   1   8  -1   93.99    8.10
  -1   8   1   98.39    9.30
  -1   8   1   99.89    8.90
   1   8  -1   96.09    9.40
   1   8  -1  103.49    8.40
  -1   8   1   81.69   11.20
   1   8  -1   97.49    9.30
   0  -8  -1 5353.06  309.07
   0  -8   1 5841.92  308.47
   0  -8  -1 5698.33  308.27
   0  -8   1 5737.13  307.67
   0  -8  -1 5725.83  307.67
   0  -8  -1 5179.08  306.67
   0  -8  -1 5697.23  307.37
   0  -8   1 5802.02  309.27
   0  -8  -1 5892.81  307.77
   0   8   1 5827.62  306.77
   0   8  -1 6027.40  307.37
   0   8   1 6758.32  309.17
   0   8  -1 5880.91  307.17
   0   8   1 6142.59  307.67
   0   8  -1 6175.98  307.87
   0   8  -1 6089.99  307.87
   0   8   1 5914.81  306.87
   0   8   1 5368.46  307.47
  -1  -8  -1   30.50    7.20
  -1  -8  -1   28.20    4.50
   1  -8   1   12.30   10.40
  -1  -8  -1   25.10    5.90
   1  -8   1   24.70    5.40
   1  -8   1   14.00    8.40
  -1  -8  -1   23.80    4.90
   1  -8   1   31.70    4.90
   1  -8   1   39.60    7.00
   1   8   1   34.90    6.30
   1   8   1   21.60    5.40
   1   8   1   24.20    4.40
   1   8   1   29.60    4.90
  -1   8  -1   27.90    7.80
  -1   8  -1   29.10    5.90
   1   8   1   18.40    4.60
   2  -8   1 2363.46  132.19
   2  -8   1 2335.37  134.29
   2  -8   1 2381.66  131.69
  -2  -8  -1 2508.45  133.49
  -2  -8  -1 2446.26  130.69
   2  -8   1 2444.46  131.89
  -2  -8  -1 2536.65  131.49
  -2  -8  -1 2447.85  132.79
  -2  -8  -1 2443.76  132.69
   2   8   1 2512.45  131.89
   2   8   1 2540.75  131.99
   2   8   1 2541.55  132.29
  -2   8  -1 2481.65  135.89
   2   8   1 2546.15  132.59
   2   8   1 2480.25  131.19
  -2   8  -1 2567.94  132.19
  -3  -8  -1  113.49   14.60
   3  -8   1  126.79    8.60
  -3  -8  -1  116.09    8.60
   3  -8   1   97.29   16.20
   3  -8   1   91.39   15.00
  -3  -8  -1  110.09   13.50
  -3  -8  -1  119.49    9.10
   3   8   1  121.49    9.20
  -3   8  -1  126.89   11.60
   3   8   1  100.49   12.00
   3   8   1  116.19   11.40
  -4  -8  -1  125.09   14.90
   4  -8   1  110.29    8.50
  -4  -8  -1  120.89    8.40
   4  -8   1  111.59   17.70
  -4  -8  -1  112.19   10.30
  -4   8  -1  113.89   11.90
   4   8   1  102.99   12.20
  -4   8  -1  108.09   11.80
   4   8   1  114.99    8.70
  -5  -8  -1   45.00    8.60
   5  -8   1   40.30    6.90
   5  -8   1   37.90   11.50
  -5  -8  -1   48.10   11.70
  -5   8  -1   39.60    7.70
   5   8   1   45.50   10.70
  -5   8  -1   46.10    9.60
   6  -8   1   -3.60    5.90
  -6  -8  -1    9.90   11.30
  -6  -8  -1   -2.40    7.80
   6  -8   1    6.30   11.60
  -6   8  -1   17.50    9.90
   6   8   1   -4.80    9.60
  -6   8  -1    1.00    6.00
   7  -8   1   25.20   14.50
   7  -8   1   44.80   10.20
  -7  -8  -1   44.90   11.40
  -7  -8  -1   49.80   15.30
  -7   8  -1   49.10    8.70
   7   8   1   31.60   14.00
  -7   8  -1   70.39   14.70
  -8  -8  -1  199.28   22.10
  -8  -8  -1  212.48   28.80
   8  -8   1  190.68   31.70
   8  -8   1  229.08   20.40
  -8   8  -1  209.98   23.30
   8   8   1  200.98   25.00
  -8   8  -1  197.08   18.40
  -8  -9   1   16.50   15.50
  -8  -9   1   35.20   15.30
   8  -9  -1    3.50   14.90
  -8   9   1   -2.20   13.40
   8   9  -1    4.00   15.50
   7  -9  -1  164.18   14.30
   7  -9  -1  172.28   26.50
  -7  -9   1  167.78   24.90
  -7  -9   1  137.79   19.30
  -7   9   1  158.08   16.50
   7   9  -1  144.19   22.30
  -7   9   1  139.19   19.70
  -6  -9   1    2.80   12.40
   6  -9  -1    3.60    4.00
  -6  -9   1    8.80    9.50
   6  -9  -1    8.20   11.20
  -6   9   1   11.20    7.20
  -6   9   1   18.20   10.70
   6   9  -1   -9.80    9.90
  -5  -9   1   47.90   12.80
   5  -9  -1   38.70   10.30
  -5  -9   1   69.09   13.30
   5  -9  -1   61.29   12.30
   5  -9  -1   64.09    5.50
  -5  -9   1   69.79   11.00
   5   9  -1   60.19   11.70
  -5   9   1   69.89   10.80
  -5   9   1   61.39    8.60
   5   9  -1   58.79    6.70
   4  -9  -1  143.89   19.20
   4  -9  -1  122.09   16.70
  -4  -9   1  161.38   20.40
  -4  -9   1  174.28   17.50
  -4  -9   1  156.98   14.40
  -4   9   1  173.38   13.90
   4   9  -1  141.69   14.70
  -4   9   1  149.59   13.50
   4   9  -1  146.09   11.10
  -3  -9   1   86.39   15.70
   3  -9  -1   54.99   11.50
   3  -9  -1   62.09   10.80
  -3  -9   1   73.99   11.50
  -3  -9   1   49.90    6.70
  -3   9   1   72.09    9.80
   3   9  -1   57.49    8.30
   3   9  -1   66.99   10.20
  -3   9   1   45.40    7.00
   2  -9  -1 1046.60   53.89
   2  -9  -1 1044.00   55.39
   2  -9  -1 1001.80   54.19
  -2  -9   1  977.10   57.59
   2  -9  -1  968.10   57.19
  -2  -9   1  960.70   59.59
  -2  -9   1  994.90   57.49
  -2  -9   1  994.90   55.19
   2   9  -1 1040.00   56.49
   2   9  -1 1002.60   55.49
  -2   9   1 1002.30   55.79
   2   9  -1 1000.60   56.59
   2   9  -1 1069.79   55.39
   1  -9  -1  987.70   52.59
   1  -9  -1  966.30   52.49
  -1  -9   1  960.20   55.29
   1  -9  -1  972.80   52.19
  -1  -9   1  955.10   52.99
  -1  -9   1  985.90   54.99
   1  -9  -1  980.80   54.59
   1  -9  -1  882.41   53.19
  -1  -9   1  969.90   58.49
   1  -9  -1  871.21   57.49
   1   9  -1 1009.90   54.39
   1   9  -1  990.40   52.69
  -1   9   1  854.81   55.39
   1   9  -1 1019.60   53.49
  -1   9   1  990.80   53.39
   1   9  -1  995.70   53.19
  -1   9   1 1058.59   53.69
   1   9  -1  915.61   52.89
   0  -9  -1  940.91   53.59
   0  -9  -1  975.70   56.09
   0  -9   1  982.30   54.89
   0  -9  -1  987.10   53.89
   0  -9   1  970.60   56.19
   0  -9   1  936.41   53.59
   0  -9  -1  996.40   54.99
   0  -9  -1  993.10   53.39
   0  -9   1  877.31   60.89
   0  -9  -1  898.91   52.49
   0   9   1  993.70   53.69
   0   9   1 1025.50   53.59
   0   9  -1  978.70   52.99
   0   9   1 1030.80   52.79
   0   9  -1  968.10   53.79
   0   9   1 1016.40   52.49
   0   9  -1  996.60   52.99
   0   9  -1  976.50   53.79
  -1  -9  -1  870.11   47.90
   1  -9   1  769.62   47.50
   1  -9   1  844.32   57.69
  -1  -9  -1  874.71   49.00
   1  -9   1  853.21   48.60
  -1  -9  -1  842.02   49.40
   1  -9   1  798.22   50.79
  -1  -9  -1  847.12   47.40
   1   9   1  860.51   47.40
  -1   9  -1  810.12   52.49
   1   9   1  861.51   47.50
   1   9   1  911.01   47.10
  -1   9  -1  867.01   48.00
   1   9   1  904.81   47.60
   1   9   1  937.81   48.30
   2  -9   1   26.50    7.30
  -2  -9  -1   19.20    7.10
   2  -9   1   14.60    6.10
   2  -9   1    9.60    9.50
  -2  -9  -1   20.70    3.80
   2  -9   1    1.90    9.30
  -2  -9  -1   19.40    7.20
   2   9   1   27.00    5.20
  -2   9  -1   24.80    6.10
  -2   9  -1   14.00    6.80
   2   9   1   18.00    4.50
   2   9   1   19.60    4.80
   2   9   1    8.80    6.40
  -3  -9  -1 1011.70   56.19
   3  -9   1  954.70   58.59
  -3  -9  -1  968.30   56.99
  -3  -9  -1  960.20   52.99
  -3  -9  -1  984.60   53.39
   3  -9   1  886.51   56.99
   3   9   1 1004.90   55.19
  -3   9  -1 1026.10   54.79
   3   9   1  990.70   53.29
  -4  -9  -1  213.48   21.20
  -4  -9  -1  205.38   19.70
   4  -9   1  223.38   13.80
  -4  -9  -1  217.28   13.80
   4  -9   1  216.18   22.90
  -4  -9  -1  206.28   15.00
   4   9   1  224.38   14.30
  -4   9  -1  209.48   17.10
   4   9   1  216.58   17.90
  -5  -9  -1   16.40   10.10
  -5  -9  -1   19.10    7.70
  -5  -9  -1    2.10    3.40
   5  -9   1   12.50    4.90
   5  -9   1    7.90   10.50
  -5   9  -1   23.90    9.20
   5   9   1   -0.90    9.00
  -5   9  -1    1.50    6.40
  -6  -9  -1   17.10   11.90
   6  -9   1    1.10    5.90
  -6  -9  -1   11.60    8.60
   6  -9   1    8.40   12.10
   6   9   1  -10.30    9.90
  -6   9  -1    9.40   10.10
  -6   9  -1    3.30    6.90
   7  -9   1   79.49   18.00
  -7  -9  -1  104.29   14.10
   7  -9   1  100.49   15.40
  -7  -9  -1  114.09   18.60
  -7   9  -1  115.79   16.90
  -7   9  -1  117.39   14.60
   7   9   1   88.59   16.80
  -8  -9  -1  115.59   16.20
  -8  -9  -1   93.39   18.50
   8  -9   1   77.29   19.50
   8   9   1   98.19   18.80
  -8   9  -1  122.89   16.20
  -8   9  -1  119.69   17.70
   8 -10  -1   25.20   16.90
  -8 -10   1   48.80   18.30
  -8 -10   1   71.09   16.70
  -8  10   1   56.99   15.50
   8  10  -1   41.50   16.70
  -7 -10   1   96.19   18.60
   7 -10  -1   51.09   12.30
   7 -10  -1   85.19   17.00
  -7 -10   1  118.19   17.80
  -7  10   1  127.09   17.30
   7  10  -1   89.49   18.20
  -7  10   1   77.89   11.40
   6 -10  -1   36.60   13.20
   6 -10  -1   31.60   10.40
  -6 -10   1   40.10   10.90
   6 -10  -1   40.30    6.60
  -6 -10   1   49.20   14.50
  -6  10   1   58.09   13.00
   6  10  -1   36.10   13.40
  -6  10   1   36.40    9.10
  -5 -10   1  428.86   35.30
  -5 -10   1  377.66   30.80
  -5 -10   1  415.86   27.60
   5 -10  -1  426.96   33.00
  -5  10   1  435.76   27.70
   5  10  -1  404.06   24.30
   5  10  -1  416.06   30.10
  -5  10   1  426.06   27.20
   4 -10  -1   50.69   11.00
  -4 -10   1   86.59   11.20
   4 -10  -1   61.89   12.40
  -4 -10   1   55.79   12.40
  -4 -10   1   60.29   11.70
  -4  10   1   80.09   12.20
   4  10  -1   74.19   12.30
   4  10  -1   63.79    9.60
  -4  10   1   66.19    9.10
  -3 -10   1  405.06   29.20
   3 -10  -1  438.66   22.60
  -3 -10   1  414.26   31.40
   3 -10  -1  367.66   31.50
   3 -10  -1  393.76   28.80
  -3 -10   1  381.06   24.50
   3 -10  -1  422.36   23.40
   3  10  -1  427.06   27.30
  -3  10   1  414.36   26.00
   3  10  -1  418.06   25.00
  -3  10   1  424.86   24.90
   2 -10  -1  421.36   27.30
  -2 -10   1  385.16   27.10
  -2 -10   1  398.46   30.40
   2 -10  -1  387.26   23.00
  -2 -10   1  384.16   23.90
   2 -10  -1  406.36   22.40
   2 -10  -1  418.46   24.00
   2  10  -1  389.96   25.40
   2  10  -1  407.66   24.30
  -2  10   1  397.86   25.00
   2  10  -1  374.16   23.90
  -1 -10   1  856.31   54.19
   1 -10  -1  868.81   47.60
   1 -10  -1  838.22   47.10
  -1 -10   1  906.91   50.19
   1 -10  -1  799.42   53.49
  -1 -10   1  855.81   50.59
   1 -10  -1  889.41   47.00
   1 -10  -1  854.01   49.60
   1  10  -1  860.71   48.10
   1  10  -1  891.81   48.10
   1  10  -1  830.42   49.00
  -1  10   1  875.91   48.30
  -1  10   1  850.71   48.30
   1  10  -1  838.42   47.10
   0 -10  -1   26.80    4.70
   0 -10  -1   24.30    7.50
   0 -10   1   25.50    8.30
   0 -10   1   32.60    9.70
   0 -10  -1   38.00    8.50
   0 -10  -1   33.90    6.00
   0 -10   1   21.90   13.70
   0  10   1   29.20    4.30
   0  10  -1   28.60    4.90
   0  10  -1   26.70    6.10
   0  10   1   29.60    4.90
   0  10   1   22.20    5.30
   0  10  -1   32.50    5.20
  -1 -10  -1   10.80    7.20
  -1 -10  -1   19.90    7.50
   1 -10   1   13.20    5.30
   1 -10   1   14.90    7.00
  -1 -10  -1    7.50    4.40
  -1 -10  -1   19.70    5.80
   1 -10   1   12.30   15.20
   1 -10   1   19.00    9.90
  -1  10  -1   15.00    6.00
   1  10   1   17.60    6.10
   1  10   1   21.90    4.40
   1  10   1   15.50    4.80
  -1  10  -1   10.80    7.10
   1  10   1   16.70    4.10
  -2 -10  -1   79.89   13.80
   2 -10   1   55.79    9.80
   2 -10   1   80.69   11.10
  -2 -10  -1   61.49    7.90
  -2 -10  -1   68.89   10.50
   2 -10   1   67.69   12.90
   2  10   1   70.49    8.40
  -2  10  -1   72.99    9.90
   2  10   1   73.09   10.80
   2  10   1   80.39    9.10
  -2  10  -1   55.79   11.60
   2  10   1   84.69    9.30
   3 -10   1  308.57   26.60
   3 -10   1  295.37   20.20
  -3 -10  -1  334.77   19.70
  -3 -10  -1  337.07   20.00
   3 -10   1  291.37   27.70
  -3 -10  -1  331.57   25.70
  -3 -10  -1  357.06   24.10
  -3  10  -1  350.56   22.30
   3  10   1  339.27   20.50
   3  10   1  325.07   22.60
   4 -10   1  299.97   27.60
  -4 -10  -1  286.77   17.70
  -4 -10  -1  299.77   24.20
   4 -10   1  236.88   24.00
   4 -10   1  269.47   17.60
  -4 -10  -1  326.57   25.50
  -4 -10  -1  277.37   18.70
  -4  10  -1  321.67   21.40
   4  10   1  286.37   22.00
   4  10   1  270.77   18.50
   5 -10   1   20.80   10.60
   5 -10   1   27.40   11.80
  -5 -10  -1   35.60    5.10
  -5 -10  -1   57.09   13.70
  -5 -10  -1   33.30    8.70
   5 -10   1   42.30    6.30
  -5  10  -1   35.70    8.80
   5  10   1   30.40   10.30
  -6 -10  -1   18.20    9.00
   6 -10   1    9.20   13.00
  -6 -10  -1   15.50   13.70
   6 -10   1   11.70    6.80
  -6  10  -1    0.60    7.70
   6  10   1   15.20   12.30
  -6  10  -1   21.60   10.60
  -7 -10  -1  251.67   21.40
   7 -10   1  273.37   32.20
  -7 -10  -1  228.78   29.40
   7 -10   1  269.57   23.70
  -7  10  -1  259.77   24.20
   7  10   1  208.18   25.80
  -7  10  -1  256.07   21.70
   8 -10   1   -0.70   15.30
  -8 -10  -1   26.30   16.50
  -8 -10  -1    8.00   12.40
   8  10   1    5.00   15.10
  -8  10  -1   13.00    9.20
  -8  10  -1   40.10   15.30
  -8 -11   1   19.60   17.30
   8 -11  -1   20.50   15.80
  -8 -11   1   26.80   16.00
   8 -11  -1   12.50   12.40
  -8  11   1    9.00    9.80
  -8  11   1   15.00   14.60
   8  11  -1   -2.50   16.30
  -7 -11   1   35.20   17.00
  -7 -11   1    0.50   12.10
   7 -11  -1    0.50   14.10
   7 -11  -1    1.50   11.30
  -7  11   1   20.50   13.10
   7  11  -1   -8.10   14.40
  -7  11   1    1.40    8.60
   6 -11  -1   16.50   10.50
  -6 -11   1   51.89   15.90
   6 -11  -1   31.60   13.70
  -6 -11   1   35.10   11.30
   6  11  -1   30.50    4.90
   6  11  -1   13.50   13.70
  -6  11   1   54.19   13.50
  -6  11   1   16.80    8.90
  -5 -11   1   45.20   14.50
   5 -11  -1    9.40   11.10
  -5 -11   1   26.10   12.60
   5 -11  -1   12.40   10.20
  -5 -11   1   18.10    9.50
   5  11  -1    6.10    6.00
   5  11  -1    2.20   11.40
  -5  11   1   13.60    8.20
  -5  11   1   11.70    9.70
   4 -11  -1 2073.79  119.49
  -4 -11   1 2072.89  118.69
   4 -11  -1 1843.42  117.49
  -4 -11   1 2159.38  121.39
  -4 -11   1 2106.99  115.79
   4  11  -1 2263.57  117.79
   4  11  -1 2239.68  114.79
  -4  11   1 2264.57  115.49
  -4  11   1 2245.18  116.39
   3 -11  -1   -3.60    4.10
   3 -11  -1    8.80    9.50
   3 -11  -1    0.50    9.70
  -3 -11   1    4.30    9.60
  -3 -11   1   -2.30   10.20
   3 -11  -1    6.00    3.30
  -3 -11   1   -0.40    3.70
   3  11  -1  -10.70    8.00
   3  11  -1   -4.40    5.00
  -3  11   1    4.40    6.50
  -2 -11   1  517.05   35.00
   2 -11  -1  524.35   35.00
   2 -11  -1  554.64   30.90
   2 -11  -1  519.45   41.80
   2 -11  -1  563.04   30.30
   2 -11  -1  511.15   31.60
  -2 -11   1  530.85   39.00
  -2  11   1  566.74   32.70
   2  11  -1  557.74   32.00
   2  11  -1  539.15   33.00
  -1 -11   1  276.77   21.90
   1 -11  -1  253.67   28.40
  -1 -11   1  278.77   22.50
   1 -11  -1  293.57   17.40
   1 -11  -1  281.07   18.50
   1 -11  -1  249.68   17.10
   1 -11  -1  276.27   21.70
  -1 -11   1  281.97   28.30
   1  11  -1  288.57   19.20
   1  11  -1  302.27   19.20
  -1  11   1  245.48   20.80
   1  11  -1  272.97   17.20
  -1  11   1  280.97   18.80
   0 -11   1   33.50   10.00
   0 -11  -1   41.00    5.70
   0 -11   1   44.60   10.80
   0 -11   1   29.70   13.90
   0 -11  -1   35.50    6.20
   0 -11  -1   25.10    8.70
   0 -11  -1   40.90   10.50
   0  11   1   40.90    7.00
   0  11   1   42.50    6.50
   0  11  -1   35.40    5.10
   0  11   1   32.70    4.70
   0  11  -1   40.90    6.00
   0  11  -1   29.90    6.80
   1 -11   1   -2.30    5.40
   1 -11   1   -0.30    9.90
  -1 -11  -1   25.20    9.00
  -1 -11  -1    6.70    8.20
   1 -11   1    0.20    7.70
   1 -11   1   -5.10   14.80
   1  11   1   -4.60    6.10
   1  11   1    6.60    3.30
  -1  11  -1   -3.10    5.40
   1  11   1    1.20    4.80
  -1  11  -1    1.70    8.30
  -2 -11  -1    9.50    7.90
   2 -11   1   -3.40   11.80
   2 -11   1    2.00    7.10
   2 -11   1    6.30   10.20
  -2 -11  -1   11.80    7.80
   2  11   1    2.30    6.90
   2  11   1   13.10    5.30
   2  11   1    5.10    5.00
  -2  11  -1   11.30    6.30
   3 -11   1    8.60   10.70
   3 -11   1   20.60    7.80
  -3 -11  -1   27.10   10.00
  -3 -11  -1   19.20    5.80
   3 -11   1   26.40   12.10
  -3 -11  -1   20.20    8.90
  -3 -11  -1    8.90    4.60
   3  11   1   13.90    5.50
  -3  11  -1   10.80    6.70
   3  11   1   21.00    8.70
   4 -11   1  905.81   60.29
  -4 -11  -1  989.00   55.59
  -4 -11  -1 1033.90   61.39
  -4 -11  -1 1020.10   60.39
  -4 -11  -1  976.60   55.79
   4 -11   1  946.31   62.39
   4  11   1 1030.10   55.59
  -4  11  -1 1098.59   58.09
   4  11   1 1091.69   58.79
   5 -11   1  237.38   27.90
  -5 -11  -1  230.38   15.70
   5 -11   1  209.68   23.70
  -5 -11  -1  251.17   25.50
  -5 -11  -1  245.38   17.80
   5 -11   1  214.68   15.90
  -5  11  -1  264.27   21.30
   5  11   1  222.08   20.50
   6 -11   1  306.87   33.00
   6 -11   1  276.97   19.70
  -6 -11  -1  354.46   31.40
  -6 -11  -1  273.77   21.60
  -6  11  -1  314.77   23.90
   6  11   1  288.27   26.60
   7 -11   1    6.80   15.30
  -7 -11  -1   32.80   11.20
  -7 -11  -1   26.00   17.00
  -7  11  -1   41.60   10.50
   7  11   1   10.30   13.90
  -8 -11  -1   43.00   16.50
   8 -11   1   33.60   18.00
  -8 -11  -1   38.40   14.00
   8  11   1   39.60   17.50
  -8  11  -1   48.60   11.30
   8 -12  -1    2.30   13.60
  -8 -12   1    4.00   16.20
   8 -12  -1    4.90   16.80
  -8 -12   1   13.20   18.20
  -8  12   1    0.00   10.90
  -8  12   1    7.70   14.20
  -7 -12   1   40.90   18.80
   7 -12  -1   16.50   12.40
  -7 -12   1   40.70   13.60
   7 -12  -1   16.30   15.80
   7  12  -1    5.90   15.10
  -7  12   1   31.90   14.10
  -7  12   1   11.30   10.60
   6 -12  -1    7.10   11.20
  -6 -12   1    0.90   10.70
   6 -12  -1   -8.60   12.50
  -6 -12   1   17.30   17.30
   6  12  -1    2.60    5.70
  -6  12   1    0.50   11.50
   6  12  -1  -11.80   11.40
  -6  12   1    3.20    9.10
   5 -12  -1  161.98   26.40
  -5 -12   1  210.08   29.00
   5 -12  -1  133.49   21.10
  -5 -12   1  168.58   17.70
  -5 -12   1  207.18   26.00
  -5  12   1  173.58   18.40
  -5  12   1  195.68   17.30
   5  12  -1  177.78   14.40
   5  12  -1  155.98   20.80
  -4 -12   1   30.70    9.90
   4 -12  -1   13.80   10.80
  -4 -12   1   21.90   13.70
   4 -12  -1   -3.50   11.40
  -4 -12   1   21.40   12.70
   4 -12  -1   15.20    4.80
   4  12  -1   16.80   10.40
  -4  12   1   28.10    8.60
   4  12  -1   25.20    6.50
  -3 -12   1  614.74   41.30
  -3 -12   1  619.54   44.00
   3 -12  -1  569.14   39.60
   3 -12  -1  595.34   34.50
   3  12  -1  615.04   35.90
  -3  12   1  665.03   37.50
   3  12  -1  613.04   37.90
  -2 -12   1   55.99   14.30
   2 -12  -1   48.00   16.40
  -2 -12   1   72.99   14.00
   2 -12  -1   61.59   11.40
   2 -12  -1   53.99    6.70
   2 -12  -1   47.80    8.60
  -2  12   1   49.70    8.20
   2  12  -1   51.79    9.60
   2  12  -1   43.50    7.70
  -1 -12   1  149.99   25.40
   1 -12  -1  146.89   13.90
   1 -12  -1  113.59   10.80
   1 -12  -1  128.29   19.40
   1 -12  -1  141.59   11.10
   1 -12  -1  140.39   17.80
  -1 -12   1  141.29   17.20
  -1 -12   1  159.08   19.40
   1  12  -1  136.69   10.50
  -1  12   1  118.29   15.20
  -1  12   1  149.99   14.00
   1  12  -1  149.79   13.80
   1  12  -1  156.48   13.50
   0 -12  -1    3.80    8.40
   0 -12  -1   11.20   10.70
   0 -12  -1   12.60    6.00
   0 -12   1    5.90   14.70
   0 -12  -1   -7.80    3.90
   0 -12   1   10.30   10.40
   0 -12   1   -4.70    9.20
   0  12  -1   -3.00    4.70
   0  12   1    4.50    5.20
   0  12  -1    0.00    3.50
   0  12   1    2.90    4.30
   0  12   1    1.80    3.50
   0  12  -1    1.20    5.60
   1 -12   1   90.99   16.00
   1 -12   1   98.29   16.20
   1 -12   1  124.99   22.80
  -1 -12  -1  123.09   18.80
  -1 -12  -1  116.09   16.40
   1  12   1   97.39   11.60
  -1  12  -1  107.39   13.00
   1  12   1  102.49    8.60
   1  12   1  113.79   11.80
   1  12   1  106.59   12.00
  -2 -12  -1   -1.40    8.20
   2 -12   1    2.70   13.80
   2 -12   1    0.80    7.70
   2 -12   1    8.50   10.90
  -2 -12  -1   10.90   10.10
   2  12   1    6.60    5.40
   2  12   1    6.20    7.10
  -2  12  -1   -0.70    6.80
  -3 -12  -1  129.69   19.40
   3 -12   1  130.99   14.10
   3 -12   1  102.99   17.30
  -3 -12  -1  124.49   10.80
  -3 -12  -1  113.59   18.60
   3  12   1  128.59   14.80
   3  12   1  125.49   12.20
  -3  12  -1  135.99   15.20
  -4 -12  -1   73.19   13.70
  -4 -12  -1   78.29   11.10
   4 -12   1   73.29    9.40
   4 -12   1   60.29   15.40
  -4 -12  -1  101.29   16.60
   4 -12   1   50.59   14.60
  -4  12  -1   98.99   15.00
   4  12   1   77.59   12.70
   4  12   1   72.99   10.70
  -5 -12  -1   97.79   17.30
   5 -12   1   95.99   17.70
  -5 -12  -1  117.99   13.30
   5 -12   1   80.29   16.10
  -5  12  -1  131.59   17.10
   5  12   1  103.29   17.90
   6 -12   1   29.30   15.80
  -6 -12  -1   66.69   18.70
   6 -12   1   29.70   14.00
  -6 -12  -1   43.20   10.80
   6  12   1   33.40   14.20
  -6  12  -1   27.50   10.50
   7 -12   1  103.49   18.10
  -7 -12  -1  193.68   28.70
   7 -12   1  136.09   22.90
  -7 -12  -1  127.19   17.70
   7  12   1  149.39   23.50
   7 -13  -1   18.40   17.30
  -7 -13   1    7.40   13.20
   7 -13  -1    3.30   13.10
  -7 -13   1   39.90   20.00
  -7  13   1    8.80   11.50
   7  13  -1   -8.60   14.50
  -7  13   1   31.90   13.70
  -6 -13   1  126.59   15.70
   6 -13  -1   80.59   18.30
  -6 -13   1  123.39   22.70
   6 -13  -1   74.69   16.10
   6  13  -1  109.09   18.50
   6  13  -1   96.49   12.60
  -6  13   1  105.19   14.60
   5 -13  -1  131.09   18.90
  -5 -13   1  156.28   29.20
  -5 -13   1  167.98   17.70
  -5 -13   1  169.88   23.80
   5  13  -1  148.49   21.20
   5  13  -1  169.58   14.40
  -5  13   1  180.78   19.30
   4 -13  -1   35.50    5.80
  -4 -13   1   46.00   10.90
  -4 -13   1   33.90   15.00
   4 -13  -1   27.50   12.60
   4 -13  -1   13.60   11.70
  -4 -13   1   24.50   15.20
   4  13  -1   30.30   12.00
   4  13  -1   47.30    7.70
  -4  13   1   47.00   10.30
   3 -13  -1  340.47   35.20
  -3 -13   1  416.06   35.90
   3 -13  -1  386.26   24.10
   3 -13  -1  374.16   30.60
  -3 -13   1  403.96   33.10
   3  13  -1  409.76   28.00
  -3  13   1  445.36   27.60
   3  13  -1  395.96   25.60
   2 -13  -1   92.29   14.60
  -2 -13   1  114.99   17.20
   2 -13  -1  117.09   20.40
   2 -13  -1   92.89   11.90
   2 -13  -1   96.89    9.30
  -2 -13   1  110.69   18.20
  -2  13   1   95.49   14.00
   2  13  -1   84.29   13.30
   2  13  -1  112.69   12.70
  -1 -13   1  441.96   38.60
   1 -13  -1  334.47   23.50
   1 -13  -1  428.96   27.20
   1 -13  -1  351.06   37.10
  -1 -13   1  402.36   31.60
   1 -13  -1  439.66   30.10
  -1 -13   1  377.26   29.70
   1 -13  -1  362.76   24.10
  -1  13   1  403.26   25.90
   1  13  -1  377.36   25.00
   1  13  -1  371.56   23.10
   1  13  -1  398.66   25.90
   0 -13  -1  244.18   21.50
   0 -13  -1  274.67   26.90
   0 -13   1  226.38   24.70
   0 -13   1  246.08   35.20
   0 -13  -1  167.28   13.90
   0 -13   1  220.38   21.40
   0  13   1  207.88   14.00
   0  13   1  186.98   13.20
   0  13   1  216.08   17.20
   0  13  -1  214.28   14.70
   0  13  -1  208.08   13.60
   0  13  -1  232.48   18.10
   1 -13   1    0.30   17.00
  -1 -13  -1   -2.30    4.30
  -1 -13  -1    4.00    9.80
   1 -13   1   -4.50   10.00
   1 -13   1    3.90   11.50
  -1 -13  -1    2.60   10.20
  -1  13  -1   -2.30    6.90
   1  13   1    0.10    7.30
   1  13   1   -3.20    6.10
   1  13   1    2.00    3.60
  -2 -13  -1  260.77   24.70
   2 -13   1  218.58   26.60
  -2 -13  -1  255.67   25.20
   2 -13   1  260.67   21.90
   2 -13   1  308.67   37.40
  -2  13  -1  278.07   21.30
   2  13   1  264.47   19.30
   2  13   1  271.47   20.10
  -3 -13  -1  210.38   23.50
  -3 -13  -1  208.78   23.20
   3 -13   1  150.88   17.10
  -3 -13  -1  173.78   13.80
   3 -13   1  185.78   25.20
  -3  13  -1  205.18   18.70
   3  13   1  167.28   17.50
   3  13   1  192.88   15.30
  -4 -13  -1   23.00   13.00
  -4 -13  -1   19.30    8.50
   4 -13   1   12.20    8.50
   4 -13   1    0.40   11.80
   4 -13   1    4.10   14.00
  -4 -13  -1    3.80   10.90
   4  13   1    8.10   10.30
   4  13   1    7.10    6.10
  -4  13  -1   14.90    9.40
   5 -13   1  116.49   19.60
  -5 -13  -1  149.69   14.50
  -5 -13  -1  176.58   25.70
   5 -13   1  132.09   18.60
   5 -13   1  111.99   13.00
   5  13   1  161.78   20.20
   5  13   1  157.38   13.40
  -6 -13  -1   15.80   17.70
   6 -13   1   17.00   14.90
   6 -13   1   24.20   16.80
  -6 -13  -1    0.90    9.70
   6  13   1   -0.50   13.10
  -6  13  -1   -2.10   10.40
   7 -13   1   -2.40   14.80
  -7 -13  -1    1.70   13.60
  -7 -13  -1   14.80   18.60
   7 -13   1    2.70   18.20
   7  13   1   -1.60   14.90
  -7  13  -1   14.80   11.80
  -7 -14   1   -8.50   14.40
   7 -14  -1   16.60   15.60
   7 -14  -1   29.30   19.00
  -7 -14   1   14.60   21.00
   7  14  -1  -11.30   14.90
  -7  14   1   15.40   11.90
  -6 -14   1    3.70   12.30
  -6 -14   1   52.29   19.30
   6 -14  -1    6.30   15.50
   6 -14  -1    7.60   13.50
   6  14  -1    0.30   14.40
  -6  14   1   14.90   11.40
  -5 -14   1   87.39   20.80
  -5 -14   1  139.39   24.70
  -5 -14   1  145.49   17.30
   5 -14  -1  102.89   18.00
   5  14  -1  114.99   20.40
  -5  14   1  111.89   15.20
   5  14  -1  127.49   13.60
  -4 -14   1   44.80   16.40
   4 -14  -1   24.00   13.40
  -4 -14   1   34.30   11.40
  -4 -14   1   28.60   16.50
   4 -14  -1   44.80    8.00
   4 -14  -1   20.70   12.40
   4  14  -1   40.20    8.10
  -4  14   1   41.10   11.00
   4  14  -1   44.10   12.90
  -3 -14   1   74.39   17.60
  -3 -14   1   68.99   17.10
   3 -14  -1   58.79   14.50
   3 -14  -1   59.19   10.60
   3 -14  -1   83.69   18.40
   3  14  -1   77.89    9.90
  -3  14   1   64.89   11.40
   3  14  -1   76.39   12.70
   2 -14  -1   91.99   20.40
   2 -14  -1   92.19   16.00
  -2 -14   1  111.39   18.70
  -2 -14   1   99.69   19.00
   2 -14  -1   99.79   14.30
  -2  14   1   96.09   12.50
   2  14  -1   86.99   12.40
   2  14  -1  106.79   14.00
  -1 -14   1   30.10   16.40
  -1 -14   1    8.90   13.10
   1 -14  -1   29.50   15.10
  -1 -14   1   30.30   12.80
   1 -14  -1   15.10    7.60
   1 -14  -1   18.50   11.70
   1  14  -1    6.30    5.00
  -1  14   1   12.80    8.10
   1  14  -1   13.20    7.80
   1  14  -1    9.60    7.80
   0 -14  -1  723.03   45.10
   0 -14   1  851.81   50.79
   0 -14   1  832.42   53.99
   0 -14   1  974.80   64.59
   0 -14  -1  875.91   51.59
   0 -14  -1  883.71   54.69
   0  14  -1  814.62   47.70
   0  14  -1  825.22   45.10
   0  14   1  814.92   47.30
   0  14   1  758.02   44.00
   0  14   1  760.52   44.50
   0  14  -1  749.23   44.20
   1 -14   1  130.89   20.10
   1 -14   1  155.58   19.50
   1 -14   1  178.88   28.20
  -1 -14  -1  118.29   11.10
  -1 -14  -1  188.98   23.90
  -1 -14  -1  160.68   21.40
  -1  14  -1  158.78   16.70
   1  14   1  181.48   15.80
   1  14   1  149.09   15.20
   1  14   1  133.19   10.80
  -2 -14  -1  348.27   30.80
   2 -14   1  306.47   33.00
   2 -14   1  437.16   44.40
  -2 -14  -1  347.97   30.70
   2 -14   1  338.57   28.40
   2  14   1  364.76   24.30
  -2  14  -1  373.86   26.40
   2  14   1  361.26   24.80
   3 -14   1  252.17   30.20
   3 -14   1  260.47   23.30
  -3 -14  -1  316.87   29.00
  -3 -14  -1  312.37   27.70
   3 -14   1  230.58   35.10
  -3 -14  -1  293.37   19.60
   3  14   1  308.07   23.70
   3  14   1  324.07   21.30
  -3  14  -1  333.57   24.40
  -4 -14  -1   16.60    9.30
  -4 -14  -1   15.70   12.00
   4 -14   1   14.10    9.10
   4 -14   1   12.60   14.70
  -4 -14  -1   15.40   14.60
   4 -14   1   -9.40   12.40
   4  14   1    8.30    6.60
   4  14   1    7.80   11.10
  -4  14  -1    4.20    9.70
  -5 -14  -1   15.90    9.00
   5 -14   1    9.50   14.70
   5 -14   1    2.10   14.60
  -5 -14  -1   10.80   17.10
   5  14   1   -7.30   12.60
  -5  14  -1   -5.00   11.00
   5  14   1    2.00    6.20
  -6 -14  -1   38.30   12.20
   6 -14   1   32.60   18.00
  -6 -14  -1   36.40   18.90
   6 -14   1   16.20   16.10
   6  14   1   14.40   15.20
  -6  14  -1   43.60   12.80
   7 -14   1   -5.50   14.30
  -7 -14  -1   21.30   19.40
   7 -14   1    6.70   18.40
  -7  14  -1   -8.60   11.50
   7  14   1  -15.90   14.50
   6 -15  -1   34.50   17.10
  -6 -15   1   86.19   15.80
  -6 -15   1   87.99   24.00
   6  15  -1   34.40   16.50
  -6  15   1   75.89   14.00
  -5 -15   1   -6.20   18.00
   5 -15  -1   -1.30   12.80
   5 -15  -1    3.90   14.60
  -5 -15   1   -4.30   11.40
  -5 -15   1    5.00   17.80
   5  15  -1   -8.30   12.80
  -5  15   1   -1.10   10.80
   5  15  -1    1.80    7.00
   4 -15  -1    7.90    7.40
   4 -15  -1   20.30   15.00
  -4 -15   1   -4.20   18.40
  -4 -15   1    4.40   16.10
   4 -15  -1   -1.70   13.40
  -4 -15   1   11.50   11.10
  -4  15   1   -8.80    9.00
   4  15  -1    1.80   11.70
   4  15  -1   13.40    7.50
   3 -15  -1   32.00   14.00
   3 -15  -1   25.30   17.00
  -3 -15   1   27.50   16.40
   3 -15  -1   25.30    8.80
  -3 -15   1   20.70   17.40
  -3  15   1   23.80    9.50
   3  15  -1   17.80   10.80
   3  15  -1   17.90    8.00
   2 -15  -1   18.50   17.30
  -2 -15   1   61.59   18.40
  -2 -15   1   14.50   15.60
   2 -15  -1   41.50   12.00
   2 -15  -1   29.50   14.40
  -2  15   1   33.80   10.20
   2  15  -1   31.20    8.90
   2  15  -1   25.60    9.80
   1 -15  -1   -5.60   14.20
  -1 -15   1   -5.90   13.70
   1 -15  -1    8.60   13.40
  -1 -15   1   19.00   17.10
   1  15  -1   -4.40    7.50
   1  15  -1    1.20    7.70
   1  15  -1   -3.50    4.80
  -1  15   1    6.50    8.30
   0 -15   1   -8.30   11.80
   0 -15   1   -4.70   18.40
   0 -15   1    9.60   15.50
   0 -15  -1   -7.00    6.00
   0 -15  -1   11.70   13.80
   0 -15  -1   10.70   12.70
   0  15  -1    0.00    5.10
   0  15  -1    4.70    8.40
   0  15  -1   -3.00    3.40
   0  15   1    6.80    7.40
   0  15   1   -2.80    3.70
   1 -15   1  141.69   27.90
   1 -15   1  145.69   22.50
   1 -15   1  139.19   20.80
  -1 -15  -1  156.18   24.40
  -1 -15  -1  160.98   25.00
   1  15   1  142.79   15.90
   1  15   1  118.49   10.20
   1  15   1  132.59   14.80
  -1  15  -1  128.99   17.20
  -2 -15  -1  213.18   27.60
   2 -15   1  213.38   30.90
   2 -15   1  264.77   41.80
   2 -15   1  240.08   23.20
  -2 -15  -1  207.68   27.80
   2  15   1  217.08   19.20
   2  15   1  224.18   19.10
  -2  15  -1  243.78   22.00
  -3 -15  -1   76.49   15.90
   3 -15   1   88.89   22.20
  -3 -15  -1   85.09   18.30
   3 -15   1   63.39   15.20
   3 -15   1   48.30   17.50
  -3 -15  -1  101.89   11.20
   3  15   1   77.29   10.70
   3  15   1   82.89   13.30
  -3  15  -1   62.39   12.40
  -4 -15  -1   -4.20   16.30
   4 -15   1   -5.00   15.90
  -4 -15  -1   -5.60    9.80
   4 -15   1    0.20   10.70
   4 -15   1    8.50   15.30
  -4 -15  -1   11.90   13.70
   4  15   1    5.20    6.90
  -4  15  -1   -6.30   11.00
   5 -15   1   13.00   15.00
  -5 -15  -1   41.30   19.40
  -5 -15  -1   51.39   14.10
   5 -15   1   12.60   16.70
   5  15   1   24.60   14.20
  -5  15  -1   13.50   12.80
   5  15   1   19.10    7.50
   6 -15   1    1.50   16.40
   6 -15   1  -22.60   16.30
  -6 -15  -1    5.20   20.00
  -6  15  -1   -6.20   11.60
   6  15   1   -4.90   13.40
   6 -16  -1   21.40   17.80
   6 -16  -1    0.60   15.50
  -6 -16   1   11.80   21.30
   6  16  -1   31.40   16.40
  -6  16   1   18.70   12.50
  -5 -16   1   17.10   20.00
   5 -16  -1   15.90   16.30
  -5 -16   1   -4.30   12.50
   5 -16  -1    4.30   15.00
  -5 -16   1    1.00   21.50
   5  16  -1  -13.30   13.10
   5  16  -1   10.00    8.20
  -5  16   1   19.10   12.40
   4 -16  -1   18.60   16.40
  -4 -16   1    5.60   19.10
  -4 -16   1   -8.70   11.90
  -4 -16   1    3.50   18.30
   4 -16  -1    4.90   17.50
   4  16  -1    0.10   12.40
  -4  16   1   16.90   11.40
   4  16  -1    2.30    8.20
  -3 -16   1   13.70   18.10
   3 -16  -1   16.60   12.30
   3 -16  -1   16.10   14.80
   3 -16  -1   15.70   18.40
  -3 -16   1   28.00   18.30
   3  16  -1    3.80   10.70
  -3  16   1    9.50   10.40
   3  16  -1   20.70    9.10
   2 -16  -1   63.89   17.40
  -2 -16   1   76.49   21.00
  -2 -16   1   65.29   21.80
   2 -16  -1   94.89   21.60
   2  16  -1   57.79   10.70
  -2  16   1   73.49   13.00
   2  16  -1   74.89   12.40
  -1 -16   1  172.28   26.10
  -1 -16   1  152.48   26.40
   1 -16  -1  211.38   32.90
   1 -16  -1  174.98   26.60
  -1  16   1  144.49   18.90
   1  16  -1  130.29   15.50
   1  16  -1  151.88   18.50
   0 -16   1   17.30   14.40
   0 -16  -1   35.20   14.80
   0 -16   1   23.30   22.30
   0 -16   1   17.40   16.80
   0 -16  -1   12.50   15.10
   0  16   1   24.00    8.80
   0  16  -1    8.60    8.70
   0  16  -1   14.50    5.00
  -1 -16  -1  728.83   50.29
  -1 -16  -1  659.63   48.40
   1 -16   1  630.44   50.89
   1 -16   1  684.93   45.40
  -1  16  -1  666.33   42.40
   1  16   1  690.03   40.40
   1  16   1  702.03   42.20
   2 -16   1   42.90   23.60
  -2 -16  -1    9.20   13.10
  -2 -16  -1   19.10   16.10
   2 -16   1   16.20   18.50
   2 -16   1   15.50   12.40
   2  16   1   22.40    9.10
  -2  16  -1   15.50   10.90
   2  16   1   24.20   10.10
  -3 -16  -1  -17.60   16.50
  -3 -16  -1    1.60   13.30
   3 -16   1   19.80   20.50
  -3 -16  -1    9.30    8.90
   3 -16   1    0.00   17.50
   3 -16   1    2.20   11.50
   3  16   1    7.00    8.40
   3  16   1  -13.20   10.20
  -3  16  -1    1.10   11.00
   4 -16   1   68.49   20.30
  -4 -16  -1   54.39   17.50
   4 -16   1   57.39   21.40
  -4 -16  -1   57.89   19.10
   4  16   1   70.59   14.70
  -4  16  -1   74.09   14.20
   4  16   1   62.69   10.20
   5 -16   1   -6.00   16.90
   5 -16   1    9.90   18.00
  -5 -16  -1   -0.90   19.40
   5  16   1   -8.90   13.10
  -5  16  -1   -2.90   12.30
   5  16   1    1.60    7.60
   6 -16   1   19.70   18.40
  -6 -16  -1   -9.40   21.40
   6 -16   1   -6.90   16.80
  -6  16  -1   11.60   12.90
   6  16   1    2.20   15.10
   5 -17  -1   26.30   18.40
  -5 -17   1   13.30   22.70
  -5 -17   1    9.70   24.30
   5 -17  -1   23.90   19.10
   5  17  -1   26.20   10.10
   5  17  -1    4.60   14.20
  -5  17   1   19.50   12.50
   4 -17  -1   -5.00   16.70
  -4 -17   1   11.60   21.80
   4 -17  -1   39.10   20.50
  -4 -17   1   42.10   23.00
  -4 -17   1   22.80   13.70
   4  17  -1   -1.20   12.60
  -4  17   1   23.90   12.40
   4  17  -1   15.90   10.20
   3 -17  -1    1.20   16.70
   3 -17  -1   24.00   20.20
  -3 -17   1   13.20   20.10
  -3 -17   1   26.00   19.80
  -3  17   1    5.30   10.70
   3  17  -1    0.90   10.80
   3  17  -1    9.30    9.50
  -2 -17   1   64.49   23.20
   2 -17  -1   91.69   23.20
  -2 -17   1   60.19   22.90
   2 -17  -1   56.79   19.30
   2  17  -1   77.39   12.40
   2  17  -1   84.19   13.00
  -2  17   1   57.99   13.30
  -1 -17   1  121.29   25.20
   1 -17  -1  139.49   22.10
  -1 -17   1  112.09   26.30
   1 -17  -1  136.69   23.80
   1  17  -1  125.99   18.70
   1  17  -1   97.69   14.30
  -1  17   1   97.39   14.50
   0 -17   1    6.30   20.20
   0 -17   1  -20.80   22.20
   0 -17   1  -10.30   14.40
   0 -17  -1   16.60   15.90
   0 -17  -1   -1.50   18.20
   0  17   1    4.30    9.80
   0  17  -1    0.50   10.40
   1 -17   1    4.80   24.40
  -1 -17  -1    8.70   14.40
  -1 -17  -1   16.00   18.40
   1 -17   1   10.20   20.60
   1 -17   1    3.90   13.80
   1  17   1    2.50    9.70
   1  17   1    0.10    8.30
  -1  17  -1    4.00   10.90
  -2 -17  -1   82.69   21.50
   2 -17   1   63.69   22.80
   2 -17   1   96.39   17.10
   2 -17   1  101.69   29.30
  -2 -17  -1   91.89   18.60
   2  17   1   77.49   12.40
  -2  17  -1   59.29   13.40
   2  17   1   79.99   11.90
   3 -17   1   10.20   23.20
   3 -17   1  -11.80   12.40
  -3 -17  -1    7.50   15.30
   3 -17   1    2.50   19.80
  -3 -17  -1  -25.90   18.30
   3  17   1   -8.30   10.60
   3  17   1    0.60    9.20
  -3  17  -1   -3.20   11.40
  -4 -17  -1   22.50   19.70
   4 -17   1   11.40   19.10
  -4 -17  -1   46.60   18.80
   4 -17   1   28.10   21.90
  -4  17  -1   48.00   14.20
   4  17   1   31.10   14.00
   4  17   1   43.40    9.90
   5 -17   1   46.80   22.40
  -5 -17  -1   39.40   23.00
   5 -17   1   34.70   20.40
   5  17   1   50.09   10.10
  -5  17  -1   47.00   14.10
   5  17   1   30.80   15.20
  -5  18   1   24.00   12.90
   5  18  -1    3.30   10.60
   4 -18  -1   27.00   22.30
  -4 -18   1   -3.20   22.70
   4 -18  -1  -26.00   17.60
  -4 -18   1   -9.80   22.40
  -4  18   1   18.90   12.90
   4  18  -1   -3.30   13.30
   4  18  -1   -2.10   10.40
   3 -18  -1   -3.50   21.70
  -3 -18   1   -5.90   21.60
   3 -18  -1   36.60   20.10
  -3 -18   1   15.10   25.00
   3  18  -1    3.50   10.50
   3  18  -1    4.90   11.40
  -3  18   1    5.50   10.90
   2 -18  -1  132.29   24.50
   2 -18  -1  155.98   27.70
  -2 -18   1  168.18   30.60
  -2 -18   1  160.48   30.80
  -2  18   1  137.89   21.30
   2  18  -1  128.39   16.90
   2  18  -1  142.39   20.40
  -1 -18   1   13.70   23.70
   1 -18  -1    2.70   18.70
  -1 -18   1   19.70   24.60
   1 -18  -1   28.00   19.40
   1  18  -1    6.20   11.50
  -1  18   1   11.40   10.10
   1  18  -1    5.20    8.50
   0 -18   1  -21.10   25.60
   0 -18   1   24.10   23.70
   0 -18  -1   -2.20   18.80
   0 -18  -1   16.30   17.40
   0  18  -1   -6.50   11.20
   0  18   1    5.10   10.50
   1 -18   1   -4.30   22.00
   1 -18   1   15.00   15.70
  -1 -18  -1   -0.80   16.50
  -1 -18  -1    0.90   20.40
   1 -18   1   16.90   27.90
   1  18   1    7.00    9.70
  -1  18  -1   11.40   12.20
  -2 -18  -1   -8.50   15.20
   2 -18   1   14.10   15.30
  -2 -18  -1   18.10   20.90
   2 -18   1   14.70   27.60
   2 -18   1   -2.90   21.30
  -2  18  -1   12.70   11.60
   2  18   1    9.00    9.50
   2  18   1   23.90   10.60
  -3 -18  -1   77.79   24.90
  -3 -18  -1   68.59   20.00
   3 -18   1   40.20   23.30
   3 -18   1   76.09   28.40
  -3  18  -1   47.60   14.30
   3  18   1   53.49   13.20
   3  18   1   47.80   11.70
   4 -18   1   -6.50   20.60
   4 -18   1   36.50   25.50
  -4 -18  -1   18.70   19.20
  -4 -18  -1   12.50   23.10
   4  18   1   -1.80   13.10
  -4  18  -1    8.10   13.10
   4  18   1    8.50   10.20
  -4 -19   1   31.40   27.70
   4 -19  -1   18.10   25.00
   4 -19  -1   25.90   20.90
  -4 -19   1   19.70   25.90
   4  19  -1   12.80   12.20
  -4  19   1    8.90   13.40
  -3 -19   1   91.39   29.30
   3 -19  -1  102.99   28.00
  -3 -19   1   88.49   31.30
   3 -19  -1   69.89   24.00
   3  19  -1   87.49   15.60
  -3  19   1   71.89   15.00
   3  19  -1   83.99   14.80
  -2 -19   1   -7.40   25.00
  -2 -19   1    6.50   26.80
   2 -19  -1    4.00   22.70
   2 -19  -1    9.40   21.20
  -2  19   1    3.40   11.80
   2  19  -1    0.50    9.60
   2  19  -1   13.80   11.40
   1 -19  -1   -2.80   20.00
  -1 -19   1   -3.50   26.60
  -1 -19   1    6.00   23.90
   1 -19  -1    8.90   20.60
  -1  19   1  -10.60   11.10
   1  19  -1    1.30   11.50
   0 -19  -1   15.00   21.20
   0 -19   1   20.50   24.60
   0 -19   1    7.40   27.60
   0 -19  -1    6.40   18.60
   0  19   1   11.70   11.40
   0  19  -1    4.40   10.90
   1 -19   1   10.40   29.90
   1 -19   1   -2.50   16.80
  -1 -19  -1   -3.40   22.30
   1 -19   1   -5.20   22.60
  -1 -19  -1   14.10   18.70
   1  19   1   -5.70   10.80
  -1  19  -1    3.20   11.60
  -2 -19  -1    7.40   17.90
  -2 -19  -1  -11.30   21.70
   2 -19   1  -11.50   15.00
   2 -19   1   -3.70   29.00
   2 -19   1  -34.10   21.20
   2  19   1  -12.70   11.70
  -2  19  -1   -3.00   11.20
   2  19   1   11.80   11.80
   3 -19   1    7.80   29.20
  -3 -19  -1   21.80   19.80
  -3 -19  -1   35.20   24.30
   3 -19   1   -9.40   22.20
  -3  19  -1   34.60   14.10
   3  19   1   10.90   11.40
   3  19   1   21.80   12.20
  -4 -19  -1   -2.60   23.30
   4 -19   1   13.10   22.30
   4 -19   1   27.50   27.30
  -4  19  -1   19.40   12.90
   4  19   1    4.60   11.50
  -2 -20   1   61.79   32.10
  -2 -20   1   87.79   32.60
   2 -20  -1   88.49   30.20
   2 -20  -1   85.39   25.80
   2  20  -1   63.79   15.40
  -2  20   1   64.29   15.30
  -1 -20   1    5.80   28.40
  -1 -20   1   31.10   30.50
   1 -20  -1    8.90   23.70
   1 -20  -1   13.00   23.00
  -1  20   1   20.60   11.60
   1  20  -1    6.00   11.50
   0 -20  -1  -16.60   21.10
   0 -20   1   -8.90   31.40
   0 -20  -1   13.70   24.20
   0 -20   1   27.90   28.80
   0  20  -1   -0.30   12.70
   0  20   1    0.10   11.20
  -1 -20  -1    3.00   20.20
   1 -20   1   61.89   28.70
  -1 -20  -1   36.80   25.00
   1 -20   1   41.50   33.90
  -1  20  -1    4.40   11.70
  -2 -20  -1    8.30   20.60
   2 -20   1   14.90   32.50
  -2 -20  -1   -4.70   25.60
   2 -20   1   37.50   27.90
  -2  20  -1    3.40   11.60
   2  20   1   -7.00   11.60
  -9   0   2   10.00   14.50
   9   0  -2   11.10   14.00
  -8   0   2  835.72   51.59
   8   0  -2  836.32   50.69
   7   0  -2   -5.90    8.40
  -7   0   2    6.70   11.90
   6   0  -2  766.32   43.90
   6   0  -2  744.03   40.00
  -6   0   2  745.83   43.90
  -5   0   2    6.00    6.80
  -5   0   2   -2.70    5.40
   5   0  -2   -1.40    1.70
   5   0  -2   -2.60    3.20
   5   0  -2   -3.70    4.40
   4   0  -2   -1.60    3.40
   4   0  -2   -0.90    3.30
  -4   0   2    1.30    5.40
   4   0  -2    0.50    2.70
   4   0  -2   -3.10    3.40
   4   0  -2    0.40    1.80
  -4   0   2   -1.50    3.70
   3   0  -2   -2.10    2.80
  -3   0   2   -0.40    2.40
   3   0  -2   -0.40    2.60
   3   0  -2    2.10    2.50
   3   0  -2    7.00    2.30
  -3   0   2    0.20    3.60
  -2   0   2  755.72   39.90
   2   0  -2  761.22   40.40
   2   0  -2  763.02   39.90
  -2   0   2  691.53   41.10
   2   0  -2  765.62   41.10
  -2   0   2  721.53   40.60
   2   0  -2  790.32   40.60
  -1   0   2    1.70    0.70
  -1   0   2    0.20    1.30
  -1   0   2    1.00    1.70
   1   0  -2    1.50    1.30
   1   0  -2    2.70    0.70
   1   0  -2    0.80    1.60
   0   0  -2 2991.10  149.88
   0   0   2 2662.53  149.59
  -1   0  -2   -0.60    1.70
   1   0   2    1.70    1.90
   1   0   2   -0.10    1.60
   1   0   2   -0.10    1.90
   2   0   2 3248.27  179.68
  -2   0  -2 3403.36  179.88
   2   0   2 3474.75  179.68
  -2   0  -2 3418.56  179.88
  -2   0  -2 3453.15  179.48
   2   0   2 3461.55  180.08
   3   0   2    5.20    3.30
  -3   0  -2    6.00    3.60
  -3   0  -2    3.40    2.80
   3   0   2   -5.10    3.20
   3   0   2   -1.20    3.20
  -3   0  -2    1.20    1.80
  -3   0  -2    1.30    4.10
  -4   0  -2  657.63   37.10
   4   0   2  625.74   37.70
   4   0   2  680.63   37.20
  -4   0  -2  662.53   35.40
   4   0   2  652.43   37.30
  -4   0  -2  683.33   37.30
  -5   0  -2    4.50    6.40
  -5   0  -2    0.40    1.50
   5   0   2    2.70    6.00
   6   0   2   78.89   11.80
  -6   0  -2   76.09   11.90
   7   0   2    8.40    8.90
  -7   0  -2   -0.90    9.40
   8   0   2  108.99   18.50
  -8   0  -2  105.09   16.20
  -9   0  -2   20.00   14.60
   9   0   2    1.40   13.30
  -9  -1   2  198.58   26.50
   9  -1  -2  205.38   23.40
  -9   1   2  238.18   25.60
   9   1  -2  202.58   25.30
  -8  -1   2   13.90   13.70
   8  -1  -2   16.10   10.50
   8   1  -2   15.40   11.10
  -8   1   2   24.70   13.70
  -7  -1   2  415.16   29.10
   7  -1  -2  414.86   28.00
  -7   1   2  416.56   29.20
   7   1  -2  416.86   28.90
  -6  -1   2    9.20    7.20
   6  -1  -2  -12.20    5.20
   6  -1  -2    3.30    2.50
   6  -1  -2   -1.90    7.00
  -6  -1   2   16.00    8.50
  -6   1   2    7.90    9.20
   6   1  -2    1.10    7.60
   5  -1  -2  577.44   32.60
  -5  -1   2  600.84   34.00
  -5  -1   2  582.04   34.10
   5  -1  -2  577.94   31.30
   5   1  -2  613.14   34.70
   5   1  -2  583.84   32.70
   5   1  -2  562.24   30.70
  -5   1   2  562.44   33.90
   5   1  -2  542.45   33.70
   4  -1  -2   25.10    5.20
  -4  -1   2   41.70    7.30
  -4  -1   2   26.90    5.00
   4  -1  -2   30.50    4.70
   4  -1  -2   23.10    3.70
   4  -1  -2   24.60    5.30
   4   1  -2   25.40    4.70
   4   1  -2   21.90    3.30
   4   1  -2   31.00    5.90
   4   1  -2   31.80    4.40
  -4   1   2   31.50    6.60
   4   1  -2   25.90    5.20
  -3  -1   2  455.75   26.90
   3  -1  -2  485.95   25.90
   3  -1  -2  464.35   26.60
   3  -1  -2  478.15   26.30
  -3  -1   2  458.05   26.20
   3  -1  -2  474.95   27.50
   3  -1  -2  504.25   25.90
   3   1  -2  486.85   26.00
   3   1  -2  484.55   27.70
  -3   1   2  443.36   26.70
   3   1  -2  470.75   26.50
   3   1  -2  453.55   26.60
   2  -1  -2  370.96   20.50
  -2  -1   2  365.76   21.60
  -2  -1   2  352.36   20.10
  -2  -1   2  345.47   20.70
   2  -1  -2  375.26   19.80
   2  -1  -2  368.86   20.20
   2  -1  -2  385.16   20.20
   2  -1  -2  372.86   21.00
  -2  -1   2  358.16   20.70
   2   1  -2  362.16   20.60
   2   1  -2  370.46   20.00
   2   1  -2  370.26   21.30
  -2   1   2  368.66   20.60
   1  -1  -2 1295.37   65.39
  -1  -1   2 1196.88   66.09
  -1  -1   2 1234.08   65.09
  -1  -1   2 1228.28   65.79
   1  -1  -2 1216.78   65.29
   1  -1  -2 1285.57   65.39
   1   1  -2 1272.07   65.09
   1   1  -2 1251.97   65.89
  -1   1   2 1223.28   65.29
  -1   1   2 1158.58   65.19
  -1   1   2 1183.78   65.39
   1   1  -2 1259.17   65.59
   0  -1  -2  716.03   35.90
   0  -1   2  635.94   37.60
   0  -1  -2  598.34   37.00
   0   1   2  638.44   36.40
   0   1   2  697.23   35.90
   0   1  -2  774.82   38.00
  -1  -1  -2    9.40    2.00
  -1  -1  -2   11.40    2.60
   1  -1   2    9.00    2.30
   1  -1   2    9.40    2.30
   1   1   2    7.60    2.10
   1   1   2   16.00    2.10
  -1   1  -2   10.40    2.40
   1   1   2    8.50    2.30
   2  -1   2  923.51   49.70
  -2  -1  -2  909.01   49.90
   2  -1   2  917.81   50.19
  -2  -1  -2  914.51   49.80
  -2  -1  -2  924.61   49.20
   2  -1   2  891.11   49.40
  -2   1  -2  938.01   49.60
   2   1   2  941.11   49.30
   2   1   2  957.10   49.90
  -2   1  -2  951.50   49.50
   2   1   2  868.31   49.60
  -3  -1  -2 4088.89  224.38
   3  -1   2 4250.77  225.48
  -3  -1  -2 4311.67  224.98
   3  -1   2 4109.69  224.58
  -3  -1  -2 4197.28  225.08
   3  -1   2 4466.65  224.98
  -3   1  -2 4367.36  224.68
  -3   1  -2 4241.28  224.58
   3   1   2 4428.26  224.58
  -3   1  -2 4047.29  224.08
   3   1   2 4585.04  225.38
   3   1   2 4051.99  224.88
  -4  -1  -2  540.35   28.80
  -4  -1  -2  540.05   31.10
   4  -1   2  513.65   30.70
   4  -1   2  572.04   31.10
  -4  -1  -2  514.85   31.60
   4  -1   2  497.35   31.50
  -4  -1  -2  537.85   30.70
   4   1   2  549.15   31.30
  -4   1  -2  552.54   30.90
   4   1   2  542.95   30.60
   4   1   2  515.85   31.40
  -4   1  -2  570.34   29.40
  -5  -1  -2    5.60    6.50
   5  -1   2    0.70    6.00
  -5  -1  -2    9.00    6.60
   5   1   2    4.20    6.10
  -5   1  -2    3.00    2.20
  -5   1  -2    2.50    6.30
  -6  -1  -2    4.80    8.00
   6  -1   2    2.10    6.80
  -6   1  -2    1.40    2.00
   6   1   2   -4.40    7.10
  -6   1  -2    6.20    7.90
   7  -1   2   22.60    9.40
  -7  -1  -2   41.20   10.80
  -7   1  -2   18.40   10.00
   7   1   2   23.60    9.70
  -8  -1  -2  141.79   19.40
   8  -1   2  156.08   19.50
   8   1   2  152.88   19.10
  -8   1  -2  139.89   19.50
  -9  -1  -2   -2.60   13.40
   9  -1   2   -7.90   13.30
  -9   1  -2   22.00   14.40
   9   1   2  -14.80   13.40
  -9  -2   2   68.59   17.90
   9  -2  -2   57.79   14.10
   9   2  -2   44.80   16.00
  -9   2   2   62.89   17.00
  -8  -2   2  122.19   18.60
   8  -2  -2   71.59   12.60
   8   2  -2   76.49   14.90
  -8   2   2   75.79   15.10
   7  -2  -2  295.47   21.60
   7  -2  -2  288.97   17.20
  -7  -2   2  286.07   23.40
  -7  -2   2  299.57   22.80
   7   2  -2  277.07   23.10
  -7   2   2  298.67   23.50
  -6  -2   2  231.28   17.90
   6  -2  -2  219.48   17.50
   6  -2  -2  222.38   13.50
   6  -2  -2  217.78   15.90
  -6  -2   2  226.18   18.50
  -6   2   2  228.08   18.50
   6   2  -2  225.38   18.60
   5  -2  -2 1338.97   72.99
  -5  -2   2 1272.97   74.79
   5  -2  -2 1441.46   74.09
  -5  -2   2 1371.86   74.89
   5   2  -2 1417.36   75.89
   5   2  -2 1404.46   74.19
  -5   2   2 1345.87   74.89
   4  -2  -2 1613.14   88.09
  -4  -2   2 1556.34   87.69
   4  -2  -2 1677.93   89.29
   4  -2  -2 1769.52   87.49
   4  -2  -2 1689.13   86.99
  -4  -2   2 1571.24   88.19
   4   2  -2 1710.63   87.49
   4   2  -2 1585.64   89.39
   4   2  -2 1609.94   87.89
  -4   2   2 1561.54   87.99
   4   2  -2 1658.13   88.29
   3  -2  -2  338.77   18.20
  -3  -2   2  303.47   18.50
   3  -2  -2  321.77   18.70
  -3  -2   2  309.47   19.20
   3  -2  -2  344.77   18.10
  -3  -2   2  290.27   20.60
   3   2  -2  325.97   18.20
   3   2  -2  317.57   18.90
   3   2  -2  321.47   20.00
  -3   2   2  304.97   18.90
  -2  -2   2  436.56   24.80
  -2  -2   2  440.96   26.30
   2  -2  -2  491.85   24.90
   2  -2  -2  441.76   24.30
  -2  -2   2  436.96   25.20
  -2  -2   2  405.66   25.30
   2  -2  -2  467.25   24.90
   2   2  -2  464.15   24.60
   2   2  -2  461.25   25.20
   2   2  -2  463.45   25.90
  -2   2   2  438.26   24.90
   1  -2  -2 7005.40  376.16
  -1  -2   2 7334.87  376.76
   0  -2  -2 2440.16  127.99
   0  -2  -2 2318.37  128.69
   0   2  -2 2760.02  129.39
   0   2   2 2448.26  127.99
   0   2   2 2207.98  128.59
   1  -2   2  354.56   21.80
  -1  -2  -2  346.47   20.40
  -1  -2  -2  368.86   20.90
   1  -2   2  353.06   20.70
  -1  -2  -2  361.46   19.80
  -1   2  -2  378.66   20.90
   1   2   2  373.16   20.70
   1   2   2  365.86   20.50
  -1   2  -2  433.56   23.00
   1   2   2  378.76   19.80
  -2  -2  -2    3.00    2.50
   2  -2   2   -1.80    2.80
   2  -2   2    3.10    2.40
  -2  -2  -2    4.80    2.70
  -2  -2  -2    4.10    2.10
  -2   2  -2    0.30    2.80
   2   2   2    5.90    2.20
  -2   2  -2    2.20    2.10
   2   2   2    4.80    2.50
   2   2   2    1.00    2.70
  -2   2  -2    3.40    2.10
  -3  -2  -2  165.48   12.20
   3  -2   2  162.88   12.40
   3  -2   2  168.88   11.20
  -3  -2  -2  177.08   11.90
   3  -2   2  172.08   11.70
  -3  -2  -2  171.98   11.10
   3   2   2  181.78   11.90
   3   2   2  171.98   11.00
   3   2   2  162.08   12.30
  -3   2  -2  192.08   11.00
  -3   2  -2  177.08   11.00
  -3   2  -2  183.48   12.10
  -4  -2  -2 3427.86  180.78
   4  -2   2 3463.95  180.88
  -4  -2  -2 3460.95  179.98
  -4  -2  -2 3346.47  178.38
  -4  -2  -2 3548.24  181.18
   4  -2   2 3169.38  181.08
   4  -2   2 3342.37  179.98
  -4   2  -2 3428.56  179.38
   4   2   2 3525.55  180.08
  -4   2  -2 3410.36  180.18
   4   2   2 3310.57  180.68
   4   2   2 3391.46  180.78
  -5  -2  -2   35.70    7.80
  -5  -2  -2   17.30    6.80
   5  -2   2   13.50    6.50
  -5   2  -2   13.30    7.00
   5   2   2    8.50    7.00
  -5   2  -2   15.50    3.30
   6  -2   2   -3.70    6.60
  -6  -2  -2   -0.40    7.80
  -6  -2  -2   -1.50    7.40
   6   2   2   -1.10    7.80
  -6   2  -2    2.70    2.60
  -6   2  -2   -0.20    8.30
  -7  -2  -2  548.75   34.30
   7  -2   2  568.64   34.60
  -7   2  -2  546.05   34.50
   7   2   2  525.55   35.30
  -8  -2  -2   12.80   11.80
   8  -2   2    4.30   10.70
   8   2   2   -2.50   11.40
  -8   2  -2   11.60   12.60
   9  -2   2   25.70   14.50
  -9  -2  -2   50.89   15.20
  -9   2  -2   49.20   16.10
   9   2   2   36.30   15.10
  -9  -3   2   98.69   20.50
   9  -3  -2   68.39   14.80
  -9   3   2   99.99   18.40
   9   3  -2   67.79   17.20
  -8  -3   2    6.70   10.50
   8  -3  -2    3.20    9.50
  -8  -3   2   11.80   14.50
   8   3  -2   11.10   11.60
  -8   3   2    5.50   12.70
   7  -3  -2   22.80    4.20
  -7  -3   2   31.50   10.00
   7  -3  -2   26.90    8.50
  -7  -3   2   33.10   11.70
  -7   3   2   20.90   10.60
   7   3  -2   10.20   10.60
   6  -3  -2   -4.80    5.10
   6  -3  -2   -1.00    7.20
   6  -3  -2    5.60    3.00
  -6  -3   2   -0.80    6.90
  -6  -3   2    0.50    8.10
   6   3  -2   -4.30    7.80
  -6   3   2   -4.30    8.20
  -5  -3   2  116.59   11.80
   5  -3  -2   91.29    7.60
  -5   3   2  106.79   12.10
   5   3  -2  101.99   12.80
   5   3  -2  106.39    9.50
   4  -3  -2 2737.93  155.48
  -4  -3   2 2912.01  155.48
  -4  -3   2 2962.90  155.78
   4  -3  -2 3130.29  154.98
   4  -3  -2 2983.20  154.68
  -4  -3   2 2951.60  157.78
   4   3  -2 2926.81  156.98
   4   3  -2 3013.30  155.88
   4   3  -2 2989.00  154.98
   4   3  -2 2806.72  153.78
  -4   3   2 2768.42  155.28
   3  -3  -2  126.69    8.70
  -3  -3   2  117.49    9.70
   3  -3  -2  125.69    9.20
   3  -3  -2  137.89    8.80
  -3  -3   2  128.49   12.20
  -3   3   2  122.79    9.80
   3   3  -2  116.29    9.40
  -3   3   2  126.09    8.80
   3   3  -2  136.59    8.80
   3   3  -2  123.09   10.40
  -2  -3   2 3385.06  190.38
  -2  -3   2 3476.75  191.28
  -2  -3   2 3538.65  189.78
   2  -3  -2 3593.54  189.68
   2  -3  -2 3674.43  189.78
  -2   3   2 3362.76  189.58
   2   3  -2 3755.82  190.08
   2   3  -2 3811.62  189.58
  -2   3   2 3611.04  189.58
   2   3  -2 3792.92  190.88
   1  -3  -2 1000.50   57.49
  -1  -3   2 1055.69   59.49
   1  -3  -2 1057.99   57.29
   1  -3  -2 1086.79   57.49
   1  -3  -2 1188.08   57.99
  -1  -3   2 1047.40   57.99
  -1   3   2 1005.10   57.39
   1   3  -2 1122.39   57.69
   1   3  -2 1116.99   58.09
   1   3  -2 1099.19   58.69
  -1   3   2 1110.69   57.59
  -1   3   2 1110.49   57.79
   0  -3  -2 1234.98   65.29
   0  -3   2 1139.79   67.09
   0  -3  -2 1264.87   65.79
   0  -3  -2 1268.37   66.29
   0  -3  -2 1343.87   66.19
   0   3   2 1327.77   65.99
   0   3  -2 1269.37   66.79
   0   3  -2 1146.29   66.19
   0   3   2 1259.17   65.79
   0   3   2 1191.38   66.19
   0   3   2 1209.58   65.19
  -1  -3  -2  668.23   34.80
  -1  -3  -2  687.23   36.20
   1  -3   2  601.64   36.00
  -1  -3  -2  665.73   35.50
  -1  -3  -2  666.93   35.80
   1  -3   2  638.44   37.60
  -1   3  -2  741.73   39.30
   1   3   2  686.63   35.80
  -1   3  -2  597.94   35.90
   1   3   2  642.54   34.70
   1   3   2  661.93   35.90
   1   3   2  659.33   35.70
  -2  -3  -2   36.20    3.50
   2  -3   2   31.90    4.80
  -2  -3  -2   32.70    4.60
  -2  -3  -2   36.60    4.80
   2  -3   2   32.40    5.50
   2  -3   2   44.50    4.30
  -2  -3  -2   31.60    3.40
   2   3   2   32.90    5.20
   2   3   2   34.60    4.90
  -2   3  -2   40.30    4.70
  -2   3  -2   38.90    3.70
   2   3   2   31.00    3.40
  -2   3  -2   31.90    4.50
   2   3   2   31.40    5.40
  -3  -3  -2  364.26   22.90
  -3  -3  -2  363.56   20.70
   3  -3   2  396.76   22.60
   3  -3   2  380.46   21.70
  -3  -3  -2  362.46   21.50
  -3  -3  -2  387.16   22.90
  -3   3  -2  387.36   22.50
  -3   3  -2  387.26   21.90
   3   3   2  409.56   22.70
   3   3   2  384.86   21.50
   3   3   2  380.86   23.40
   3   3   2  380.46   22.90
   4  -3   2 1726.03  105.69
   4  -3   2 1990.20  104.39
  -4  -3  -2 1912.31  104.29
  -4  -3  -2 1935.11  102.79
  -4  -3  -2 1954.90  105.79
  -4  -3  -2 2021.40  105.49
   4   3   2 1977.30  106.79
   4   3   2 2047.10  104.49
  -4   3  -2 2039.10  104.19
   4   3   2 1955.70  105.39
  -4   3  -2 1971.70  104.79
   4   3   2 1952.50  105.39
  -5  -3  -2  184.78   16.00
   5  -3   2  176.28   14.10
  -5  -3  -2  187.38   14.00
  -5   3  -2  171.38   12.00
   5   3   2  181.58   15.30
  -5   3  -2  174.68   14.50
   6  -3   2 1160.68   61.29
  -6  -3  -2 1080.69   60.99
  -6  -3  -2 1092.79   62.29
   6   3   2 1087.39   62.19
  -6   3  -2 1081.19   61.29
  -6   3  -2 1077.09   59.19
   7  -3   2   40.00    9.90
  -7  -3  -2   42.90   11.70
  -7  -3  -2   42.50   10.90
  -7   3  -2   51.29   12.20
   7   3   2   27.40   11.00
  -7   3  -2   24.40    4.30
  -8  -3  -2   92.59   15.00
   8  -3   2   95.99   16.70
   8   3   2   90.09   15.50
  -8   3  -2   94.69   15.60
   9  -3   2   89.49   16.80
  -9  -3  -2   89.49   16.90
   9   3   2   62.79   16.70
  -9   3  -2   98.49   18.20
   9  -4  -2   14.70   12.10
  -9  -4   2   27.30   17.30
   9   4  -2   -5.10   14.50
  -9   4   2   35.60   15.20
  -8  -4   2   22.10   14.90
   8  -4  -2    9.70    9.30
  -8  -4   2    8.10   11.20
   8   4  -2    3.40   12.00
  -8   4   2   -1.60   12.80
  -7  -4   2   18.10   11.70
   7  -4  -2   22.90    4.50
  -7  -4   2   27.20   10.40
   7  -4  -2   24.40    8.50
   7   4  -2   18.80   11.30
  -7   4   2   27.70   10.60
   6  -4  -2   43.30    6.10
   6  -4  -2   54.79    8.40
  -6  -4   2   58.79   10.80
  -6  -4   2   47.20    9.20
   6  -4  -2   49.50    8.30
   6   4  -2   53.59   11.50
  -6   4   2   54.49   10.10
   5  -4  -2  372.46   21.90
   5  -4  -2  377.56   22.80
  -5  -4   2  375.06   24.50
  -5  -4   2  370.06   24.30
  -5   4   2  361.46   24.10
   5   4  -2  411.36   25.90
  -4  -4   2  133.99   12.20
   4  -4  -2  118.49    9.00
  -4  -4   2  133.69   15.50
  -4  -4   2  120.59   12.10
   4  -4  -2  123.39    9.80
   4   4  -2  136.99    9.70
  -4   4   2  130.99    9.80
   4   4  -2  123.39   13.20
   4   4  -2  140.99    8.10
   4   4  -2  107.89   10.60
  -4   4   2  122.29   11.40
   3  -4  -2 1603.34   86.59
  -3  -4   2 1515.35   86.79
   3  -4  -2 1723.33   86.49
  -3  -4   2 1577.84   86.89
   3   4  -2 1635.24   86.29
   3   4  -2 1618.14   86.99
   3   4  -2 1563.64   85.69
  -3   4   2 1573.14   86.49
   3   4  -2 1695.03   88.09
  -3   4   2 1666.73   86.29
   2  -4  -2 4167.58  238.58
   2  -4  -2 4860.91  238.98
  -2  -4   2 4422.66  240.68
   2  -4  -2 4629.94  238.68
  -2  -4   2 4368.26  239.08
  -2  -4   2 4487.05  239.68
  -2   4   2 4440.66  238.58
   2   4  -2 4094.39  238.38
   2   4  -2 4688.03  239.18
  -2   4   2 4636.04  238.68
   2   4  -2 4794.32  239.98
   2   4  -2 4826.52  238.68
   1  -4  -2 5333.67  266.47
  -1  -4   2 5049.69  266.77
   1  -4  -2 4843.52  265.87
   1  -4  -2 5001.00  265.87
   1  -4  -2 5326.77  266.57
  -1  -4   2 4709.73  268.37
  -1  -4   2 5097.19  267.27
   1   4  -2 5500.95  266.37
  -1   4   2 5050.29  266.27
   1   4  -2 5349.36  267.37
  -1   4   2 5017.30  266.17
   1   4  -2 5210.18  266.57
   1   4  -2 4355.96  266.17
   0  -4  -2  178.98   10.50
   0  -4  -2  189.88   11.30
   0  -4   2  172.38   11.40
   0  -4   2  163.28   12.60
   0  -4   2  160.58   13.20
   0  -4  -2  185.78   10.00
   0  -4  -2  197.68   11.30
   0  -4  -2  191.28   11.10
   0   4   2  189.88   11.20
   0   4  -2  191.18   11.90
   0   4  -2  177.88   11.50
   0   4   2  200.18   10.10
   0   4   2  192.68   11.20
   0   4   2  191.28   10.80
   0   4   2  184.78   10.90
   0   4  -2  172.48   12.00
  -1  -4  -2 1353.66   74.09
  -1  -4  -2 1390.16   73.89
   1  -4   2 1320.27   73.89
  -1  -4  -2 1408.06   73.59
   1  -4   2 1294.67   76.29
   1   4   2 1443.26   73.49
  -1   4  -2 1363.36   73.99
   1   4   2 1369.86   73.69
   1   4   2 1383.76   73.79
  -1   4  -2 1566.54   78.49
   1   4   2 1332.27   73.79
  -2  -4  -2  734.33   40.50
   2  -4   2  723.13   40.30
  -2  -4  -2  707.93   38.80
  -2  -4  -2  724.03   39.20
   2  -4   2  702.83   41.60
   2  -4   2  701.13   39.80
   2  -4   2  718.13   39.40
  -2  -4  -2  727.93   40.20
  -2   4  -2  779.52   38.80
  -2   4  -2  720.33   40.00
   2   4   2  736.43   40.00
   2   4   2  739.63   38.90
   2   4   2  720.23   40.10
   2   4   2  752.52   40.50
  -3  -4  -2    8.50    2.00
   3  -4   2    9.30    5.70
   3  -4   2    5.90    4.00
   3  -4   2    8.10    2.90
  -3  -4  -2    7.90    5.50
  -3  -4  -2   12.30    3.40
   3  -4   2    9.70    3.20
  -3  -4  -2   10.50    3.80
   3   4   2    9.20    3.40
   3   4   2    3.80    4.80
   3   4   2    7.10    3.60
  -3   4  -2   12.60    3.50
   3   4   2   10.50    3.00
  -3   4  -2    8.80    5.70
  -4  -4  -2   22.60    6.90
  -4  -4  -2   20.90    6.10
  -4  -4  -2   19.00    2.20
   4  -4   2   20.20    4.60
  -4  -4  -2   32.80    6.10
  -4   4  -2   23.10    7.20
   4   4   2   26.30    4.60
  -4   4  -2   25.50    4.50
   4   4   2   12.80    5.50
   4   4   2   22.10    6.70
  -5  -4  -2  157.68   15.20
   5  -4   2  147.19   12.60
  -5  -4  -2  155.98   12.80
  -5   4  -2  149.79   13.70
   5   4   2  153.48   12.10
  -5   4  -2  147.49   11.80
   5   4   2  157.48   14.70
  -6  -4  -2  632.34   38.90
   6  -4   2  662.53   36.90
  -6  -4  -2  586.44   36.50
  -6   4  -2  639.34   37.40
   6   4   2  605.44   38.10
  -6   4  -2  605.44   35.20
  -7  -4  -2  570.64   37.30
  -7  -4  -2  579.64   35.10
   7  -4   2  591.64   35.00
   7   4   2  548.75   36.40
  -7   4  -2  534.25   32.00
  -7   4  -2  540.75   35.40
   8  -4   2  139.79   18.90
  -8  -4  -2  169.18   19.80
  -8  -4  -2  173.78   23.60
   8   4   2  143.29   20.60
  -8   4  -2  154.28   20.50
   9  -4   2  -16.90   12.30
  -9  -4  -2    3.30   13.70
   9   4   2    9.80   13.90
  -9   4  -2  -16.40   14.30
   9  -5  -2    6.70   12.10
  -9  -5   2   11.70   14.20
  -9  -5   2   39.20   17.10
  -9   5   2   16.20   14.90
   9   5  -2    9.80   14.80
   8  -5  -2    4.40    9.10
  -8  -5   2   13.00   14.10
  -8  -5   2   19.00   12.30
  -8   5   2   17.30   12.90
   8   5  -2    0.90   12.60
   7  -5  -2   13.80    5.00
  -7  -5   2   20.40   12.00
   7  -5  -2    2.70    8.00
  -7  -5   2   15.60    9.80
   7   5  -2    0.80   11.10
  -7   5   2   15.30   10.40
  -6  -5   2  108.49   14.40
   6  -5  -2   70.49   10.30
   6  -5  -2   92.29   10.20
   6  -5  -2  111.99    9.00
  -6  -5   2  102.99   14.50
   6   5  -2   91.39   15.40
  -6   5   2  105.59   13.60
   5  -5  -2  348.17   21.20
   5  -5  -2  365.66   22.20
  -5  -5   2  364.86   23.70
  -5  -5   2  338.27   24.40
   5   5  -2  376.16   25.30
   5   5  -2  359.56   19.40
  -5   5   2  380.06   22.30
  -5   5   2  334.87   23.00
  -4  -5   2  405.36   28.30
   4  -5  -2  390.56   23.10
  -4  -5   2  389.86   25.20
  -4  -5   2  403.06   25.00
   4   5  -2  416.86   22.10
   4   5  -2  401.76   26.10
  -4   5   2  400.66   23.60
   4   5  -2  385.36   23.40
  -4   5   2  395.46   24.10
  -3  -5   2 3322.67  178.58
  -3  -5   2 3193.38  178.28
  -3  -5   2 3297.17  180.58
   3  -5  -2 3466.85  177.98
   3  -5  -2 3509.85  178.18
   3   5  -2 3495.65  178.48
  -3   5   2 3388.26  177.78
   3   5  -2 3476.95  177.78
   3   5  -2 3495.15  179.48
   3   5  -2 3365.26  179.08
  -3   5   2 3198.38  177.78
   3   5  -2 3142.89  177.08
  -2  -5   2  391.26   24.80
   2  -5  -2  448.06   24.00
   2  -5  -2  398.36   23.30
   2  -5  -2  402.86   23.00
  -2  -5   2  381.16   23.90
  -2  -5   2  401.06   26.30
   2  -5  -2  410.56   23.20
  -2   5   2  416.26   23.30
  -2   5   2  382.86   22.80
   2   5  -2  427.96   24.60
   2   5  -2  395.96   22.90
   2   5  -2  403.26   23.40
   2   5  -2  411.86   23.00
   1  -5  -2 1743.23   89.69
   1  -5  -2 1666.33   89.99
  -1  -5   2 1705.63   91.09
   1  -5  -2 1528.55   90.79
   1  -5  -2 1714.53   90.49
   1  -5  -2 1642.54   89.69
  -1  -5   2 1546.85   92.99
  -1   5   2 1686.53   89.59
  -1   5   2 1702.83   90.29
   1   5  -2 1806.72   90.29
   1   5  -2 1645.54   90.29
  -1   5   2 1861.11   90.39
   1   5  -2 1755.72   91.39
   1   5  -2 1730.23   90.39
   0  -5  -2 4016.20  209.38
   0  -5   2 3674.63  210.78
   0  -5   2 3864.31  210.88
   0  -5  -2 4346.57  209.68
   0  -5  -2 3758.92  209.28
   0  -5   2 3814.82  209.58
   0  -5  -2 3665.93  208.98
   0   5   2 4118.19  208.98
   0   5  -2 4398.76  209.98
   0   5   2 3959.80  209.18
   0   5   2 4164.18  209.38
   0   5  -2 3890.71  209.68
   0   5  -2 4144.59  209.78
   0   5   2 3701.23  209.38
   0   5   2 4100.89  209.28
   1  -5   2   -1.60    3.80
  -1  -5  -2   -2.40    3.20
   1  -5   2    5.70    5.00
   1  -5   2   -9.20    5.20
   1  -5   2    1.30    2.20
  -1  -5  -2   -0.70    2.10
  -1  -5  -2   -0.20    1.90
   1   5   2    1.40    2.30
   1   5   2   -2.30    2.00
  -1   5  -2    2.90    2.80
   1   5   2    2.20    2.00
  -1   5  -2   -0.80    3.00
   1   5   2    2.50    2.90
  -1   5  -2    2.70    5.40
   2  -5   2  126.49    9.90
  -2  -5  -2  125.99    8.40
  -2  -5  -2  126.09    7.70
  -2  -5  -2  132.49    9.80
   2  -5   2  110.69   12.80
   2  -5   2  135.49    9.10
   2  -5   2  133.39    9.30
  -2  -5  -2  123.59   10.50
  -2   5  -2  133.49   10.00
   2   5   2  122.69    9.60
   2   5   2  127.79   10.20
   2   5   2  128.79    9.20
   3  -5   2  574.84   33.60
  -3  -5  -2  581.44   34.60
  -3  -5  -2  594.64   32.80
  -3  -5  -2  605.14   34.80
   3  -5   2  611.54   36.50
   3  -5   2  612.74   33.00
  -3  -5  -2  604.64   32.60
   3  -5   2  590.14   34.60
  -3   5  -2  616.54   34.00
   3   5   2  576.24   34.70
   3   5   2  620.94   34.20
   3   5   2  630.14   32.80
  -3   5  -2  614.74   34.00
   3   5   2  570.84   34.40
   4  -5   2   -7.30    3.20
  -4  -5  -2   -0.80    5.60
   4  -5   2   -0.50    7.40
  -4  -5  -2   -2.50    4.60
  -4  -5  -2    2.60    1.90
   4  -5   2   -1.50    3.90
  -4   5  -2    5.30    4.40
  -4   5  -2    4.90    6.50
   4   5   2   -2.10    6.30
   4   5   2   -0.50    3.30
   5  -5   2 1453.85   77.59
  -5  -5  -2 1421.06   77.69
  -5  -5  -2 1408.86   79.19
   5   5   2 1443.46   77.59
  -5   5  -2 1429.16   78.39
   5   5   2 1442.96   79.29
  -6  -5  -2  302.57   23.30
  -6  -5  -2  264.27   19.80
   6  -5   2  305.17   20.30
  -6   5  -2  264.27   21.10
   6   5   2  288.67   22.30
  -6   5  -2  276.37   19.50
  -7  -5  -2   34.70   12.90
   7  -5   2   21.90    9.20
  -7  -5  -2   38.80   10.50
  -7   5  -2   23.50   11.50
   7   5   2    8.40   10.90
  -7   5  -2   23.10    7.10
   8  -5   2  201.78   20.60
  -8  -5  -2  212.28   21.40
  -8  -5  -2  197.68   25.30
  -8   5  -2  215.68   22.90
   8   5   2  157.08   22.90
   9  -5   2   30.80   14.00
  -9  -5  -2   31.40   15.20
  -9   5  -2   41.50   16.70
   9   5   2   38.90   15.80
  -9  -6   2   17.00   17.30
  -9  -6   2   12.00   15.30
  -9   6   2   26.10   15.40
   9   6  -2   -1.70   15.60
   8  -6  -2  107.29   15.70
  -8  -6   2  103.89   18.20
  -8  -6   2  109.09   16.60
  -8   6   2   91.29   17.00
   8   6  -2   75.99   17.20
  -7  -6   2  168.48   19.90
   7  -6  -2  144.89   15.60
  -7  -6   2  142.09   19.00
  -7   6   2  131.59   17.80
   7   6  -2  113.69   19.30
  -6  -6   2  351.76   24.10
   6  -6  -2  326.27   20.80
  -6  -6   2  325.57   25.20
  -6   6   2  350.06   23.90
   6   6  -2  338.87   26.00
   5  -6  -2 1128.49   62.89
  -5  -6   2 1195.58   64.49
  -5  -6   2 1199.58   68.49
  -5  -6   2 1123.59   64.69
   5  -6  -2 1094.69   63.39
  -5   6   2 1118.49   63.69
   5   6  -2 1220.98   65.89
  -5   6   2 1187.88   63.19
   5   6  -2 1112.89   61.09
  -4  -6   2  116.39   15.80
  -4  -6   2  115.99   13.00
   4  -6  -2  102.49    8.90
  -4  -6   2  120.29   12.30
  -4   6   2  112.89   11.00
  -4   6   2  111.59   10.90
   4   6  -2  107.89    7.70
   4   6  -2  100.89   13.20
   3  -6  -2   94.89    8.20
  -3  -6   2   80.29   10.70
  -3  -6   2   93.59   13.10
   3  -6  -2   69.69    9.30
  -3  -6   2  109.99   11.80
   3  -6  -2   93.09    8.00
   3   6  -2   99.69   10.40
   3   6  -2  102.29    7.50
   3   6  -2   91.59    7.70
   3   6  -2   92.89    9.00
  -3   6   2   93.39    9.20
   3   6  -2   91.69   11.40
  -3   6   2   73.29    9.00
   2  -6  -2  536.35   30.40
   2  -6  -2  560.34   31.20
  -2  -6   2  551.94   32.20
   2  -6  -2  551.54   30.30
   2  -6  -2  555.64   29.90
  -2  -6   2  505.25   31.40
  -2  -6   2  523.95   34.10
  -2   6   2  524.65   30.10
  -2   6   2  517.45   29.70
   2   6  -2  529.05   30.40
   2   6  -2  541.25   29.90
   2   6  -2  535.65   31.30
   2   6  -2  541.85   31.30
   2   6  -2  521.15   29.80
   1  -6  -2   31.80    4.10
  -1  -6   2   36.70    5.10
   1  -6  -2   30.90    4.80
  -1  -6   2   34.60    7.70
  -1  -6   2   27.00    5.50
   1  -6  -2   41.00    4.30
  -1  -6   2   35.90    6.70
   1  -6  -2   39.60    5.40
  -1   6   2   33.60    4.30
  -1   6   2   29.30    4.50
   1   6  -2   39.80    5.10
   1   6  -2   26.40    4.30
   1   6  -2   38.50    6.60
  -1   6   2   40.30    5.00
   1   6  -2   38.20    5.10
  -1   6   2   37.90    5.30
   0  -6  -2 2390.86  137.59
   0  -6   2 2602.24  139.59
   0  -6  -2 2636.84  137.79
   0  -6   2 2413.76  139.49
   0  -6  -2 2647.04  136.79
   0  -6  -2 2520.05  137.89
   0  -6   2 2500.85  137.99
   0  -6  -2 2743.73  138.09
   0   6  -2 2594.44  138.09
   0   6   2 2636.24  137.79
   0   6   2 2659.93  137.59
   0   6  -2 2585.84  138.19
   0   6  -2 2855.11  138.39
   0   6   2 2567.64  138.19
   0   6   2 2609.54  137.29
   0   6   2 2678.23  137.69
  -1  -6  -2  634.24   35.70
   1  -6   2  594.84   38.00
  -1  -6  -2  616.64   35.70
   1  -6   2  634.64   35.50
  -1  -6  -2  644.54   35.60
  -1  -6  -2  642.34   35.20
   1  -6   2  698.83   37.40
   1   6   2  648.94   35.30
   1   6   2  646.74   35.10
  -1   6  -2  645.04   35.90
   1   6   2  622.34   35.30
  -1   6  -2  641.04   34.60
   1   6   2  645.04   35.40
  -1   6  -2  621.64   41.20
   1   6   2  640.14   35.30
   2  -6   2 1201.58   67.49
  -2  -6  -2 1238.08   66.09
  -2  -6  -2 1227.28   68.29
   2  -6   2 1131.69   67.09
  -2  -6  -2 1289.87   66.99
   2  -6   2 1210.48   70.49
  -2  -6  -2 1252.67   68.29
   2  -6   2 1176.78   67.99
   2   6   2 1292.57   67.99
   2   6   2 1252.67   67.89
   2   6   2 1257.57   67.59
  -2   6  -2 1311.37   67.99
   2   6   2 1358.46   66.99
  -2   6  -2 1305.07   71.79
   3  -6   2 2170.88  115.19
   3  -6   2 2014.40  115.99
   3  -6   2 2165.58  117.69
  -3  -6  -2 2172.98  114.29
  -3  -6  -2 2152.18  115.89
  -3  -6  -2 2056.79  116.19
  -3  -6  -2 2124.89  114.09
   3  -6   2 2201.48  114.39
   3   6   2 2228.38  115.99
   3   6   2 2228.78  116.39
   3   6   2 2214.58  115.59
   4  -6   2   58.99    7.00
  -4  -6  -2   52.49    5.00
  -4  -6  -2   53.29    7.30
   4  -6   2   55.29    6.50
  -4  -6  -2   56.49    9.00
   4  -6   2   42.60    9.60
  -4   6  -2   63.99    9.80
  -4   6  -2   57.69    8.50
   4   6   2   48.10    8.40
   5  -6   2  490.05   28.40
  -5  -6  -2  436.96   26.10
  -5  -6  -2  471.45   31.40
  -5  -6  -2  481.35   28.80
   5  -6   2  483.75   34.00
   5   6   2  501.45   28.20
  -5   6  -2  518.05   29.40
  -5   6  -2  503.05   29.90
   5   6   2  480.75   30.80
  -6  -6  -2  133.39   17.20
   6  -6   2  121.59   13.80
  -6  -6  -2  133.59   13.50
   6  -6   2  127.09   21.20
   6   6   2  118.69   16.10
  -6   6  -2  118.69   12.80
  -6   6  -2  128.69   15.50
   7  -6   2   40.10   10.00
  -7  -6  -2   57.49   11.20
  -7  -6  -2   33.00   12.70
  -7   6  -2   28.40    7.30
   7   6   2   30.10   11.20
  -7   6  -2   58.09   13.40
  -8  -6  -2  120.09   18.40
  -8  -6  -2  125.19   19.00
   8  -6   2  123.89   17.70
  -8   6  -2  147.49   20.60
   8   6   2  121.29   20.70
  -8   6  -2  133.99   16.90
   9  -6   2   62.39   15.60
  -9  -6  -2   94.29   17.90
  -9  -6  -2   73.99   17.20
  -9   6  -2   75.39   17.40
   9   6   2   67.39   17.80
  -9  -7   2    5.70   15.70
  -9  -7   2    8.90   17.50
  -9   7   2   11.50   14.30
   9   7  -2   15.90   16.60
  -8  -7   2    6.80   13.30
  -8  -7   2   18.60   14.80
   8  -7  -2    1.80    9.80
   8   7  -2   -5.70   13.70
  -8   7   2    2.90   13.10
   7  -7  -2   70.59   10.50
  -7  -7   2   67.99   13.90
  -7  -7   2   73.09   14.40
   7   7  -2   67.09   14.90
  -7   7   2   74.39   14.90
  -6  -7   2  609.14   40.20
   6  -7  -2  633.74   35.60
  -6  -7   2  636.24   38.80
  -6   7   2  656.63   38.40
  -6   7   2  640.64   36.90
   6   7  -2  619.14   40.00
  -5  -7   2   54.19   11.80
  -5  -7   2   78.29   11.20
  -5  -7   2   86.29   13.00
  -5   7   2   76.89   11.40
   5   7  -2   57.59    5.60
  -5   7   2   71.19   10.00
   5   7  -2   69.99   12.40
  -4  -7   2   30.20    8.80
  -4  -7   2   29.20    8.10
   4  -7  -2   31.30    5.90
   4  -7  -2   25.90    7.80
  -4  -7   2   43.50    9.00
   4   7  -2   40.40    9.30
  -4   7   2   52.79    8.10
  -4   7   2   38.50    6.30
   4   7  -2   35.00    4.30
   3  -7  -2    6.30    4.70
   3  -7  -2   -0.80    3.30
  -3  -7   2    6.00    7.40
   3  -7  -2    4.60    5.30
  -3  -7   2    7.90    6.50
   3  -7  -2    5.80    5.60
   3   7  -2    0.80    3.30
   3   7  -2   -3.10    6.70
  -3   7   2    4.00    4.30
   3   7  -2    3.00    3.80
   3   7  -2   -0.10    3.10
  -3   7   2    4.50    5.40
   2  -7  -2   22.40    5.10
  -2  -7   2   15.70    6.90
  -2  -7   2   13.40    7.00
   2  -7  -2    8.60    3.70
   2  -7  -2    9.70    5.40
   2  -7  -2   14.90    4.20
  -2  -7   2   17.00    7.20
   2   7  -2   13.80    4.00
   2   7  -2   23.10    4.10
   2   7  -2   17.20    4.50
   2   7  -2   15.90    4.00
  -2   7   2   12.10    4.20
   2   7  -2   16.60    6.40
  -2   7   2   14.80    4.50
   1  -7  -2 1491.45   79.09
  -1  -7   2 1503.35   81.49
   1  -7  -2 1503.15   80.19
  -1  -7   2 1324.27   84.29
   1  -7  -2 1440.26   79.89
  -1  -7   2 1386.46   81.29
   1  -7  -2 1555.64   79.19
  -1  -7   2 1372.16   79.89
   1   7  -2 1464.95   79.79
  -1   7   2 1540.35   79.99
  -1   7   2 1372.06   80.09
   1   7  -2 1485.85   80.49
   1   7  -2 1580.54   79.89
  -1   7   2 1655.13   80.19
   1   7  -2 1525.35   81.19
  -1   7   2 1611.34   79.19
   1   7  -2 1479.55   79.99
   0  -7  -2  758.12   42.90
   0  -7  -2  761.82   42.70
   0  -7  -2  787.32   42.50
   0  -7   2  741.43   44.50
   0  -7  -2  843.72   41.50
   0  -7  -2  756.62   42.70
   0  -7   2  666.53   44.70
   0  -7   2  751.72   42.80
   0   7   2  780.22   43.30
   0   7  -2  744.23   42.60
   0   7   2  763.12   42.60
   0   7   2  785.12   41.90
   0   7  -2  805.42   43.20
   0   7  -2  810.72   43.00
   0   7   2  808.52   42.50
   0   7  -2  800.42   42.60
   0   7   2  809.62   42.20
  -1  -7  -2  854.31   48.00
  -1  -7  -2  884.21   48.10
  -1  -7  -2  905.01   47.70
   1  -7   2  860.71   47.90
   1  -7   2  777.32   50.89
  -1  -7  -2  827.12   48.30
  -1   7  -2  911.31   46.80
  -1   7  -2  901.11   53.99
   1   7   2  914.31   47.60
   1   7   2  890.91   47.50
   1   7   2  927.11   48.00
   1   7   2  897.31   47.80
   1   7   2  879.01   47.60
  -1   7  -2  755.72   47.90
   2  -7   2 2601.14  150.88
   2  -7   2 2569.34  149.09
  -2  -7  -2 2799.12  149.49
  -2  -7  -2 2834.82  149.39
   2  -7   2 2793.72  148.79
   2  -7   2 2657.33  151.78
  -2  -7  -2 2819.42  148.19
  -2  -7  -2 2728.63  149.39
  -2  -7  -2 2687.53  147.09
  -2   7  -2 2974.60  149.19
   2   7   2 2833.82  148.99
   2   7   2 2831.32  148.69
   2   7   2 2832.02  148.89
   2   7   2 2911.81  148.09
  -2   7  -2 2990.60  154.18
   2   7   2 2905.91  149.19
   3  -7   2  457.45   31.30
   3  -7   2  473.95   26.50
  -3  -7  -2  473.85   25.80
   3  -7   2  441.46   27.30
  -3  -7  -2  476.25   29.00
  -3  -7  -2  440.56   26.10
   3   7   2  477.35   28.50
   3   7   2  459.55   28.20
  -3   7  -2  496.75   28.10
  -4  -7  -2  887.81   48.20
   4  -7   2  795.42   49.70
  -4  -7  -2  925.21   51.59
   4  -7   2  913.11   53.49
   4  -7   2  912.71   48.80
  -4  -7  -2  859.71   48.70
  -4   7  -2  948.11   50.29
   4   7   2  914.91   51.09
  -4   7  -2  888.01   49.80
   5  -7   2    2.40    5.30
   5  -7   2   -1.10    9.20
  -5  -7  -2   10.70    2.60
  -5  -7  -2   14.30    7.10
  -5  -7  -2   13.40    9.20
   5   7   2   -0.90    8.00
  -5   7  -2   19.90    8.80
  -5   7  -2    9.40    6.00
   6  -7   2  104.79   13.40
   6  -7   2   88.69   15.70
  -6  -7  -2   98.69   14.80
  -6  -7  -2  111.89   13.00
  -6   7  -2  100.59   12.40
  -6   7  -2  116.39   15.00
   6   7   2   96.19   16.00
  -7  -7  -2   74.59   12.40
   7  -7   2   86.49   11.80
   7  -7   2   61.19   16.40
  -7  -7  -2   80.19   16.10
  -7   7  -2   93.79   15.60
  -7   7  -2   73.49    9.50
   7   7   2   65.19   14.40
   8  -7   2   15.40   16.40
  -8  -7  -2   35.10   13.30
   8  -7   2   32.30   11.50
  -8  -7  -2   38.60   14.50
   8   7   2    4.30   13.50
  -8   7  -2   18.30    7.90
  -8   7  -2   42.10   15.70
  -9  -7  -2   14.70   15.50
  -9  -7  -2   25.50   15.20
   9  -7   2    1.70   17.00
   9   7   2   11.70   16.20
  -9   7  -2   48.80   16.90
  -9  -8   2   40.10   18.90
  -9  -8   2   47.90   17.20
  -9   8   2   62.19   17.60
  -8  -8   2    8.80   13.90
  -8  -8   2    7.00   14.00
   8   8  -2    7.50   15.20
  -8   8   2    4.70   13.80
  -7  -8   2  582.44   38.50
   7  -8  -2  593.84   34.70
  -7  -8   2  581.44   40.70
   7   8  -2  610.44   41.30
  -7   8   2  574.74   38.10
   6  -8  -2  100.49    9.00
  -6  -8   2  109.09   15.70
  -6  -8   2  156.78   19.40
  -6   8   2  107.99   15.20
   6   8  -2  107.39   17.90
  -6   8   2  102.49   12.90
   6   8  -2   91.19    6.70
  -5  -8   2   16.70   10.70
  -5  -8   2    8.20    9.00
   5  -8  -2    5.80    8.70
  -5  -8   2   10.30    9.30
   5  -8  -2    9.60    7.80
   5   8  -2    9.90    3.20
  -5   8   2   10.30    8.50
   5   8  -2   11.80   10.10
  -5   8   2   13.30    6.10
   4  -8  -2   42.20    9.70
  -4  -8   2   46.30   11.00
  -4  -8   2   58.29   10.80
   4  -8  -2   55.99   10.30
  -4  -8   2   62.29   10.00
  -4   8   2   58.39    7.80
  -4   8   2   67.49   10.20
   4   8  -2   57.39   10.80
   4   8  -2   59.29    6.90
   3  -8  -2   80.99   10.00
  -3  -8   2   64.79   11.40
  -3  -8   2   59.89    9.80
   3  -8  -2   69.29   13.10
   3  -8  -2   67.99    8.70
  -3   8   2   71.49    9.10
   3   8  -2   71.39    8.00
  -3   8   2   65.59    9.20
   3   8  -2   75.09   11.40
   2  -8  -2  805.32   46.10
   2  -8  -2  749.03   47.80
  -2  -8   2  832.62   48.30
   2  -8  -2  851.11   46.50
  -2  -8   2  791.92   47.80
   2  -8  -2  831.72   44.10
  -2  -8   2  750.92   45.60
  -2  -8   2  806.22   50.69
   2  -8  -2  869.51   45.40
   2  -8  -2  885.21   44.10
   2   8  -2  861.61   45.80
   2   8  -2  846.22   47.00
  -2   8   2  870.31   45.30
   2   8  -2  822.22   47.00
   2   8  -2  823.22   45.60
   2   8  -2  822.72   45.80
  -2   8   2  816.42   45.80
  -1  -8   2 1552.44   87.09
   1  -8  -2 1586.94   85.49
   1  -8  -2 1627.54   84.39
  -1  -8   2 1525.65   85.19
  -1  -8   2 1558.34   91.49
   1  -8  -2 1667.63   84.39
  -1  -8   2 1568.44   87.19
   1  -8  -2 1508.65   85.39
  -1   8   2 1718.13   85.39
   1   8  -2 1577.04   85.59
  -1   8   2 1559.44   85.19
  -1   8   2 1413.46   85.59
   1   8  -2 1673.33   85.19
   1   8  -2 1587.14   84.99
   1   8  -2 1635.44   86.59
   0  -8   2  135.29   15.50
   0  -8   2  145.59   11.10
   0  -8  -2  157.88   12.70
   0  -8  -2  162.18   11.80
   0  -8   2  141.39   14.00
   0  -8   2  120.49   19.90
   0  -8  -2  144.39   11.00
   0  -8  -2  150.08   10.60
   0  -8  -2  160.18    9.40
   0   8   2  154.38   10.60
   0   8   2  169.18   11.90
   0   8  -2  137.89   10.90
   0   8   2  153.58    9.80
   0   8  -2  155.58   11.50
   0   8  -2  148.29   10.90
   0   8   2  138.59   11.10
   0   8   2  163.68   10.50
   0   8  -2  162.78   12.70
  -1  -8  -2 6306.87  351.26
   1  -8   2 7528.35  353.36
   1  -8   2 6115.09  350.96
   1  -8   2 6343.56  353.96
  -1  -8  -2 6650.53  350.96
  -1  -8  -2 6341.37  351.26
  -1  -8  -2 6375.76  351.36
  -1   8  -2 6624.04  351.36
   1   8   2 7084.39  350.76
   1   8   2 6544.15  351.06
  -1   8  -2 7464.25  357.96
   1   8   2 6744.33  350.66
   1   8   2 6510.55  350.76
   1   8   2 6697.73  350.86
  -2  -8  -2    4.80    5.40
   2  -8   2   -8.40    8.00
   2  -8   2    5.40    4.20
  -2  -8  -2    8.80    3.00
  -2  -8  -2    2.70    6.70
  -2  -8  -2    5.50    5.00
   2  -8   2    0.30    5.10
   2  -8   2    8.10    9.30
  -2  -8  -2    7.40    2.60
   2  -8   2    3.30    5.80
  -2   8  -2    4.60    5.10
   2   8   2    3.20    6.00
  -2   8  -2   10.50    8.00
   2   8   2    1.70    3.80
   2   8   2    3.80    3.40
   2   8   2   -1.80    3.50
   2   8   2    4.50    4.30
  -3  -8  -2   42.90    8.90
   3  -8   2   21.30    9.70
  -3  -8  -2   31.50    4.90
   3  -8   2   40.90    6.70
  -3  -8  -2   36.10    5.00
   3   8   2   32.90    6.00
   3   8   2   44.50    8.50
  -3   8  -2   20.20    6.20
   3   8   2   34.20    5.00
   4  -8   2  221.78   23.00
  -4  -8  -2  227.78   19.30
   4  -8   2  234.38   14.90
  -4  -8  -2  215.98   14.60
  -4  -8  -2  228.78   13.90
   4   8   2  221.38   18.00
  -4   8  -2  233.08   17.40
   5  -8   2   95.99    9.80
  -5  -8  -2   90.29    7.30
  -5  -8  -2   83.09   11.20
   5  -8   2   78.29   13.90
  -5  -8  -2  114.39   17.00
   5   8   2   76.69   12.70
  -5   8  -2   85.59   12.40
  -5   8  -2  104.49   12.70
   6  -8   2    6.10    8.40
  -6  -8  -2   11.30    8.10
  -6  -8  -2   25.50   11.90
   6  -8   2    1.30   11.20
   6   8   2   -7.60    8.80
  -6   8  -2    5.20    6.70
  -6   8  -2   10.40   10.70
   7  -8   2   12.20    9.20
  -7  -8  -2   18.20   13.40
  -7  -8  -2   14.40    9.50
   7  -8   2   22.50   14.90
   7   8   2    4.90   13.20
  -7   8  -2   16.00    7.40
  -7   8  -2   19.10   12.50
   8  -8   2   -6.10   10.30
  -8  -8  -2   30.80   16.20
  -8  -8  -2   19.70   11.90
   8  -8   2   20.90   15.80
  -8   8  -2   18.60   14.50
   8   8   2   -8.80   12.00
  -8   8  -2    9.30    7.90
  -8  -9   2   50.09   16.90
   8  -9  -2   22.80   15.90
  -8  -9   2   32.00   16.00
   8   9  -2   50.99   17.30
  -8   9   2   39.50   16.00
  -7  -9   2    4.50   12.00
   7  -9  -2   -7.40   12.40
  -7  -9   2   16.60   13.40
   7  -9  -2   -7.60    6.30
  -7   9   2    4.20   12.60
   7   9  -2    1.60   14.30
   6  -9  -2  499.45   37.50
  -6  -9   2  504.15   36.60
   6  -9  -2  514.65   28.00
  -6  -9   2  505.55   33.10
   6   9  -2  482.65   35.00
  -6   9   2  500.45   32.60
  -6   9   2  534.95   31.50
   6   9  -2  445.86   27.20
  -5  -9   2   21.40    9.20
  -5  -9   2   24.20   11.40
  -5  -9   2   19.20   10.50
   5  -9  -2   20.90    9.90
   5  -9  -2   11.80    8.60
   5   9  -2   10.00   10.60
  -5   9   2   12.00    6.50
  -5   9   2   27.00    9.50
   5   9  -2   14.40    3.90
  -4  -9   2   74.59   12.70
   4  -9  -2   51.49   10.30
  -4  -9   2   71.89   11.30
   4  -9  -2   55.99   11.00
  -4  -9   2   56.59   12.90
   4   9  -2   62.89    8.50
   4   9  -2   59.69   11.70
  -4   9   2   70.69    9.70
  -4   9   2   55.99    8.10
  -3  -9   2   11.80    9.20
  -3  -9   2   15.30    8.20
   3  -9  -2   14.30    8.00
   3  -9  -2   -0.50    6.40
   3  -9  -2   -0.50    7.90
   3   9  -2    3.90    7.70
   3   9  -2   10.30    5.00
  -3   9   2   15.70    6.80
  -3   9   2   10.40    5.70
   2  -9  -2   99.99    7.10
  -2  -9   2  104.39   13.40
   2  -9  -2   96.19    6.90
   2  -9  -2  119.19   12.80
  -2  -9   2   96.99   18.20
   2  -9  -2   88.39    8.20
  -2  -9   2   75.79    8.50
  -2  -9   2  102.99   13.00
   2   9  -2   86.39   11.40
  -2   9   2   82.49    9.60
  -2   9   2  106.79    9.40
   2   9  -2   92.69    9.20
   2   9  -2  102.29   10.30
   1  -9  -2  455.55   31.30
   1  -9  -2  519.95   28.10
  -1  -9   2  474.05   29.00
  -1  -9   2  505.25   32.20
  -1  -9   2  503.05   38.20
   1  -9  -2  515.95   28.00
   1  -9  -2  514.65   30.30
  -1  -9   2  483.85   32.20
   1   9  -2  509.55   30.50
  -1   9   2  447.66   29.80
  -1   9   2  568.44   29.30
   1   9  -2  556.84   29.80
   1   9  -2  463.45   28.40
  -1   9   2  471.05   29.20
   0  -9  -2  843.32   48.00
   0  -9   2  907.41   49.90
   0  -9  -2  847.42   47.90
   0  -9  -2  874.41   45.80
   0  -9  -2  858.81   47.00
   0  -9   2  748.13   58.59
   0  -9   2  814.32   47.40
   0  -9  -2  862.41   47.50
   0  -9   2  769.82   50.39
   0   9  -2  863.21   47.80
   0   9  -2  897.61   47.00
   0   9   2  912.01   47.10
   0   9  -2  826.92   46.70
   0   9   2  880.01   45.90
   0   9  -2  765.02   47.10
   0   9   2  894.21   46.40
   0   9   2  853.91   47.10
  -1  -9  -2  698.13   38.80
   1  -9   2  702.83   41.30
  -1  -9  -2  643.94   39.10
  -1  -9  -2  675.03   38.30
   1  -9   2  597.84   42.80
   1  -9   2  639.84   49.90
  -1  -9  -2  620.64   36.50
  -1  -9  -2  665.43   39.30
   1   9   2  702.73   37.80
   1   9   2  659.63   38.20
   1   9   2  694.93   38.40
   1   9   2  737.63   38.70
   1   9   2  671.13   38.10
  -1   9  -2  738.73   45.20
  -1   9  -2  703.03   39.00
  -1   9  -2  706.83   36.80
  -2  -9  -2 1129.89   62.49
   2  -9   2 1243.48   62.79
  -2  -9  -2 1067.69   61.99
   2  -9   2 1039.70   64.79
  -2  -9  -2 1099.89   60.59
  -2  -9  -2 1100.09   59.09
   2   9   2 1126.29   61.49
   2   9   2 1094.49   60.89
  -2   9  -2 1172.38   61.89
  -2   9  -2  996.80   67.59
   2   9   2 1119.69   61.49
   2   9   2 1132.69   60.59
   3  -9   2   31.80   10.10
  -3  -9  -2   30.40    4.40
   3  -9   2   23.30    5.20
  -3  -9  -2   20.20    4.00
   3  -9   2    9.50    9.80
  -3  -9  -2   29.20    8.10
  -3  -9  -2   36.90    9.10
   3   9   2   17.40    7.50
  -3   9  -2   19.90    6.20
   3   9   2   26.10    5.40
   3   9   2   19.60    5.70
   4  -9   2  411.56   24.60
  -4  -9  -2  438.76   24.00
  -4  -9  -2  409.26   28.70
  -4  -9  -2  399.96   24.00
   4  -9   2  396.36   31.60
  -4   9  -2  434.86   26.70
   4   9   2  401.96   27.40
  -5  -9  -2  240.58   22.30
  -5  -9  -2  238.38   14.40
  -5  -9  -2  217.88   16.90
   5  -9   2  220.78   16.20
   5  -9   2  243.88   25.90
   5   9   2  224.98   19.20
  -5   9  -2  227.48   18.80
   6  -9   2   -5.70    8.10
  -6  -9  -2    6.60   11.30
  -6  -9  -2   -4.20    7.80
   6  -9   2    2.80   12.40
  -6   9  -2   -2.90    7.10
   6   9   2   -3.50   10.20
  -6   9  -2    1.10    9.90
  -7  -9  -2   -2.30   14.20
   7  -9   2   -5.80   13.40
  -7  -9  -2    0.80    9.00
   7  -9   2   -0.30    9.20
  -7   9  -2    2.40   11.60
   7   9   2   -6.10   12.20
  -7   9  -2   -5.60    7.50
  -8  -9  -2   34.40   16.90
  -8  -9  -2   19.40   12.30
   8  -9   2   20.10   16.30
  -8   9  -2    9.00   13.40
   8   9   2    5.20   15.00
  -8   9  -2    8.80    8.60
  -8 -10   2   -8.10   15.00
   8 -10  -2    6.30   15.30
  -8 -10   2   -2.90   14.40
   8 -10  -2   -5.60   10.40
   8  10  -2  -14.60   16.60
  -8  10   2   10.10   14.50
  -7 -10   2   12.80   12.20
   7 -10  -2   -0.80    9.30
  -7 -10   2   35.90   15.20
   7 -10  -2   -2.60   13.20
  -7  10   2    0.70    8.00
  -7  10   2   13.80   13.20
   7  10  -2  -11.60   14.20
   6 -10  -2  156.18   10.50
   6 -10  -2  123.09   17.30
  -6 -10   2  139.79   20.20
   6 -10  -2  154.18   24.20
  -6 -10   2  156.38   18.40
  -6  10   2  163.08   16.90
   6  10  -2  145.89   10.70
  -6  10   2  157.98   18.40
   6  10  -2  161.28   21.70
  -5 -10   2  106.59   15.30
   5 -10  -2   69.59   12.00
  -5 -10   2   76.19   15.30
   5 -10  -2  112.89   20.40
  -5 -10   2  144.99   20.20
  -5  10   2  105.49   14.00
  -5  10   2  101.49   13.40
   5  10  -2  109.09   16.80
   5  10  -2   98.39   10.10
   4 -10  -2   50.49   10.70
  -4 -10   2   59.69   12.20
  -4 -10   2   58.59   11.20
  -4 -10   2   57.09   13.70
   4 -10  -2   43.90   10.70
   4  10  -2   64.99   12.20
  -4  10   2   37.10    8.00
   4  10  -2   55.69    7.50
  -4  10   2   71.79    9.90
   3 -10  -2   12.50    8.00
  -3 -10   2    0.90    9.60
   3 -10  -2    2.50    2.40
  -3 -10   2    6.50   10.00
   3 -10  -2   -0.30    9.40
   3  10  -2    6.20    5.00
   3  10  -2   -1.70    7.50
  -3  10   2    4.20    5.50
  -3  10   2   11.40    6.90
   2 -10  -2 2107.39  107.59
   2 -10  -2 2118.39  106.69
  -2 -10   2 1792.72  107.79
  -2 -10   2 1988.00  110.59
  -2 -10   2 1960.10  110.69
  -2 -10   2 1919.41  113.79
   2 -10  -2 2050.69  109.09
   2 -10  -2 2024.20  106.39
   2  10  -2 2114.89  107.99
   2  10  -2 2003.10  108.89
  -2  10   2 1990.80  108.09
   1 -10  -2    2.10    3.30
   1 -10  -2    9.40    6.70
  -1 -10   2    4.80    8.30
   1 -10  -2   -3.30    3.40
  -1 -10   2    3.60    8.30
   1 -10  -2   -0.10    6.80
  -1 -10   2    8.50   12.10
  -1  10   2    0.60    4.40
  -1  10   2   -3.30    4.60
   1  10  -2    1.00    5.10
   1  10  -2    2.20    6.60
  -1  10   2    4.50    5.10
   1  10  -2    7.20    3.90
   1  10  -2    2.50    3.70
   0 -10   2  201.38   19.70
   0 -10  -2  205.18   16.70
   0 -10   2  150.98   29.70
   0 -10   2  188.58   20.30
   0 -10  -2  195.48   12.20
   0 -10  -2  208.68   16.10
   0 -10  -2  197.48   13.60
   0  10  -2  182.98   13.10
   0  10  -2  198.68   14.80
   0  10   2  206.68   12.30
   0  10  -2  192.08   13.80
   0  10   2  203.48   14.80
   0  10   2  200.88   13.20
   1 -10   2  138.19   19.80
  -1 -10  -2  140.29   14.90
   1 -10   2  140.39   16.20
  -1 -10  -2  132.89    9.40
   1 -10   2  127.59   21.60
  -1 -10  -2  153.78   14.20
  -1 -10  -2  148.69   12.40
  -1  10  -2  150.68    9.50
   1  10   2  157.98   12.70
  -1  10  -2  156.08   13.00
   1  10   2  143.89   12.10
   1  10   2  170.38   12.20
   1  10   2  148.09   10.60
   2 -10   2   18.90    9.10
  -2 -10  -2   18.10    3.50
  -2 -10  -2   22.50    8.70
  -2 -10  -2   12.30    7.10
  -2 -10  -2   14.30    4.40
   2 -10   2   -4.80    9.50
   2 -10   2    9.70   12.30
   2  10   2   14.20    5.30
   2  10   2   20.10    4.50
  -2  10  -2   16.20    6.10
   2  10   2   21.70    5.50
   2  10   2   15.60    6.90
   3 -10   2  663.03   41.60
  -3 -10  -2  641.44   38.40
  -3 -10  -2  626.04   35.40
   3 -10   2  531.35   35.70
  -3 -10  -2  648.44   39.40
   3 -10   2  538.25   41.80
  -3 -10  -2  612.64   34.10
  -3  10  -2  672.63   37.50
   3  10   2  660.83   35.70
   3  10   2  656.43   37.50
  -4 -10  -2  174.18   11.70
   4 -10   2  126.79   20.30
   4 -10   2  150.18   22.90
   4 -10   2  144.19   12.50
  -4 -10  -2  177.88   19.20
  -4 -10  -2  156.88   11.70
  -4  10  -2  174.08   16.00
   4  10   2  163.18   16.70
   5 -10   2  499.75   37.80
  -5 -10  -2  514.15   35.20
   5 -10   2  472.15   29.30
  -5 -10  -2  483.75   29.50
  -5 -10  -2  487.25   28.20
  -5  10  -2  486.15   31.80
   5  10   2  505.15   33.10
   6 -10   2  204.08   18.30
   6 -10   2  213.28   28.70
  -6 -10  -2  260.97   26.90
  -6 -10  -2  226.48   17.80
   6  10   2  177.18   20.40
  -6  10  -2  230.38   19.70
  -7 -10  -2   34.20   15.30
   7 -10   2   18.30   10.10
   7 -10   2   10.10   15.00
  -7 -10  -2   17.70   10.00
  -7  10  -2   12.30    8.90
   7  10   2   -1.80   11.90
  -8 -10  -2   94.89   19.20
  -8 -10  -2   92.09   15.30
   8 -10   2   61.29   19.40
   8  10   2   76.39   17.40
  -8  10  -2   68.99   12.50
   8 -11  -2   27.30   12.70
  -8 -11   2   22.90   17.90
  -8 -11   2   39.10   17.90
   8 -11  -2   33.40   17.00
  -8  11   2   64.69   17.10
   8  11  -2   28.70   17.20
   7 -11  -2   21.20   14.30
  -7 -11   2   19.10   17.00
   7 -11  -2   14.90   11.20
  -7 -11   2   34.30   14.20
  -7  11   2   23.10    9.60
  -7  11   2   19.30   13.40
   7  11  -2    3.70   14.50
  -6 -11   2   43.70   16.60
  -6 -11   2   51.49   12.90
   6 -11  -2   42.90   10.60
   6 -11  -2   39.90   13.30
  -6 -11   2   67.99   17.50
   6  11  -2   16.60   13.90
   6  11  -2   34.70    6.00
  -6  11   2   57.49   13.30
  -6  11   2   53.29   10.30
  -5 -11   2  324.87   29.70
   5 -11  -2  250.67   24.60
   5 -11  -2  296.97   28.60
  -5 -11   2  316.17   33.20
  -5 -11   2  301.27   23.90
   5  11  -2  295.87   20.20
   5  11  -2  310.67   26.10
  -5  11   2  338.97   23.00
  -5  11   2  322.67   23.30
  -4 -11   2   48.20   11.40
   4 -11  -2   30.50   11.80
  -4 -11   2   37.60   13.00
   4 -11  -2   42.40   10.50
  -4 -11   2   44.20   13.30
   4  11  -2   36.30    7.10
  -4  11   2   34.80    9.10
  -4  11   2   51.09   10.00
   4  11  -2   34.10   11.40
  -3 -11   2 1744.43  102.59
  -3 -11   2 1749.62  105.79
   3 -11  -2 1809.62  100.79
   3 -11  -2 1820.72   97.09
   3 -11  -2 1911.71   97.29
   3  11  -2 1873.81   99.09
  -3  11   2 1879.41   99.79
   3  11  -2 1815.52  100.89
  -3  11   2 1887.01   98.69
  -2 -11   2   76.69   13.00
  -2 -11   2   57.09   12.60
   2 -11  -2   69.99   10.60
   2 -11  -2   53.49   13.00
   2 -11  -2   75.49    6.90
   2 -11  -2   63.79    7.70
   2 -11  -2   60.59    7.80
  -2 -11   2   56.69   14.10
   2  11  -2   76.29   10.30
  -2  11   2   50.59    8.10
   2  11  -2   66.59   10.50
   1 -11  -2   -4.80    3.60
  -1 -11   2   -4.30    9.80
  -1 -11   2   10.00   13.10
   1 -11  -2   10.20    7.80
   1 -11  -2    4.80    3.70
   1 -11  -2    1.00    7.30
  -1 -11   2   -4.40    9.60
   1  11  -2    0.60    3.60
  -1  11   2    1.00    4.60
  -1  11   2    0.10    5.20
   1  11  -2    1.20    5.40
   1  11  -2    1.20    6.60
   0 -11  -2  207.98   18.10
   0 -11  -2  222.48   18.60
   0 -11   2  209.28   33.80
   0 -11   2  199.48   22.40
   0 -11  -2  213.28   13.00
   0 -11   2  211.98   20.70
   0 -11  -2  196.78   14.40
   0  11   2  221.28   12.90
   0  11  -2  190.48   13.60
   0  11  -2  199.68   15.80
   0  11  -2  204.48   14.60
   0  11   2  213.08   14.00
   0  11   2  218.28   15.80
   1 -11   2    0.30   11.20
   1 -11   2    3.70   10.10
   1 -11   2   -2.80   16.70
  -1 -11  -2    4.80    6.60
  -1 -11  -2    0.30    7.50
  -1 -11  -2    2.10    3.30
  -1  11  -2    4.80    5.90
   1  11   2    5.50    6.80
  -1  11  -2    5.40    2.70
   1  11   2    4.90    5.00
   1  11   2    5.70    3.40
   2 -11   2   -8.90   11.80
   2 -11   2    2.50    9.40
  -2 -11  -2   -1.30    3.20
  -2 -11  -2   11.90    8.70
   2 -11   2    5.50   12.20
  -2 -11  -2    3.00    7.10
   2  11   2   -4.10    5.00
  -2  11  -2   -2.20    6.00
   2  11   2    4.30    4.10
   2  11   2   -2.60    6.50
   3 -11   2    0.40    7.50
  -3 -11  -2    4.80    3.70
   3 -11   2   14.90   11.80
  -3 -11  -2    9.10    8.00
  -3 -11  -2    3.20    9.20
   3 -11   2  -14.60    9.90
   3  11   2    3.20    7.50
   3  11   2    4.20    5.20
  -3  11  -2    5.40    6.90
  -4 -11  -2   48.50    6.70
  -4 -11  -2   64.29    7.70
  -4 -11  -2   71.59   13.50
   4 -11   2   47.70   13.30
   4 -11   2   46.40    7.70
   4 -11   2   38.70   13.50
  -4  11  -2   70.59   10.30
   4  11   2   66.49   12.00
   4  11   2   60.99    7.60
  -5 -11  -2  623.34   37.20
  -5 -11  -2  671.73   37.80
   5 -11   2  614.04   37.70
   5 -11   2  671.13   47.80
   5 -11   2  547.85   42.70
  -5 -11  -2  675.13   42.80
  -5  11  -2  730.23   40.70
   5  11   2  695.43   41.00
  -6 -11  -2   21.20   15.10
   6 -11   2    0.00   14.20
  -6 -11  -2   -4.70    8.50
   6 -11   2    4.00    9.70
   6  11   2  -10.50   12.60
  -6  11  -2    8.60    9.20
  -7 -11  -2   22.30   16.50
  -7 -11  -2    9.60   10.00
   7 -11   2   21.30   15.80
  -7  11  -2   15.20   10.20
   7  11   2   10.30   14.30
  -8 -11  -2   22.10   18.30
  -8 -11  -2   18.40   14.30
   8 -11   2    1.40   17.70
  -8  11  -2    6.90   10.80
   8  11   2   -6.60   14.60
   8 -12  -2    4.70   16.10
  -8 -12   2   25.60   18.80
   8 -12  -2   22.10   13.80
   7 -12  -2   -4.40   11.20
  -7 -12   2   24.20   18.60
  -7 -12   2   13.80   13.70
   7 -12  -2    0.70   14.20
   7  12  -2   -0.80   15.30
  -7  12   2   15.20   13.40
  -7  12   2   21.40   10.40
  -6 -12   2   58.19   20.00
  -6 -12   2   55.59   17.70
   6 -12  -2   32.30   12.00
   6 -12  -2   32.40   13.70
  -6 -12   2   34.50   12.90
   6  12  -2   23.60   14.80
  -6  12   2   49.80   14.20
   6  12  -2   36.10    7.70
  -6  12   2   28.70   10.50
  -5 -12   2   13.00   14.50
  -5 -12   2    6.80   10.20
   5 -12  -2    6.90   10.20
  -5 -12   2    4.00   14.40
   5 -12  -2   -4.70   11.60
  -5  12   2    4.10    9.90
   5  12  -2   -2.20   12.00
  -5  12   2   11.90    8.90
   5  12  -2    1.90    5.60
   4 -12  -2   69.99   14.50
  -4 -12   2  101.39   18.60
   4 -12  -2  103.79   14.80
  -4 -12   2  106.79   14.90
  -4 -12   2   89.19   16.70
  -4  12   2  105.79   15.00
   4  12  -2  113.49   12.10
  -4  12   2  116.39   12.70
   4  12  -2  101.19   16.50
   3 -12  -2  103.79    8.20
   3 -12  -2  106.49    8.80
  -3 -12   2   90.09   16.60
  -3 -12   2  104.89   18.40
   3 -12  -2   99.89   13.80
   3  12  -2   90.99   14.70
  -3  12   2  113.99   12.90
   3  12  -2   90.79   12.30
   2 -12  -2  449.66   25.50
  -2 -12   2  436.96   38.60
   2 -12  -2  452.75   38.10
   2 -12  -2  413.76   26.50
  -2 -12   2  441.96   33.90
   2 -12  -2  442.26   30.30
  -2 -12   2  462.75   33.20
   2  12  -2  446.66   27.70
   2  12  -2  428.46   28.80
  -2  12   2  422.16   28.20
  -1 -12   2  222.38   32.60
   1 -12  -2  195.58   13.70
   1 -12  -2  203.38   19.70
  -1 -12   2  218.98   23.70
   1 -12  -2  210.78   22.50
  -1 -12   2  217.88   22.40
   1 -12  -2  199.18   14.40
   1  12  -2  214.28   17.00
  -1  12   2  215.88   16.90
   1  12  -2  189.88   14.00
  -1  12   2  203.38   16.70
   1  12  -2  201.38   16.50
   0 -12   2    3.60   16.70
   0 -12  -2    9.90    8.70
   0 -12  -2    9.90    7.90
   0 -12   2    9.20   11.20
   0 -12  -2   15.00    4.40
   0 -12  -2    4.80    6.00
   0 -12   2    8.30   10.40
   0  12  -2    6.80    6.40
   0  12  -2    9.00    5.60
   0  12   2   13.60    5.10
   0  12   2    6.40    3.30
   0  12  -2    9.80    4.20
   0  12   2   13.30    6.10
  -1 -12  -2    6.60    8.80
   1 -12   2    7.40   12.30
   1 -12   2   12.80   18.20
   1 -12   2   -2.90   11.10
  -1 -12  -2   10.40    8.30
  -1 -12  -2    1.20    3.50
   1  12   2    8.00    7.10
  -1  12  -2    4.90    6.30
   1  12   2    8.20    6.00
   1  12   2   10.10    3.60
  -2 -12  -2   90.59    7.50
   2 -12   2   75.19   18.20
  -2 -12  -2   97.49   14.00
   2 -12   2   90.19   17.30
  -2 -12  -2  103.29   15.90
   2 -12   2  110.09   18.10
   2  12   2   97.59   11.30
   2  12   2   91.89   12.60
   2  12   2   89.69   11.40
  -2  12  -2  102.39   13.50
   3 -12   2   81.69   12.90
  -3 -12  -2   56.79    6.80
  -3 -12  -2   58.79   11.20
   3 -12   2   57.79   15.50
  -3 -12  -2   79.29   13.40
  -3  12  -2   67.39   10.50
   3  12   2   65.59    8.20
   3  12   2   82.49   11.70
   4 -12   2   43.80    9.40
  -4 -12  -2   48.90    7.10
  -4 -12  -2   44.70   12.80
   4 -12   2   49.90   15.40
   4  12   2   48.20    7.30
   4  12   2   50.99   11.70
  -4  12  -2   43.00    9.70
  -5 -12  -2  135.49   19.70
   5 -12   2  110.19   19.10
  -5 -12  -2  105.89   13.00
   5 -12   2   98.29   17.50
   5 -12   2   79.09   11.70
   5  12   2  102.39   15.30
  -5  12  -2  124.59   17.70
   6 -12   2  153.08   23.90
   6 -12   2  163.08   18.50
  -6 -12  -2  188.88   28.70
  -6 -12  -2  179.48   16.70
   6 -12   2  204.38   32.00
   6  12   2  178.68   22.40
  -6  12  -2  207.48   21.10
  -7 -12  -2  114.09   20.70
   7 -12   2   80.99   17.70
  -7 -12  -2  103.99   15.90
   7 -12   2   97.79   21.10
   7  12   2  114.99   19.70
  -7  12  -2  107.09   15.20
   7 -13  -2   39.10   13.90
  -7 -13   2   45.80   19.80
  -7 -13   2   30.80   15.60
   7 -13  -2   33.30   17.30
   7  13  -2   26.80   17.00
  -7  13   2   44.00   12.40
  -7  13   2   62.49   15.40
   6 -13  -2   12.80   14.50
   6 -13  -2   21.80   12.70
  -6 -13   2   21.60   19.00
  -6 -13   2   26.10   20.10
  -6 -13   2   13.00   13.00
  -6  13   2   24.10   11.00
   6  13  -2   24.70   15.20
  -6  13   2   34.50   12.30
   6  13  -2   16.70    6.90
  -5 -13   2   12.40   16.70
   5 -13  -2   -4.00   10.70
  -5 -13   2   10.90   15.90
   5 -13  -2    0.80   12.20
  -5 -13   2   11.00   11.20
   5  13  -2   -7.70   12.10
  -5  13   2    2.30    9.30
   5  13  -2    5.50    6.10
  -5  13   2    6.90    9.70
   4 -13  -2  187.98   11.90
  -4 -13   2  199.38   27.50
  -4 -13   2  210.98   32.60
  -4 -13   2  181.98   19.70
   4 -13  -2  185.68   12.00
   4 -13  -2  178.78   21.20
  -4  13   2  160.78   18.40
   4  13  -2  146.39   19.70
   4  13  -2  187.88   15.90
   3 -13  -2  189.28   12.30
   3 -13  -2  142.79   26.60
   3 -13  -2  174.28   20.00
  -3 -13   2  186.68   29.60
   3 -13  -2  173.08   13.00
  -3 -13   2  173.18   25.20
   3  13  -2  195.68   16.30
   3  13  -2  158.98   18.50
  -3  13   2  174.28   17.40
  -2 -13   2  520.45   43.20
  -2 -13   2  498.85   36.30
  -2 -13   2  467.25   36.20
   2 -13  -2  494.55   41.50
   2 -13  -2  456.35   33.00
   2 -13  -2  474.45   27.90
  -2  13   2  473.35   30.60
   2  13  -2  488.35   30.40
   2  13  -2  462.15   30.60
   1 -13  -2  922.21   51.39
  -1 -13   2  957.20   57.19
   1 -13  -2  994.40   58.59
  -1 -13   2  970.40   58.79
   1 -13  -2  894.31   50.49
   1 -13  -2  914.71   54.29
  -1 -13   2  854.11   65.99
  -1  13   2  899.21   52.29
   1  13  -2  900.21   52.39
   1  13  -2  915.01   51.99
   1  13  -2  854.41   50.59
   0 -13   2   23.00   19.80
   0 -13   2   33.10   12.40
   0 -13   2   20.30   13.10
   0 -13  -2   31.80    5.60
   0 -13  -2   18.60   10.50
   0 -13  -2   21.90   10.20
   0  13  -2   18.00    6.70
   0  13   2   20.90    4.30
   0  13  -2   25.20    4.80
   0  13   2   30.20    7.60
   0  13  -2   26.80    8.20
   0  13   2   25.10    5.60
   1 -13   2  110.59   19.20
  -1 -13  -2  123.59   17.90
   1 -13   2  136.99   26.40
  -1 -13  -2  114.79   18.20
   1 -13   2  114.19   19.50
  -1 -13  -2   97.99    8.60
   1  13   2  121.19   12.30
  -1  13  -2  113.69   14.70
   1  13   2  101.59   12.80
   1  13   2  110.69    9.20
   1  13   2  124.89   13.40
  -2 -13  -2  103.49    8.40
  -2 -13  -2   82.19   14.00
   2 -13   2  115.79   22.60
  -2 -13  -2  114.79   17.50
   2 -13   2  106.39   19.20
   2 -13   2  120.19   17.40
   2  13   2   88.29   12.30
   2  13   2  113.69   13.70
  -2  13  -2  111.39   13.80
  -3 -13  -2   77.09   15.30
   3 -13   2   43.70   15.90
   3 -13   2   94.39   14.70
  -3 -13  -2   67.19    7.30
  -3 -13  -2   69.79   12.50
   3 -13   2   56.09   17.70
   3  13   2   63.09   11.80
  -3  13  -2   77.39   11.50
   3  13   2   65.09    8.70
  -4 -13  -2  221.38   26.60
  -4 -13  -2  226.48   15.80
   4 -13   2  258.17   22.20
   4 -13   2  173.68   28.40
   4 -13   2  247.78   28.60
   4  13   2  269.57   18.00
  -4  13  -2  271.27   22.10
   4  13   2  257.87   22.80
  -5 -13  -2   76.19   10.90
   5 -13   2   49.50   16.10
   5 -13   2   48.50   16.30
   5 -13   2   43.20   10.40
  -5 -13  -2   71.19   18.30
   5  13   2   56.09   13.70
  -5  13  -2   66.79   12.40
   6 -13   2    6.40   16.60
  -6 -13  -2   37.80   10.50
   6 -13   2   16.90   15.20
  -6 -13  -2   20.10   17.60
   6  13   2   19.80   14.10
  -6  13  -2   24.60   12.00
  -7 -13  -2   35.60   18.90
   7 -13   2   32.10   16.90
   7 -13   2   18.00   19.50
   7  13   2   20.60   14.80
  -7  13  -2   20.80   12.80
   7 -14  -2   48.20   16.00
  -7 -14   2   86.79   18.10
   7 -14  -2   65.29   19.10
  -7 -14   2   60.49   23.40
   7  14  -2   41.60   17.50
  -7  14   2   65.69   13.50
  -6 -14   2   -2.50   18.10
   6 -14  -2  -14.40   14.00
   6 -14  -2   26.00   13.20
  -6 -14   2    0.20   13.10
  -6 -14   2   -3.50   18.20
  -6  14   2   12.00   11.60
   6  14  -2    7.30   14.60
  -5 -14   2   40.80   13.80
  -5 -14   2   18.60   17.90
   5 -14  -2   30.60   13.30
  -5 -14   2   29.80   18.80
   5 -14  -2   18.50   13.10
  -5  14   2   44.50   11.70
   5  14  -2   39.70    8.10
   5  14  -2   26.60   14.90
  -4 -14   2  135.39   17.50
  -4 -14   2  100.39   20.70
   4 -14  -2   73.09   15.10
  -4 -14   2   98.49   21.00
   4 -14  -2  115.29   16.70
  -4  14   2  122.39   17.60
   4  14  -2  124.69   14.20
   4  14  -2  102.29   16.10
   3 -14  -2   17.20    5.20
   3 -14  -2   14.80   14.30
  -3 -14   2   -8.30   15.50
  -3 -14   2   22.10   16.80
   3 -14  -2    9.80   11.30
   3  14  -2   11.50   10.10
  -3  14   2    2.10    8.40
   3  14  -2    5.50    6.90
   2 -14  -2   15.80   14.60
   2 -14  -2   17.40    5.70
   2 -14  -2   10.50   10.60
  -2 -14   2   20.20   15.90
  -2 -14   2   12.10   17.00
  -2 -14   2   23.40   13.60
   2  14  -2    7.70    7.80
   2  14  -2    5.30    8.60
  -2  14   2    9.00    8.10
   1 -14  -2  122.19   11.20
  -1 -14   2  193.58   36.30
  -1 -14   2  147.79   21.40
   1 -14  -2  172.88   20.40
  -1 -14   2  179.78   23.40
  -1  14   2  141.59   15.90
  -1  14   2  117.49   15.40
   1  14  -2  148.29   16.00
   1  14  -2  118.79   11.90
   1  14  -2  153.48   15.00
   0 -14   2   24.80   22.20
   0 -14  -2   21.60   12.40
   0 -14   2   12.00   16.00
   0 -14  -2   27.40    5.60
   0 -14  -2   23.80   10.70
   0 -14   2   18.10   13.20
   0  14   2   21.40    8.10
   0  14  -2   23.60    8.80
   0  14  -2   27.80    7.10
   0  14  -2   16.20    4.50
   0  14   2   19.60    4.00
   0  14   2   31.00    7.30
   0  14   2   14.50    4.90
   1 -14   2  572.54   47.00
  -1 -14  -2  653.43   42.70
   1 -14   2  660.03   43.40
  -1 -14  -2  618.14   35.60
  -1 -14  -2  650.53   42.70
   1  14   2  639.04   38.60
  -1  14  -2  657.73   40.00
   1  14   2  686.43   38.20
   1  14   2  641.34   36.20
   2 -14   2   -5.00   12.10
   2 -14   2   18.30   19.50
  -2 -14  -2    8.80   11.90
  -2 -14  -2    1.50    4.70
   2 -14   2    1.00   15.10
  -2 -14  -2    7.10    9.20
  -2 -14  -2   -1.20    4.50
   2  14   2    4.30    6.90
   2  14   2    2.40    8.30
  -2  14  -2    9.50    9.00
  -3 -14  -2   36.50   14.70
   3 -14   2   31.60   16.40
  -3 -14  -2   32.90    5.70
   3 -14   2   30.50   15.10
   3 -14   2   16.10   16.60
  -3 -14  -2   25.90   11.20
   3  14   2   26.90   10.80
   3  14   2   28.40    7.70
  -3  14  -2   41.10   10.70
  -4 -14  -2  329.57   31.10
   4 -14   2  325.97   27.20
   4 -14   2  250.47   32.10
  -4 -14  -2  278.87   18.80
   4  14   2  322.17   21.40
  -4  14  -2  339.67   26.20
   4  14   2  305.77   25.30
  -5 -14  -2   61.59   10.50
   5 -14   2   36.00   13.40
   5 -14   2   32.40   18.20
  -5 -14  -2   39.60   17.30
   5 -14   2   18.40   15.70
  -5  14  -2   64.09   14.00
   5  14   2   45.10   14.50
   6 -14   2   24.80   16.70
  -6 -14  -2   -1.40   18.40
   6 -14   2   14.60   17.70
   6  14   2    6.30   13.90
  -6  14  -2   16.00   12.30
  -7 -14  -2   -4.30   18.80
   7 -14   2   12.80   16.30
   7 -14   2   12.20   19.90
   7  14   2   -1.10   15.00
  -7  14  -2   15.70   12.60
  -6 -15   2   22.40   21.60
   6 -15  -2   26.90   15.00
   6 -15  -2   24.50   15.10
  -6 -15   2   42.40   16.30
  -6 -15   2   40.80   23.40
   6  15  -2   18.70   15.00
  -6  15   2   49.80   13.20
  -5 -15   2   64.19   15.80
   5 -15  -2   77.29   16.30
  -5 -15   2   52.19   21.40
   5 -15  -2   28.70   13.90
  -5 -15   2  105.19   24.90
  -5  15   2   91.29   14.00
   5  15  -2   56.09    9.70
   5  15  -2   50.09   15.60
   4 -15  -2   20.00   14.50
  -4 -15   2   16.40   13.30
   4 -15  -2   11.80   12.90
  -4 -15   2   22.00   19.00
  -4 -15   2   28.10   19.30
   4  15  -2   20.80    8.40
   4  15  -2   14.60   12.70
  -4  15   2   17.90   10.90
  -3 -15   2   97.79   21.40
   3 -15  -2   95.39   19.60
  -3 -15   2   80.19   21.80
   3 -15  -2   84.29   15.50
  -3  15   2   77.59   12.20
   3  15  -2   88.49   13.80
   3  15  -2   80.59   11.20
  -2 -15   2    2.20   18.70
   2 -15  -2    8.60    8.10
   2 -15  -2   16.50   15.10
  -2 -15   2   10.60   16.90
   2 -15  -2    5.90   11.90
   2  15  -2    4.50    8.20
  -2  15   2    8.50    9.00
   2  15  -2    1.70    8.50
   1 -15  -2   39.40   13.80
   1 -15  -2   40.00    8.10
   1 -15  -2   55.39   14.10
  -1 -15   2   32.60   21.90
  -1 -15   2   25.90   17.90
  -1 -15   2   53.89   16.30
  -1  15   2   36.90    9.10
  -1  15   2   19.10    8.60
   1  15  -2   50.29    9.70
   1  15  -2   52.59   10.40
   1  15  -2   30.60    7.10
   0 -15  -2    6.60   12.50
   0 -15  -2   11.80   11.00
   0 -15   2   -8.30   15.60
   0 -15   2    5.20   23.00
   0 -15   2   12.80   14.40
   0 -15  -2    5.60    5.30
   0  15   2   12.00    7.80
   0  15  -2   17.00    6.60
   0  15  -2   21.00    9.10
   0  15  -2    7.50    4.10
   1 -15   2   31.60   24.70
   1 -15   2   44.80   19.20
   1 -15   2   41.30   14.90
  -1 -15  -2   57.19   15.20
  -1 -15  -2   40.60   12.00
  -1 -15  -2   52.69    6.90
   1  15   2   53.49    9.70
   1  15   2   39.50    6.40
  -1  15  -2   30.70   10.40
   1  15   2   56.99    9.90
   2 -15   2  188.18   23.60
  -2 -15  -2  177.08   23.30
   2 -15   2  202.68   27.20
  -2 -15  -2  192.18   23.30
   2 -15   2  192.78   31.10
  -2 -15  -2  188.28   13.10
  -2  15  -2  181.08   20.80
   2  15   2  209.38   18.00
   2  15   2  191.58   17.90
   3 -15   2  241.08   24.00
   3 -15   2  213.58   38.80
  -3 -15  -2  244.18   29.30
  -3 -15  -2  238.88   27.10
  -3 -15  -2  205.08   14.40
   3 -15   2  193.88   31.50
   3  15   2  230.28   21.40
  -3  15  -2  233.28   23.00
   3  15   2  250.67   19.00
   4 -15   2    9.20   19.50
   4 -15   2   -1.20   16.50
  -4 -15  -2   12.90   15.20
   4 -15   2   22.50   14.80
   4  15   2   -5.10   11.70
   4  15   2   16.80    7.40
  -4  15  -2    1.70   11.50
  -5 -15  -2   17.90   18.70
   5 -15   2    2.30   16.90
   5 -15   2   -4.30   16.00
   5  15   2    3.60   13.60
  -5  15  -2    2.90   12.10
  -6 -15  -2   24.10   19.10
   6 -15   2   10.40   17.20
   6 -15   2  -10.00   16.80
  -6  15  -2    5.70   12.40
   6  15   2    3.60   13.40
  -6 -16   2   14.30   23.40
  -6 -16   2   50.09   18.00
   6 -16  -2   17.50   15.70
   6 -16  -2   14.50   15.30
  -6 -16   2   33.50   24.20
  -6  16   2   39.30   13.80
   6  16  -2   20.80   15.30
  -5 -16   2   33.00   16.50
  -5 -16   2   24.60   23.50
   5 -16  -2   19.90   15.70
  -5 -16   2   44.40   23.50
   5 -16  -2   31.00   16.20
   5  16  -2   37.10   15.40
  -5  16   2   49.60   13.30
   5  16  -2   31.40    9.60
  -4 -16   2   -8.50   20.10
   4 -16  -2    2.30   14.30
   4 -16  -2   14.90   16.60
  -4 -16   2  -20.10   21.00
  -4 -16   2   12.40   14.60
   4  16  -2    2.50    8.50
   4  16  -2   -7.70   12.00
  -4  16   2    6.00   11.20
  -3 -16   2   16.80   20.50
   3 -16  -2   12.60   13.90
   3 -16  -2   15.90   15.90
  -3 -16   2    3.90   20.30
   3  16  -2   -2.60   10.00
  -3  16   2    2.00   10.60
   3  16  -2   -0.50    8.50
   2 -16  -2   14.10   13.90
  -2 -16   2   -0.20   20.50
  -2 -16   2   -4.70   18.40
   2 -16  -2   -3.90   14.40
  -2  16   2    0.20    9.20
   2  16  -2    5.40    9.10
   2  16  -2  -11.10    8.80
   1 -16  -2   38.20   14.70
  -1 -16   2    4.00   22.80
  -1 -16   2   38.50   17.30
   1 -16  -2   29.50   14.70
  -1 -16   2   21.00   18.60
   1  16  -2   32.40   10.30
   1  16  -2   30.20    9.00
  -1  16   2   35.70   10.40
   0 -16   2  325.27   39.90
   0 -16  -2  358.86   32.10
   0 -16   2  421.16   56.29
   0 -16  -2  327.27   31.90
   0 -16   2  364.26   33.60
   0  16   2  339.37   25.70
   0  16  -2  372.36   27.10
   0  16  -2  299.37   21.30
   1 -16   2    1.50   25.60
  -1 -16  -2   26.10   14.70
  -1 -16  -2   17.30   11.90
   1 -16   2   23.20   15.10
   1 -16   2    1.00   17.70
   1  16   2   17.00    9.10
  -1  16  -2   15.90    9.70
   1  16   2   20.60    8.60
   2 -16   2  220.98   30.60
  -2 -16  -2  213.68   25.60
   2 -16   2  276.87   49.99
   2 -16   2  161.38   24.40
  -2 -16  -2  214.28   14.70
  -2 -16  -2  233.48   30.10
   2  16   2  240.48   19.80
   2  16   2  216.18   19.80
  -2  16  -2  234.98   22.90
  -3 -16  -2   31.50   13.60
   3 -16   2   46.40   23.00
   3 -16   2   36.80   14.40
   3 -16   2   30.40   20.10
  -3 -16  -2   61.09   19.20
   3  16   2   34.10   12.10
  -3  16  -2   49.10   12.80
   3  16   2   47.20    9.70
   4 -16   2   11.70   13.90
   4 -16   2   17.10   20.10
  -4 -16  -2   10.60   18.30
   4 -16   2   20.30   20.60
  -4  16  -2   11.60   12.50
   4  16   2    6.20   12.50
   4  16   2   18.00    8.40
  -5 -16  -2   57.39   20.50
   5 -16   2   15.00   18.50
   5 -16   2   23.10   18.90
  -5  16  -2   55.19   15.30
   5  16   2   35.50   14.70
  -6 -16  -2   -3.90   20.50
   6 -16   2   14.70   18.60
   6 -16   2  -19.70   16.90
  -6  16  -2   18.10   13.20
   6  16   2  -10.90   14.50
   5 -17  -2   73.69   19.40
   5 -17  -2   88.79   21.40
  -5 -17   2   72.89   19.90
  -5 -17   2   85.39   27.30
  -5 -17   2   92.89   28.60
   5  17  -2   76.29   17.60
  -5  17   2   82.79   15.50
   5  17  -2   77.19   12.60
  -4 -17   2   67.89   25.50
  -4 -17   2   66.09   25.80
  -4 -17   2   51.19   18.30
   4 -17  -2   53.49   20.20
   4 -17  -2   54.49   18.00
  -4  17   2   47.80   12.70
   4  17  -2   43.60   14.50
   4  17  -2   45.40   11.50
  -3 -17   2   54.39   25.30
   3 -17  -2   17.40   18.30
  -3 -17   2   10.20   23.90
   3 -17  -2   30.90   16.70
   3  17  -2    4.70   11.20
  -3  17   2    4.40   10.90
   3  17  -2   10.00   10.30
  -2 -17   2   19.50   24.40
  -2 -17   2   21.80   22.50
   2 -17  -2   30.70   17.10
   2 -17  -2    1.20   15.10
   2  17  -2   15.10   10.40
   2  17  -2   10.30    9.90
  -2  17   2   -6.30    9.80
  -1 -17   2   55.49   20.50
   1 -17  -2   51.19   16.80
  -1 -17   2   31.40   26.80
  -1 -17   2   48.70   24.50
   1 -17  -2   39.10   16.70
   1  17  -2   35.60   12.20
  -1  17   2   49.60   12.30
   1  17  -2   42.50    9.70
   0 -17   2  228.38   40.00
   0 -17  -2  250.37   30.80
   0 -17   2  209.88   30.50
   0 -17  -2  248.38   29.90
   0 -17   2  203.98   30.80
   0  17  -2  223.48   23.00
   0  17   2  225.98   22.10
   1 -17   2    0.10   20.90
   1 -17   2  -16.10   14.50
   1 -17   2    3.30   29.90
  -1 -17  -2    3.00   12.10
  -1 -17  -2   12.90   17.20
   1  17   2    5.00    9.40
   1  17   2    3.40    9.00
  -1  17  -2   21.30   11.50
  -2 -17  -2  -15.20   17.70
   2 -17   2   -0.60   26.00
   2 -17   2   -0.20   14.30
  -2 -17  -2    6.70   12.70
   2 -17   2   17.10   22.40
   2  17   2    2.90    8.80
   2  17   2   13.20    9.70
  -2  17  -2    5.60   12.20
   3 -17   2  114.59   29.30
   3 -17   2  103.39   18.10
   3 -17   2  111.99   26.10
  -3 -17  -2  112.29   18.70
  -3 -17  -2   93.49   22.90
   3  17   2  118.29   17.40
   3  17   2  121.89   16.00
  -3  17  -2   97.59   16.70
   4 -17   2    0.10   22.80
   4 -17   2   20.30   20.20
  -4 -17  -2   -0.30   20.40
   4  17   2   10.50    8.90
  -4  17  -2   23.30   13.30
   4  17   2    9.00   13.20
   5 -17   2   11.20   21.50
  -5 -17  -2   17.10   22.30
   5 -17   2  -14.50   18.80
   5  17   2   -3.30   13.50
  -5  17  -2  -10.20   12.60
  -4 -18   2    7.20   26.60
  -4 -18   2   30.00   27.40
   4 -18  -2   21.60   18.80
   4 -18  -2   24.70   21.10
  -4 -18   2   -4.90   20.60
  -4  18   2   25.30   13.30
   4  18  -2   10.30   12.90
   4  18  -2   16.50   11.50
   3 -18  -2   42.70   20.10
   3 -18  -2   18.80   20.60
  -3 -18   2   28.40   27.40
  -3 -18   2    7.80   27.30
   3  18  -2   21.70   12.40
   3  18  -2   24.50   12.30
  -3  18   2   30.20   13.10
  -2 -18   2  -15.60   23.90
   2 -18  -2   31.40   18.20
   2 -18  -2   15.90   17.40
  -2 -18   2   16.30   28.80
   2  18  -2   14.80   11.80
  -2  18   2    3.90   11.60
   1 -18  -2   89.69   19.40
  -1 -18   2  100.89   29.20
  -1 -18   2   84.49   33.10
   1 -18  -2  107.79   21.70
  -1  18   2   84.19   14.20
   1  18  -2   70.79   14.20
   1  18  -2   86.69   13.20
   0 -18  -2   12.40   19.40
   0 -18   2   -4.70   31.60
   0 -18   2  -18.20   24.00
   0 -18  -2   -0.70   13.70
   0 -18   2   -1.80   18.90
   0  18   2    9.40   10.60
   0  18  -2    2.70   10.80
  -1 -18  -2    8.70   14.20
   1 -18   2    5.20   17.90
   1 -18   2   15.80   32.10
   1 -18   2  -38.10   22.50
  -1 -18  -2    3.40   18.00
   1  18   2    2.70   10.70
  -1  18  -2    5.20   11.80
   2 -18   2   13.70   16.20
   2 -18   2    2.80   22.30
  -2 -18  -2    2.50   19.60
  -2 -18  -2    3.60   13.50
   2 -18   2  -20.00   29.00
   2  18   2    8.00    9.90
   2  18   2   -0.60    9.50
  -2  18  -2    1.50   11.90
  -3 -18  -2    5.70   14.70
   3 -18   2   -9.90   27.00
   3 -18   2  -12.00   15.00
   3 -18   2  -18.10   21.70
  -3 -18  -2   23.00   19.40
   3  18   2  -17.20   10.90
  -3  18  -2    8.80   13.30
   3  18   2   10.20   10.30
  -4 -18  -2   33.80   22.80
   4 -18   2  -10.10   24.90
   4 -18   2   37.80   22.60
   4  18   2   12.30   10.30
  -4  18  -2   15.40   13.70
   4  18   2    5.70   13.50
   4  19  -2   83.09   15.30
  -4  19   2   92.99   16.40
   3 -19  -2   -5.20   19.90
  -3 -19   2    6.60   27.90
  -3 -19   2   13.60   29.70
   3  19  -2    9.90   11.90
   3  19  -2   -3.10   12.60
  -3  19   2    6.40   12.50
  -2 -19   2   93.79   34.90
   2 -19  -2   81.89   24.00
   2 -19  -2   81.49   23.40
  -2 -19   2  104.09   31.20
  -2  19   2   80.19   15.50
   2  19  -2   78.59   13.30
   2  19  -2   87.89   15.40
   1 -19  -2   21.90   20.00
  -1 -19   2   -2.20   31.90
   1 -19  -2   28.60   17.50
  -1 -19   2   40.70   28.50
   1  19  -2   -5.20   11.90
  -1  19   2    8.10   11.70
   0 -19   2   19.70   26.30
   0 -19  -2   20.90   20.30
   0 -19  -2   36.20   16.90
   0 -19   2    7.90   20.40
   0 -19   2  -16.10   33.80
   0  19  -2   11.00   11.80
   0  19   2   19.60   11.90
   1 -19   2    9.60   18.70
  -1 -19  -2   16.30   21.80
   1 -19   2   17.60   25.00
   1 -19   2   24.30   36.10
  -1 -19  -2    7.00   15.60
   1  19   2   -5.90   10.70
  -1  19  -2    5.70   12.00
   2 -19   2  -24.30   24.60
  -2 -19  -2   16.70   22.40
   2 -19   2   -4.10   33.30
   2 -19   2   -3.10   17.10
  -2 -19  -2   10.00   15.50
  -2  19  -2    8.90   13.40
   2  19   2    2.60   10.70
  -3 -19  -2  -12.50   16.00
  -3 -19  -2  -12.50   22.20
   3 -19   2  -23.30   23.30
   3 -19   2   32.00   31.90
   3  19   2   21.50   11.60
  -3  19  -2    5.30   12.80
   3  19   2   -2.20   11.80
  -2 -20   2    3.30   32.40
  -2 -20   2   22.10   33.30
   2 -20  -2  -19.30   21.50
   2  20  -2    9.60   12.70
  -2  20   2   26.00   13.30
  -1 -20   2   87.49   38.80
   1 -20  -2   50.29   23.30
  -1 -20   2   19.10   28.20
   1  20  -2   43.40   14.20
  -1  20   2   63.09   14.50
   0 -20   2   28.40   30.30
   0 -20  -2   52.69   24.80
   0 -20   2   45.40   38.60
   0  20  -2   27.40   14.60
   0  20   2   10.10   12.40
   1 -20   2  -55.99   36.50
  -1 -20  -2    7.10   23.20
   1 -20   2  -39.40   26.20
   1 -20   2   -0.60   21.10
  -1 -20  -2   10.30   17.40
   1  20   2   10.80   11.40
  -1  20  -2   -4.60   13.40
   2 -20   2   29.30   36.00
   2 -20   2   26.80   27.50
  -2 -20  -2   43.60   25.40
   2 -20   2   19.60   21.50
  -2 -20  -2  -11.70   17.60
  -2  20  -2   -3.80   13.00
   2  20   2   12.20   11.90
  -9   0   3   13.40   15.50
   9   0  -3    4.70   13.50
   8   0  -3    1.50   11.10
  -8   0   3   11.90   14.40
   7   0  -3 1633.34   89.49
  -7   0   3 1583.44   89.49
   6   0  -3   -1.10    2.20
   6   0  -3   -4.30    4.30
  -6   0   3    3.30    8.90
   5   0  -3   99.69    9.40
  -5   0   3   95.99   11.80
  -5   0   3   92.69   10.10
   5   0  -3   90.19    7.00
   5   0  -3   89.79    7.90
   4   0  -3   -1.60    2.20
   4   0  -3    2.60    3.20
  -4   0   3    2.20    3.40
  -4   0   3   -1.40    5.30
   4   0  -3   -4.00    2.50
   4   0  -3    6.30    4.80
   4   0  -3    1.30    3.60
  -3   0   3   49.99    4.70
   3   0  -3   62.29    5.70
   3   0  -3   41.40    6.50
   3   0  -3   43.50    4.30
  -3   0   3   45.60    7.20
   3   0  -3   46.30    5.20
  -2   0   3    7.10    2.70
  -2   0   3    1.20    3.00
   2   0  -3    0.10    1.10
   2   0  -3    1.20    2.10
  -2   0   3    0.00    2.50
  -2   0   3    1.00    1.30
   2   0  -3   -0.40    2.30
  -1   0   3 2439.46  133.69
   1   0  -3 2570.64  133.29
  -1   0   3 2496.95  133.49
  -1   0   3 2553.74  132.49
   1   0  -3 2538.85  133.49
   0   0   3   -4.50    2.40
   0   0  -3   -1.10    3.80
   0   0  -3   -1.50    3.10
   0   0   3    1.50    3.50
   1   0   3 6911.71  336.47
  -1   0  -3 6750.12  337.27
   1   0   3 5960.90  336.57
   1   0   3 5985.20  336.47
   2   0   3   -3.20    3.10
  -2   0  -3    1.60    2.90
  -2   0  -3    0.20    2.60
   2   0   3   -2.30    2.60
   2   0   3    2.30    3.10
   3   0   3 3165.08  164.98
  -3   0  -3 3101.89  164.58
   3   0   3 2975.60  164.08
  -3   0  -3 3042.30  163.78
   3   0   3 3213.68  164.18
  -4   0  -3    8.60    3.80
   4   0   3   -0.30    5.50
   4   0   3   -9.80    3.90
  -4   0  -3    2.70    5.80
  -4   0  -3    9.90    2.80
   4   0   3  -10.00    5.80
   5   0   3  444.06   27.40
  -5   0  -3  439.86   26.90
  -5   0  -3  441.86   24.50
  -5   0  -3  452.35   27.00
  -6   0  -3   -1.00    1.70
   6   0   3   -0.50    7.60
  -6   0  -3   -2.50    7.90
   7   0   3   -0.50    9.20
  -7   0  -3    6.70   10.00
   8   0   3  -11.60   10.60
  -8   0  -3    4.20   12.40
  -9   0  -3   51.59   15.80
   9   0   3   44.90   15.70
   9  -1  -3    2.30   12.70
  -9  -1   3    0.50   16.10
  -9   1   3   18.00   16.10
   9   1  -3   11.80   14.10
  -8  -1   3   10.10   15.00
   8  -1  -3   13.30   10.70
   8   1  -3    7.50   11.70
  -8   1   3   19.60   15.60
  -7  -1   3  105.99   16.20
   7  -1  -3   81.49   12.50
   7  -1  -3   84.59    7.20
   7   1  -3   81.49   14.90
  -7   1   3  110.79   15.40
   6  -1  -3  920.01   50.69
  -6  -1   3  952.00   53.39
  -6  -1   3  968.20   54.19
   6  -1  -3  978.40   52.19
   6   1  -3  938.91   52.19
   6   1  -3  936.01   50.19
  -6   1   3  902.31   53.89
   6   1  -3  957.80   54.49
   5  -1  -3  173.28   11.00
  -5  -1   3  178.18   14.70
   5  -1  -3  172.68   12.60
   5  -1  -3  163.88   11.50
  -5  -1   3  182.88   13.80
   5   1  -3  166.08   11.60
  -5   1   3  170.78   14.70
   5   1  -3  170.98   10.50
   4  -1  -3   42.60    7.80
   4  -1  -3   54.09    5.40
   4  -1  -3   52.49    5.50
  -4  -1   3   68.49    9.10
  -4  -1   3   57.09    6.80
   4  -1  -3   55.99    6.10
   4  -1  -3   47.00    7.50
   4   1  -3   67.09    6.70
   4   1  -3   60.59    7.10
   4   1  -3   52.39    5.60
  -4   1   3   50.39    7.40
   4   1  -3   45.40    8.50
   3  -1  -3  137.19   10.50
  -3  -1   3  137.69   12.10
   3  -1  -3  138.49    9.60
   3  -1  -3  136.29    9.30
   3  -1  -3  137.79    9.10
  -3  -1   3  126.69   10.80
   3  -1  -3  142.79    8.40
  -3  -1   3  137.39    9.10
  -3   1   3  136.99   10.50
   3   1  -3  140.99    9.70
   3   1  -3  137.89   10.80
   3   1  -3  139.39    8.70
   2  -1  -3   81.59    6.00
  -2  -1   3   78.99    5.30
   2  -1  -3   74.29    5.90
  -2  -1   3   71.39    7.50
  -2  -1   3   74.29    6.80
   2  -1  -3   77.39    6.50
  -2  -1   3   69.19    6.50
   2  -1  -3   79.09    4.40
   2   1  -3   76.19    6.90
  -2   1   3   70.29    6.30
   2   1  -3   79.29    6.20
  -2   1   3   85.19    6.80
  -2   1   3   70.29    5.60
   2   1  -3   66.99    4.90
  -1  -1   3 3500.65  188.18
  -1  -1   3 3445.76  188.18
   1  -1  -3 3476.25  187.58
   1  -1  -3 3719.73  187.08
  -1  -1   3 3623.54  186.98
   1   1  -3 3699.93  187.58
   1   1  -3 3635.94  187.68
  -1   1   3 3394.56  187.58
  -1   1   3 3493.35  187.08
   0  -1  -3 1150.68   64.29
   0  -1  -3 1241.98   62.19
   0  -1   3 1083.29   64.49
   0   1  -3 1120.19   64.09
   0   1   3 1272.57   62.29
   1  -1   3 8704.63  481.85
  -1  -1  -3 9088.59  482.35
   1  -1   3 8356.96  482.25
   1   1   3 9999.00  481.65
  -1   1  -3 9744.12  482.75
   2  -1   3 5126.89  257.27
   2  -1   3 4833.92  257.07
  -2  -1  -3 4767.32  257.07
   2  -1   3 4867.71  257.67
  -2  -1  -3 4555.84  256.47
  -2  -1  -3 4848.51  257.67
  -2   1  -3 5074.89  257.47
   2   1   3 4596.64  257.07
   2   1   3 5077.69  257.47
   2   1   3 5077.89  256.77
  -3  -1  -3 2822.82  148.69
  -3  -1  -3 2932.81  148.39
   3  -1   3 2882.61  148.29
   3  -1   3 2794.42  148.99
   3  -1   3 2667.43  147.89
  -3  -1  -3 2818.52  147.59
   3   1   3 2909.61  147.89
  -3   1  -3 2842.92  148.29
  -3   1  -3 2361.26  147.59
  -3   1  -3 2877.51  147.99
   3   1   3 2934.31  148.79
   3   1   3 2663.03  148.09
  -4  -1  -3 1847.22   98.99
   4  -1   3 1624.14   99.39
  -4  -1  -3 1866.51   99.19
  -4  -1  -3 1909.81   98.29
   4  -1   3 1915.51   98.99
  -4   1  -3 1773.22   97.59
  -4   1  -3 1827.62   98.29
  -4   1  -3 1916.11   98.69
   4   1   3 1796.02   98.79
   4   1   3 1869.81   98.39
  -5  -1  -3  202.98   11.70
  -5  -1  -3  200.98   15.10
  -5  -1  -3  211.48   15.30
   5  -1   3  186.18   15.20
  -5   1  -3  208.88   15.50
   5   1   3  196.88   15.90
  -5   1  -3  197.38   12.50
  -6  -1  -3  227.68   17.20
   6  -1   3  215.68   17.90
  -6   1  -3  241.38   17.60
  -6   1  -3  202.88   13.00
   6   1   3  215.48   18.00
   7  -1   3   42.50   10.50
  -7  -1  -3   52.79   11.50
  -7   1  -3   46.90   12.00
   7   1   3   36.50   11.00
  -8  -1  -3   26.00   12.80
   8  -1   3   17.10   12.10
  -8   1  -3   32.00   12.80
   8   1   3   18.90   12.10
  -9  -1  -3  109.59   17.80
   9  -1   3   97.59   18.10
  -9   1  -3  120.09   18.70
   9   1   3  105.99   18.50
  -9  -2   3   14.70   17.40
   9  -2  -3    6.10   12.00
   9   2  -3    1.00   14.40
  -9   2   3   10.20   14.50
   8  -2  -3   52.89   12.30
  -8  -2   3   64.49   16.20
  -8   2   3   73.39   16.60
   8   2  -3   61.99   14.20
  -7  -2   3  297.97   23.10
   7  -2  -3  311.17   23.10
  -7  -2   3  319.17   25.40
   7  -2  -3  308.27   18.20
  -7   2   3  324.07   25.00
   7   2  -3  297.37   24.40
  -6  -2   3  334.57   23.60
   6  -2  -3  324.77   18.80
  -6  -2   3  309.67   22.50
   6  -2  -3  310.87   19.90
   6   2  -3  331.27   23.70
  -6   2   3  330.47   23.20
  -5  -2   3  947.11   54.49
   5  -2  -3  966.60   53.29
   5  -2  -3 1009.80   52.69
   5  -2  -3  995.80   52.39
   5   2  -3  948.51   52.79
   5   2  -3  959.30   51.59
  -5   2   3  949.11   54.19
   4  -2  -3  212.88   15.90
   4  -2  -3  230.78   13.80
  -4  -2   3  216.28   16.20
   4  -2  -3  229.88   14.10
   4  -2  -3  241.28   13.50
  -4  -2   3  231.78   18.80
   4  -2  -3  216.58   15.10
  -4  -2   3  214.78   14.70
   4   2  -3  211.28   16.50
   4   2  -3  217.78   13.70
   4   2  -3  229.08   15.00
  -4   2   3  224.58   15.80
   3  -2  -3 2686.23  144.89
  -3  -2   3 2690.53  147.19
   3  -2  -3 2755.12  144.39
   3  -2  -3 2741.93  145.49
   3  -2  -3 2895.21  146.19
  -3  -2   3 2702.53  145.89
  -3  -2   3 2546.85  144.99
   3  -2  -3 2899.51  145.19
  -3   2   3 2622.14  145.39
   3   2  -3 2828.32  146.69
   3   2  -3 2795.22  145.69
   3   2  -3 2767.62  144.79
   2  -2  -3 2324.67  124.09
   2  -2  -3 2442.06  124.59
  -2  -2   3 2279.57  125.09
   2  -2  -3 2420.16  124.39
  -2  -2   3 2283.27  125.89
   2  -2  -3 2482.15  124.39
   2  -2  -3 2371.46  123.29
  -2  -2   3 2278.57  124.09
   2   2  -3 2356.46  123.89
  -2   2   3 2224.38  124.29
   2   2  -3 2355.76  125.29
   2   2  -3 2384.76  124.69
   1  -2  -3   64.29    3.80
  -1  -2   3   71.49    7.60
   1  -2  -3   67.39    4.60
  -1  -2   3   67.89    5.50
   1  -2  -3   49.80    6.10
  -1  -2   3   68.09    7.60
   1   2  -3   66.29    5.70
  -1   2   3   63.69    4.90
   1   2  -3   65.29    5.20
   1   2  -3   63.69    6.20
  -1   2   3   68.99    3.90
  -1   2   3   67.69    5.70
  -1   2   3   60.79    4.50
   0  -2   3  905.61   51.59
   0  -2  -3  904.71   50.09
   0  -2  -3  888.51   48.40
   0   2   3  847.82   49.70
   0   2   3  944.11   48.50
   0   2  -3  997.10   50.39
   0   2   3  891.31   48.80
  -1  -2  -3 1607.24   82.19
   1  -2   3 1461.15   81.89
  -1  -2  -3 1540.45   81.19
   1  -2   3 1439.36   82.79
   1   2   3 1655.73   81.39
  -1   2  -3 1488.45   82.69
   1   2   3 1554.64   80.69
   1   2   3 1482.05   81.49
   2  -2   3   26.90    4.60
   2  -2   3   27.40    4.20
   2  -2   3   15.10    4.60
  -2  -2  -3   26.00    3.50
  -2  -2  -3   18.70    4.10
  -2  -2  -3   24.80    4.70
   2   2   3   26.20    3.40
   2   2   3   22.80    4.70
  -2   2  -3   29.80    4.80
   2   2   3   20.60    3.70
  -3  -2  -3  303.27   18.80
   3  -2   3  297.67   18.20
   3  -2   3  299.87   18.50
  -3  -2  -3  298.97   17.60
   3  -2   3  267.97   19.20
  -3  -2  -3  277.27   18.90
   3   2   3  309.47   19.00
  -3   2  -3  318.97   18.00
   3   2   3  320.17   18.80
  -3   2  -3  318.47   18.60
   3   2   3  319.67   17.60
  -3   2  -3  265.87   17.90
  -4  -2  -3  355.06   23.20
   4  -2   3  374.06   22.90
  -4  -2  -3  367.56   21.90
   4  -2   3  365.66   22.30
  -4  -2  -3  347.67   22.50
  -4   2  -3  378.56   22.50
   4   2   3  352.36   22.90
   4   2   3  335.27   21.30
  -4   2  -3  368.76   21.30
  -4   2  -3  385.56   21.60
  -5  -2  -3 2572.14  137.69
  -5  -2  -3 2598.44  140.69
   5  -2   3 2604.14  140.09
  -5  -2  -3 2632.54  137.79
  -5  -2  -3 2641.24  139.79
  -5   2  -3 2619.54  140.09
   5   2   3 2592.34  140.59
  -5   2  -3 2709.53  138.99
  -6  -2  -3  203.38   17.40
  -6  -2  -3  222.58   19.30
   6  -2   3  234.68   17.50
   6   2   3  213.38   18.60
  -6   2  -3  233.78   18.20
  -6   2  -3  220.08   13.90
  -7  -2  -3   33.80   10.20
   7  -2   3   11.00    9.60
  -7   2  -3   27.10   10.70
  -7   2  -3   10.90    3.00
   7   2   3   15.20   10.60
   8  -2   3  384.56   28.90
  -8  -2  -3  364.56   28.00
  -8   2  -3  385.36   29.30
   8   2   3  361.26   29.10
  -9  -2  -3   39.50   15.00
   9  -2   3   -4.30   14.00
   9   2   3   18.10   14.90
  -9   2  -3   24.80   15.10
  -9  -3   3   23.80   17.70
   9  -3  -3   -5.90   11.50
  -9   3   3    1.00   14.90
   9   3  -3   -5.00   14.50
  -8  -3   3   91.79   13.90
   8  -3  -3  101.89   16.10
  -8  -3   3  125.39   19.40
   8   3  -3   95.59   16.80
  -8   3   3   92.59   16.10
  -7  -3   3    4.00    9.00
   7  -3  -3   -4.10    7.80
  -7  -3   3   13.40   11.80
   7  -3  -3    6.20    3.50
  -7   3   3   10.00   11.40
   7   3  -3    1.70    9.80
   6  -3  -3   65.99    8.40
  -6  -3   3   85.89   13.10
   6  -3  -3   66.49    7.10
  -6  -3   3  110.19   13.70
   6  -3  -3   87.89   10.00
   6   3  -3   88.09   12.90
  -6   3   3  110.49   13.40
   5  -3  -3   34.00    6.10
   5  -3  -3   32.70    4.80
  -5  -3   3   40.60    7.40
  -5  -3   3   43.50    9.30
   5  -3  -3   31.40    4.50
   5   3  -3   30.00    4.50
   5   3  -3   29.70    5.10
  -5   3   3   47.40    9.10
   4  -3  -3   70.99    8.60
  -4  -3   3   63.89   12.50
  -4  -3   3   72.39    8.80
  -4  -3   3   69.79   10.10
   4  -3  -3   64.99    6.40
   4  -3  -3   70.19    6.20
   4  -3  -3   61.79    8.20
   4  -3  -3   71.29    6.80
   4   3  -3   66.99    6.40
   4   3  -3   63.89    7.70
  -4   3   3   55.09    8.70
  -3  -3   3 5336.07  296.17
   3  -3  -3 6001.80  296.37
   3  -3  -3 5472.95  295.57
  -3  -3   3 5685.73  298.57
  -3  -3   3 5426.36  297.17
   3  -3  -3 5655.53  296.37
   3  -3  -3 5645.04  296.77
  -3  -3   3 5504.65  296.87
   3  -3  -3 5939.51  295.47
   3   3  -3 5828.42  295.87
  -3   3   3 5165.78  296.17
   3   3  -3 5942.31  297.77
   3   3  -3 5555.24  296.67
  -2  -3   3   14.40    3.30
  -2  -3   3   17.60    5.00
  -2  -3   3   13.50    5.00
   2  -3  -3   11.50    1.90
   2  -3  -3   10.60    2.50
   2  -3  -3    5.80    2.60
   2  -3  -3    7.20    2.50
  -2   3   3   12.40    3.50
   2   3  -3   10.90    2.50
   2   3  -3   13.40    3.60
   2   3  -3    9.20    3.40
   1  -3  -3 2127.39  128.89
  -1  -3   3 2469.05  129.29
  -1  -3   3 2458.75  130.29
   1  -3  -3 2544.55  128.39
   1  -3  -3 2564.04  128.99
  -1  -3   3 2235.88  130.99
   1  -3  -3 2440.36  127.99
   1  -3  -3 2459.15  127.99
   1   3  -3 2575.04  128.59
   1   3  -3 2580.84  129.79
  -1   3   3 2501.15  128.09
   1   3  -3 2553.64  129.19
  -1   3   3 2307.07  128.29
  -1   3   3 2271.17  128.39
   0  -3   3 5110.59  261.17
   0  -3  -3 4751.52  260.37
   0  -3   3 5494.35  262.97
   0  -3  -3 4781.92  259.27
   0   3   3 4649.04  260.27
   0   3   3 4854.61  259.27
  -1  -3  -3  189.68   12.20
   1  -3   3  183.68   14.80
   1  -3   3  163.08   12.10
  -1  -3  -3  176.88   11.20
   1   3   3  190.98   11.30
   1   3   3  191.88   10.00
  -1   3  -3  163.38   12.80
   1   3   3  187.58   11.80
  -2  -3  -3  132.79   10.00
   2  -3   3  122.29    9.70
   2  -3   3  110.49   11.20
  -2  -3  -3  135.79    8.20
  -2  -3  -3  126.79    9.80
   2  -3   3  130.49    9.50
  -2   3  -3  115.09    9.50
   2   3   3  155.78    9.70
  -2   3  -3  140.99    9.30
   2   3   3  134.39    8.00
   2   3   3  124.39    9.90
  -3  -3  -3    5.60    4.70
   3  -3   3   14.10    5.00
   3  -3   3    8.50    6.20
   3  -3   3    7.90    4.00
  -3  -3  -3    8.90    4.30
  -3  -3  -3    8.20    3.60
  -3   3  -3    6.50    3.10
   3   3   3    3.60    2.90
   3   3   3   -1.70    3.40
  -3   3  -3   15.80    3.90
  -3   3  -3    4.60    4.70
   3   3   3    6.30    5.40
   4  -3   3   41.60    6.50
  -4  -3  -3   47.50    8.10
  -4  -3  -3   35.60    7.60
  -4  -3  -3   29.40    4.00
  -4  -3  -3   41.60    6.60
  -4   3  -3   28.20    5.00
  -4   3  -3   37.50    7.30
   4   3   3   38.80    7.80
  -4   3  -3   41.40    5.40
   4   3   3   48.90    5.90
   5  -3   3  560.34   32.50
  -5  -3  -3  548.05   31.90
  -5  -3  -3  527.35   33.50
  -5   3  -3  555.44   31.20
  -5   3  -3  560.84   32.70
   5   3   3  530.35   33.30
  -6  -3  -3  240.88   18.20
  -6  -3  -3  224.68   19.50
   6  -3   3  238.08   18.40
  -6   3  -3  251.97   19.00
   6   3   3  225.48   19.50
  -6   3  -3  230.98   15.60
  -7  -3  -3   47.50   11.80
  -7  -3  -3   66.19   11.90
   7  -3   3   57.79   11.40
   7   3   3   56.99   12.70
  -7   3  -3   48.60    7.30
  -7   3  -3   56.59   12.30
   8  -3   3   98.89   15.10
  -8  -3  -3  102.99   15.30
   8   3   3   69.39   15.50
  -8   3  -3   94.99   16.20
   9  -3   3   97.09   17.60
  -9  -3  -3   97.69   17.70
  -9   3  -3   80.69   18.20
   9   3   3   87.59   17.50
  -9  -4   3   58.39   19.20
   9  -4  -3   44.30   13.20
  -9   4   3   66.39   18.60
   9   4  -3   31.70   15.80
  -8  -4   3    3.20   10.70
  -8  -4   3    9.20   14.80
   8  -4  -3    3.10    9.40
  -8   4   3   14.60   13.60
   8   4  -3  -16.00   12.70
   7  -4  -3    2.00    7.80
  -7  -4   3    2.70   11.30
  -7  -4   3   14.80    9.30
   7  -4  -3    0.40    4.10
  -7   4   3   21.70   11.40
   7   4  -3    3.70   10.90
   6  -4  -3    3.40    4.70
   6  -4  -3    9.00    5.20
   6  -4  -3    9.10    3.60
  -6  -4   3    1.80    7.20
  -6  -4   3   22.60   10.10
   6   4  -3   13.60   10.20
  -6   4   3   25.70    9.90
  -5  -4   3    6.80    8.20
  -5  -4   3    0.30    6.40
   5  -4  -3   -0.80    3.50
   5  -4  -3   -1.60    2.80
   5  -4  -3   -2.50    3.50
   5   4  -3   -8.10    8.10
   5   4  -3    5.90    4.20
  -5   4   3   -4.70    7.30
   5   4  -3    6.10    2.20
  -4  -4   3   -4.30    6.40
  -4  -4   3    4.20    6.90
   4  -4  -3    1.10    2.90
   4  -4  -3   -4.70    2.90
   4  -4  -3   -2.00    3.50
  -4  -4   3    6.10    5.50
   4  -4  -3   -0.40    2.70
   4   4  -3    3.90    3.00
   4   4  -3   -1.80    2.60
  -4   4   3    4.00    5.90
  -3  -4   3 1006.90   56.19
  -3  -4   3 1049.09   57.39
   3  -4  -3 1029.00   54.79
   3  -4  -3 1069.49   55.89
  -3  -4   3 1007.80   58.89
   3  -4  -3 1024.00   55.79
  -3   4   3  953.50   55.69
   3   4  -3 1046.20   56.29
   3   4  -3 1047.00   57.29
   3   4  -3 1037.00   55.29
  -2  -4   3 4674.53  258.77
   2  -4  -3 4929.91  256.17
   2  -4  -3 4409.66  255.57
   2  -4  -3 5140.69  256.77
  -2  -4   3 4851.81  256.77
  -2  -4   3 4864.41  257.77
   2  -4  -3 4869.71  255.57
   2   4  -3 5050.49  256.07
   2   4  -3 5119.59  257.67
  -2   4   3 4538.25  256.07
   2   4  -3 5114.69  256.87
  -1  -4   3 3571.34  195.38
   1  -4  -3 3918.71  194.08
  -1  -4   3 3376.46  196.88
  -1  -4   3 3663.53  194.58
   1  -4  -3 3673.03  193.08
   1  -4  -3 3967.80  192.98
   1  -4  -3 3734.33  193.18
   1  -4  -3 3241.98  193.88
  -1   4   3 3317.97  192.88
   1   4  -3 3894.81  194.98
  -1   4   3 3610.44  193.08
   1   4  -3 3897.11  193.68
  -1   4   3 3853.81  193.28
   1   4  -3 3708.83  193.98
   0  -4  -3 1323.47   69.49
   0  -4  -3 1364.46   69.99
   0  -4   3 1221.78   71.59
   0  -4  -3 1345.07   70.29
   0   4   3 1258.97   70.19
   0   4   3 1241.58   68.69
   0   4  -3 1372.26   70.39
   0   4   3 1346.57   69.49
   0   4  -3 1455.45   70.89
   0   4   3 1136.09   68.69
  -1  -4  -3    3.00    2.80
  -1  -4  -3    5.60    2.40
   1  -4   3   -1.70    5.00
  -1  -4  -3    5.20    3.50
   1   4   3    3.80    1.90
   1   4   3    7.80    3.70
  -1   4  -3    3.80    5.70
   1   4   3    2.00    2.40
  -1   4  -3    4.20    3.00
   2  -4   3  848.32   49.40
  -2  -4  -3  871.31   47.90
  -2  -4  -3  870.41   45.90
   2  -4   3  759.12   47.50
   2  -4   3  835.72   47.00
  -2  -4  -3  865.81   46.50
  -2  -4  -3  860.11   47.40
   2   4   3  895.61   47.50
   2   4   3  870.51   47.40
  -2   4  -3  938.01   47.00
  -2   4  -3  781.22   47.20
   2   4   3  918.61   47.40
   2   4   3  884.41   45.80
   3  -4   3  321.17   21.20
   3  -4   3  342.37   24.10
  -3  -4  -3  315.97   21.10
  -3  -4  -3  343.77   19.30
  -3  -4  -3  334.67   19.40
   3  -4   3  342.47   20.20
  -3  -4  -3  333.77   21.40
   3   4   3  345.97   21.00
  -3   4  -3  350.66   20.80
   3   4   3  344.37   21.50
   3   4   3  341.67   19.30
   3   4   3  347.97   21.50
  -3   4  -3  366.46   19.50
  -4  -4  -3    9.80    4.90
   4  -4   3    8.20    6.90
  -4  -4  -3    4.20    2.10
  -4  -4  -3   10.70    6.10
   4  -4   3   10.30    5.10
   4   4   3    3.80    3.70
   4   4   3    7.00    5.90
  -4   4  -3    5.70    4.50
  -4   4  -3   11.20    6.70
   4   4   3   -2.00    3.50
   5  -4   3  188.28   15.00
  -5  -4  -3  178.68   14.30
  -5  -4  -3  193.48   17.10
  -5   4  -3  194.08   14.10
   5   4   3  179.28   15.30
   5   4   3  166.28   13.40
  -5   4  -3  205.08   15.70
  -6  -4  -3  298.67   23.50
  -6  -4  -3  292.17   20.40
   6  -4   3  292.67   20.90
  -6   4  -3  286.47   19.30
   6   4   3  271.17   22.40
  -6   4  -3  303.67   21.80
  -7  -4  -3  798.12   46.40
   7  -4   3  812.92   46.90
  -7  -4  -3  796.12   49.00
  -7   4  -3  748.83   44.30
   7   4   3  811.42   48.40
  -7   4  -3  791.92   47.30
   8  -4   3  400.26   29.00
  -8  -4  -3  376.26   28.70
  -8   4  -3  400.36   30.50
   8   4   3  376.66   30.60
   9  -4   3   49.20   15.90
  -9  -4  -3   65.69   16.40
   9   4   3   53.39   16.30
  -9   4  -3   87.79   18.60
   9  -5  -3   63.09   14.30
  -9  -5   3   68.59   20.00
  -9  -5   3   63.49   15.70
  -9   5   3   75.39   18.70
   9   5  -3   58.69   18.10
   8  -5  -3   14.00    9.40
  -8  -5   3   13.70   14.60
  -8  -5   3    9.70   11.60
   8   5  -3   -2.90   14.00
  -8   5   3   18.20   13.60
   7  -5  -3    6.50    8.10
  -7  -5   3   -3.70    9.40
   7  -5  -3    6.00    8.00
  -7  -5   3   17.60   12.50
  -7   5   3   17.70   11.50
   7   5  -3   14.50   12.50
   6  -5  -3    7.90    5.00
   6  -5  -3    8.70    4.90
   6  -5  -3    6.40    4.30
  -6  -5   3    6.90   10.00
  -6  -5   3   14.30    7.80
   6   5  -3   -3.20    9.30
  -6   5   3   11.00    9.20
  -5  -5   3  181.38   15.90
  -5  -5   3  150.28   15.10
   5  -5  -3  156.48   11.30
  -5  -5   3  170.38   19.10
   5  -5  -3  144.09   11.70
   5  -5  -3  175.78   12.10
  -5   5   3  174.58   15.00
   5   5  -3  174.48   10.40
   5   5  -3  157.98   15.90
   4  -5  -3  740.63   39.80
  -4  -5   3  695.23   44.20
  -4  -5   3  692.03   41.20
   4  -5  -3  721.73   38.60
  -4  -5   3  694.43   41.10
   4   5  -3  727.03   39.40
   4   5  -3  707.63   38.80
  -4   5   3  703.83   40.20
  -3  -5   3  975.60   55.39
   3  -5  -3 1004.40   53.29
   3  -5  -3  952.60   54.19
  -3  -5   3  985.00   58.29
   3  -5  -3 1070.69   54.79
   3  -5  -3 1059.29   54.89
  -3  -5   3  987.70   56.59
   3   5  -3 1013.20   56.29
   3   5  -3  989.70   54.19
   3   5  -3  975.40   54.99
  -3   5   3 1045.20   54.69
   3   5  -3  973.40   54.19
   2  -5  -3 2619.74  139.69
   2  -5  -3 2545.85  139.59
  -2  -5   3 2602.64  141.09
   2  -5  -3 2758.72  140.09
   2  -5  -3 2830.82  140.79
  -2  -5   3 2445.96  143.29
  -2  -5   3 2584.44  141.89
   2   5  -3 2697.13  141.59
   2   5  -3 2781.42  140.09
   2   5  -3 2751.62  140.79
  -2   5   3 2587.54  139.89
   2   5  -3 2514.25  140.29
  -2   5   3 2699.93  140.39
   1  -5  -3 1689.53   89.49
  -1  -5   3 1633.94   92.19
   1  -5  -3 1797.02   90.69
   1  -5  -3 1613.34   89.59
  -1  -5   3 1592.64   91.39
   1  -5  -3 1675.03   90.39
   1   5  -3 1761.22   90.19
  -1   5   3 1675.63   90.19
   1   5  -3 1609.24   90.39
   1   5  -3 1776.02   91.59
  -1   5   3 1861.41   89.99
  -1   5   3 1642.64   89.39
   1   5  -3 1664.83   90.39
   0  -5  -3  431.16   23.30
   0  -5  -3  448.76   24.80
   0  -5   3  432.16   28.20
   0  -5  -3  458.15   24.70
   0  -5   3  365.66   26.60
   0  -5  -3  442.86   24.30
   0   5  -3  395.26   24.80
   0   5  -3  456.55   25.40
   0   5   3  434.96   23.70
   0   5   3  427.46   24.00
   0   5   3  428.16   24.40
   0   5   3  424.66   24.80
   0   5   3  456.65   23.00
  -1  -5  -3 2575.34  131.79
  -1  -5  -3 2632.34  131.69
  -1  -5  -3 2563.74  132.39
   1  -5   3 2267.77  132.69
   1   5   3 2610.44  131.69
   1   5   3 2445.06  131.79
  -1   5  -3 2385.66  132.09
  -1   5  -3 2114.09  133.09
   1   5   3 2477.95  131.39
  -1   5  -3 2773.92  138.69
  -2  -5  -3    1.00    4.70
  -2  -5  -3   -1.10    2.10
   2  -5   3   -4.20    3.90
   2  -5   3   -2.10    6.20
  -2  -5  -3    3.80    2.00
  -2  -5  -3    1.50    3.50
   2  -5   3    5.30    4.30
   2   5   3   -1.90    4.30
   2   5   3    5.60    2.80
  -2   5  -3    1.90    3.80
   2   5   3    1.20    1.80
  -2   5  -3    4.30    2.90
   2   5   3    0.60    3.10
   3  -5   3  229.38   17.80
  -3  -5  -3  264.77   18.20
  -3  -5  -3  259.07   15.40
  -3  -5  -3  260.47   18.00
   3  -5   3  265.17   16.50
  -3  -5  -3  270.97   15.40
   3  -5   3  248.08   20.70
   3   5   3  261.07   17.60
   3   5   3  266.17   18.00
  -3   5  -3  284.67   15.00
  -3   5  -3  280.17   17.80
   3   5   3  268.97   15.20
   3   5   3  241.08   17.00
  -4  -5  -3  308.87   18.20
   4  -5   3  324.27   25.10
   4  -5   3  326.07   20.00
  -4  -5  -3  326.57   22.00
  -4  -5  -3  317.97   19.30
   4   5   3  329.57   19.00
   4   5   3  321.67   21.70
  -4   5  -3  314.77   20.60
  -4   5  -3  335.17   21.10
   5  -5   3  336.07   27.30
  -5  -5  -3  347.27   19.90
  -5  -5  -3  365.56   25.60
   5  -5   3  376.86   23.20
  -5  -5  -3  385.86   22.90
   5   5   3  375.76   22.10
  -5   5  -3  377.36   23.50
   5   5   3  352.56   24.90
  -5   5  -3  367.56   23.90
  -6  -5  -3  235.68   17.80
   6  -5   3  240.28   18.50
  -6  -5  -3  238.78   21.00
   6   5   3  200.28   20.00
  -6   5  -3  231.48   19.50
  -6   5  -3  248.68   17.90
   7  -5   3    0.90    8.90
  -7  -5  -3    5.60    9.00
  -7  -5  -3   10.80   12.30
  -7   5  -3   -5.70    6.10
   7   5   3    1.20   11.30
  -7   5  -3   26.50   12.20
   8  -5   3   39.60   12.50
  -8  -5  -3   28.20   14.60
  -8  -5  -3   24.70   12.40
   8   5   3   21.80   14.20
  -8   5  -3   44.10   15.20
  -9  -5  -3  152.88   20.40
   9  -5   3  148.39   22.60
   9   5   3  147.49   21.20
  -9   5  -3  182.98   23.50
  -9  -6   3   80.89   17.60
  -9  -6   3   85.49   20.70
   9   6  -3   51.19   18.00
  -9   6   3   71.69   17.80
   8  -6  -3  148.79   16.60
  -8  -6   3  176.48   23.90
  -8  -6   3  165.28   22.20
  -8   6   3  148.99   21.40
   8   6  -3  144.09   21.30
  -7  -6   3  215.58   22.30
  -7  -6   3  240.58   22.60
   7  -6  -3  231.28   19.00
  -7   6   3  246.18   21.70
   7   6  -3  213.98   23.80
  -6  -6   3    2.40   10.20
   6  -6  -3   -7.60    4.30
   6  -6  -3   -4.20    5.50
  -6  -6   3   13.50    9.00
   6   6  -3    1.40    1.60
   6   6  -3   -3.60    9.80
  -6   6   3    1.40    9.50
  -5  -6   3  410.96   26.40
  -5  -6   3  394.36   30.90
   5  -6  -3  392.66   23.60
  -5  -6   3  381.96   26.30
   5  -6  -3  399.76   22.60
   5  -6  -3  323.57   23.60
   5   6  -3  418.66   28.10
   5   6  -3  404.36   22.10
  -5   6   3  402.96   25.00
  -4  -6   3 1758.42   98.29
   4  -6  -3 1876.91   97.49
  -4  -6   3 1744.93   98.39
   4  -6  -3 1845.92   95.79
  -4  -6   3 1716.03  101.29
   4   6  -3 1806.62   96.39
   4   6  -3 1870.81   99.59
   4   6  -3 1828.42   96.99
  -4   6   3 1777.52   97.29
  -4   6   3 1866.71   97.19
  -3  -6   3    6.60    6.70
  -3  -6   3   11.30    7.70
  -3  -6   3   12.30    6.70
   3  -6  -3    5.80    3.30
   3  -6  -3    3.80    1.90
   3  -6  -3   10.90    4.40
   3  -6  -3    7.20    4.10
   3   6  -3    1.50    3.00
  -3   6   3    4.50    4.40
   3   6  -3    4.70    3.30
   3   6  -3    5.80    4.40
  -3   6   3    6.10    5.40
   3   6  -3    3.90    4.90
   2  -6  -3  197.28   13.10
  -2  -6   3  184.38   19.10
   2  -6  -3  193.68   12.30
  -2  -6   3  203.08   15.30
   2  -6  -3  196.48   12.20
   2  -6  -3  167.68   12.00
  -2  -6   3  192.48   16.70
   2  -6  -3  216.38   13.60
   2   6  -3  194.48   14.10
   2   6  -3  185.88   13.00
   2   6  -3  217.68   12.50
  -2   6   3  185.68   12.30
   2   6  -3  193.88   13.10
  -1  -6   3 2100.49  116.29
   1  -6  -3 2156.78  113.19
   1  -6  -3 2159.48  113.79
  -1  -6   3 1811.72  118.69
  -1  -6   3 2071.39  115.59
   1  -6  -3 2065.19  113.49
   1  -6  -3 2219.18  114.39
  -1   6   3 2388.96  113.89
   1   6  -3 1997.10  114.19
   1   6  -3 2253.77  115.49
   1   6  -3 2114.89  114.09
   1   6  -3 2253.07  113.99
  -1   6   3 2139.69  113.09
  -1   6   3 2250.87  114.19
   0  -6   3   97.09   13.70
   0  -6  -3  107.59    8.80
   0  -6   3   77.89   16.00
   0  -6  -3  113.39    8.70
   0  -6  -3  114.09    6.70
   0  -6  -3  112.69    8.70
   0  -6   3   99.29   13.70
   0  -6  -3  123.59    7.50
   0   6   3  126.29    9.30
   0   6  -3  115.89    9.30
   0   6   3  125.79    9.30
   0   6   3  116.59    8.30
   0   6  -3  104.79    9.90
   0   6   3  122.59    8.20
  -1  -6  -3 1545.95   85.29
   1  -6   3 1608.84   88.29
   1  -6   3 1677.33   87.59
  -1  -6  -3 1623.64   85.09
  -1  -6  -3 1530.65   85.59
  -1   6  -3 1549.64   85.69
  -1   6  -3 1637.54   91.99
   1   6   3 1559.24   84.79
   1   6   3 1583.84   85.19
   1   6   3 1584.94   84.99
  -2  -6  -3  756.52   39.80
  -2  -6  -3  720.13   41.10
   2  -6   3  641.24   40.10
  -2  -6  -3  723.83   40.90
   2  -6   3  594.34   40.70
  -2  -6  -3  757.52   38.40
   2  -6   3  701.03   43.80
   2   6   3  778.92   40.60
  -2   6  -3  802.22   46.90
  -2   6  -3  702.43   39.20
   2   6   3  718.23   40.20
   2   6   3  784.32   40.80
  -3  -6  -3  371.46   21.50
   3  -6   3  359.86   27.00
   3  -6   3  373.06   22.40
  -3  -6  -3  369.56   24.10
  -3  -6  -3  377.76   21.00
   3   6   3  378.96   23.80
   3   6   3  388.56   23.60
  -3   6  -3  382.66   23.90
   4  -6   3 1147.19   68.69
  -4  -6  -3 1222.18   66.69
  -4  -6  -3 1149.98   64.19
  -4  -6  -3 1141.69   63.79
   4  -6   3 1184.48   64.79
   4   6   3 1235.48   64.29
   4   6   3 1188.68   66.29
  -4   6  -3 1286.87   66.09
   5  -6   3   19.40    7.50
  -5  -6  -3   12.60    8.70
  -5  -6  -3   16.00    7.00
   5  -6   3    8.30   10.10
  -5   6  -3   14.80    6.50
   5   6   3   27.90    5.20
  -5   6  -3   29.40    8.50
   5   6   3   13.80    8.50
  -6  -6  -3  392.16   24.70
  -6  -6  -3  354.76   27.70
   6  -6   3  387.46   25.30
   6  -6   3  340.87   31.90
  -6   6  -3  418.16   26.30
   6   6   3  385.46   26.60
  -6   6  -3  385.06   24.80
   7  -6   3  131.39   16.00
  -7  -6  -3  137.19   21.50
   7  -6   3  107.49   18.00
  -7  -6  -3  120.69   15.30
  -7   6  -3  154.58   18.80
  -7   6  -3  116.99   14.20
   7   6   3  113.99   18.40
  -8  -6  -3   10.40   14.20
  -8  -6  -3    5.80   11.40
   8  -6   3   -3.10   11.20
   8  -6   3   -2.10   14.80
  -8   6  -3    4.90   13.80
   8   6   3   -5.40   12.60
  -9  -6  -3   33.00   15.00
  -9  -6  -3    7.90   15.20
   9  -6   3    0.80   15.30
   9  -6   3   13.90   14.90
   9   6   3   -4.40   14.60
  -9   6  -3   11.50   15.70
  -9  -7   3   43.10   19.20
  -9  -7   3   45.90   16.40
  -9   7   3   26.30   15.30
   9   7  -3   12.50   16.70
  -8  -7   3   39.90   13.50
  -8  -7   3   48.60   17.00
   8  -7  -3   30.10   10.50
   8   7  -3   21.50   15.30
  -8   7   3   35.00   14.90
  -7  -7   3   94.49   14.90
  -7  -7   3   86.69   16.30
   7  -7  -3   80.09   12.90
  -7   7   3   73.29   14.40
   7   7  -3   79.69   16.60
   6  -7  -3  348.37   21.10
  -6  -7   3  361.36   26.80
  -6  -7   3  366.26   26.30
   6  -7  -3  323.97   23.50
  -6   7   3  333.07   24.60
   6   7  -3  330.57   19.10
   6   7  -3  369.86   27.90
   5  -7  -3  823.62   44.70
  -5  -7   3  797.02   48.50
  -5  -7   3  802.52   52.59
  -5  -7   3  817.52   48.20
   5   7  -3  840.72   49.20
  -5   7   3  816.62   46.90
   5   7  -3  843.32   44.70
   4  -7  -3   51.19    7.80
  -4  -7   3   66.49   10.30
   4  -7  -3   52.59    4.80
  -4  -7   3   62.89   10.90
  -4  -7   3   59.09   12.00
  -4   7   3   69.79    9.80
  -4   7   3   66.49    9.60
   4   7  -3   64.59    7.40
   3  -7  -3  276.77   18.10
   3  -7  -3  232.38   15.70
  -3  -7   3  252.97   22.80
  -3  -7   3  242.18   18.80
   3  -7  -3  251.77   16.30
  -3  -7   3  238.48   19.90
   3  -7  -3  239.38   16.70
   3   7  -3  247.48   15.90
   3   7  -3  229.78   15.70
  -3   7   3  246.88   16.40
   3   7  -3  238.38   18.10
  -3   7   3  254.67   16.80
   2  -7  -3  268.87   17.00
  -2  -7   3  288.27   21.80
  -2  -7   3  266.97   25.10
  -2  -7   3  295.37   21.10
   2  -7  -3  298.37   17.70
   2  -7  -3  294.97   17.30
   2  -7  -3  300.07   19.60
   2  -7  -3  307.07   18.60
   2   7  -3  283.77   19.10
   2   7  -3  296.87   17.70
   2   7  -3  281.57   17.90
  -2   7   3  310.87   18.80
  -2   7   3  299.07   17.40
   2   7  -3  296.67   18.30
  -1  -7   3  149.29   15.00
  -1  -7   3  177.88   23.60
  -1  -7   3  163.58   16.40
   1  -7  -3  162.78   11.80
   1  -7  -3  163.48   11.50
   1  -7  -3  155.88   11.40
   1  -7  -3  160.98   10.20
   1  -7  -3  189.68   11.20
   1   7  -3  173.88   11.50
   1   7  -3  170.18   13.20
   1   7  -3  159.68   11.50
   1   7  -3  161.58   12.60
  -1   7   3  164.38   10.30
  -1   7   3  187.08   11.40
  -1   7   3  159.88   12.00
   0  -7  -3  186.78   13.70
   0  -7  -3  201.58   13.30
   0  -7  -3  198.58   11.20
   0  -7   3  149.29   28.50
   0  -7   3  198.48   18.00
   0  -7   3  176.58   18.20
   0  -7  -3  214.68   13.30
   0  -7  -3  202.58   12.30
   0   7   3  208.68   12.80
   0   7   3  218.68   13.50
   0   7   3  212.48   13.90
   0   7   3  186.28   13.10
   0   7  -3  206.38   13.70
   0   7   3  204.18   12.30
  -1  -7  -3  263.17   16.90
  -1  -7  -3  277.67   17.70
  -1  -7  -3  273.27   17.00
  -1  -7  -3  286.97   18.40
   1  -7   3  250.67   17.30
   1  -7   3  274.37   23.70
   1   7   3  277.57   16.90
   1   7   3  281.57   17.50
   1   7   3  286.47   17.00
   1   7   3  274.47   17.30
  -1   7  -3  283.17   18.70
  -1   7  -3  334.87   25.30
  -2  -7  -3 1714.43   90.89
  -2  -7  -3 1606.84   92.09
  -2  -7  -3 1691.83   91.79
   2  -7   3 1583.34   94.99
   2  -7   3 1530.85   91.29
  -2  -7  -3 1691.23   89.19
   2   7   3 1766.32   91.59
   2   7   3 1654.53   91.19
  -2   7  -3 1727.23   91.89
  -2   7  -3 1799.92   98.99
  -2   7  -3 1859.21   89.89
   2   7   3 1734.03   91.49
   3  -7   3 3493.65  189.48
   3  -7   3 3318.57  189.98
   3  -7   3 3475.35  192.78
  -3  -7  -3 3561.64  190.58
  -3  -7  -3 3690.23  189.18
  -3  -7  -3 3537.15  188.28
   3   7   3 3568.44  190.38
   3   7   3 3805.12  190.98
  -3   7  -3 3765.32  190.58
   4  -7   3  518.65   30.20
  -4  -7  -3  495.65   28.90
  -4  -7  -3  514.25   32.20
  -4  -7  -3  526.35   29.20
   4  -7   3  511.75   35.70
   4   7   3  527.75   32.10
  -4   7  -3  550.04   31.70
   5  -7   3   19.90    7.50
  -5  -7  -3   21.20    3.10
   5  -7   3   19.20   10.80
  -5  -7  -3   15.40    7.20
  -5  -7  -3   28.40    9.50
   5   7   3    7.80    8.80
  -5   7  -3   16.30    6.40
   6  -7   3    3.70   11.70
  -6  -7  -3    4.70   10.80
  -6  -7  -3   -1.40    7.30
   6  -7   3   10.60    8.20
  -6   7  -3    2.90    6.40
   6   7   3    0.70    9.00
  -6   7  -3    6.80    8.70
   7  -7   3   60.49   11.50
   7  -7   3   48.20   15.50
  -7  -7  -3   54.29   15.10
  -7  -7  -3   74.99   11.70
   7   7   3   69.39   15.20
  -7   7  -3   74.49   13.60
  -7   7  -3   45.60    9.00
  -8  -7  -3   37.80   15.90
   8  -7   3   25.20   12.30
  -8  -7  -3   31.40   12.10
   8  -7   3   34.50   17.00
  -8   7  -3   35.00   14.50
  -8   7  -3   41.50    8.70
   8   7   3   17.80   14.60
  -8  -8   3  317.07   28.90
  -8  -8   3  265.77   27.90
  -8   8   3  238.98   25.30
   8   8  -3  217.18   28.00
  -7  -8   3   10.40   12.30
   7  -8  -3   -1.70    6.90
  -7  -8   3    4.40   11.70
  -7   8   3   -3.70   11.80
   7   8  -3   -6.30   13.90
  -6  -8   3  586.64   39.20
  -6  -8   3  644.14   46.80
  -6  -8   3  603.64   40.80
   6  -8  -3  622.34   34.70
   6   8  -3  595.74   33.50
   6   8  -3  643.24   41.30
  -6   8   3  621.04   38.20
   5  -8  -3   46.00   10.00
   5  -8  -3   51.49    6.20
  -5  -8   3   82.89   12.70
  -5  -8   3   63.39   11.90
  -5  -8   3   56.99   13.80
  -5   8   3   73.79   10.60
   5   8  -3   58.89    7.30
  -5   8   3   89.49   11.80
   5   8  -3   66.19   13.10
   4  -8  -3   39.80    9.50
   4  -8  -3   24.70    7.90
  -4  -8   3   40.20   10.00
  -4  -8   3   36.90   10.10
  -4  -8   3   31.00   10.80
   4   8  -3   37.80   10.40
  -4   8   3   45.70    8.20
  -4   8   3   32.40    6.70
   4   8  -3   39.00    5.70
   3  -8  -3   17.70    5.70
  -3  -8   3   15.30    9.30
   3  -8  -3    5.00    5.70
  -3  -8   3   16.30    9.40
  -3  -8   3    7.00    8.20
   3  -8  -3    3.90    4.90
  -3   8   3   11.50    6.20
  -3   8   3   12.30    5.20
   3   8  -3   13.90    5.10
   3   8  -3   17.80    8.00
  -2  -8   3  166.48   16.10
   2  -8  -3  116.89   13.00
   2  -8  -3  158.18   11.70
  -2  -8   3  147.69   16.40
   2  -8  -3  148.69   10.30
  -2  -8   3  158.78   20.90
   2  -8  -3  159.98   10.00
  -2   8   3  141.39   12.20
  -2   8   3  156.08   10.80
   2   8  -3  159.38   12.50
   2   8  -3  144.99   14.00
   2   8  -3  145.59   11.30
   2   8  -3  131.09   11.20
   1  -8  -3   24.00    4.20
   1  -8  -3   18.10    5.10
  -1  -8   3   16.80    7.90
  -1  -8   3   11.00    9.40
  -1  -8   3   16.50   12.20
   1  -8  -3   14.50    4.80
   1  -8  -3   22.80    3.80
  -1   8   3   14.90    4.10
   1   8  -3   25.60    4.70
   1   8  -3   16.10    5.40
  -1   8   3   22.20    4.00
   1   8  -3   14.90    4.80
  -1   8   3   16.10    5.00
   1   8  -3   13.10    6.60
   1   8  -3   16.00    4.30
   0  -8  -3  289.57   17.60
   0  -8  -3  279.07   17.80
   0  -8   3  274.77   23.00
   0  -8   3  251.07   17.80
   0  -8  -3  280.97   17.00
   0  -8   3  221.38   34.20
   0  -8   3  260.07   22.60
   0  -8  -3  283.77   18.50
   0  -8  -3  296.07   15.60
   0   8   3  274.87   17.60
   0   8   3  300.07   17.20
   0   8   3  295.97   17.90
   0   8   3  293.07   17.60
   0   8  -3  280.77   18.60
   0   8  -3  276.67   17.60
   0   8   3  294.27   16.50
   1  -8   3   37.90   11.40
  -1  -8  -3   39.70    7.50
  -1  -8  -3   30.10    4.90
   1  -8   3   15.10   12.60
   1  -8   3   19.60    4.90
  -1  -8  -3   27.00    4.50
   1  -8   3   31.90   11.70
  -1  -8  -3   42.20    6.60
  -1   8  -3   20.10    8.70
   1   8   3   31.40    6.20
  -1   8  -3   29.80    4.80
   1   8   3   37.90    5.90
   1   8   3   25.20    4.60
  -1   8  -3   29.10    6.40
   1   8   3   26.30    5.70
   1   8   3   30.50    5.10
  -2  -8  -3 2575.14  132.39
   2  -8   3 2215.08  131.89
   2  -8   3 2519.85  134.89
   2  -8   3 2065.99  134.69
  -2  -8  -3 2506.55  131.09
  -2   8  -3 2239.98  138.89
  -2   8  -3 2590.34  132.29
   2   8   3 2623.94  131.79
   2   8   3 2703.03  130.99
   2   8   3 2556.24  131.69
  -3  -8  -3   33.40    4.40
   3  -8   3   22.30   10.20
  -3  -8  -3   43.00    8.90
  -3  -8  -3   31.30    4.50
   3  -8   3   32.80    6.50
   3   8   3   36.90    8.40
   3   8   3   26.50    5.30
  -3   8  -3   37.30    7.60
   4  -8   3   28.90   10.40
  -4  -8  -3   23.10    9.30
  -4  -8  -3   27.40    5.10
   4  -8   3   25.10    6.80
  -4  -8  -3   22.80    3.70
  -4   8  -3   19.90    6.80
   4   8   3   21.00    9.10
   5  -8   3  228.58   25.20
  -5  -8  -3  239.18   14.30
   5  -8   3  238.68   17.90
  -5  -8  -3  252.47   21.90
  -5  -8  -3  218.38   16.70
   5   8   3  224.08   20.10
  -5   8  -3  242.68   18.90
  -6  -8  -3   22.30   12.20
  -6  -8  -3   18.40    8.10
   6  -8   3   15.90    8.80
   6  -8   3    5.60   12.20
   6   8   3    7.50   10.80
  -6   8  -3    9.00    7.30
  -7  -8  -3    9.40   13.40
   7  -8   3   10.30   10.00
   7  -8   3   -2.80   14.50
  -7  -8  -3   19.80    9.80
   7   8   3   -8.80   12.40
  -7   8  -3    4.60    7.90
   8  -8   3   -4.20   16.20
   8  -8   3  -13.50   11.30
  -8  -8  -3    7.60   11.40
  -8  -8  -3    9.90   15.40
  -8   8  -3    7.50    8.40
   8   8   3  -18.80   13.90
  -8  -9   3   90.39   19.70
   8  -9  -3   56.69   11.90
  -8  -9   3   69.69   18.70
   8  -9  -3   87.49   18.10
   8   9  -3   95.39   20.40
  -8   9   3  106.09   17.60
  -7  -9   3   63.69   15.30
   7  -9  -3   23.10    9.40
  -7  -9   3   68.89   15.60
   7  -9  -3   33.10   13.40
   7   9  -3   28.10   16.10
  -7   9   3   74.79   15.30
  -6  -9   3   33.10   14.40
  -6  -9   3   24.00   12.30
   6  -9  -3    6.70    8.50
  -6  -9   3   19.30   11.90
   6  -9  -3   -7.10   10.10
   6   9  -3    8.60    3.50
  -6   9   3   10.40   10.90
   6   9  -3    4.10   12.30
   5  -9  -3  612.04   39.10
  -5  -9   3  577.14   42.80
   5  -9  -3  559.14   31.50
  -5  -9   3  566.84   38.80
  -5  -9   3  553.64   36.70
  -5   9   3  571.04   35.30
   5   9  -3  586.84   32.90
  -5   9   3  603.54   35.00
   5   9  -3  590.24   38.40
  -4  -9   3  321.47   25.10
  -4  -9   3  322.67   26.70
   4  -9  -3  336.27   24.30
  -4  -9   3  351.06   31.30
   4  -9  -3  372.46   27.30
  -4   9   3  355.86   22.70
   4   9  -3  356.56   22.10
  -4   9   3  375.46   23.30
   4   9  -3  340.97   25.70
   3  -9  -3   97.39   12.20
  -3  -9   3   78.29   12.10
   3  -9  -3   71.69   13.80
   3  -9  -3   89.29    9.70
  -3  -9   3   78.99   13.40
   3  -9  -3   73.29    6.30
  -3  -9   3  107.09   19.20
   3   9  -3  100.89   10.80
  -3   9   3   83.19   10.10
  -3   9   3   85.49   11.00
  -2  -9   3  115.89   15.60
   2  -9  -3  112.89   11.40
   2  -9  -3  104.29    8.00
  -2  -9   3  112.19   20.80
   2  -9  -3   93.29    8.40
  -2  -9   3   99.19   16.00
  -2   9   3   97.29   10.10
   2   9  -3   95.89   12.20
  -2   9   3  105.59    9.50
   2   9  -3  114.39   11.20
  -1  -9   3  387.16   28.00
  -1  -9   3  351.36   36.90
   1  -9  -3  422.06   23.30
   1  -9  -3  414.66   24.40
  -1  -9   3  412.56   28.80
  -1  -9   3  338.47   24.20
   1  -9  -3  432.56   22.70
   1   9  -3  422.96   25.00
  -1   9   3  415.26   24.50
  -1   9   3  360.96   23.30
   1   9  -3  407.56   25.30
   1   9  -3  403.66   23.70
   0  -9  -3 2563.74  136.79
   0  -9  -3 2565.34  134.99
   0  -9  -3 2489.95  136.29
   0  -9   3 2393.46  139.89
   0  -9   3 2560.64  149.39
   0  -9   3 2298.67  140.29
   0  -9  -3 2587.94  137.09
   0   9   3 2747.53  137.19
   0   9  -3 2677.73  136.59
   0   9   3 2550.24  136.29
   0   9  -3 2586.24  137.39
   0   9   3 2628.14  136.69
   0   9  -3 2535.35  136.69
   0   9   3 2642.84  135.59
   0   9   3 2609.24  136.49
  -1  -9  -3   52.39    7.60
  -1  -9  -3   44.10    7.20
  -1  -9  -3   46.80    7.90
   1  -9   3   75.09   13.60
   1  -9   3   20.10   14.30
  -1  -9  -3   36.60    7.60
   1  -9   3   53.59   14.00
   1   9   3   56.59    7.00
   1   9   3   52.49    7.60
   1   9   3   47.30    7.40
  -1   9  -3   43.10    6.10
  -1   9  -3   48.00    7.90
   1   9   3   51.89    6.10
  -1   9  -3   31.50    7.70
   1   9   3   52.19    6.90
  -1   9  -3   59.79   13.10
  -2  -9  -3  529.65   32.20
  -2  -9  -3  526.85   32.70
   2  -9   3  550.54   37.20
   2  -9   3  560.94   33.80
  -2  -9  -3  500.85   30.50
   2   9   3  538.25   31.60
  -2   9  -3  557.44   32.50
   2   9   3  500.85   30.90
   2   9   3  541.05   30.80
   2   9   3  523.65   31.10
  -3  -9  -3 1795.82   99.69
  -3  -9  -3 1807.72   96.49
  -3  -9  -3 1829.92   97.99
   3  -9   3 1646.44  101.49
   3  -9   3 1785.32  102.99
   3   9   3 1879.31   99.59
  -3   9  -3 1935.11   99.69
   3   9   3 1915.81   99.49
   4  -9   3  232.98   24.60
  -4  -9  -3  208.08   13.80
  -4  -9  -3  206.38   19.10
  -4  -9  -3  210.68   13.60
   4  -9   3  219.98   16.60
  -4   9  -3  227.18   18.30
   4   9   3  202.58   18.50
  -5  -9  -3   31.60   11.50
  -5  -9  -3   23.20    7.70
   5  -9   3   47.70    9.20
   5  -9   3   27.00   12.40
   5   9   3   40.00   10.70
  -5   9  -3   35.20    8.70
   6  -9   3   75.89   11.30
  -6  -9  -3   69.69   15.40
  -6  -9  -3   84.99   10.90
   6  -9   3   57.59   16.20
  -6   9  -3   55.99   10.30
   6   9   3   64.09   14.00
   7  -9   3   49.40   11.20
  -7  -9  -3   39.80   14.70
   7  -9   3   28.40   15.50
  -7  -9  -3   44.30   11.20
   7   9   3   24.10   12.50
  -7   9  -3   23.00    9.30
   8  -9   3   78.29   20.00
  -8  -9  -3  102.19   15.40
  -8  -9  -3   99.49   19.70
   8   9   3  105.89   18.80
  -8   9  -3   70.79   12.60
   8 -10  -3    6.60   10.80
  -8 -10   3   25.70   17.30
  -8 -10   3   26.80   16.20
   8 -10  -3   12.90   15.40
  -8  10   3   17.10   14.50
   8  10  -3   30.30   18.60
   7 -10  -3    8.00   12.50
   7 -10  -3    3.50    9.00
  -7 -10   3    2.50   14.50
  -7 -10   3    9.30   14.20
  -7  10   3    9.60   12.60
   7  10  -3  -24.90   12.80
   6 -10  -3   17.20   11.70
  -6 -10   3   39.80   16.00
  -6 -10   3   41.90   15.10
  -6 -10   3   29.60   12.80
   6 -10  -3   11.20    8.90
   6  10  -3   15.40    4.80
  -6  10   3   25.10    8.50
   6  10  -3   17.10   12.60
  -6  10   3   29.50   11.70
  -5 -10   3  286.67   29.80
  -5 -10   3  258.27   23.00
   5 -10  -3  297.07   25.90
  -5 -10   3  316.27   26.70
   5 -10  -3  245.28   22.40
   5  10  -3  287.77   25.00
   5  10  -3  280.87   19.20
  -5  10   3  284.77   21.10
  -5  10   3  271.87   21.40
  -4 -10   3  960.20   59.79
   4 -10  -3 1012.40   58.49
  -4 -10   3  994.70   65.29
  -4 -10   3  992.80   61.49
   4 -10  -3 1062.99   61.09
   4  10  -3 1060.99   57.09
  -4  10   3 1068.09   58.09
   4  10  -3 1041.80   60.29
  -4  10   3 1062.69   57.59
  -3 -10   3   19.50   10.80
   3 -10  -3   15.40    7.90
  -3 -10   3   17.20   11.50
  -3 -10   3   15.90   11.20
   3 -10  -3   21.60    3.90
  -3  10   3   30.50    7.40
   3  10  -3   14.10    6.00
  -3  10   3   22.60    6.40
   3  10  -3   10.90    9.10
  -2 -10   3  157.88   19.90
   2 -10  -3  168.58   11.80
   2 -10  -3  137.09   16.80
   2 -10  -3  166.68   11.10
  -2 -10   3  162.78   25.50
  -2 -10   3  174.28   19.50
   2 -10  -3  180.98   14.80
   2  10  -3  144.69   15.00
  -2  10   3  170.28   14.20
  -2  10   3  171.98   12.60
   2  10  -3  165.38   14.10
   1 -10  -3 1025.20   56.79
   1 -10  -3 1030.20   56.59
   1 -10  -3 1032.60   54.69
  -1 -10   3  955.70   68.69
  -1 -10   3  955.10   60.09
   1 -10  -3 1056.69   55.49
  -1 -10   3  974.40   59.79
   1  10  -3 1037.70   56.69
   1  10  -3 1012.70   55.69
   1  10  -3 1018.80   56.79
  -1  10   3  927.41   55.59
  -1  10   3 1131.89   56.29
  -1  10   3  996.50   56.09
   0 -10  -3   72.39   11.10
   0 -10   3   58.09   19.50
   0 -10  -3   65.19    5.60
   0 -10   3   64.79   13.90
   0 -10  -3   69.79    8.20
   0 -10   3   51.49   13.60
   0 -10  -3   69.99    9.00
   0  10   3   72.49    6.30
   0  10  -3   57.29    7.50
   0  10   3   82.89    9.80
   0  10  -3   66.09    9.80
   0  10   3   81.59    8.80
   0  10  -3   69.99    9.20
   0  10   3   73.79    9.20
   0  10   3   62.89    8.10
  -1 -10  -3   12.90    4.90
  -1 -10  -3   13.40    7.40
   1 -10   3    7.50   16.40
   1 -10   3    7.50   12.20
   1 -10   3   10.20   12.50
   1  10   3   10.90    6.70
  -1  10  -3   13.00    4.10
   1  10   3   17.40    4.00
   1  10   3   17.10    4.10
  -1  10  -3   17.00    6.90
   1  10   3   16.10    5.50
  -2 -10  -3   31.80    7.30
   2 -10   3   12.80   11.10
   2 -10   3   23.20   11.80
   2 -10   3   45.70   12.80
  -2 -10  -3   38.90    9.20
  -2  10  -3   34.60    7.40
   2  10   3   38.10    6.20
   2  10   3   40.50    6.90
   2  10   3   34.30    8.20
  -3 -10  -3   -0.60    2.60
   3 -10   3   -8.80    9.70
   3 -10   3   -5.10    6.80
  -3 -10  -3    5.80    8.90
  -3 -10  -3    1.60    3.90
   3 -10   3    2.80   11.10
  -3  10  -3   -0.40    6.50
   3  10   3   -0.50    4.10
   3  10   3   -5.40    7.40
   4 -10   3  893.21   54.89
   4 -10   3  736.13   51.69
   4 -10   3  730.73   47.30
  -4 -10  -3  880.91   51.09
  -4 -10  -3  836.92   47.00
  -4 -10  -3  863.61   46.00
  -4  10  -3  926.81   49.90
   4  10   3  912.81   49.99
  -5 -10  -3   38.00    4.80
  -5 -10  -3   31.40    7.50
   5 -10   3   13.30   13.20
  -5 -10  -3   27.50   13.00
   5 -10   3   34.60   10.10
   5  10   3   12.90   10.40
  -5  10  -3   21.30    8.90
   6 -10   3  100.79   18.60
  -6 -10  -3   98.39   13.00
   6 -10   3  118.79   16.40
  -6 -10  -3  119.79   18.40
   6  10   3  104.79   16.60
  -6  10  -3  132.99   17.00
  -7 -10  -3  212.58   19.90
  -7 -10  -3  267.07   29.00
   7 -10   3  265.27   34.50
   7 -10   3  221.38   21.30
  -7  10  -3  257.97   22.30
   7  10   3  219.48   25.10
  -8 -10  -3   26.80   13.10
  -8 -10  -3   26.80   16.60
   8 -10   3    5.80   17.90
   8  10   3    3.30   13.80
  -8  10  -3    9.80   10.60
  -8 -11   3   20.30   16.70
  -8 -11   3   21.90   17.80
   8 -11  -3    0.20   15.80
  -8  11   3   16.60   15.00
   8  11  -3   -9.10   16.80
  -7 -11   3   33.30   15.90
   7 -11  -3    6.20   13.50
   7 -11  -3    9.50   10.40
  -7 -11   3   38.00   18.70
  -7  11   3   41.70   14.10
   7  11  -3   14.50   16.70
  -6 -11   3   38.50   18.70
  -6 -11   3   44.30   16.70
   6 -11  -3   20.20   10.30
  -6 -11   3   48.00   14.40
   6 -11  -3   22.30   12.60
  -6  11   3   53.39   13.20
   6  11  -3   28.10   13.60
  -6  11   3   31.20    9.50
   6  11  -3   27.10    6.80
  -5 -11   3   76.19   18.00
  -5 -11   3   91.39   17.30
   5 -11  -3   64.79   11.40
   5 -11  -3   53.59   12.80
  -5 -11   3   84.39   14.60
   5  11  -3   62.29   14.60
  -5  11   3   82.09   12.50
   5  11  -3   56.29    8.20
  -5  11   3   49.10    9.90
   4 -11  -3  262.57   21.80
  -4 -11   3  242.28   23.60
  -4 -11   3  249.78   30.70
   4 -11  -3  259.17   26.10
  -4 -11   3  268.67   26.90
   4  11  -3  286.17   19.30
  -4  11   3  274.37   20.70
   4  11  -3  252.67   23.10
  -4  11   3  306.77   20.10
  -3 -11   3   59.99   14.20
   3 -11  -3   64.89    6.40
  -3 -11   3   52.59   13.90
  -3 -11   3   69.89   16.50
   3 -11  -3   73.19   10.60
   3  11  -3   58.89   11.80
  -3  11   3   62.29    9.60
   3  11  -3   49.70    7.90
  -3  11   3   50.09    8.70
  -2 -11   3  879.61   53.89
   2 -11  -3  763.02   51.59
  -2 -11   3  818.52   59.09
   2 -11  -3  869.51   47.10
  -2 -11   3  909.91   53.89
   2 -11  -3  868.31   49.70
   2 -11  -3  896.31   47.80
   2  11  -3  875.51   49.10
  -2  11   3  874.51   49.00
   2  11  -3  849.41   49.99
   1 -11  -3    9.30    4.30
  -1 -11   3   13.00   11.60
  -1 -11   3   31.30   12.80
   1 -11  -3   18.70    6.00
   1 -11  -3   12.20    4.50
   1 -11  -3   10.20    7.40
  -1 -11   3    1.40   15.60
  -1  11   3    6.90    4.00
   1  11  -3   11.90    5.30
   1  11  -3   13.80    6.20
  -1  11   3   14.70    6.20
   1  11  -3   13.90    7.40
   0 -11  -3    0.90    3.10
   0 -11  -3   -1.10    5.00
   0 -11  -3    1.20    7.40
   0 -11  -3    3.00    4.70
   0 -11   3   -3.40   11.00
   0 -11   3  -15.80   16.20
   0 -11   3   -7.50   11.00
   0  11   3   -0.20    5.20
   0  11  -3    2.30    5.80
   0  11  -3   -0.40    5.80
   0  11   3    1.50    3.00
   0  11   3    5.80    5.10
   0  11   3   10.30    4.40
   0  11  -3   -4.80    3.50
  -1 -11  -3  116.09   14.40
   1 -11   3   84.79   17.70
   1 -11   3   89.79   22.00
  -1 -11  -3  106.29   12.40
   1 -11   3  115.99   18.30
   1  11   3  108.19   12.30
  -1  11  -3   99.49    8.50
  -1  11  -3  113.39   12.40
   1  11   3  121.19   11.50
   1  11   3  128.99   10.40
   1  11   3   96.79    8.60
   2 -11   3  135.09   20.70
  -2 -11  -3   83.09   14.40
  -2 -11  -3   77.19   11.60
   2 -11   3   60.59   16.70
   2 -11   3   85.29   16.50
  -2  11  -3   98.99   12.20
   2  11   3   87.89    9.10
   2  11   3   84.49   10.50
   2  11   3   88.59   12.50
   3 -11   3  -16.30   10.10
  -3 -11  -3    6.40    9.50
  -3 -11  -3    1.90    2.70
   3 -11   3   -3.20    9.30
   3 -11   3   -0.70   12.20
   3  11   3    5.60    5.30
   3  11   3   -4.90    7.90
  -3  11  -3    2.40    7.30
  -4 -11  -3   28.20    6.10
   4 -11   3   31.00   14.00
  -4 -11  -3   49.10    6.10
  -4 -11  -3   45.90   12.40
   4 -11   3   21.60   12.30
  -4  11  -3   64.39   10.80
   4  11   3   49.30   11.40
   5 -11   3   44.20   13.90
  -5 -11  -3   37.30    7.50
   5 -11   3   24.70   13.90
  -5 -11  -3   29.00   12.80
   5 -11   3   32.30   10.10
  -5  11  -3   26.90    9.60
   5  11   3   24.60   10.80
  -6 -11  -3  327.97   22.70
   6 -11   3  331.77   25.70
  -6 -11  -3  308.97   32.10
   6 -11   3  363.46   37.00
  -6  11  -3  375.66   27.60
   6  11   3  344.47   28.80
   7 -11   3    5.00   15.80
  -7 -11  -3    8.70   15.40
  -7 -11  -3    0.50   10.20
   7  11   3    4.20   14.30
  -7  11  -3    3.00   10.10
   8 -11   3   15.10   18.90
  -8 -11  -3   30.00   17.90
  -8  11  -3   30.00   12.20
   7 -12  -3   15.30   13.90
   7 -12  -3   15.20   11.70
  -7 -12   3   36.90   18.10
  -7 -12   3   37.90   16.60
  -7  12   3   18.80   13.60
   7  12  -3   19.60   14.80
  -6 -12   3   30.50   14.60
  -6 -12   3    1.30   18.10
  -6 -12   3   26.20   16.90
   6 -12  -3   11.20   10.30
   6 -12  -3    6.80   12.20
  -6  12   3   21.60    9.60
  -6  12   3   13.10   12.30
   6  12  -3    7.50   14.10
   6  12  -3   10.20    6.40
  -5 -12   3  142.79   19.20
  -5 -12   3  136.59   23.40
   5 -12  -3  100.19   15.70
  -5 -12   3  115.59   19.60
   5 -12  -3  131.69   17.70
   5  12  -3  115.49   19.60
   5  12  -3  139.79   13.20
  -5  12   3  122.19   17.50
  -5  12   3  146.79   16.80
   4 -12  -3   -0.50   10.00
  -4 -12   3   13.90   14.90
   4 -12  -3   -0.20    8.90
  -4 -12   3   21.30   14.10
   4  12  -3    8.20   11.20
   4  12  -3    6.60    6.00
  -4  12   3   -5.90    7.70
  -4  12   3    5.30    8.30
   3 -12  -3   99.69    8.10
  -3 -12   3  104.29   18.80
  -3 -12   3  112.79   20.30
  -3 -12   3   75.59   15.90
   3 -12  -3   91.29   14.70
  -3  12   3   85.89   13.50
   3  12  -3   80.89   13.40
   3  12  -3   88.39   12.60
   2 -12  -3  807.52   47.50
  -2 -12   3  876.51   52.59
   2 -12  -3  803.82   44.40
   2 -12  -3  770.42   44.90
   2 -12  -3  740.63   49.60
  -2 -12   3  830.12   59.49
  -2 -12   3  801.52   52.39
   2  12  -3  801.72   47.20
  -2  12   3  802.32   46.60
   2  12  -3  813.82   46.60
  -1 -12   3 1963.70  115.79
   1 -12  -3 1916.31   98.19
   1 -12  -3 1896.01   99.19
   1 -12  -3 1804.52  100.59
  -1 -12   3 1781.62  105.29
  -1 -12   3 1961.10  104.69
   1 -12  -3 1822.42  100.69
   1  12  -3 1838.02   99.99
  -1  12   3 1833.22   99.69
   1  12  -3 1784.72   98.99
  -1  12   3 1565.94   99.19
   1  12  -3 1906.91  100.39
   0 -12   3  486.45   39.40
   0 -12   3  566.84   38.70
   0 -12   3  665.23   56.59
   0 -12  -3  538.45   33.70
   0 -12  -3  566.14   30.50
   0 -12  -3  526.55   34.60
   0  12   3  638.34   34.20
   0  12   3  541.35   31.70
   0  12  -3  552.04   34.20
   0  12   3  545.45   30.50
   0  12  -3  515.25   32.60
   0  12  -3  525.05   31.30
   0  12   3  562.44   33.20
  -1 -12  -3   21.00    7.30
   1 -12   3   17.20   20.00
  -1 -12  -3   30.60    9.80
   1 -12   3   30.10   14.10
   1 -12   3   14.80   14.10
  -1 -12  -3   26.50    3.40
   1  12   3   34.10    5.90
  -1  12  -3   29.50    4.70
  -1  12  -3   13.10    7.50
   1  12   3   17.90    6.60
   1  12   3   38.90    8.40
  -2 -12  -3   47.70    9.30
   2 -12   3   67.59   16.40
  -2 -12  -3   48.50   11.30
   2 -12   3   33.10   16.50
   2 -12   3   63.89   18.00
   2  12   3   46.70    9.70
  -2  12  -3   40.80    9.30
   2  12   3   48.50    7.90
   2  12   3   56.99    9.20
   3 -12   3   16.50   11.60
   3 -12   3   19.40   14.00
  -3 -12  -3   22.40    3.60
   3 -12   3   22.70   14.60
  -3 -12  -3   54.39   12.20
   3  12   3   24.60    6.40
  -3  12  -3   27.70    9.20
   3  12   3   30.80    9.80
   4 -12   3   82.59   17.90
  -4 -12  -3   84.09   15.60
   4 -12   3   63.69   15.90
   4 -12   3   76.99   13.30
  -4 -12  -3   83.09    7.30
   4  12   3   99.49   14.10
  -4  12  -3  104.59   16.10
   5 -12   3    1.40    9.30
  -5 -12  -3    0.40    6.30
   5 -12   3    0.90   14.10
  -5 -12  -3   17.10   14.60
   5 -12   3   12.60   13.20
   5  12   3    6.60   12.20
  -5  12  -3   13.90    9.70
  -6 -12  -3  163.88   15.10
   6 -12   3  141.09   17.50
   6 -12   3  104.69   19.20
  -6 -12  -3  188.58   27.40
   6 -12   3  109.89   21.30
  -6  12  -3  179.18   21.50
   6  12   3  139.99   21.40
   7 -12   3  121.99   21.20
   7 -12   3  178.98   35.40
  -7 -12  -3  217.98   29.90
  -7  12  -3  222.58   24.30
   7  12   3  168.88   24.70
   7 -13  -3    0.60   12.30
   7 -13  -3   17.60   15.50
  -7 -13   3   19.10   17.30
  -7 -13   3   43.90   20.00
   7  13  -3  -13.60   15.80
  -7  13   3    6.80   13.40
  -6 -13   3   40.40   19.70
  -6 -13   3   19.60   21.00
   6 -13  -3   31.90   12.50
   6 -13  -3    7.00   13.40
  -6 -13   3   44.10   15.30
  -6  13   3   18.60   10.70
   6  13  -3   35.30   15.80
   6  13  -3   17.20    7.10
  -6  13   3   47.60   14.20
  -5 -13   3   51.59   15.20
  -5 -13   3   52.89   19.30
   5 -13  -3   92.19   13.70
   5 -13  -3   27.30   12.80
  -5 -13   3   68.29   20.00
   5  13  -3   49.90   15.80
  -5  13   3   81.49   13.10
  -5  13   3   64.09   12.10
   5  13  -3   50.89    8.50
  -4 -13   3   24.40   17.00
  -4 -13   3    4.70   13.70
   4 -13  -3   31.10   10.90
   4 -13  -3    7.00   10.30
  -4 -13   3   21.50   16.40
   4  13  -3    8.10   11.30
  -4  13   3   25.20    9.40
  -4  13   3   34.40    9.00
   4  13  -3   22.40    7.30
   3 -13  -3   20.80    9.90
   3 -13  -3   40.30    6.60
  -3 -13   3   25.20   16.30
  -3 -13   3   34.00   17.40
   3 -13  -3   20.60   14.30
   3  13  -3   25.30   10.50
   3  13  -3   31.80    7.80
  -3  13   3   24.90    8.50
   2 -13  -3   14.80    4.80
  -2 -13   3    7.80   17.70
   2 -13  -3   13.90   10.90
   2 -13  -3   13.80    9.70
  -2 -13   3   28.00   15.40
  -2 -13   3   -1.20   13.60
  -2  13   3   11.20    7.60
   2  13  -3   -2.00    8.10
   2  13  -3    4.40    7.10
  -1 -13   3   70.29   18.70
   1 -13  -3   97.79   15.80
  -1 -13   3   84.69   17.50
  -1 -13   3   71.79   24.40
   1 -13  -3   81.29    8.20
   1 -13  -3   89.19   10.70
   1 -13  -3   80.19   12.40
   1  13  -3   74.69   12.30
  -1  13   3   72.79   10.30
   1  13  -3   65.39    9.90
  -1  13   3   68.29    9.90
   0 -13   3  538.05   44.00
   0 -13  -3  592.04   32.50
   0 -13  -3  563.64   37.70
   0 -13   3  585.64   41.10
   0 -13  -3  567.84   36.50
   0 -13   3  742.23   62.69
   0  13  -3  563.44   33.10
   0  13   3  590.94   35.50
   0  13   3  517.05   33.20
   0  13   3  635.84   36.00
   0  13  -3  621.94   36.70
   0  13   3  572.74   32.20
   0  13  -3  622.44   34.90
   1 -13   3  -10.00   13.60
   1 -13   3    2.90   22.70
  -1 -13  -3    0.70    7.80
  -1 -13  -3   -0.70    3.00
   1 -13   3   -3.30   12.90
  -1 -13  -3    0.00    9.10
  -1  13  -3    6.90    7.20
   1  13   3    7.30    6.30
   1  13   3    2.30    7.70
   1  13   3    4.80    3.70
  -1  13  -3    6.60    3.60
   2 -13   3   17.60   17.40
   2 -13   3   17.60   16.50
  -2 -13  -3   24.80    8.70
  -2 -13  -3   38.50   11.80
   2 -13   3   32.20   14.80
   2  13   3   25.20    7.20
  -2  13  -3   26.90    8.50
   2  13   3   35.60    9.20
   2  13   3   17.20    6.00
   3 -13   3  185.38   27.80
   3 -13   3  241.98   25.50
  -3 -13  -3  176.08   22.90
  -3  13  -3  199.98   20.00
   3  13   3  181.58   15.60
   3  13   3  183.88   18.20
  -4 -13  -3   15.80   14.10
   4 -13   3  -11.90   12.90
   4 -13   3   22.70   15.80
   4 -13   3    3.70   13.50
  -4 -13  -3    9.20    4.00
   4  13   3    3.00   10.90
  -4  13  -3   20.80   10.60
  -5 -13  -3   89.09    9.60
  -5 -13  -3   94.69   18.90
   5 -13   3   71.19   13.30
   5 -13   3   48.50   17.00
   5 -13   3   88.89   18.80
   5  13   3  102.29   16.40
  -5  13  -3   92.59   14.20
   6 -13   3   52.69   18.20
  -6 -13  -3   98.29   20.40
   6 -13   3   66.69   20.20
   6  13   3   85.79   17.10
  -6  13  -3   96.89   15.80
   7 -13   3   16.40   18.60
  -7 -13  -3    8.30   16.40
   7 -13   3   -4.90   15.50
  -7  13  -3    6.30   12.70
   7  13   3  -20.70   13.60
   7 -14  -3   33.70   17.50
   7 -14  -3   42.80   15.80
  -7 -14   3   49.50   21.50
  -7 -14   3   45.40   19.40
   7  14  -3   45.60   18.70
  -7  14   3   65.49   15.30
   6 -14  -3   13.60   14.10
   6 -14  -3   41.00   13.10
  -6 -14   3   47.40   21.90
  -6 -14   3   33.30   21.80
  -6 -14   3   34.10   16.80
  -6  14   3   36.00   12.00
   6  14  -3   17.80   10.40
   6  14  -3    9.10   16.10
  -6  14   3   48.80   13.70
  -5 -14   3  101.99   23.00
   5 -14  -3   93.59   15.30
  -5 -14   3  107.99   18.50
  -5 -14   3   77.09   24.50
   5  14  -3   75.79   17.90
  -5  14   3   77.89   13.70
   5  14  -3  113.29   13.90
  -4 -14   3   25.50   19.40
   4 -14  -3   23.60   11.50
  -4 -14   3    4.30   15.00
  -4 -14   3   13.10   19.10
   4 -14  -3   -7.60   11.10
  -4  14   3   13.90    9.90
   4  14  -3   -5.50   11.80
   4  14  -3   12.50    8.00
   3 -14  -3  161.88   28.70
   3 -14  -3  145.29   12.60
  -3 -14   3  122.99   23.80
   3 -14  -3  163.08   19.50
  -3 -14   3  135.29   25.80
   3  14  -3  157.48   16.40
  -3  14   3  139.49   16.00
   3  14  -3  127.49   18.40
  -2 -14   3   31.60   17.10
   2 -14  -3   21.30    6.30
   2 -14  -3   28.20   13.80
  -2 -14   3   16.80   19.70
  -2 -14   3   25.90   16.90
   2 -14  -3   20.20   10.40
   2 -14  -3   15.40    7.60
   2  14  -3   11.80    9.20
  -2  14   3   15.10    8.00
   2  14  -3   24.80    8.70
  -1 -14   3   45.00   18.70
   1 -14  -3   31.40   10.50
   1 -14  -3   27.20   11.20
  -1 -14   3   22.50   15.80
  -1 -14   3   13.50   22.90
   1 -14  -3   18.60    5.70
   1  14  -3   27.00    8.70
  -1  14   3   22.50    8.40
   1  14  -3   29.40    8.20
  -1  14   3   26.00    5.60
   0 -14  -3  214.98   23.40
   0 -14  -3  261.97   15.80
   0 -14  -3  262.57   24.20
   0 -14   3  269.67   32.70
   0 -14   3  252.37   27.20
   0 -14   3  339.17   51.89
   0  14   3  284.37   19.60
   0  14   3  257.77   15.20
   0  14  -3  271.77   21.40
   0  14   3  243.18   19.30
   0  14   3  231.38   16.00
   0  14  -3  251.77   16.20
   0  14  -3  272.77   19.10
  -1 -14  -3  329.37   19.60
   1 -14   3  326.07   34.60
   1 -14   3  351.46   31.20
  -1 -14  -3  333.87   28.20
  -1 -14  -3  344.17   26.90
   1  14   3  356.86   21.00
   1  14   3  383.46   23.30
   1  14   3  352.36   23.60
  -1  14  -3  358.96   26.10
   1  14   3  343.37   24.30
   2 -14   3   84.69   24.90
  -2 -14  -3   88.69   16.10
   2 -14   3  105.69   21.60
  -2 -14  -3   95.79   16.80
   2 -14   3  116.99   18.80
   2  14   3   98.39   13.40
  -2  14  -3   98.09   13.50
   2  14   3  112.49   14.50
   3 -14   3   11.60   17.20
   3 -14   3    9.20   14.10
  -3 -14  -3   16.40   13.60
  -3 -14  -3   12.40   10.20
   3 -14   3    4.30   17.10
   3  14   3   11.20    7.10
  -3  14  -3   18.40   10.20
   3  14   3   16.00   10.40
   4 -14   3    8.80   14.60
  -4 -14  -3    8.80   14.90
   4 -14   3   19.00   14.00
   4 -14   3   24.40   17.40
   4  14   3   27.50   12.30
  -4  14  -3   23.20   11.10
   5 -14   3   78.09   19.10
  -5 -14  -3  126.59   21.40
   5 -14   3   66.49   19.60
   5 -14   3   96.79   16.20
   5  14   3  117.79   17.60
  -5  14  -3   93.29   15.20
  -6 -14  -3   15.30   18.40
   6 -14   3   23.90   16.50
   6 -14   3   -6.60   17.50
  -6  14  -3    6.80   12.80
   6  14   3   10.60   14.50
  -6 -15   3   82.49   27.30
   6 -15  -3   78.19   16.00
  -6 -15   3   96.49   20.50
   6 -15  -3   52.19   15.40
  -6 -15   3   59.39   24.50
  -6  15   3   85.19   14.80
   6  15  -3   66.99   18.00
   5 -15  -3   57.29   14.30
  -5 -15   3   45.60   23.70
  -5 -15   3   35.30   23.90
  -5 -15   3   68.59   17.90
   5 -15  -3   23.10   13.00
   5  15  -3   41.20    9.50
  -5  15   3   62.79   13.40
   5  15  -3   47.50   15.60
  -4 -15   3   -8.00   15.80
  -4 -15   3   41.40   22.10
   4 -15  -3    9.80   14.10
  -4 -15   3    1.10   20.80
   4 -15  -3    0.30   11.90
  -4  15   3   12.20   10.00
   4  15  -3   15.50   12.80
   4  15  -3   13.80    8.20
   3 -15  -3   16.20   14.70
  -3 -15   3    2.60   21.20
  -3 -15   3   11.90   21.30
   3 -15  -3   13.00   12.30
   3  15  -3   -0.20   10.50
  -3  15   3    7.30    9.40
   3  15  -3    4.80    8.50
  -2 -15   3   30.90   19.10
  -2 -15   3   60.99   19.70
   2 -15  -3   45.90   12.90
  -2 -15   3   32.00   23.20
   2 -15  -3   45.00   14.40
  -2  15   3   40.20    9.80
   2  15  -3   36.70    9.70
   2  15  -3   26.60   10.50
  -1 -15   3    0.70   15.90
   1 -15  -3    8.60   11.80
  -1 -15   3    1.00   17.90
   1 -15  -3    7.30   11.60
   1 -15  -3   -2.30    6.00
  -1 -15   3  -33.40   23.30
   1  15  -3   -0.80    7.60
  -1  15   3    4.20    5.50
   1  15  -3    3.20    8.30
  -1  15   3   -8.70    8.30
   0 -15   3   15.60   15.50
   0 -15   3   10.30   28.50
   0 -15  -3   10.90    9.90
   0 -15  -3    5.80    5.20
   0 -15   3    8.50   17.60
   0 -15  -3   10.30   12.00
   0  15  -3    6.00    8.10
   0  15  -3    6.20    8.10
   0  15   3   14.50    6.30
   0  15   3   10.00    8.00
   0  15  -3    6.10    4.50
  -1 -15  -3   51.59    5.60
  -1 -15  -3   43.50   14.10
   1 -15   3   39.90   16.30
  -1 -15  -3   33.90   10.20
   1 -15   3   18.30   28.10
   1 -15   3   64.79   22.20
   1  15   3   38.80    9.60
  -1  15  -3   24.60    9.60
   1  15   3   49.30    6.80
   1  15   3   38.60    8.90
  -2 -15  -3  180.68   21.60
   2 -15   3  213.08   26.00
   2 -15   3  251.77   45.00
   2 -15   3  189.28   28.10
  -2 -15  -3  204.58   25.50
   2  15   3  201.28   18.50
  -2  15  -3  197.28   21.80
   2  15   3  200.58   18.70
   3 -15   3  248.08   36.30
  -3 -15  -3  303.17   30.50
   3 -15   3  337.37   29.70
  -3 -15  -3  274.57   27.10
   3 -15   3  259.17   40.60
  -3  15  -3  276.97   26.30
   3  15   3  302.67   24.20
   3  15   3  290.27   21.90
  -4 -15  -3  289.67   31.50
   4 -15   3  288.17   27.60
   4 -15   3  240.68   35.50
   4  15   3  269.77   25.70
  -4  15  -3  284.87   27.30
  -5 -15  -3   30.20   17.00
   5 -15   3   12.50   18.30
   5 -15   3    3.10   16.80
   5  15   3   -2.80   13.80
  -5  15  -3   19.20   13.30
   6 -15   3   11.20   18.20
   6 -15   3   15.40   18.60
  -6 -15  -3   13.10   20.00
  -6  15  -3   21.80   14.40
   6  15   3   15.20   15.00
  -6 -16   3   -9.60   24.80
  -6 -16   3   -3.10   18.50
  -6 -16   3  -13.50   24.20
   6 -16  -3   -2.80   14.60
  -6  16   3   24.10   11.70
   6  16  -3  -10.60   14.70
  -5 -16   3    1.70   16.90
  -5 -16   3    2.80   24.90
   5 -16  -3   10.00   14.60
  -5 -16   3   20.20   25.80
   5 -16  -3    8.60   15.10
   5  16  -3    7.40   14.30
  -5  16   3   15.10   11.70
   5  16  -3   18.10    9.70
  -4 -16   3   57.99   21.10
   4 -16  -3   65.69   17.70
   4 -16  -3   64.69   15.70
  -4 -16   3   70.19   24.70
  -4 -16   3   77.39   27.70
   4  16  -3   78.59   12.20
  -4  16   3   73.79   13.70
   4  16  -3   75.39   15.90
   3 -16  -3   15.00   15.50
  -3 -16   3    0.80   24.40
  -3 -16   3    4.70   23.00
   3 -16  -3    9.50   13.50
   3  16  -3  -18.30   10.40
  -3  16   3    0.80   10.40
   3  16  -3   11.00    9.50
  -2 -16   3   93.19   22.20
  -2 -16   3   38.60   24.30
   2 -16  -3   63.39   15.30
   2 -16  -3   55.89   15.00
  -2 -16   3   58.09   28.00
  -2  16   3   54.89   11.10
   2  16  -3   49.99   11.30
   2  16  -3   68.69   12.20
   1 -16  -3   11.20   11.50
  -1 -16   3   -2.90   17.20
  -1 -16   3   -5.90   25.80
   1 -16  -3   11.40   13.20
  -1 -16   3  -10.70   20.90
  -1  16   3   -1.30    9.40
   1  16  -3   18.30    9.90
   1  16  -3  -11.90    7.70
   0 -16  -3   21.40   13.80
   0 -16   3    3.50   30.80
   0 -16  -3    8.00    9.80
   0 -16   3   10.60   17.60
   0 -16   3  -20.60   20.50
   0  16  -3   12.50    7.60
   0  16   3    5.50    8.70
   0  16  -3   13.70   10.00
  -1 -16  -3  221.28   23.10
   1 -16   3  275.97   41.90
   1 -16   3  213.68   28.60
  -1 -16  -3  197.88   27.20
   1 -16   3  210.68   31.10
  -1  16  -3  216.18   22.80
   1  16   3  212.68   18.70
   1  16   3  211.98   20.00
   2 -16   3   17.80   26.30
   2 -16   3   40.00   21.60
   2 -16   3   21.70   14.90
  -2 -16  -3   38.30   17.30
  -2 -16  -3   34.00   10.90
   2  16   3   23.70    9.10
  -2  16  -3   19.20   12.10
   2  16   3   28.20   10.00
   3 -16   3    7.50   14.30
  -3 -16  -3   -2.60   11.20
   3 -16   3   -7.60   21.40
   3 -16   3   -1.20   19.90
  -3 -16  -3   -5.60   17.10
   3  16   3    9.60    8.10
   3  16   3   -6.80   10.40
  -3  16  -3   11.10   11.10
   4 -16   3   35.60   22.10
   4 -16   3   54.29   16.20
  -4 -16  -3   58.79   20.10
   4 -16   3   37.30   22.50
  -4  16  -3   48.00   13.90
   4  16   3   48.00   14.50
   5 -16   3   17.90   21.10
  -5 -16  -3   30.00   19.10
   5 -16   3   18.00   19.60
  -5  16  -3   30.10   14.30
   5  16   3   28.90   14.90
  -5 -17   3   -1.60   25.60
  -5 -17   3   -5.80   25.50
  -5 -17   3   14.70   19.80
   5 -17  -3   28.90   16.60
   5  17  -3   -9.30   13.60
   5  17  -3   11.40   10.20
  -5  17   3   -3.00   11.80
  -4 -17   3   57.19   21.10
  -4 -17   3   25.10   27.20
   4 -17  -3   41.20   17.40
  -4 -17   3   37.70   26.70
   4 -17  -3   49.70   19.00
   4  17  -3   34.50   11.60
  -4  17   3   45.70   13.20
   4  17  -3   40.30   14.50
  -3 -17   3   20.10   27.70
   3 -17  -3   26.20   16.30
   3 -17  -3   19.30   15.90
  -3 -17   3   44.00   25.10
   3  17  -3    6.90   10.20
  -3  17   3   44.00   12.20
   3  17  -3   33.00   12.30
  -2 -17   3   52.09   26.50
   2 -17  -3    5.30   15.00
   2 -17  -3   20.80   14.30
  -2 -17   3   27.00   29.60
   2  17  -3   13.40   10.90
  -2  17   3   10.50   10.50
   2  17  -3   -0.20    9.40
  -1 -17   3   72.59   23.20
  -1 -17   3   53.99   33.70
   1 -17  -3   65.19   14.80
  -1 -17   3   62.99   25.00
   1 -17  -3   68.99   16.80
   1  17  -3   64.79   13.30
  -1  17   3   60.39   12.00
   1  17  -3   57.99   10.50
   0 -17  -3   43.30   16.30
   0 -17   3   38.10   20.60
   0 -17   3   39.80   35.10
   0 -17  -3   33.40   12.20
   0 -17   3   23.80   26.50
   0  17  -3   39.60   12.00
   0  17   3   30.50   10.20
   0  17  -3   41.00    7.70
   1 -17   3  126.29   22.50
  -1 -17  -3  129.89   21.50
  -1 -17  -3   92.59   14.60
   1 -17   3  103.09   30.00
   1 -17   3  124.09   37.70
   1  17   3  113.49   17.40
   1  17   3   95.99   13.00
  -1  17  -3   92.79   15.50
   2 -17   3   60.19   18.00
  -2 -17  -3   47.90   17.70
   2 -17   3   49.60   30.60
  -2 -17  -3   44.90   13.10
   2 -17   3   41.20   25.00
   2  17   3   54.29   11.10
  -2  17  -3   38.60   13.50
   2  17   3   52.89   11.20
   3 -17   3   12.70   15.50
  -3 -17  -3   -4.60   17.50
   3 -17   3   -6.70   25.80
   3 -17   3   -5.30   22.20
  -3 -17  -3    7.50   12.40
   3  17   3    5.50   11.40
   3  17   3   -3.60    8.60
  -3  17  -3    2.40   12.30
  -4 -17  -3   57.79   19.80
   4 -17   3   16.60   21.60
   4 -17   3   57.89   25.70
   4  17   3   67.49   15.10
  -4  17  -3   58.39   14.40
   5 -17   3   24.10   22.60
   5 -17   3   17.10   21.30
  -5 -17  -3   64.29   22.80
   5  17   3   18.90   14.30
  -5  17  -3   57.99   16.30
   4 -18  -3   43.80   18.70
  -4 -18   3   43.60   29.20
  -4 -18   3   22.20   30.40
  -4 -18   3   40.90   23.60
   4  18  -3   51.49   13.30
  -4  18   3   28.80   12.80
   4  18  -3   20.40   13.90
  -3 -18   3   20.80   29.90
  -3 -18   3   33.20   31.70
   3 -18  -3   55.29   19.20
   3  18  -3   45.80   13.90
  -3  18   3   52.89   12.20
   3  18  -3   31.90   12.90
  -2 -18   3  178.18   36.80
   2 -18  -3  123.49   20.30
   2 -18  -3  154.88   23.70
  -2 -18   3  179.98   41.70
   2  18  -3  122.29   17.10
   2  18  -3  132.29   17.90
  -2  18   3  128.09   17.20
  -1 -18   3   -5.00   35.40
   1 -18  -3   27.80   18.10
  -1 -18   3   38.70   24.60
   1 -18  -3    5.90   13.00
  -1 -18   3   -6.30   23.80
   1  18  -3    6.90    8.80
  -1  18   3   20.50   11.50
   1  18  -3    9.00   11.20
   0 -18   3   74.59   24.50
   0 -18  -3   50.49   20.00
   0 -18  -3   53.99   14.90
   0 -18   3   43.90   27.10
   0 -18   3   76.99   41.60
   0  18  -3   49.80   13.10
   0  18   3   85.19   13.70
  -1 -18  -3   14.60   18.80
   1 -18   3    0.70   24.60
   1 -18   3    9.50   19.10
  -1 -18  -3    8.80   11.30
   1 -18   3    7.80   35.70
  -1  18  -3   26.10   11.80
   1  18   3    9.50   10.80
   2 -18   3   25.40   26.30
   2 -18   3   48.00   34.50
   2 -18   3   45.70   19.20
  -2 -18  -3   28.60   19.30
  -2 -18  -3   39.00   14.20
  -2  18  -3   21.70   11.70
   2  18   3   41.20   11.40
   2  18   3   38.20   10.60
  -3 -18  -3    1.90   18.40
   3 -18   3   12.10   29.50
   3 -18   3   12.50   24.90
   3 -18   3   14.80   16.50
   3  18   3    1.40   11.60
  -3  18  -3    2.60   12.60
   3  18   3   -5.40    9.90
   4 -18   3  -23.50   21.10
   4 -18   3   12.30   25.70
  -4 -18  -3   -0.80   18.60
  -4  18  -3   -2.40   13.40
   4  18   3  -13.90   12.80
  -3 -19   3   85.39   38.50
   3 -19  -3  108.29   23.50
  -3 -19   3   82.19   35.60
   3  19  -3   88.69   15.80
  -3  19   3  101.79   16.40
   3  19  -3   93.89   16.20
  -2 -19   3   -1.50   29.10
   2 -19  -3   -5.10   19.00
  -2 -19   3  -25.60   35.60
   2  19  -3   -8.50   10.30
   2  19  -3   14.30   12.80
  -2  19   3   17.30   12.20
  -1 -19   3    5.00   39.40
   1 -19  -3   11.90   19.70
  -1 -19   3    0.10   28.50
  -1 -19   3   37.00   26.20
   1  19  -3    7.20   12.40
  -1  19   3    5.30   10.50
   0 -19   3   -9.00   40.40
   0 -19  -3   16.90   19.60
   0 -19   3  -11.90   23.10
   0 -19   3  -40.70   29.00
   0  19   3    9.10   11.20
   0  19  -3    1.40   10.90
   1 -19   3   -5.30   20.50
   1 -19   3  -29.80   37.90
  -1 -19  -3   -8.90   12.40
  -1 -19  -3    8.20   19.50
   1 -19   3  -39.90   26.10
  -1  19  -3    0.40   12.90
   1  19   3   -1.80   10.50
   2 -19   3  -31.80   24.20
  -2 -19  -3  -12.90   13.40
   2 -19   3   -6.00   19.10
   2 -19   3   15.40   36.00
  -2 -19  -3   -3.30   20.20
  -2  19  -3    7.70   12.90
   2  19   3   -1.60   10.70
   3 -19   3  -30.80   24.70
   3 -19   3   26.40   30.60
  -3 -19  -3   -6.80   22.30
  -3  19  -3    8.90   13.60
   3  19   3   15.10   11.80
   3  19   3   13.80   10.80
  -2 -20   3   36.20   41.10
   2 -20  -3   83.59   23.90
  -2 -20   3   99.59   40.50
   2  20  -3   79.89   15.80
  -2  20   3   57.29   14.50
   1 -20  -3   39.80   24.10
  -1 -20   3    2.20   31.30
  -1 -20   3   23.30   40.70
   1  20  -3   21.10   14.10
  -1  20   3   43.60   13.20
   0 -20  -3   40.00   22.80
   0 -20   3   25.20   27.40
   0 -20   3   61.09   31.80
   0 -20   3    4.70   41.80
   0  20   3   48.10   13.10
   0  20  -3   13.20   13.20
   1 -20   3   -8.10   22.80
   1 -20   3   92.69   43.00
  -1 -20  -3   11.70   22.90
   1 -20   3  -20.00   28.80
  -1  20  -3   28.80   13.60
   1  20   3   23.80   13.00
   2 -20   3  -11.30   28.80
   2 -20   3   40.00   40.20
  -2 -20  -3  -14.80   21.40
  -2  20  -3  -21.60   13.70
   2  20   3  -26.10   11.00
   9   0  -4    4.70   14.40
  -9   0   4   39.90   18.60
   8   0  -4   85.59   15.50
  -8   0   4  126.79   19.40
   7   0  -4   -6.30    9.60
   7   0  -4   -2.70    2.70
  -7   0   4    2.00   12.00
   6   0  -4  559.94   31.20
  -6   0   4  565.24   35.40
   6   0  -4  564.64   31.90
   5   0  -4    4.40    5.60
  -5   0   4    3.00    4.60
  -5   0   4    2.10    6.80
   5   0  -4   -2.20    2.60
   5   0  -4   -1.70    2.80
  -4   0   4  551.44   30.30
   4   0  -4  537.85   32.50
   4   0  -4  551.44   31.20
   4   0  -4  545.55   29.90
  -4   0   4  548.85   32.40
   3   0  -4   -0.50    1.60
  -3   0   4    0.90    5.60
   3   0  -4   -0.30    2.90
  -3   0   4    2.80    4.10
  -3   0   4   -2.00    1.80
  -3   0   4   -1.80    3.50
   3   0  -4   -2.30    2.70
  -2   0   4  230.08   15.20
  -2   0   4  229.18   12.80
   2   0  -4  235.08   14.30
  -2   0   4  241.68   14.80
   2   0  -4  246.38   12.90
   2   0  -4  235.88   14.70
  -2   0   4  214.88   14.70
   1   0  -4    3.90    2.40
  -1   0   4   -3.10    4.90
   1   0  -4    5.50    3.60
  -1   0   4    2.20    2.50
   0   0  -4    8.20    4.50
   0   0   4   12.80    5.00
   0   0  -4   -0.60    4.70
   1   0   4    8.60    4.50
  -1   0  -4    1.20    4.00
   1   0   4    2.60    3.20
   1   0   4   -1.60    2.40
  -2   0  -4 2719.73  144.69
   2   0   4 2482.25  143.59
   2   0   4 2874.01  144.39
   2   0   4 2766.02  143.69
   3   0   4    4.30    5.40
   3   0   4    9.50    4.00
  -3   0  -4    6.60    3.80
   4   0   4  187.28   14.00
  -4   0  -4  201.08   14.60
  -4   0  -4  208.58   14.20
   4   0   4  187.58   14.70
   5   0   4    2.50    7.20
  -5   0  -4    0.20    6.90
  -5   0  -4    8.40    3.10
  -5   0  -4   10.80    5.40
   6   0   4  138.19   15.30
  -6   0  -4  149.69   15.10
  -6   0  -4  150.78    9.80
  -7   0  -4   11.40   10.40
   7   0   4    2.50   10.00
   8   0   4    4.10   12.10
  -8   0  -4   26.10   13.50
  -9   0  -4   15.80   14.90
   9   0   4   10.10   14.70
  -9  -1   4   84.09   21.30
   9  -1  -4   68.39   15.70
  -9   1   4   91.19   19.60
   9   1  -4   67.19   17.10
  -8  -1   4   59.79   17.30
   8  -1  -4   40.90   12.80
   8   1  -4   61.99   14.50
  -8   1   4   58.19   17.40
  -7  -1   4   12.90   12.40
   7  -1  -4   -3.50    6.00
   7  -1  -4    1.20    3.10
   7   1  -4   -1.00    2.40
  -7   1   4    8.00   11.40
   7   1  -4  -10.70    9.80
   6  -1  -4  335.17   20.20
  -6  -1   4  373.56   23.90
  -6  -1   4  379.86   25.10
   6  -1  -4  354.46   20.80
   6   1  -4  339.17   19.80
   6   1  -4  346.77   20.90
  -6   1   4  325.87   24.70
   5  -1  -4 2019.10  104.49
   5  -1  -4 2016.10  105.89
  -5  -1   4 1875.81  106.49
   5  -1  -4 2033.20  104.79
  -5  -1   4 1972.00  105.29
  -5   1   4 1951.50  106.39
   5   1  -4 1855.01  104.29
   5   1  -4 2012.50  104.69
   4  -1  -4 1156.98   59.69
   4  -1  -4 1130.39   60.89
   4  -1  -4 1115.89   60.49
  -4  -1   4 1114.59   63.59
  -4  -1   4 1079.59   60.29
   4  -1  -4 1152.88   62.29
  -4  -1   4 1089.89   61.89
   4   1  -4 1126.59   59.89
  -4   1   4 1090.09   61.59
   4   1  -4 1110.89   62.49
   4   1  -4 1151.18   61.29
   3  -1  -4  139.89    9.70
  -3  -1   4  134.09   10.80
  -3  -1   4  125.89   12.60
   3  -1  -4  137.49    7.90
  -3  -1   4  136.69   11.70
   3  -1  -4  139.09   10.60
  -3  -1   4  132.69    8.70
   3   1  -4  139.09   10.80
   3   1  -4  137.69    8.30
  -3   1   4  112.79   10.90
   3   1  -4  138.49   10.10
   2  -1  -4  518.05   28.40
  -2  -1   4  500.85   29.40
   2  -1  -4  526.15   28.60
  -2  -1   4  503.15   29.90
  -2  -1   4  501.65   27.50
   2   1  -4  537.85   29.20
   2   1  -4  516.15   28.60
  -2   1   4  491.65   28.70
  -2   1   4  505.95   28.60
  -2   1   4  481.25   28.30
  -1  -1   4   35.60    7.60
  -1  -1   4   59.39    7.30
   1  -1  -4   44.00    6.30
   1  -1  -4   54.99    5.30
  -1   1   4   53.49    3.40
   1   1  -4   34.60    6.00
  -1   1   4   35.30    6.60
   1   1  -4   49.80    6.00
  -1   1   4   56.19    5.20
   0  -1  -4 2689.43  143.29
   0  -1   4 2394.46  142.99
   0   1   4 2817.02  140.39
   0   1  -4 2746.73  143.09
   1  -1   4  455.35   28.60
  -1  -1  -4  476.35   28.80
   1  -1   4  486.35   28.40
  -1  -1  -4  492.05   27.10
   1   1   4  527.05   27.40
   1   1   4  453.35   27.40
   1   1   4  502.55   28.00
  -1   1  -4  502.85   29.70
  -2  -1  -4 4177.68  216.98
   2  -1   4 3978.60  217.08
  -2  -1  -4 4135.79  218.08
   2  -1   4 3641.44  217.58
   2  -1   4 4137.79  217.28
   2  -1   4 4178.08  217.68
   2   1   4 4232.68  216.68
  -2   1  -4 4359.16  218.18
   2   1   4 3900.31  217.08
   2   1   4 4374.16  217.48
  -3  -1  -4 5217.18  281.67
   3  -1   4 5295.77  282.57
  -3  -1  -4 5356.16  282.47
  -3  -1  -4 5099.19  280.87
   3  -1   4 5185.98  281.57
   3  -1   4 5531.45  281.87
  -3   1  -4 5596.34  282.27
   3   1   4 5445.06  281.27
   3   1   4 5133.69  281.57
   3   1   4 5527.55  282.47
   4  -1   4  870.71   49.30
  -4  -1  -4  864.51   49.90
   4  -1   4  862.01   49.50
  -4  -1  -4  914.91   48.90
   4   1   4  903.31   48.90
   4   1   4  873.71   49.50
  -4   1  -4  884.11   49.40
  -4   1  -4  886.81   48.90
   5  -1   4  823.32   47.60
  -5  -1  -4  861.31   47.10
  -5  -1  -4  730.63   45.40
  -5   1  -4  890.51   47.30
  -5   1  -4  827.12   46.00
  -5   1  -4  881.61   47.50
   5   1   4  845.82   47.80
  -6  -1  -4  226.58   17.90
  -6  -1  -4  214.98   12.90
   6  -1   4  233.18   18.30
  -6   1  -4  235.28   18.60
  -6   1  -4  214.58   14.00
   6   1   4  215.28   18.70
  -7  -1  -4  309.37   22.90
   7  -1   4  295.87   23.10
  -7   1  -4  316.17   23.10
  -7   1  -4  275.37   16.90
   7   1   4  297.27   23.40
   8  -1   4   26.80   13.20
  -8  -1  -4   42.70   13.40
   8   1   4   17.00   13.20
  -8   1  -4   26.10   13.30
   9  -1   4    3.60   14.40
  -9  -1  -4   14.30   14.90
   9   1   4   -9.80   14.10
  -9   1  -4  -16.80   14.50
  -9  -2   4  124.19   22.10
   9  -2  -4   90.59   16.80
   9   2  -4   97.99   19.30
  -9   2   4  141.09   21.80
  -8  -2   4   96.99   18.70
   8  -2  -4   66.59   13.20
   8   2  -4   46.40   14.60
  -8   2   4   96.79   17.30
   7  -2  -4   -3.10    5.80
   7  -2  -4    4.00    3.40
  -7  -2   4    4.90    8.10
  -7  -2   4    6.00   11.80
  -7   2   4   -0.80   11.00
   7   2  -4   -3.20   10.50
   6  -2  -4  288.17   17.40
   6  -2  -4  287.57   17.60
  -6  -2   4  291.47   21.00
  -6  -2   4  280.27   21.90
   6   2  -4  272.57   16.40
  -6   2   4  304.87   21.90
   6   2  -4  278.57   18.10
   5  -2  -4   32.40    4.50
   5  -2  -4   32.10    4.70
  -5  -2   4   39.60    9.70
   5  -2  -4   37.50    5.80
   5   2  -4   39.20    5.60
  -5   2   4   37.00    8.70
  -4  -2   4 1539.55   89.19
  -4  -2   4 1543.35   86.19
  -4  -2   4 1626.94   87.69
   4  -2  -4 1654.43   86.39
   4  -2  -4 1630.14   87.79
   4  -2  -4 1639.74   86.29
   4  -2  -4 1669.33   85.29
   4   2  -4 1613.54   87.09
   4   2  -4 1606.64   85.69
  -4   2   4 1579.94   87.09
   4   2  -4 1612.74   88.29
  -3  -2   4   46.30    8.10
   3  -2  -4   47.70    3.40
   3  -2  -4   41.50    6.30
  -3  -2   4   43.10    5.40
  -3  -2   4   43.70    7.70
   3  -2  -4   39.60    5.60
   3  -2  -4   42.40    5.40
   3  -2  -4   38.20    5.50
  -3  -2   4   44.90    7.20
  -3   2   4   48.20    7.20
   3   2  -4   47.00    6.00
   3   2  -4   41.20    4.40
   3   2  -4   46.00    7.00
   2  -2  -4 1174.18   61.39
   2  -2  -4 1158.08   61.49
  -2  -2   4 1137.99   61.09
  -2  -2   4 1079.69   62.69
  -2  -2   4 1076.89   63.29
   2   2  -4 1195.98   62.49
  -2   2   4 1106.29   61.39
  -2   2   4 1109.09   60.99
   2   2  -4 1219.48   60.79
   2   2  -4 1159.58   61.79
  -2   2   4 1135.59   61.49
   1  -2  -4 2087.09  101.99
  -1  -2   4 1785.12  105.49
   1  -2  -4 1970.20  103.89
  -1  -2   4 1779.92  103.59
   1  -2  -4 2027.40  102.69
  -1  -2   4 1758.52  105.19
   1   2  -4 2195.38  104.19
   1   2  -4 2040.10  103.79
  -1   2   4 1949.70  102.79
  -1   2   4 1699.03  104.09
  -1   2   4 1975.70  102.59
  -1   2   4 1992.50  101.89
   0  -2  -4  729.53   40.90
   0  -2   4  647.54   42.00
   0  -2  -4  698.23   38.00
   0   2   4  696.23   38.10
   0   2  -4  792.52   40.80
   0   2   4  681.63   39.90
  -1  -2  -4   45.00    6.10
  -1  -2  -4   39.90    5.10
   1  -2   4   50.89    7.40
   1  -2   4   33.60    6.40
  -1   2  -4   49.00    8.20
   1   2   4   48.20    5.30
  -1   2  -4   39.40    7.60
   1   2   4   45.20    6.00
  -2  -2  -4 1476.25   81.19
  -2  -2  -4 1516.45   80.29
   2  -2   4 1338.57   80.49
   2  -2   4 1443.96   80.39
   2  -2   4 1384.16   81.39
   2   2   4 1581.34   79.59
   2   2   4 1607.94   80.69
  -2   2  -4 1585.14   81.39
   2   2   4 1522.35   80.59
  -3  -2  -4   14.70    4.20
   3  -2   4    3.90    5.10
   3  -2   4    9.20    4.60
  -3  -2  -4   11.10    4.20
   3  -2   4    8.90    5.10
   3  -2   4   10.70    6.40
  -3  -2  -4   10.20    5.20
  -3   2  -4   13.60    4.10
   3   2   4    3.00    5.50
   3   2   4   15.20    4.90
  -3   2  -4   10.90    4.30
   3   2   4    9.00    3.40
  -4  -2  -4 1086.49   64.79
  -4  -2  -4 1226.38   66.09
  -4  -2  -4 1189.68   66.69
   4  -2   4 1230.28   65.59
   4   2   4 1259.37   65.19
   4   2   4 1195.58   65.99
  -4   2  -4 1233.68   65.39
  -4   2  -4 1055.29   65.09
  -4   2  -4 1306.77   65.79
  -5  -2  -4   13.30    7.10
   5  -2   4   17.10    7.60
  -5  -2  -4    5.60    7.70
  -5   2  -4    7.90    7.60
   5   2   4   12.70    7.50
  -5   2  -4   21.10    4.90
  -5   2  -4   26.00    5.00
  -6  -2  -4  566.04   33.80
   6  -2   4  552.64   34.50
  -6   2  -4  573.24   34.40
   6   2   4  561.64   35.10
  -6   2  -4  549.54   31.90
  -7  -2  -4  296.67   22.00
   7  -2   4  282.07   23.00
  -7   2  -4  267.97   17.10
   7   2   4  284.97   23.50
  -7   2  -4  271.37   23.10
   8  -2   4   -6.00   11.50
  -8  -2  -4   -7.40   11.80
   8   2   4   -8.80   12.40
  -8   2  -4    7.30   13.40
   9  -2   4   60.79   16.40
  -9  -2  -4   64.69   16.80
  -9   2  -4   65.49   16.20
   9   2   4   39.70   16.40
  -9  -3   4   29.80   19.50
   9  -3  -4   45.70   13.40
   9   3  -4   26.90   16.30
  -9   3   4   56.99   17.90
  -8  -3   4   26.30   16.70
   8  -3  -4   12.00   10.30
  -8  -3   4    6.30    9.70
   8   3  -4   -2.10   12.30
  -8   3   4   41.30   15.50
  -7  -3   4   34.20    9.40
   7  -3  -4   35.20    5.20
  -7  -3   4   60.89   14.20
   7  -3  -4   23.30    6.90
   7   3  -4   29.60   12.50
  -7   3   4   49.90   13.20
  -6  -3   4   14.90   10.30
   6  -3  -4    8.30    6.30
  -6  -3   4    6.90    7.40
   6  -3  -4    9.30    3.90
   6  -3  -4    9.70    4.00
   6   3  -4    5.80    2.80
   6   3  -4   11.80    3.40
  -6   3   4   14.50    9.10
   5  -3  -4   35.80    4.60
  -5  -3   4   39.00    7.60
  -5  -3   4   50.39   10.30
  -5  -3   4   37.10    9.70
   5  -3  -4   40.90    6.20
   5  -3  -4   24.00    4.60
  -5   3   4   25.20    7.80
   5   3  -4   30.40    4.60
  -4  -3   4  292.77   19.50
   4  -3  -4  314.97   19.10
  -4  -3   4  317.47   23.70
  -4  -3   4  317.07   21.40
   4  -3  -4  345.07   18.90
   4  -3  -4  306.27   20.30
   4  -3  -4  325.87   17.80
   4   3  -4  315.97   18.40
  -4   3   4  294.87   20.30
  -3  -3   4 1732.03   94.89
   3  -3  -4 1875.11   95.49
   3  -3  -4 1815.02   94.59
   3  -3  -4 1839.32   93.59
  -3  -3   4 1482.95   95.99
   3  -3  -4 1855.91   95.19
  -3  -3   4 1743.53   97.79
   3  -3  -4 1705.23   93.69
  -3  -3   4 1714.13   95.99
   3  -3  -4 1871.01   95.19
   3   3  -4 1841.22   96.49
   3   3  -4 1822.02   94.29
   3   3  -4 1802.72   95.49
   2  -3  -4 1715.33   92.29
   2  -3  -4 1738.73   92.19
   2  -3  -4 1737.63   90.69
  -2  -3   4 1642.14   94.69
   2  -3  -4 1776.12   91.89
   2  -3  -4 1817.52   92.09
  -2  -3   4 1697.93   93.89
  -2  -3   4 1736.43   92.19
   2   3  -4 1843.92   91.69
  -2   3   4 1613.74   91.19
  -2   3   4 1688.33   91.99
   2   3  -4 1749.72   93.29
   2   3  -4 1705.93   92.49
  -1  -3   4   62.29   11.40
  -1  -3   4   85.59   12.00
  -1  -3   4   80.39    8.50
   1  -3  -4   92.79    5.90
   1  -3  -4   87.09    5.50
  -1   3   4   82.89    6.30
  -1   3   4   91.19    5.60
   1   3  -4   97.09    8.60
   1   3  -4   78.29    7.80
   0  -3   4  294.97   22.00
   0  -3  -4  267.97   15.80
   0  -3  -4  303.57   18.40
   0   3  -4  300.87   18.30
   0   3   4  270.07   15.90
   0   3   4  291.07   18.00
   0   3   4  246.88   16.10
  -1  -3  -4 3079.89  165.88
   1  -3   4 3306.27  168.98
  -1  -3  -4 3223.68  167.38
   1  -3   4 2981.90  166.98
   1   3   4 3375.86  166.18
   1   3   4 3076.09  166.48
  -1   3  -4 2960.60  168.78
   2  -3   4  167.48   15.10
   2  -3   4  169.18   12.50
  -2  -3  -4  182.38   12.90
   2  -3   4  138.79   11.90
  -2  -3  -4  169.88   11.90
   2   3   4  175.58   10.30
   2   3   4  157.48   12.10
   2   3   4  181.08   11.90
  -2   3  -4  197.08   12.70
  -3  -3  -4   79.69    7.00
  -3  -3  -4   75.09    9.80
   3  -3   4   64.19   12.70
  -3  -3  -4   68.99    8.20
   3  -3   4   75.59    8.50
   3  -3   4   72.69    8.50
   3   3   4   63.99    8.20
   3   3   4   74.99    9.70
  -3   3  -4   82.29    7.50
   3   3   4   79.79    6.40
  -3   3  -4   64.69    8.80
  -4  -3  -4   97.89   11.60
   4  -3   4  132.99   12.10
  -4  -3  -4  116.19   10.30
  -4   3  -4  103.59   10.70
   4   3   4  111.09    8.90
   4   3   4  104.69   12.10
  -4   3  -4  130.79    9.60
   5  -3   4   89.59   11.20
  -5  -3  -4   84.39   13.50
  -5  -3  -4   80.49    6.70
  -5  -3  -4   78.69   10.90
  -5   3  -4  104.09    8.80
   5   3   4   86.29   12.70
  -5   3  -4   90.39   11.80
  -5   3  -4  100.29   10.70
  -6  -3  -4  273.37   19.50
   6  -3   4  270.77   20.30
  -6  -3  -4  281.57   22.60
   6   3   4  265.47   21.50
  -6   3  -4  258.47   20.50
  -6   3  -4  259.97   18.30
  -7  -3  -4  216.58   19.40
   7  -3   4  218.68   20.10
  -7   3  -4  208.08   15.30
  -7   3  -4  237.98   21.10
   7   3   4  208.28   21.30
   8  -3   4   12.60   12.20
  -8  -3  -4   -1.10   12.10
  -8   3  -4   27.00   13.70
   8   3   4   11.70   13.40
   9  -3   4   39.70   16.40
  -9  -3  -4   62.89   15.70
   9   3   4   37.00   16.00
  -9   3  -4   53.39   16.90
  -9  -4   4  149.19   23.30
   9  -4  -4  130.49   19.80
  -9   4   4  181.88   24.60
   9   4  -4  137.59   24.70
   8  -4  -4  129.89   17.30
  -8  -4   4  157.38   20.00
  -8  -4   4  163.98   24.40
   8   4  -4  120.99   19.50
  -8   4   4  137.29   21.60
  -7  -4   4   13.70    8.90
   7  -4  -4    2.50    7.70
  -7  -4   4   21.60   11.90
   7  -4  -4    2.90    9.90
  -7   4   4    3.10   11.40
   7   4  -4   -0.40   11.80
   6  -4  -4   11.70    4.70
  -6  -4   4   17.00    7.80
   6  -4  -4   14.60    4.40
   6  -4  -4   23.50    6.20
  -6  -4   4   21.90   11.00
   6   4  -4   14.50   11.20
  -6   4   4   29.20   10.30
   5  -4  -4  109.19    9.10
  -5  -4   4  102.09   14.00
  -5  -4   4  113.39   13.00
   5  -4  -4   89.39    8.90
  -5  -4   4  115.79   18.20
   5  -4  -4  114.39    8.40
   5   4  -4   99.69    9.00
  -5   4   4  108.39   12.40
   5   4  -4  111.39    9.10
   4  -4  -4   76.69    8.90
   4  -4  -4   70.59    7.50
  -4  -4   4   75.69   10.40
  -4  -4   4   80.39   11.60
   4  -4  -4   81.89    7.10
  -4  -4   4   80.49   14.60
   4  -4  -4   80.29    6.40
   4   4  -4   72.29    6.80
  -4   4   4   81.29    9.70
  -3  -4   4    6.30    7.00
   3  -4  -4   -1.20    2.80
   3  -4  -4   -0.90    2.70
   3  -4  -4    3.20    3.70
   3  -4  -4    1.10    3.00
   3  -4  -4    6.10    2.30
  -3  -4   4   -1.40    6.90
  -3  -4   4    7.70    4.30
   3   4  -4    0.40    2.50
   3   4  -4    6.50    4.50
  -3   4   4    8.00    5.20
   3   4  -4    1.00    4.10
   2  -4  -4 2027.80  102.49
  -2  -4   4 1905.81  104.99
   2  -4  -4 1908.61  101.69
   2  -4  -4 1878.91  102.99
   2  -4  -4 1999.40  103.29
  -2  -4   4 1948.71  103.49
  -2  -4   4 1785.62  106.19
   2  -4  -4 2030.20  102.69
   2   4  -4 1887.41  103.99
  -2   4   4 1802.62  102.49
   2   4  -4 1926.61  103.29
   2   4  -4 2081.59  102.59
  -1  -4   4 5902.41  315.57
   1  -4  -4 5982.70  312.77
   1  -4  -4 5566.94  313.37
   1  -4  -4 6017.20  311.57
  -1  -4   4 5474.75  313.77
  -1   4   4 6252.67  311.77
   1   4  -4 6511.55  313.97
   1   4  -4 6313.77  313.17
  -1   4   4 5053.59  312.67
  -1   4   4 5852.81  311.77
   1   4  -4 6402.66  312.47
   0  -4  -4 3439.96  185.28
   0  -4  -4 3578.14  186.98
   0  -4   4 3870.71  188.48
   0  -4  -4 3551.94  185.98
   0   4   4 3043.10  184.48
   0   4   4 3535.75  185.38
   0   4   4 3384.46  184.68
   0   4   4 3776.02  186.98
  -1  -4  -4  384.16   21.80
  -1  -4  -4  380.06   22.90
   1  -4   4  346.97   26.30
   1   4   4  373.26   22.40
   1   4   4  396.06   21.80
  -1   4  -4  427.56   28.90
  -1   4  -4  310.47   24.60
   1   4   4  400.16   20.30
   2  -4   4   53.59    7.90
  -2  -4  -4   48.20    7.10
  -2  -4  -4   45.30    6.30
  -2   4  -4   42.20    6.70
   2   4   4   38.90    6.10
   2   4   4   48.20    7.10
  -2   4  -4   49.20    7.00
   2   4   4   37.60    3.90
  -3  -4  -4  159.18   10.00
   3  -4   4  135.79   12.50
  -3  -4  -4  143.09   12.80
  -3  -4  -4  146.69    9.90
  -3  -4  -4  142.59   12.80
   3  -4   4  143.79   15.80
   3  -4   4  158.38   12.30
  -3   4  -4  166.38   10.90
  -3   4  -4  125.49   12.50
   3   4   4  141.69   12.40
   3   4   4  139.99   12.00
   3   4   4  153.38    9.60
  -4  -4  -4   41.10    5.10
   4  -4   4   49.70   10.00
  -4  -4  -4   39.40    7.90
   4  -4   4   54.99    8.20
  -4  -4  -4   64.29    7.40
   4   4   4   53.69    6.00
   4   4   4   51.69    9.00
  -4   4  -4   54.19    6.30
  -4   4  -4   49.30    7.30
  -5  -4  -4    5.70    6.50
  -5  -4  -4   -3.60    7.70
  -5  -4  -4   -0.90    2.30
   5  -4   4   -1.20    6.90
   5  -4   4   -6.60    8.70
  -5   4  -4    4.60    6.20
   5   4   4   -3.90    7.70
   5   4   4   -2.50    5.20
  -5   4  -4    6.60    7.20
  -6  -4  -4  373.66   27.10
  -6  -4  -4  369.56   23.80
   6  -4   4  371.76   24.70
  -6   4  -4  341.87   24.50
   6   4   4  346.37   25.70
  -6   4  -4  363.36   23.90
   7  -4   4  603.14   36.90
  -7  -4  -4  578.04   35.90
  -7  -4  -4  583.54   39.20
  -7   4  -4  574.34   36.90
  -7   4  -4  561.14   34.80
   7   4   4  594.14   38.30
   8  -4   4  319.87   26.50
  -8  -4  -4  319.87   25.80
  -8   4  -4  321.57   27.60
   8   4   4  315.07   27.80
   9  -4   4   96.19   18.80
  -9  -4  -4  113.09   18.00
   9   4   4   82.19   19.10
  -9   4  -4   88.79   18.10
   9  -5  -4   14.10   13.00
  -9  -5   4   22.70   18.20
  -9  -5   4   39.90   14.70
   9   5  -4    6.00   15.90
  -9   5   4    9.80   16.00
  -8  -5   4  145.19   20.40
  -8  -5   4  137.29   20.70
   8  -5  -4  124.99   17.00
  -8   5   4  144.09   21.20
   8   5  -4  131.29   23.90
  -7  -5   4   17.30   12.30
  -7  -5   4    9.70    8.90
   7   5  -4  -10.60   12.10
  -7   5   4    6.80   11.20
  -6  -5   4   10.40    8.30
   6  -5  -4   19.30    5.50
   6  -5  -4   12.00    4.30
  -6  -5   4   21.50   11.20
   6   5  -4    8.20   11.40
   6   5  -4   17.20    3.20
  -6   5   4    9.90   10.10
  -5  -5   4   16.30    9.20
   5  -5  -4   -2.50    3.30
   5  -5  -4    4.20    3.90
   5  -5  -4   -3.80    4.50
  -5  -5   4   13.20    9.20
  -5  -5   4   13.70    7.60
   5   5  -4    2.20    3.30
   5   5  -4    1.20    3.70
  -5   5   4    4.70    8.10
  -4  -5   4   45.50    9.50
  -4  -5   4   36.60    8.10
   4  -5  -4   41.00    5.60
   4  -5  -4   35.60    5.80
   4  -5  -4   38.60    6.00
  -4  -5   4   41.10   10.10
   4  -5  -4   44.60    5.20
   4  -5  -4   50.19    5.60
   4   5  -4   41.30    5.90
  -4   5   4   53.49    7.90
   4   5  -4   50.29    6.00
   3  -5  -4 1072.29   57.49
  -3  -5   4 1011.70   57.99
  -3  -5   4  975.40   61.09
   3  -5  -4 1086.89   55.99
  -3  -5   4 1012.40   59.59
   3  -5  -4 1060.19   56.29
   3  -5  -4 1083.79   57.09
   3  -5  -4 1107.29   57.29
  -3   5   4 1025.00   57.09
   3   5  -4 1150.68   57.39
   3   5  -4 1062.79   56.59
   3   5  -4  991.40   58.59
   3   5  -4  970.50   57.39
  -2  -5   4  395.36   24.10
  -2  -5   4  378.76   28.70
   2  -5  -4  394.76   22.90
   2  -5  -4  351.86   22.60
   2  -5  -4  401.26   21.80
  -2  -5   4  359.76   25.50
   2  -5  -4  404.66   22.10
   2  -5  -4  388.06   21.30
   2   5  -4  402.46   22.20
  -2   5   4  370.46   22.10
   2   5  -4  401.66   23.00
   2   5  -4  391.16   23.90
  -1  -5   4  433.16   31.70
   1  -5  -4  495.65   26.60
   1  -5  -4  484.25   27.70
   1  -5  -4  508.75   26.50
  -1  -5   4  417.76   29.50
   1  -5  -4  506.65   28.50
   1   5  -4  532.05   28.50
  -1   5   4  517.85   26.70
   1   5  -4  506.85   29.00
  -1   5   4  405.76   27.20
   1   5  -4  472.95   27.90
  -1   5   4  487.35   26.40
   1   5  -4  497.25   27.30
   0  -5  -4 1483.75   83.09
   0  -5  -4 1508.65   83.79
   0  -5   4 1505.95   86.09
   0  -5  -4 1523.45   82.59
   0   5  -4 1704.03   84.09
   0   5   4 1472.65   81.59
   0   5   4 1543.15   83.79
   0   5  -4 1682.33   83.99
   0   5   4 1535.25   82.59
  -1  -5  -4  279.97   17.60
  -1  -5  -4  292.67   17.40
   1  -5   4  255.77   19.90
  -1  -5  -4  292.57   18.50
  -1   5  -4  322.37   19.30
   1   5   4  297.37   17.30
  -1   5  -4  296.17   24.60
   1   5   4  294.07   16.90
   1   5   4  274.07   18.10
  -2  -5  -4  844.72   45.40
   2  -5   4  788.52   48.60
   2  -5   4  757.72   45.40
  -2  -5  -4  793.12   44.50
  -2  -5  -4  791.22   46.10
   2   5   4  791.12   45.20
  -2   5  -4  787.02   45.80
   2   5   4  824.02   45.10
   2   5   4  821.02   43.20
  -2   5  -4  849.81   45.60
   2   5   4  818.12   45.10
  -2   5  -4  905.01   52.29
  -3  -5  -4  101.89   11.00
   3  -5   4  122.99   11.10
  -3  -5  -4  112.09    8.20
  -3  -5  -4  114.79    8.50
   3  -5   4   97.29   14.10
  -3   5  -4  116.99    8.90
   3   5   4  122.19   10.60
   3   5   4  120.09   11.00
   3   5   4  118.59    7.80
  -3   5  -4  103.99   11.70
  -4  -5  -4   61.29    7.80
   4  -5   4   59.19    8.70
  -4  -5  -4   55.69    5.90
   4  -5   4   62.89   11.10
  -4  -5  -4   56.99    8.70
  -4   5  -4   57.19    8.30
   4   5   4   61.79    9.90
   4   5   4   59.89    6.10
  -4   5  -4   72.99    6.40
  -5  -5  -4   78.19   10.30
   5  -5   4   64.99   11.40
  -5  -5  -4   49.50    5.60
  -5  -5  -4   68.39   11.00
   5  -5   4   66.89   12.70
  -5   5  -4   66.39    8.80
   5   5   4   76.99   11.40
   5   5   4   56.89    7.60
   6  -5   4  187.88   16.70
  -6  -5  -4  179.58   15.60
  -6  -5  -4  177.58   18.30
   6  -5   4  156.58   24.20
   6   5   4  143.79   18.10
  -6   5  -4  184.88   16.80
  -6   5  -4  189.08   16.00
  -7  -5  -4    2.10   12.60
   7  -5   4    0.60   12.30
   7  -5   4    1.60    9.90
  -7  -5  -4    1.60    9.20
  -7   5  -4    0.10    6.50
  -7   5  -4   12.10   11.70
   7   5   4   13.70   12.50
   8  -5   4   -9.00   13.70
   8  -5   4    1.30   12.00
  -8  -5  -4    4.90   13.50
  -8  -5  -4   17.90   11.70
  -8   5  -4   28.30   13.20
   8   5   4   -6.70   13.20
   9  -5   4   48.90   20.00
   9  -5   4   84.99   18.10
  -9  -5  -4   95.89   17.30
  -9   5  -4   98.99   18.40
   9   5   4   59.59   18.00
  -9  -6   4   17.20   18.10
  -9  -6   4   15.60   15.20
   9   6  -4  -18.70   15.00
  -9   6   4   17.40   15.30
  -8  -6   4  133.79   21.20
  -8  -6   4  101.39   15.80
   8  -6  -4  110.59   16.10
  -8   6   4  115.99   17.60
   8   6  -4  121.79   20.10
  -7  -6   4  298.77   25.70
  -7  -6   4  253.87   23.50
  -7   6   4  262.57   23.50
   7   6  -4  257.67   26.10
  -6  -6   4  172.48   19.60
   6  -6  -4  172.68   12.30
   6  -6  -4  150.08   12.10
  -6  -6   4  149.88   18.10
  -6   6   4  143.19   16.60
   6   6  -4  131.09   19.70
   6   6  -4  154.28   10.40
  -5  -6   4  109.99   20.00
  -5  -6   4  106.09   14.40
   5  -6  -4  108.99    8.80
   5  -6  -4   96.49    9.00
  -5  -6   4  103.39   15.00
   5   6  -4  104.69    9.10
  -5   6   4  100.19   13.40
   5   6  -4   93.99   16.40
   4  -6  -4    1.90    4.20
   4  -6  -4    9.30    4.10
  -4  -6   4   19.60    9.30
   4  -6  -4    8.90    3.50
   4  -6  -4   10.30    4.30
  -4  -6   4   14.10    7.70
  -4  -6   4   12.80    9.30
   4   6  -4    6.10    4.30
   4   6  -4    7.90    4.30
  -4   6   4   17.90    6.80
   3  -6  -4 2509.65  128.89
   3  -6  -4 2361.46  127.89
  -3  -6   4 2372.66  131.49
  -3  -6   4 2343.57  130.09
   3  -6  -4 2526.85  129.59
   3  -6  -4 2345.17  127.79
  -3  -6   4 2287.17  133.29
   3   6  -4 2482.75  128.39
  -3   6   4 2427.86  128.69
   3   6  -4 2513.25  128.99
   2  -6  -4  165.48   10.50
  -2  -6   4  172.68   20.70
   2  -6  -4  182.18   11.70
  -2  -6   4  174.88   15.00
  -2  -6   4  151.18   15.60
   2  -6  -4  173.88   12.20
   2  -6  -4  163.58   10.90
   2   6  -4  169.38   12.90
   2   6  -4  158.58   11.60
   2   6  -4  170.58   11.30
   2   6  -4  157.68   13.00
  -2   6   4  160.78   11.10
   1  -6  -4   45.70    5.40
  -1  -6   4   36.90   13.00
   1  -6  -4   41.80    6.60
  -1  -6   4   37.50   11.60
   1  -6  -4   38.90    5.20
  -1  -6   4   33.80    8.70
   1  -6  -4   36.80    4.30
  -1   6   4   50.59    5.10
   1   6  -4   48.90    6.80
  -1   6   4   34.90    4.30
  -1   6   4   36.50    4.90
   1   6  -4   42.10    5.80
  -1   6   4   39.10    3.80
   1   6  -4   36.10    6.20
   0  -6  -4  652.73   38.30
   0  -6   4  783.72   44.70
   0  -6   4  621.54   42.40
   0  -6  -4  681.83   38.70
   0  -6  -4  651.23   37.80
   0   6  -4  701.33   38.70
   0   6  -4  698.83   39.10
   0   6   4  683.53   38.90
   0   6   4  693.93   36.40
   0   6   4  697.53   37.60
  -1  -6  -4 1979.50  105.09
  -1  -6  -4 2003.40  105.19
  -1  -6  -4 1941.81  105.99
   1  -6   4 2038.30  107.99
   1  -6   4 1983.40  108.39
   1   6   4 1914.91  105.19
  -1   6  -4 2267.37  113.69
   1   6   4 1946.91  104.49
   1   6   4 1959.40  104.89
  -1   6  -4 1885.41  105.79
  -1   6  -4 1741.73  107.19
  -2  -6  -4   36.00    5.30
   2  -6   4   35.80    9.90
  -2  -6  -4   40.00    7.60
   2  -6   4   43.10    7.00
  -2  -6  -4   31.40    6.50
   2   6   4   46.40    6.30
  -2   6  -4   33.10    6.80
   2   6   4   37.50    6.90
  -2   6  -4   48.50    6.60
  -2   6  -4   24.40   10.30
   2   6   4   27.40    5.20
  -3  -6  -4  396.66   21.40
  -3  -6  -4  372.66   22.20
   3  -6   4  360.96   27.40
   3  -6   4  378.86   23.80
  -3  -6  -4  364.96   24.10
   3   6   4  396.96   21.20
   3   6   4  380.16   24.20
  -3   6  -4  375.76   24.50
  -3   6  -4  404.26   21.90
   3   6   4  374.36   23.80
   4  -6   4   14.10    8.70
  -4  -6  -4    4.60    7.10
  -4  -6  -4   11.50    4.90
   4  -6   4    9.40    7.20
  -4  -6  -4    6.70    3.00
   4   6   4   12.20    7.00
   4   6   4   14.50    3.70
  -4   6  -4   13.30    6.40
   5  -6   4 1237.28   74.59
  -5  -6  -4 1311.07   69.59
   5  -6   4 1311.17   70.39
  -5  -6  -4 1203.98   68.29
  -5  -6  -4 1236.38   71.89
   5   6   4 1307.97   69.29
   5   6   4 1301.87   71.79
  -5   6  -4 1316.67   70.99
   6  -6   4   55.39   10.20
   6  -6   4   42.00   13.20
  -6  -6  -4   50.79   12.20
  -6  -6  -4   61.09    9.80
   6   6   4   50.09   12.10
  -6   6  -4   50.29    8.40
   7  -6   4   -9.20   12.70
   7  -6   4   10.10   10.30
  -7  -6  -4   24.70    9.90
  -7  -6  -4   22.90   12.90
   7   6   4   13.10   12.70
  -7   6  -4   18.90    7.20
   8  -6   4   83.89   15.40
  -8  -6  -4   85.99   14.50
   8  -6   4   61.89   18.50
  -8  -6  -4   89.79   16.70
   8   6   4   81.09   16.60
  -9  -7   4    8.20   17.90
  -9  -7   4   42.20   15.70
  -9   7   4   21.90   15.40
   9   7  -4   20.60   18.10
  -8  -7   4   73.39   15.40
  -8  -7   4   86.99   19.10
   8   7  -4   63.99   18.90
  -8   7   4   67.09   15.60
  -7  -7   4  141.59   19.70
  -7  -7   4  126.89   19.10
  -7   7   4  130.59   18.90
   7   7  -4  119.49   19.50
  -6  -7   4  506.95   33.40
  -6  -7   4  464.55   33.90
   6  -7  -4  502.75   28.80
  -6  -7   4  487.95   40.20
   6  -7  -4  493.85   29.10
   6   7  -4  500.45   35.60
  -6   7   4  483.35   32.10
   6   7  -4  485.65   27.50
  -5  -7   4  325.97   25.20
  -5  -7   4  330.37   30.40
   5  -7  -4  347.77   19.70
  -5  -7   4  326.47   24.60
   5  -7  -4  344.87   20.50
   5  -7  -4  274.07   20.90
   5   7  -4  335.97   26.30
  -5   7   4  325.37   22.60
   5   7  -4  349.77   20.30
   4  -7  -4  526.85   29.40
  -4  -7   4  479.95   32.70
  -4  -7   4  510.95   37.20
   4  -7  -4  516.05   28.30
  -4  -7   4  508.55   32.50
  -4   7   4  497.45   30.30
   4   7  -4  518.45   29.80
   3  -7  -4  228.78   15.30
  -3  -7   4  226.38   23.40
   3  -7  -4  265.57   17.00
   3  -7  -4  240.88   14.80
   3  -7  -4  200.08   14.70
  -3  -7   4  242.48   21.20
  -3  -7   4  229.18   19.00
   3   7  -4  245.68   16.50
   3   7  -4  240.28   15.30
  -3   7   4  237.88   16.00
  -2  -7   4  133.99   21.10
   2  -7  -4  164.88   12.20
   2  -7  -4  142.99   11.30
   2  -7  -4  152.78   10.30
  -2  -7   4  144.49   16.90
   2  -7  -4  156.58   10.20
   2  -7  -4  147.19   12.00
  -2  -7   4  148.09   16.00
   2   7  -4  120.29   12.40
   2   7  -4  130.49   11.20
   2   7  -4  155.78   10.90
  -2   7   4  150.28   10.50
  -2   7   4  162.28   12.30
   1  -7  -4   51.49    6.60
  -1  -7   4   26.90   14.50
  -1  -7   4   34.50    9.80
  -1  -7   4   49.40   13.30
   1  -7  -4   53.69    6.60
   1  -7  -4   47.20    6.20
  -1   7   4   60.19    5.80
  -1   7   4   41.60    6.10
  -1   7   4   50.59    3.60
   1   7  -4   50.89    6.50
   1   7  -4   35.80    6.30
  -1   7   4   49.90    4.90
   1   7  -4   39.50    6.60
   1   7  -4   50.89    8.60
   0  -7  -4  157.08   11.60
   0  -7   4  104.09   22.00
   0  -7   4  145.09   20.10
   0  -7  -4  163.88   12.00
   0  -7   4  182.78   21.30
   0  -7  -4  159.78   11.90
   0   7  -4  167.08   13.50
   0   7  -4  156.98   11.80
   0   7   4  165.98   12.80
   0   7   4  162.88   10.70
  -1  -7  -4  673.43   39.00
   1  -7   4  738.53   43.70
  -1  -7  -4  644.14   38.10
  -1  -7  -4  664.03   38.70
   1   7   4  680.73   38.50
  -1   7  -4  634.24   40.50
  -1   7  -4  627.74   39.10
   1   7   4  702.83   38.00
  -1   7  -4  779.72   47.40
   1   7   4  694.53   37.60
  -2  -7  -4  644.14   37.10
   2  -7   4  628.34   42.50
  -2  -7  -4  673.73   38.40
  -2   7  -4  681.33   37.50
   2   7   4  697.53   37.60
   2   7   4  687.33   38.10
   2   7   4  646.14   37.60
  -2   7  -4  640.34   38.50
  -3  -7  -4 1792.12   94.29
   3  -7   4 1693.13   96.29
  -3  -7  -4 1806.32   97.09
  -3  -7  -4 1751.82   95.49
   3  -7   4 1726.73   99.69
   3   7   4 1849.81   97.09
  -3   7  -4 1903.11   94.49
   3   7   4 1785.22   96.79
  -3   7  -4 1734.53   96.99
   4  -7   4 1631.44   94.19
   4  -7   4 1765.62   98.29
  -4  -7  -4 1742.73   95.49
  -4  -7  -4 1760.32   92.79
  -4  -7  -4 1739.13   93.09
  -4   7  -4 1794.62   95.29
   4   7   4 1764.92   95.29
  -5  -7  -4  544.25   35.00
   5  -7   4  559.34   33.80
   5  -7   4  540.65   39.00
  -5  -7  -4  557.54   32.30
  -5  -7  -4  530.85   30.70
   5   7   4  562.14   31.40
   5   7   4  557.34   35.10
  -5   7  -4  580.94   34.10
  -6  -7  -4   69.19   10.30
  -6  -7  -4   68.79    5.50
   6  -7   4   62.59   14.70
   6  -7   4   55.49   10.70
  -6  -7  -4   55.49   13.30
   6   7   4   77.89   13.80
  -6   7  -4   54.99    9.40
  -7  -7  -4   46.50   10.50
   7  -7   4   48.70   11.70
  -7  -7  -4   46.10   14.80
   7  -7   4   20.30   14.20
  -7   7  -4   34.20    8.40
   7   7   4   37.90   13.00
   8  -7   4   37.90   13.80
   8  -7   4   32.10   15.60
  -8  -7  -4   38.50   12.50
  -8  -7  -4   69.79   16.60
   8   7   4   38.60   15.30
  -8  -8   4   19.30   17.10
   8  -8  -4    8.20    9.40
  -8  -8   4    4.80   14.10
  -8   8   4    1.60   13.10
   8   8  -4   -9.80   15.40
  -7  -8   4  314.07   28.40
  -7  -8   4  320.87   28.90
   7   8  -4  291.57   30.30
  -7   8   4  327.87   26.50
   6  -8  -4   18.70    7.30
  -6  -8   4   49.90   16.00
   6  -8  -4   38.10    6.10
  -6  -8   4   26.60   11.70
  -6  -8   4   32.90   13.50
   6  -8  -4   27.10    8.90
  -6   8   4   30.20   11.30
   6   8  -4   25.20   13.60
   6   8  -4   23.30    4.60
   5  -8  -4  116.29   13.70
   5  -8  -4  114.39    9.10
  -5  -8   4  141.69   24.00
  -5  -8   4  115.99   17.00
  -5  -8   4  112.29   17.30
   5   8  -4  126.49   11.50
   5   8  -4  107.99   17.80
  -5   8   4  109.49   14.20
  -4  -8   4  139.99   21.60
   4  -8  -4  111.89    9.20
   4  -8  -4  151.68   16.30
   4  -8  -4  147.79   12.10
  -4  -8   4  121.09   17.00
  -4  -8   4  135.49   16.80
   4   8  -4  135.99   15.40
  -4   8   4  131.79   12.80
   4   8  -4  119.79   12.50
   3  -8  -4   78.59    9.10
  -3  -8   4   95.39   15.30
   3  -8  -4   98.59    9.20
   3  -8  -4   89.79   11.70
  -3  -8   4  106.79   20.60
  -3  -8   4  120.99   15.30
   3   8  -4  101.29   11.20
  -3   8   4   90.59   10.70
  -3   8   4   94.09   10.30
  -2  -8   4    5.30   10.10
  -2  -8   4   13.80   10.80
   2  -8  -4   -2.00    3.30
   2  -8  -4    3.30    4.00
   2  -8  -4   -5.30    3.70
   2  -8  -4    0.90    3.80
  -2  -8   4    1.30    8.30
  -2   8   4    3.10    5.00
  -2   8   4    2.60    4.40
  -2   8   4   -4.40    4.40
   2   8  -4   -2.50    3.40
   2   8  -4    3.70    5.40
   1  -8  -4  454.05   27.40
  -1  -8   4  379.76   40.90
   1  -8  -4  463.65   25.90
  -1  -8   4  435.06   32.60
   1  -8  -4  486.55   27.50
  -1  -8   4  464.75   33.90
   1  -8  -4  495.85   26.30
  -1   8   4  520.05   26.30
  -1   8   4  558.84   27.50
   1   8  -4  467.75   27.70
   1   8  -4  445.86   27.80
  -1   8   4  477.95   28.10
   1   8  -4  466.35   28.60
   0  -8  -4   69.69    9.50
   0  -8  -4   61.89    8.40
   0  -8   4   73.49   14.00
   0  -8  -4   77.69    5.90
   0  -8   4   87.69   16.90
   0  -8   4   69.99   21.10
   0  -8  -4   70.39    7.50
   0   8  -4   65.09    8.00
   0   8   4   77.79    9.60
   0   8  -4   74.39   10.20
   0   8   4   83.09    7.10
   0   8   4   65.79    9.10
   0   8   4   75.79    6.50
   0   8   4   58.39    7.10
   1  -8   4  127.19   20.60
   1  -8   4  162.28   19.40
  -1  -8  -4  162.48   13.40
  -1  -8  -4  128.09   11.50
   1  -8   4  186.48   21.70
  -1  -8  -4  154.08   12.80
   1   8   4  142.09   11.10
   1   8   4  160.58   10.90
   1   8   4  170.28   13.00
  -1   8  -4  145.29   13.10
   2  -8   4   78.19   13.60
  -2  -8  -4   53.59    7.10
   2  -8   4   71.39   10.90
  -2  -8  -4   81.99   11.50
  -2   8  -4   62.99    9.20
   2   8   4   65.49    7.70
  -2   8  -4   75.39    7.60
   2   8   4   63.89   10.10
  -3  -8  -4  146.19   11.30
   3  -8   4  156.18   13.90
  -3  -8  -4  157.78    9.50
  -3  -8  -4  165.88   16.00
   3  -8   4  145.09   21.30
   3   8   4  163.38   13.80
   3   8   4  159.28   13.10
  -3   8  -4  155.08   15.20
  -4  -8  -4  160.38   11.20
  -4  -8  -4  159.08   10.90
  -4  -8  -4  161.58   17.30
   4  -8   4  137.99   16.20
   4  -8   4  153.78   21.10
  -4   8  -4  171.48   16.30
   4   8   4  167.88   16.30
  -5  -8  -4  382.66   22.90
  -5  -8  -4  381.66   28.80
   5  -8   4  373.26   33.10
   5  -8   4  426.26   26.70
  -5  -8  -4  408.16   24.30
  -5   8  -4  410.06   26.90
   5   8   4  395.96   28.00
   6  -8   4   15.60    9.50
   6  -8   4    8.70   12.70
  -6  -8  -4    2.70    7.80
  -6  -8  -4    2.00   11.00
  -6   8  -4    1.90    7.60
   6   8   4    1.40   11.10
  -7  -8  -4   -2.20    8.90
  -7  -8  -4   12.40   14.50
   7  -8   4    1.30   13.60
   7  -8   4   -6.50    9.80
  -7   8  -4    4.80    8.30
   7   8   4   -9.60   12.10
  -8  -8  -4    4.50   13.80
  -8  -8  -4   13.60   12.10
   8  -8   4   14.40   12.70
   8  -8   4   11.50   16.30
   8   8   4   12.40   14.30
  -8   8  -4    3.90    9.60
  -8  -9   4   54.39   16.20
  -8  -9   4   38.40   18.20
  -8   9   4   63.29   16.40
   8   9  -4   20.80   17.20
   7  -9  -4   13.50    8.40
  -7  -9   4   36.20   16.00
  -7  -9   4   31.30   14.80
  -7   9   4   42.90   13.70
   7   9  -4    7.50   15.20
  -6  -9   4  324.07   27.40
  -6  -9   4  345.27   29.80
  -6  -9   4  337.57   36.00
   6  -9  -4  293.07   23.30
   6  -9  -4  344.47   29.20
   6   9  -4  329.27   27.80
  -6   9   4  334.57   25.30
   6   9  -4  331.47   20.30
   5  -9  -4  109.59   15.20
   5  -9  -4  107.99   18.90
   5  -9  -4   92.79    8.40
  -5  -9   4  104.89   15.10
  -5  -9   4  120.59   16.80
  -5  -9   4   94.89   18.40
  -5   9   4  101.29   14.10
   5   9  -4   99.19   17.90
   5   9  -4  113.79   12.40
  -4  -9   4  540.65   37.50
  -4  -9   4  476.95   37.10
   4  -9  -4  578.74   33.70
  -4  -9   4  557.94   41.70
   4  -9  -4  520.05   31.30
   4  -9  -4  605.44   36.90
  -4   9   4  579.04   33.50
  -4   9   4  584.44   34.00
   4   9  -4  613.84   33.60
   4   9  -4  579.14   37.10
  -3  -9   4  856.31   53.59
   3  -9  -4  953.00   51.69
  -3  -9   4  886.71   54.49
   3  -9  -4  927.01   49.80
   3  -9  -4  915.31   49.90
  -3  -9   4  797.52   58.19
   3  -9  -4  801.52   48.60
  -3   9   4  908.61   50.29
   3   9  -4  941.51   50.39
   3   9  -4  892.01   52.59
  -3   9   4  944.41   49.70
  -2  -9   4  159.08   26.10
  -2  -9   4  171.98   19.60
   2  -9  -4  175.08   12.10
   2  -9  -4  164.68   13.60
   2  -9  -4  167.28   11.70
  -2  -9   4  172.88   20.50
  -2   9   4  176.58   13.80
   2   9  -4  185.48   14.50
  -2   9   4  191.88   14.40
  -2   9   4  179.18   12.30
  -1  -9   4    4.10   16.30
   1  -9  -4   13.40    3.60
   1  -9  -4   15.50    5.90
   1  -9  -4   11.90    4.20
  -1  -9   4    4.20   10.70
  -1  -9   4   12.10   10.10
   1  -9  -4   11.30    2.90
  -1   9   4   15.90    4.10
  -1   9   4   10.60    5.50
  -1   9   4   13.50    3.90
   1   9  -4    6.60    5.00
   1   9  -4   12.10    6.00
   0  -9   4  322.47   41.60
   0  -9  -4  302.87   20.40
   0  -9  -4  289.37   16.40
   0  -9  -4  298.57   19.40
   0  -9   4  268.67   26.00
   0  -9  -4  297.47   17.60
   0  -9   4  306.17   28.10
   0   9   4  300.87   19.20
   0   9   4  314.27   19.80
   0   9   4  301.77   18.70
   0   9   4  311.77   17.70
   0   9   4  309.87   18.60
   0   9  -4  295.27   20.30
   0   9  -4  288.87   18.70
   1  -9   4 1608.84  104.89
   1  -9   4 1889.41  101.69
  -1  -9  -4 1746.33   96.19
   1   9   4 1802.12   95.19
   1   9   4 1701.43   95.09
  -1   9  -4 1773.22   96.69
   1   9   4 1887.61   95.79
  -2  -9  -4  224.68   17.50
  -2  -9  -4  200.88   14.70
   2  -9   4  225.88   20.90
   2  -9   4  194.98   21.50
  -2   9  -4  195.18   12.90
  -2   9  -4  200.68   16.50
   2   9   4  220.48   14.70
  -2   9  -4  220.88   13.60
   2   9   4  193.78   16.00
   3  -9   4  539.85   37.00
   3  -9   4  630.84   43.40
  -3  -9  -4  646.84   38.70
  -3  -9  -4  613.94   36.00
   3   9   4  686.83   38.00
  -3   9  -4  656.33   38.40
   3   9   4  659.83   37.40
   4  -9   4 1093.09   66.89
  -4  -9  -4 1066.59   58.89
  -4  -9  -4 1146.29   63.59
  -4  -9  -4 1039.10   59.89
   4  -9   4 1100.29   61.59
  -4   9  -4 1131.69   62.79
   4   9   4 1131.49   62.59
  -5  -9  -4  100.39   15.20
   5  -9   4  126.79   15.50
   5  -9   4   91.99   16.30
  -5  -9  -4   97.69    8.50
  -5  -9  -4   99.29   10.60
   5   9   4   95.19   14.70
  -5   9  -4  100.09   14.80
   6  -9   4   18.60    9.90
  -6  -9  -4   31.00   13.20
  -6  -9  -4   25.40    8.80
   6  -9   4   16.40   14.40
  -6   9  -4   21.20    9.20
   6   9   4   19.50   12.80
  -7  -9  -4   48.90   16.60
   7  -9   4   27.00   16.20
   7  -9   4   48.40   12.50
  -7  -9  -4   53.49   11.50
  -7   9  -4   47.20   10.60
   7   9   4   48.20   14.80
   8  -9   4    6.70   13.80
   8  -9   4    0.60   17.30
  -8  -9  -4    5.70   15.40
  -8  -9  -4   17.10   12.30
   8   9   4  -10.60   14.40
  -8   9  -4    3.40    9.80
  -8 -10   4   38.20   17.20
   8 -10  -4   19.20   15.30
  -8 -10   4   27.90   18.90
  -8  10   4   23.70   15.60
   8  10  -4   17.20   18.00
  -7 -10   4   61.59   17.10
   7 -10  -4   33.90   10.70
  -7 -10   4   58.99   16.90
   7 -10  -4   27.30   13.50
   7  10  -4   27.80   16.70
  -7  10   4   66.89   15.10
  -6 -10   4   20.60   13.60
   6 -10  -4    7.30    8.90
  -6 -10   4    4.90   15.50
   6 -10  -4  -11.40    9.70
  -6 -10   4    6.50   12.90
   6  10  -4  -14.90   12.80
  -6  10   4    7.80   10.80
   6  10  -4   -1.70    6.10
  -5 -10   4   19.80   14.00
   5 -10  -4   18.10    8.60
   5 -10  -4    5.30    9.40
   5 -10  -4   -0.90    4.30
  -5 -10   4   29.30   12.90
  -5 -10   4    8.50   11.90
   5  10  -4   -4.50   11.10
   5  10  -4    6.60    5.80
  -5  10   4   12.60    9.70
  -4 -10   4  176.98   21.60
   4 -10  -4  186.48   16.70
   4 -10  -4  144.29   20.70
  -4 -10   4  213.08   28.50
  -4  10   4  188.78   15.60
  -4  10   4  174.28   16.10
   4  10  -4  164.88   19.70
   4  10  -4  171.28   15.00
  -3 -10   4  547.05   44.60
   3 -10  -4  561.64   31.30
   3 -10  -4  586.54   33.50
   3 -10  -4  462.85   34.50
  -3 -10   4  556.84   38.50
  -3 -10   4  592.04   39.80
  -3  10   4  576.54   33.70
  -3  10   4  590.04   32.70
   3  10  -4  538.45   35.70
   3  10  -4  582.24   33.70
   2 -10  -4  393.66   25.50
   2 -10  -4  358.56   25.40
  -2 -10   4  390.56   31.90
   2 -10  -4  400.56   23.50
   2 -10  -4  415.96   23.70
  -2 -10   4  390.46   39.80
  -2 -10   4  425.56   31.20
   2  10  -4  404.36   27.30
  -2  10   4  413.96   25.60
  -2  10   4  420.66   25.60
  -2  10   4  416.56   24.00
   2  10  -4  404.76   25.80
   1 -10  -4  778.52   43.20
   1 -10  -4  789.42   44.00
  -1 -10   4  708.03   49.99
  -1 -10   4  707.73   62.19
  -1 -10   4  792.22   50.79
   1 -10  -4  801.82   42.80
   1 -10  -4  783.22   44.80
  -1  10   4  894.61   44.60
   1  10  -4  804.02   45.40
   1  10  -4  712.13   44.00
   1  10  -4  825.02   45.80
  -1  10   4  806.72   44.60
   0 -10  -4  599.44   37.50
   0 -10  -4  652.73   34.10
   0 -10  -4  645.84   37.00
   0 -10   4  673.93   44.70
   0 -10   4  527.45   43.40
   0 -10   4  732.43   58.79
   0 -10  -4  637.94   35.50
   0  10   4  641.74   36.90
   0  10  -4  625.24   37.40
   0  10   4  677.23   36.60
   0  10   4  625.24   36.70
   0  10  -4  598.24   35.90
   0  10   4  674.03   35.20
   0  10  -4  634.84   38.00
  -1 -10  -4  451.45   28.70
  -1 -10  -4  435.76   26.70
   1 -10   4  461.65   44.50
   1 -10   4  443.26   36.00
   1  10   4  453.55   26.30
   1  10   4  481.55   27.90
   1  10   4  444.46   27.20
   1  10   4  490.45   26.80
  -1  10  -4  440.26   28.80
  -1  10  -4  415.36   26.50
   2 -10   4  390.46   31.70
  -2 -10  -4  351.46   25.00
   2  10   4  360.96   23.70
  -2  10  -4  345.87   20.20
  -2  10  -4  350.06   24.30
   2  10   4  374.46   22.50
  -2  10  -4  368.26   20.70
   3 -10   4    3.20    9.90
   3 -10   4    1.20   10.70
   3 -10   4  -12.20   11.00
  -3 -10  -4    1.00    8.50
  -3  10  -4   -1.70    7.70
   3  10   4   -4.00    7.50
   3  10   4   -4.90    4.50
   4 -10   4    2.30    8.60
  -4 -10  -4   -9.60    4.20
  -4 -10  -4   -2.80   10.30
  -4 -10  -4   -0.60    3.70
   4 -10   4    0.80   11.70
   4  10   4   -0.30    9.40
  -4  10  -4   -1.30    8.00
  -5 -10  -4  363.56   28.80
   5 -10   4  327.97   33.00
  -5 -10  -4  321.57   20.60
   5 -10   4  333.87   24.60
  -5 -10  -4  328.67   20.70
   5  10   4  337.67   25.20
  -5  10  -4  372.76   26.30
   6 -10   4   28.30   15.50
  -6 -10  -4   59.59   10.10
   6 -10   4   44.30   11.30
  -6 -10  -4   39.40   14.20
  -6  10  -4   45.20   10.80
   6  10   4   27.60   13.40
   7 -10   4   52.79   13.30
   7 -10   4   31.60   17.70
  -7 -10  -4   58.79   16.50
  -7 -10  -4   33.80   11.10
  -7  10  -4   40.00   11.40
   7  10   4   40.30   15.70
   8 -10   4  133.29   23.50
  -8 -10  -4  183.68   28.50
   8  10   4  124.89   21.70
  -8  10  -4  139.19   20.90
   8 -11  -4   12.30   15.40
  -8 -11   4   30.90   19.10
  -8 -11   4   38.90   18.10
  -8  11   4   55.99   16.20
   8  11  -4   16.70   17.50
  -7 -11   4   24.00   16.40
   7 -11  -4    7.10   12.50
  -7 -11   4   31.60   17.30
   7 -11  -4    9.80   10.60
  -7  11   4   -2.70   12.90
   7  11  -4   -6.80   15.90
   6 -11  -4    7.70   11.40
  -6 -11   4    2.80   18.40
  -6 -11   4   -1.50   14.00
  -6 -11   4   26.10   15.50
   6 -11  -4    6.90    9.40
  -6  11   4   -0.60   11.50
   6  11  -4   -3.30   14.50
   6  11  -4   -5.80    6.40
  -5 -11   4   60.79   19.20
   5 -11  -4   32.40   11.30
  -5 -11   4   46.70   14.70
   5 -11  -4   59.59   10.50
  -5 -11   4   41.00   15.80
  -5  11   4   42.10    9.30
  -5  11   4   63.39   11.80
   5  11  -4   28.70   12.60
   5  11  -4   50.89    8.00
  -4 -11   4   12.50   13.80
   4 -11  -4    7.20   10.90
   4 -11  -4    2.70    7.90
   4 -11  -4    3.00    4.40
  -4 -11   4   16.90   12.80
   4  11  -4    5.00    6.10
  -4  11   4   -3.40    7.10
  -4  11   4    2.00    7.90
   4  11  -4   -3.40   10.50
  -3 -11   4  597.74   42.00
  -3 -11   4  610.94   42.70
   3 -11  -4  602.84   35.80
   3 -11  -4  576.14   33.00
  -3 -11   4  580.94   48.70
   3  11  -4  582.44   35.70
   3  11  -4  553.14   37.70
  -3  11   4  621.24   34.60
  -3  11   4  612.14   36.00
  -2 -11   4  744.53   49.20
   2 -11  -4  704.33   43.00
   2 -11  -4  754.42   43.10
   2 -11  -4  724.73   41.10
   2 -11  -4  737.93   41.20
  -2 -11   4  700.03   57.69
  -2 -11   4  763.42   49.80
   2  11  -4  713.43   44.40
  -2  11   4  771.12   41.30
  -2  11   4  752.62   43.20
   2  11  -4  749.03   43.30
  -2  11   4  750.42   43.80
  -1 -11   4  382.36   48.60
   1 -11  -4  388.36   23.90
   1 -11  -4  388.36   22.50
   1 -11  -4  386.76   23.40
  -1 -11   4  393.86   32.90
   1 -11  -4  408.46   25.70
  -1 -11   4  351.56   32.50
   1  11  -4  378.56   25.80
   1  11  -4  420.96   26.20
  -1  11   4  421.46   25.60
   0 -11   4   83.09   26.20
   0 -11  -4  105.49   13.30
   0 -11   4   89.99   18.20
   0 -11  -4   86.09    9.10
   0 -11  -4   90.59    6.50
   0 -11   4   88.69   17.70
   0 -11  -4   87.29   10.50
   0  11   4  105.59   11.30
   0  11   4  122.29   12.20
   0  11  -4   86.39   12.10
   0  11  -4   93.19   12.00
   0  11   4   93.39   10.20
   0  11   4  100.49    7.60
   0  11  -4   85.49    8.60
  -1 -11  -4  157.38   16.10
   1 -11   4  163.08   22.40
   1 -11   4  177.78   28.40
   1 -11   4  215.48   25.20
  -1 -11  -4  152.18   13.40
   1  11   4  169.08   14.80
   1  11   4  184.38   12.90
   1  11   4  168.18   11.80
  -1  11  -4  170.88   14.40
  -1  11  -4  150.88   12.60
   1  11   4  155.38   13.80
  -1  11  -4  149.69   16.10
   2 -11   4  161.18   24.40
   2 -11   4   86.09   18.70
  -2 -11  -4  125.69   16.00
   2 -11   4  130.29   20.80
   2  11   4  100.49   13.00
  -2  11  -4  107.19   15.00
   2  11   4  140.69   10.90
   3 -11   4  -16.90   10.10
  -3 -11  -4    5.40    9.70
   3 -11   4   20.40   14.60
   3 -11   4   -4.80   11.00
  -3  11  -4   12.20    8.60
   3  11   4   -6.20    8.40
   4 -11   4   -7.30   12.10
   4 -11   4    2.40    8.70
  -4 -11  -4    1.80    3.30
  -4 -11  -4   -3.00   10.90
   4 -11   4   -2.70   12.00
  -4  11  -4   -1.50    8.10
   4  11   4    0.60   10.10
   5 -11   4   27.30   14.70
  -5 -11  -4   56.99   15.40
  -5 -11  -4   53.09    7.10
   5 -11   4   40.00   10.00
   5  11   4   38.40   12.10
  -5  11  -4   48.30   11.40
  -6 -11  -4  110.29   12.50
   6 -11   4   81.09   13.30
  -6 -11  -4   85.49   17.90
   6 -11   4   87.29   20.30
  -6  11  -4   99.69   14.40
   6  11   4   89.99   17.00
   7 -11   4   14.70   18.30
   7 -11   4   36.10   16.50
  -7 -11  -4   61.09   17.80
  -7  11  -4   16.40   11.50
   7  11   4   20.80   14.50
  -7 -12   4   38.10   19.40
   7 -12  -4   33.90   12.20
  -7 -12   4   44.40   18.60
   7 -12  -4   10.70   13.70
   7  12  -4   27.70   17.00
  -7  12   4   36.40   14.30
  -6 -12   4    8.00   20.10
   6 -12  -4   -5.90   10.90
  -6 -12   4    6.60   17.90
  -6 -12   4    3.50   15.10
   6 -12  -4    4.20    9.80
   6  12  -4   -0.20    6.20
  -6  12   4   22.00   12.50
   6  12  -4  -18.60   13.90
   5 -12  -4   30.60   10.30
  -5 -12   4   42.50   20.20
  -5 -12   4   44.30   15.60
   5 -12  -4   35.40   11.90
  -5 -12   4   44.70   17.70
  -5  12   4   60.49   11.90
   5  12  -4   49.90    8.30
   5  12  -4   39.30   14.80
  -5  12   4   46.50   10.60
   4 -12  -4   82.39   11.60
   4 -12  -4   75.49    7.70
  -4 -12   4   89.39   18.40
  -4 -12   4   81.99   21.20
   4  12  -4   92.69   12.80
  -4  12   4   96.09   13.40
   4  12  -4   69.99   14.40
  -4  12   4   80.09   11.60
   3 -12  -4  446.46   35.50
  -3 -12   4  548.45   40.30
  -3 -12   4  574.74   49.60
  -3 -12   4  549.65   41.30
   3 -12  -4  561.34   33.90
   3 -12  -4  535.25   30.40
   3  12  -4  548.25   33.20
  -3  12   4  555.24   33.70
   3  12  -4  509.85   35.10
  -3  12   4  566.64   32.10
   2 -12  -4  839.82   45.90
  -2 -12   4  863.01   55.29
  -2 -12   4  818.22   55.39
  -2 -12   4  858.61   65.89
   2 -12  -4  812.02   48.10
   2 -12  -4  809.92   47.90
   2 -12  -4  789.52   45.90
  -2  12   4  821.62   47.90
   2  12  -4  859.71   48.20
   2  12  -4  810.72   48.80
  -1 -12   4  437.46   52.59
   1 -12  -4  425.76   25.40
   1 -12  -4  436.56   26.00
   1 -12  -4  415.66   23.80
  -1 -12   4  355.76   35.30
   1 -12  -4  405.66   27.90
  -1 -12   4  407.66   34.90
   1  12  -4  436.76   27.90
   1  12  -4  407.66   27.40
  -1  12   4  410.76   27.10
   0 -12  -4 1175.18   62.29
   0 -12  -4 1144.49   64.19
   0 -12   4 1246.28   72.69
   0 -12  -4 1217.08   66.39
   0 -12   4 1042.90   72.59
   0  12   4 1202.28   65.29
   0  12   4 1173.68   64.99
   0  12   4 1205.98   62.89
   0  12   4 1150.68   64.19
   0  12  -4 1162.98   63.89
   0  12  -4 1172.78   65.19
   0  12  -4 1159.88   66.09
   1 -12   4  157.98   25.00
  -1 -12  -4  117.49   12.70
   1 -12   4  144.39   28.50
   1 -12   4  108.79   20.70
  -1 -12  -4  132.29   16.50
   1  12   4  146.29   11.40
  -1  12  -4  120.89   15.50
   1  12   4  132.49   13.90
  -1  12  -4  109.49   12.40
   1  12   4  128.39   10.00
   1  12   4  129.89   13.50
  -1  12  -4  125.19   10.90
   2 -12   4   59.29   18.20
  -2 -12  -4   29.70   10.20
   2 -12   4   32.80   17.20
   2  12   4   36.50    9.30
  -2  12  -4   27.50    8.70
   3 -12   4   13.00   15.50
   3 -12   4  -10.10   12.40
  -3 -12  -4    9.30   10.30
   3 -12   4   25.70   14.30
  -3  12  -4   21.80    9.10
   3  12   4   12.20    9.50
   4 -12   4    0.00   14.10
   4 -12   4    5.10   10.50
   4 -12   4   -1.70   13.60
  -4 -12  -4    4.70   12.10
  -4  12  -4    6.30    9.00
   4  12   4   -1.80   10.00
   5 -12   4   70.89   11.80
  -5 -12  -4   80.69    8.30
  -5 -12  -4   83.29   17.90
   5 -12   4   82.49   19.10
   5 -12   4   69.99   17.60
   5  12   4   73.79   14.90
  -5  12  -4   71.69   13.00
   6 -12   4    1.70   16.60
   6 -12   4  -12.00    9.60
   6 -12   4   26.40   15.70
  -6 -12  -4   13.50   15.10
  -6  12  -4   19.00   11.30
   6  12   4  -13.70   12.90
   7 -12   4   76.09   22.50
  -7 -12  -4   81.99   18.80
   7  12   4  102.19   18.80
  -7  12  -4   93.29   15.70
  -7 -13   4   48.30   20.20
  -7 -13   4   27.50   20.90
  -7 -13   4   28.40   24.70
   7 -13  -4   27.40   15.30
   7  13  -4   31.20   17.70
  -7  13   4   53.29   15.30
   6 -13  -4   33.10   11.80
  -6 -13   4   28.70   17.20
   6 -13  -4   15.70   13.00
  -6 -13   4   54.19   19.90
  -6 -13   4   35.40   21.60
  -6  13   4   44.80   14.30
   6  13  -4   23.90   16.00
   6  13  -4   33.80    8.00
   5 -13  -4   31.00   10.60
  -5 -13   4   33.90   21.90
   5 -13  -4   20.30   12.10
  -5 -13   4   47.40   17.30
  -5 -13   4   49.90   20.90
  -5  13   4   38.30   10.90
   5  13  -4   29.60   14.70
   5  13  -4   35.90    8.40
  -5  13   4   58.49   12.10
  -4 -13   4    1.80   18.60
  -4 -13   4    8.40   16.30
   4 -13  -4   -2.60    8.30
   4 -13  -4    3.10   10.30
   4  13  -4   -6.60   11.50
  -4  13   4   -4.30    8.10
   4  13  -4    6.10    7.00
  -4  13   4   13.40    9.10
  -3 -13   4  110.09   24.80
   3 -13  -4  141.59   16.90
   3 -13  -4  106.19    9.80
   3 -13  -4  103.79   20.50
  -3 -13   4  110.89   22.80
  -3 -13   4  112.49   22.20
   3  13  -4   93.99   16.70
  -3  13   4  102.59   13.00
   3  13  -4  112.89   14.50
   2 -13  -4   61.79    8.50
  -2 -13   4   50.49   22.30
   2 -13  -4   40.80   10.30
  -2 -13   4   51.39   18.20
  -2 -13   4   53.49   18.90
   2 -13  -4   48.50    8.80
   2 -13  -4   65.29    8.50
   2  13  -4   58.79   11.60
   2  13  -4   58.29   10.10
  -2  13   4   49.20    9.40
  -1 -13   4   -9.90   24.00
  -1 -13   4    4.70   14.60
  -1 -13   4   20.60   17.50
   1 -13  -4   10.30    5.40
   1 -13  -4   11.20    4.70
   1 -13  -4   12.90    9.10
  -1  13   4   17.70    7.60
   1  13  -4   16.80    8.10
   1  13  -4    4.70    7.80
   0 -13   4   -5.60   16.50
   0 -13  -4    0.90    8.70
   0 -13  -4    1.40    3.40
   0 -13   4   -2.90   15.50
   0 -13  -4    9.10    5.30
   0 -13   4  -17.50   23.60
   0  13   4    7.10    4.60
   0  13  -4   -6.80    7.60
   0  13   4   -2.40    5.20
   0  13  -4    3.00    7.20
   0  13   4    0.40    3.20
   0  13  -4    1.90    4.20
   0  13   4   -3.30    7.00
  -1 -13  -4  800.82   48.70
   1 -13   4  943.51   54.89
   1 -13   4  782.02   56.89
  -1 -13  -4  741.23   46.30
   1  13   4  787.42   44.50
  -1  13  -4  888.61   45.50
   1  13   4  806.12   46.20
   1  13   4  761.12   45.40
   1  13   4  799.12   46.30
  -1  13  -4  756.42   44.30
  -1  13  -4  776.12   48.00
   2 -13   4  132.39   20.30
  -2 -13  -4  103.79   15.20
   2 -13   4   60.79   21.80
   2 -13   4   88.39   21.00
   2  13   4  105.89   11.10
   2  13   4   84.59   12.30
  -2  13  -4   65.89   11.60
   2  13   4   77.99   13.80
   3 -13   4  -16.20   14.10
  -3 -13  -4    7.20   11.60
   3 -13   4    3.40   16.80
   3 -13   4   -1.70   13.70
   3  13   4    3.30    9.60
  -3  13  -4    5.10    9.40
   4 -13   4   50.19   15.90
   4 -13   4   52.89   17.80
  -4 -13  -4   88.49   17.50
   4 -13   4   98.69   16.10
   4  13   4   95.19   14.90
  -4  13  -4   77.59   13.00
   5 -13   4   24.30   16.50
   5 -13   4   28.20   17.40
   5 -13   4   23.90   11.70
  -5 -13  -4   60.09   17.00
   5  13   4   38.30   14.50
  -5  13  -4   42.30   13.10
   6 -13   4   15.40   16.30
  -6 -13  -4   30.70   18.00
   6 -13   4    4.30   17.90
  -6  13  -4    3.20   12.20
   6  13   4  -17.20   12.60
   7 -13   4   15.90   16.90
   7 -13   4   -0.40   19.90
  -7 -13  -4   -6.90   17.40
  -7  13  -4   -1.70   12.80
   7  13   4  -11.70   14.10
  -7 -14   4   76.09   29.70
  -7 -14   4   95.89   23.00
   7 -14  -4   55.89   19.90
  -7 -14   4   33.00   23.60
  -7  14   4   92.09   17.10
  -6 -14   4   15.90   18.20
  -6 -14   4   32.60   25.00
   6 -14  -4   39.80   12.80
  -6 -14   4   29.40   22.30
   6 -14  -4   17.40   13.50
   6  14  -4   19.30   16.50
  -6  14   4   51.29   15.00
   6  14  -4   43.50    9.70
  -5 -14   4    0.70   17.00
   5 -14  -4   28.70   11.00
   5 -14  -4    3.40   10.80
  -5 -14   4   31.20   22.00
  -5 -14   4    6.40   22.20
  -5  14   4   32.50   11.40
  -5  14   4   18.50    9.80
   5  14  -4   24.30    8.60
   5  14  -4   17.30   14.50
  -4 -14   4  148.69   30.30
   4 -14  -4  154.78   19.70
  -4 -14   4  132.99   25.30
   4 -14  -4  127.29   25.10
   4  14  -4  155.58   16.90
  -4  14   4  144.89   18.90
   4  14  -4  149.69   20.70
  -3 -14   4   27.30   23.90
   3 -14  -4   10.30   12.70
  -3 -14   4   33.40   19.40
   3 -14  -4   10.20    9.80
  -3 -14   4   27.60   18.10
  -3  14   4   11.30    9.50
   3  14  -4    9.70    8.20
   3  14  -4   -4.60   10.60
   2 -14  -4  112.29   16.10
  -2 -14   4  130.09   25.70
   2 -14  -4  115.29   12.30
   2 -14  -4   85.39   11.30
  -2 -14   4  121.59   24.70
   2 -14  -4  107.79   14.40
  -2 -14   4   94.29   29.40
   2  14  -4  100.79   15.80
   2  14  -4   92.79   12.40
  -2  14   4   97.99   15.60
  -1 -14   4    6.90   17.20
  -1 -14   4  -10.20   27.30
   1 -14  -4   18.30    5.40
   1 -14  -4    9.20    9.80
   1 -14  -4   12.40    6.50
  -1 -14   4    3.10   19.00
  -1  14   4   10.60    8.20
   1  14  -4   18.60    8.70
   1  14  -4   10.50    8.20
   0 -14   4   58.69   19.10
   0 -14  -4   62.79   12.10
   0 -14  -4   43.70    5.70
   0 -14  -4   43.80   11.90
   0 -14   4   64.29   22.50
   0 -14   4   62.19   30.50
   0  14   4   49.40    5.50
   0  14   4   38.00    6.40
   0  14  -4   57.19    6.90
   0  14  -4   37.60    9.40
   0  14  -4   59.79    9.80
   0  14   4   43.80    7.10
   0  14   4   59.69   10.10
  -1 -14  -4  106.79   16.40
   1 -14   4  130.79   21.80
  -1 -14  -4  109.29   15.60
   1 -14   4  163.18   26.50
   1 -14   4  142.09   31.60
  -1  14  -4  117.59   17.10
   1  14   4  118.99   14.80
   1  14   4  136.69   15.50
  -1  14  -4  110.79    9.90
   1  14   4  131.89   10.00
  -2 -14  -4  284.07   27.10
   2 -14   4  333.77   45.40
   2 -14   4  263.07   36.60
   2 -14   4  387.06   33.20
   2  14   4  262.07   23.60
   2  14   4  310.37   22.30
  -2  14  -4  294.87   25.30
   2  14   4  318.67   23.20
  -3 -14  -4   21.90   13.90
   3 -14   4   21.40   18.50
   3 -14   4   42.20   16.20
   3 -14   4   33.00   20.10
   3  14   4   38.70   11.70
  -3  14  -4   21.50   10.30
   4 -14   4    4.60   15.20
   4 -14   4   27.00   15.10
   4 -14   4   -3.30   18.30
  -4 -14  -4   27.30   16.10
   4  14   4   -4.10   11.40
  -4  14  -4   -4.30   10.70
   5 -14   4    2.70   13.00
  -5 -14  -4   22.90   17.10
   5 -14   4   -2.50   17.00
   5 -14   4   24.80   18.60
   5  14   4    7.10   13.30
  -5  14  -4   22.90   13.10
   6 -14   4   64.39   20.30
  -6 -14  -4   89.49   21.90
   6 -14   4   57.59   20.30
   6  14   4  106.39   18.30
  -6  14  -4   59.89   15.10
  -6 -15   4   62.09   29.30
   6 -15  -4   64.59   15.00
  -6 -15   4   65.39   22.30
  -6 -15   4   56.19   25.30
  -6  15   4  102.19   15.80
   6  15  -4   54.89   18.50
  -5 -15   4  134.09   28.30
  -5 -15   4  198.18   26.80
  -5 -15   4  124.99   31.90
   5 -15  -4  103.59   17.20
   5  15  -4  136.29   22.60
  -5  15   4  185.38   20.80
   5  15  -4  166.88   17.90
  -4 -15   4   44.40   27.70
   4 -15  -4   56.09   15.60
  -4 -15   4   71.89   26.30
   4 -15  -4   68.89   14.00
  -4  15   4   61.79   13.10
   4  15  -4   44.20   15.20
   4  15  -4   56.19   10.80
  -3 -15   4   33.10   21.40
  -3 -15   4  -15.20   19.80
   3 -15  -4   10.30   11.00
   3 -15  -4   12.00   14.60
  -3 -15   4   -9.00   25.50
   3  15  -4   -3.40   10.80
   3  15  -4   11.30    8.60
  -3  15   4   -2.30    9.80
  -2 -15   4    8.70   27.30
  -2 -15   4   18.80   19.70
   2 -15  -4   -8.20   10.70
  -2 -15   4   19.50   22.00
   2 -15  -4   -0.50    8.90
  -2  15   4    8.60    8.60
   2  15  -4    2.50    8.80
   2  15  -4   16.60    9.90
   1 -15  -4   15.30   11.40
  -1 -15   4   10.80   19.10
   1 -15  -4   15.20    7.80
  -1 -15   4    8.40   30.60
  -1 -15   4   17.10   21.90
  -1  15   4   11.90    8.30
   1  15  -4   14.00    9.70
   1  15  -4   15.80    8.70
   0 -15  -4   -1.80    4.80
   0 -15   4  -27.30   19.80
   0 -15  -4   12.30   11.40
   0 -15   4   -9.30   16.20
   0 -15  -4   -0.30    7.50
   0 -15   4   -4.10   31.30
   0  15   4   -4.70    8.10
   0  15  -4   -1.70    7.80
   0  15  -4    1.60    8.60
   1 -15   4   16.40   21.60
   1 -15   4   23.50   29.10
   1 -15   4   -7.10   16.50
  -1 -15  -4    2.10   11.50
  -1 -15  -4    5.80    8.20
   1  15   4   22.60    8.60
   1  15   4    9.30    8.70
  -1  15  -4    4.60   10.00
  -1  15  -4   13.00    3.70
   2 -15   4  124.69   29.10
  -2 -15  -4   99.59   16.60
   2 -15   4   89.29   25.30
   2 -15   4  166.18   23.30
  -2  15  -4  101.79   14.90
   2  15   4  110.19   15.20
   2  15   4  124.89   16.00
   3 -15   4  572.84   50.69
  -3 -15  -4  590.14   42.80
   3 -15   4  613.74   55.09
   3 -15   4  680.53   43.90
  -3  15  -4  522.55   39.90
   3  15   4  575.24   38.20
  -4 -15  -4  182.08   28.70
   4 -15   4  152.78   26.80
   4 -15   4  193.88   36.50
   4 -15   4  213.58   25.70
   4  15   4  201.98   22.00
  -4  15  -4  155.98   24.30
   5 -15   4   24.90   17.50
   5 -15   4   11.90   18.70
  -5 -15  -4   51.79   19.90
  -5  15  -4   32.90   14.10
   5  15   4   26.50   14.20
   6 -15   4    5.70   17.90
   6 -15   4    4.80   18.30
  -6 -15  -4   21.70   19.70
   6  15   4   -7.70   14.70
  -6  15  -4    0.50   13.20
  -6 -16   4   57.39   28.90
   6 -16  -4   47.80   24.80
  -5 -16   4   20.00   22.20
   5 -16  -4   38.60   14.10
  -5 -16   4    4.70   24.00
  -5 -16   4  -17.10   27.00
   5  16  -4   11.10    9.90
   5  16  -4    4.20   14.60
  -5  16   4    7.50   10.70
   4 -16  -4    7.80   15.30
  -4 -16   4   28.00   25.30
   4 -16  -4   27.10   13.30
  -4 -16   4    6.40   28.30
   4  16  -4   13.40   14.00
   4  16  -4   10.90   10.30
  -4  16   4   -2.20   10.30
   3 -16  -4   10.00   14.80
  -3 -16   4    4.70   29.50
  -3 -16   4  -20.80   24.90
   3 -16  -4   12.70   12.90
   3  16  -4    6.20   11.30
   3  16  -4   19.50    9.80
  -3  16   4   12.30    9.70
   2 -16  -4   27.50   13.10
  -2 -16   4   -3.10   24.20
   2 -16  -4   30.80   12.00
  -2 -16   4   37.70   21.90
  -2 -16   4   27.30   31.60
  -2  16   4   11.40   10.70
   2  16  -4   25.20   10.40
   2  16  -4   14.90   10.30
   1 -16  -4   28.40   13.70
  -1 -16   4   38.40   21.60
   1 -16  -4   24.40   10.20
  -1 -16   4  -10.60   34.00
  -1 -16   4   40.50   26.70
   1  16  -4   18.10   10.70
  -1  16   4   37.30   11.00
   1  16  -4   20.70    9.60
   0 -16   4  -24.40   35.50
   0 -16  -4    9.30   13.30
   0 -16   4   -9.10   19.10
   0 -16  -4   -2.50    9.50
   0 -16   4  -16.80   24.00
   0  16   4    4.60    9.10
   0  16  -4   -0.30    9.10
   0  16  -4    4.50    8.00
  -1 -16  -4   12.30    9.10
   1 -16   4    1.70   17.50
   1 -16   4    7.60   21.50
   1 -16   4   36.90   32.60
  -1 -16  -4    2.80   13.80
   1  16   4   19.10    9.80
  -1  16  -4   19.80   10.30
   1  16   4   21.70    9.70
   2 -16   4   33.20   29.00
   2 -16   4   46.60   17.70
  -2 -16  -4   35.90   16.10
   2 -16   4    0.30   22.20
  -2  16  -4   28.20   12.70
   2  16   4   48.10    9.80
   2  16   4   48.70   10.50
   3 -16   4   -9.30   23.50
  -3 -16  -4   -4.20   15.90
   3 -16   4    8.90   15.80
   3 -16   4   -7.00   21.40
   3  16   4   -5.50   10.60
  -3  16  -4    5.50   12.20
   4 -16   4   -1.60   21.70
  -4 -16  -4   12.30   18.00
   4 -16   4   29.50   16.40
   4 -16   4   -5.60   20.30
  -4  16  -4   20.90   13.20
   4  16   4    9.70   13.20
  -5 -16  -4   92.29   22.50
   5 -16   4   60.89   23.00
   5 -16   4   29.40   21.30
  -5  16  -4   69.39   16.50
   5  16   4   56.89   16.20
  -5 -17   4   63.39   26.40
  -5 -17   4   -2.70   29.20
   5 -17  -4   63.29   17.20
  -5 -17   4   49.70   35.10
   5  17  -4   30.60   15.90
   5  17  -4   43.50   11.90
  -5  17   4   32.30   12.90
  -4 -17   4    7.10   27.90
   4 -17  -4   16.60   14.80
  -4 -17   4  -33.70   30.30
   4  17  -4    7.90   11.00
  -4  17   4   15.10   12.20
   4  17  -4  -16.10   12.60
  -3 -17   4   30.90   28.50
  -3 -17   4   29.60   34.50
   3 -17  -4   30.10   15.60
   3  17  -4   13.70   12.30
   3  17  -4   17.10   11.90
  -3  17   4   16.00   11.30
  -2 -17   4  138.09   31.20
   2 -17  -4  111.69   20.10
   2 -17  -4   97.99   18.70
  -2 -17   4  118.59   42.10
  -2 -17   4  121.99   33.40
   2  17  -4  103.79   16.50
  -2  17   4  117.39   15.80
   2  17  -4  117.89   16.10
   1 -17  -4   19.10   12.60
   1 -17  -4   24.40   15.30
  -1 -17   4    5.10   25.30
  -1 -17   4   -0.40   38.70
  -1 -17   4    9.30   23.20
  -1  17   4   27.10   11.30
   1  17  -4   22.50   11.50
   1  17  -4   11.00    8.80
   0 -17   4  117.89   31.80
   0 -17   4  105.99   26.20
   0 -17   4  194.08   48.00
   0 -17  -4   92.79   17.90
   0 -17  -4   71.09   12.60
   0  17  -4   95.69   14.20
   0  17  -4   75.39   14.90
   0  17   4   73.09   12.60
  -1 -17  -4   18.20   16.10
   1 -17   4   16.60   19.40
   1 -17   4  -19.10   33.00
   1 -17   4  -16.20   26.30
  -1 -17  -4    4.20    9.70
  -1  17  -4   19.10   12.40
   1  17   4    3.80   10.00
   1  17   4   -7.20    9.40
   2 -17   4   94.19   27.70
   2 -17   4  127.59   23.70
   2 -17   4  156.08   37.40
  -2 -17  -4  119.09   20.70
   2  17   4  108.89   13.80
   2  17   4  106.59   15.90
  -2  17  -4  107.49   16.50
   3 -17   4   86.99   20.50
  -3 -17  -4   64.19   18.90
   3 -17   4   49.90   29.50
   3 -17   4   72.29   26.90
  -3  17  -4   73.19   15.20
   3  17   4   72.79   14.10
   4 -17   4   -4.20   22.70
  -4 -17  -4   11.20   18.00
   4 -17   4   41.60   25.80
  -4  17  -4   20.30   13.70
   4  17   4   33.30   14.50
  -5 -17  -4   18.00   20.70
   5 -17   4   -1.90   22.60
   5 -17   4   -0.80   21.70
  -5  17  -4    6.50   14.40
   4 -18  -4   -7.80   17.30
  -4 -18   4  -10.50   30.20
  -4 -18   4   21.20   34.30
   4  18  -4    0.70   13.40
  -4  18   4    7.50   12.20
   4  18  -4  -14.80   11.70
  -3 -18   4  -13.90   36.00
  -3 -18   4    9.80   29.00
   3 -18  -4   16.30   17.70
  -3  18   4   22.90   12.00
   3  18  -4   20.50   12.40
   3  18  -4   17.30   13.00
  -2 -18   4   24.30   40.70
  -2 -18   4   63.19   32.10
   2 -18  -4   26.20   18.20
  -2 -18   4   66.99   30.30
  -2  18   4   66.49   14.00
   2  18  -4   72.99   13.00
   2  18  -4   42.30   13.60
  -1 -18   4  213.28   53.29
   1 -18  -4  186.88   29.80
  -1 -18   4  154.88   35.90
  -1 -18   4  201.78   34.00
  -1  18   4  199.78   22.20
   1  18  -4  199.28   23.30
   1  18  -4  147.79   17.50
   0 -18   4   34.70   25.60
   0 -18   4   14.10   28.70
   0 -18  -4   31.70   18.50
   0 -18   4   29.20   42.10
   0  18  -4   21.00   12.30
   0  18   4   12.70   10.20
   1 -18   4  -30.70   38.00
   1 -18   4    1.80   26.90
  -1 -18  -4   -0.50   16.50
   1 -18   4   -4.30   21.40
  -1 -18  -4   -3.40   10.20
  -1  18  -4   -0.90   11.50
   1  18   4    7.10   10.10
  -2 -18  -4   12.30   18.90
   2 -18   4   24.60   19.90
   2 -18   4    2.70   25.90
   2 -18   4   16.80   34.20
   2  18   4   24.00   10.70
   2  18   4   -3.00    9.50
  -2  18  -4    0.00   12.20
   3 -18   4   16.10   24.40
   3 -18   4   33.50   30.80
   3 -18   4   31.00   19.30
  -3 -18  -4   22.50   19.00
   3  18   4   22.40   12.30
  -3  18  -4   19.70   13.00
  -4 -18  -4   -0.90   20.80
   4 -18   4   36.60   28.10
   4 -18   4   15.70   24.20
   4  18   4   23.10   14.20
  -4  18  -4    2.20   13.90
   3 -19  -4   22.20   19.00
  -3 -19   4  -62.39   35.70
  -3 -19   4   32.40   35.00
  -3  19   4   18.10   11.50
   3  19  -4  -18.80   12.00
   3  19  -4   -3.80   12.50
   2 -19  -4   85.89   22.30
  -2 -19   4   84.49   48.00
  -2 -19   4   63.09   36.00
   2  19  -4   76.29   15.30
  -2  19   4   76.79   14.80
   2  19  -4   55.69   13.60
   1 -19  -4   13.60   20.30
  -1 -19   4   17.20   44.20
  -1 -19   4  -29.40   31.50
  -1 -19   4  -43.00   27.70
   1  19  -4   -7.80   12.60
  -1  19   4    8.70   11.40
   0 -19   4   35.70   47.80
   0 -19   4  -12.70   26.20
   0 -19   4  -31.80   30.00
   0 -19  -4   30.00   20.10
   0  19  -4   -0.30   12.90
   0  19   4   14.10   11.70
  -1 -19  -4   25.10   19.30
   1 -19   4  -29.80   27.80
   1 -19   4    5.90   41.80
   1 -19   4   -3.30   24.30
  -1  19  -4   -6.70   11.50
   1  19   4    7.10   11.10
   2 -19   4   -2.90   29.50
   2 -19   4  -19.50   35.30
   2 -19   4   29.50   22.10
  -2 -19  -4   16.20   19.60
  -2  19  -4    2.00   12.50
   2  19   4   -9.80   10.20
   3 -19   4   47.00   32.20
   3 -19   4   -7.00   26.40
  -3 -19  -4    7.90   21.90
  -3  19  -4  -19.60   12.80
   3  19   4   -7.70   11.50
   1 -20  -4   63.69   22.20
  -1 -20   4   87.99   41.60
  -1 -20   4  -12.70   48.50
  -1 -20   4   37.30   31.40
  -1  20   4   55.79   14.40
   1  20  -4   51.09   15.30
   0 -20   4    9.80   33.50
   0 -20  -4   31.50   22.20
   0 -20   4    7.00   46.20
   0 -20   4   23.10   29.00
   0  20   4   34.50   13.20
   0  20  -4   25.70   13.80
   1 -20   4   29.00   26.50
   1 -20   4   11.60   45.00
  -1 -20  -4   -1.70   22.00
   1 -20   4    2.20   33.10
  -1  20  -4    3.40   13.50
   1  20   4    1.30   12.20
  -9   0   5    1.50   19.00
   9   0  -5   12.50   14.70
  -8   0   5   11.60   16.20
   8   0  -5   10.00   12.50
   7   0  -5  395.56   23.70
  -7   0   5  379.16   29.70
  -6   0   5    8.40    9.00
   6   0  -5    0.30    3.40
   6   0  -5   -0.80    3.20
  -5   0   5  130.49   14.00
   5   0  -5  112.69    9.20
   5   0  -5  126.49    8.60
  -4   0   5    3.50    7.00
   4   0  -5    9.60    4.50
  -4   0   5    0.80    2.90
   4   0  -5    4.60    4.50
  -4   0   5    5.20    6.20
   3   0  -5  907.41   44.70
  -3   0   5  816.32   46.70
  -3   0   5  825.82   48.00
   3   0  -5  879.21   47.20
  -3   0   5  785.72   47.00
   3   0  -5  837.42   46.50
  -3   0   5  837.12   44.80
   2   0  -5    0.80    2.80
  -2   0   5   -5.00    4.80
   2   0  -5   12.20    4.40
  -2   0   5    3.30    1.50
  -2   0   5    4.90    3.60
   1   0  -5  310.97   19.70
  -1   0   5  308.87   20.00
   1   0  -5  314.37   19.10
   0   0   5    1.10    6.50
   0   0  -5    1.30    4.80
   0   0  -5   -8.70    6.00
   0   0   5   -3.00    4.50
   1   0   5   19.30    4.80
  -1   0  -5   33.50    7.90
   1   0   5   27.10    4.60
   1   0   5   34.50    6.40
   2   0   5    4.20    4.60
   2   0   5   -2.80    3.50
  -2   0  -5   15.30    4.90
   2   0   5   -5.60    3.50
   2   0   5    2.30    5.00
   3   0   5 1019.20   60.79
   3   0   5 1084.49   60.19
   3   0   5 1130.79   59.99
  -3   0  -5 1144.39   61.49
   4   0   5    2.80    5.50
   4   0   5   -1.80    6.50
  -4   0  -5    5.40    5.40
   5   0   5 1444.36   79.49
  -5   0  -5 1445.96   78.59
  -6   0  -5   14.30    4.30
  -6   0  -5    7.40    8.60
   6   0   5   -5.20    8.60
  -7   0  -5  252.97   15.50
   7   0   5  261.47   22.30
  -7   0  -5  291.27   22.40
  -8   0  -5    6.20   12.70
   8   0   5    1.90   12.70
  -9   0  -5   52.89   16.80
   9   0   5   22.00   16.10
  -9  -1   5   39.20   19.70
   9  -1  -5    9.70   14.70
   9   1  -5  -17.10   14.70
  -9   1   5   16.20   18.50
  -8  -1   5   79.89   18.50
   8  -1  -5   51.29   13.60
  -8   1   5   76.09   18.30
   8   1  -5   36.60   14.10
   7  -1  -5  224.88   16.90
  -7  -1   5  302.97   24.40
  -7   1   5  292.67   23.80
   7   1  -5  214.58   16.90
   6  -1  -5  224.88   13.80
   6  -1  -5  202.88   14.20
  -6  -1   5  214.08   19.20
  -6  -1   5  227.18   17.20
   6   1  -5  206.48   13.80
   6   1  -5  233.98   14.10
  -6   1   5  224.38   19.60
   5  -1  -5  431.56   25.70
   5  -1  -5  392.46   26.70
   5  -1  -5  455.95   24.80
  -5  -1   5  468.45   28.90
  -5  -1   5  463.35   26.10
  -5   1   5  448.86   28.20
   5   1  -5  462.65   25.00
  -4  -1   5 2513.95  136.39
  -4  -1   5 2465.25  139.69
   4  -1  -5 2682.53  137.49
   4  -1  -5 2642.74  138.59
  -4  -1   5 2577.94  138.49
   4  -1  -5 2624.64  135.69
   4   1  -5 2532.35  138.79
  -4   1   5 2555.94  138.19
   4   1  -5 2624.74  136.09
   4   1  -5 2572.24  137.79
  -3  -1   5 1510.75   83.59
  -3  -1   5 1477.95   83.39
  -3  -1   5 1509.25   81.49
   3  -1  -5 1596.74   83.29
   3  -1  -5 1555.54   82.69
  -3  -1   5 1498.55   84.59
  -3   1   5 1493.35   83.49
   3   1  -5 1594.54   82.99
  -3   1   5 1505.35   83.09
  -3   1   5 1513.85   82.49
   3   1  -5 1555.34   83.59
   3   1  -5 1630.54   81.29
  -2  -1   5  152.68   12.70
   2  -1  -5  150.08   10.40
  -2  -1   5  153.58    9.10
   2  -1  -5  143.09   10.90
  -2  -1   5  127.39   12.90
  -2   1   5  137.79   10.90
  -2   1   5  144.99   11.50
   2   1  -5  155.48   10.90
   2   1  -5  143.49   10.70
  -2   1   5  137.39   10.90
   1  -1  -5  291.47   18.80
  -1  -1   5  290.67   18.60
  -1  -1   5  232.58   22.30
   1  -1  -5  309.47   18.10
  -1  -1   5  266.57   20.30
   1   1  -5  330.97   18.80
  -1   1   5  330.77   16.40
  -1   1   5  289.87   18.10
   1   1  -5  291.27   18.80
   0  -1   5   -5.50    5.50
   0  -1   5    8.10    7.90
   0  -1  -5    1.40    4.20
   0  -1  -5   -6.70    6.10
   0   1  -5   -3.80    5.90
   0   1   5   -3.80    4.10
   0   1   5    5.80    2.60
   0   1   5   11.10    6.00
   1  -1   5 1395.16   73.79
  -1  -1  -5 1342.57   74.99
   1  -1   5 1369.16   74.39
  -1   1  -5 1316.07   75.89
   1   1   5 1293.77   73.39
   1   1   5 1223.18   72.79
   1   1   5 1492.55   72.69
   2  -1   5  649.04   41.60
   2  -1   5  743.33   42.20
  -2  -1  -5  775.42   43.50
   2  -1   5  777.82   42.40
   2  -1   5  686.43   42.70
   2   1   5  771.22   41.30
  -2   1  -5  787.52   43.70
   2   1   5  793.92   42.10
   2   1   5  756.52   42.20
   3  -1   5  968.90   54.29
   3  -1   5  986.20   54.39
   3  -1   5  931.21   55.19
  -3  -1  -5  998.80   55.59
   3  -1   5  903.61   55.49
   3   1   5  987.20   55.19
   3   1   5 1026.20   53.79
   3   1   5  995.20   54.49
  -3   1  -5 1030.70   55.39
   4  -1   5 2058.49  107.39
  -4  -1  -5 1692.83  108.29
   4   1   5 1987.70  107.29
   4   1   5 2082.89  107.09
  -4   1  -5 2133.09  108.39
   5  -1   5  539.55   32.40
  -5  -1  -5  550.54   31.60
   5   1   5  520.55   32.50
  -5   1  -5  453.55   31.00
  -5   1  -5  575.04   32.90
  -5   1  -5  541.05   31.50
   6  -1   5   28.40    9.80
  -6  -1  -5   41.20   10.10
  -6   1  -5   38.60    9.70
   6   1   5   20.90    9.90
  -6   1  -5   30.10    5.60
  -7  -1  -5   55.09   12.10
   7  -1   5   46.10   11.90
   7   1   5   60.29   13.10
  -7   1  -5   52.89    7.20
  -7   1  -5   63.19   12.60
  -8  -1  -5   65.29   15.10
   8  -1   5   58.49   15.10
   8   1   5   59.79   14.70
  -8   1  -5   50.49   14.60
  -9  -1  -5   40.10   15.80
   9  -1   5   17.70   16.20
   9   1   5   15.80   15.20
  -9   1  -5    8.10   14.30
  -9  -2   5   20.10   19.20
   9  -2  -5    6.50   13.50
   9   2  -5    7.20   15.90
  -9   2   5   29.00   19.20
  -8  -2   5  122.29   20.80
   8  -2  -5   96.79   15.70
   8   2  -5   78.69   16.90
  -7  -2   5  324.27   23.20
  -7  -2   5  308.57   26.90
  -7   2   5  300.27   25.70
   6  -2  -5   11.40    4.50
   6  -2  -5   17.70    4.00
  -6  -2   5   22.00    8.30
  -6  -2   5   42.30   12.20
   6   2  -5   26.30    4.50
  -6   2   5   25.50   10.60
   6   2  -5   18.50    3.80
   5  -2  -5    7.20    5.10
  -5  -2   5   13.50    5.30
   5  -2  -5    3.60    2.70
  -5  -2   5   25.90    9.90
   5  -2  -5    1.30    3.30
  -5  -2   5   13.70    8.30
  -5   2   5   10.20    8.20
   5   2  -5    7.40    3.30
   4  -2  -5   -0.90    1.90
   4  -2  -5   -2.30    2.80
   4  -2  -5    6.00    4.00
   4  -2  -5    1.30    3.90
  -4  -2   5    6.20    7.00
  -4  -2   5    2.00    3.50
  -4  -2   5    5.80    7.40
   4   2  -5    0.00    2.60
  -4   2   5    3.60    6.30
   3  -2  -5 2857.81  146.79
  -3  -2   5 2795.52  148.99
  -3  -2   5 2801.82  147.49
  -3  -2   5 2482.35  147.49
  -3  -2   5 2573.74  145.59
   3  -2  -5 2854.01  146.39
  -3   2   5 2742.83  146.59
  -3   2   5 2644.24  145.69
   3   2  -5 2745.53  146.69
   3   2  -5 2891.11  145.29
   3   2  -5 2922.21  147.69
  -2  -2   5  459.75   29.70
   2  -2  -5  482.95   26.60
  -2  -2   5  475.15   26.40
   2  -2  -5  471.45   27.50
  -2  -2   5  433.86   29.60
   2   2  -5  440.46   27.00
  -2   2   5  482.05   26.80
  -2   2   5  469.95   27.00
  -2   2   5  455.55   26.90
   2   2  -5  487.25   25.90
   2   2  -5  495.85   27.70
   1  -2  -5  397.86   23.10
  -1  -2   5  301.67   26.60
   1  -2  -5  397.86   21.70
  -1  -2   5  323.67   22.70
   1   2  -5  353.06   22.40
  -1   2   5  401.76   20.20
  -1   2   5  386.56   21.20
   0  -2  -5 2288.57  124.69
   0  -2  -5 2377.06  128.49
   0  -2   5 2172.48  129.09
   0  -2  -5 2740.33  126.09
   0   2   5 2217.58  126.79
   0   2   5 2368.36  124.89
  -1  -2  -5  851.41   46.80
  -1  -2  -5  818.92   44.00
   1  -2   5  838.02   45.70
   1  -2   5  837.32   47.20
   1   2   5  783.42   45.20
   1   2   5  689.03   44.10
  -1   2  -5  763.32   48.00
   1   2   5  878.21   44.40
   2  -2   5   12.90    6.20
  -2  -2  -5   11.20    4.80
   2  -2   5    7.40    4.40
  -2  -2  -5   24.60    5.80
   2  -2   5   17.70    6.40
   2   2   5   10.10    5.30
  -2   2  -5   19.40    5.80
   2   2   5   13.10    3.90
  -3  -2  -5 1745.03   92.59
   3  -2   5 1657.63   92.99
   3  -2   5 1506.55   93.39
   3  -2   5 1782.22   92.69
   3  -2   5 1624.94   93.99
  -3  -2  -5 1701.93   93.99
  -3   2  -5 1853.81   93.69
   3   2   5 1714.63   92.59
   3   2   5 1699.83   93.19
   3   2   5 1854.31   91.79
  -4  -2  -5  345.87   22.70
   4  -2   5  307.77   24.80
   4  -2   5  348.17   22.40
   4   2   5  339.77   20.60
  -4   2  -5  349.67   21.70
  -4   2  -5  342.47   22.60
   4   2   5  322.37   21.80
  -5  -2  -5  839.92   46.10
   5  -2   5  880.51   47.30
   5   2   5  779.32   47.20
  -5   2  -5  747.63   46.20
  -5   2  -5  836.92   46.80
  -6  -2  -5   64.09   10.70
  -6  -2  -5   56.59    6.00
   6  -2   5   41.70   10.30
  -6   2  -5   56.59    9.90
  -6   2  -5   46.50    7.60
   6   2   5   36.00   10.60
  -6   2  -5   55.59   10.40
  -7  -2  -5  259.97   21.60
   7  -2   5  251.27   22.10
  -7   2  -5  265.67   21.50
   7   2   5  231.48   22.50
  -7   2  -5  265.57   17.40
  -8  -2  -5  170.08   20.80
   8  -2   5  157.58   22.90
  -8   2  -5  171.78   21.10
   8   2   5  142.09   21.70
  -9  -2  -5   29.60   15.40
   9  -2   5   -0.80   15.50
   9   2   5    2.40   14.20
  -9  -3   5    1.40   19.20
   9  -3  -5  -11.40   12.50
   9   3  -5    3.50   16.60
  -9   3   5    4.50   17.00
  -8  -3   5   45.20   10.80
   8  -3  -5   31.90   12.30
  -8  -3   5   53.29   17.30
  -8   3   5   47.60   16.70
   8   3  -5   44.80   16.60
  -7  -3   5   86.59   12.00
  -7  -3   5   96.19   17.10
   7   3  -5   82.79    7.80
  -7   3   5  106.29   15.30
   7   3  -5   79.39   16.20
  -6  -3   5  147.19   16.90
  -6  -3   5  134.99   14.60
   6  -3  -5  114.39    9.10
   6  -3  -5  110.09   10.90
  -6   3   5  125.69   15.90
   6   3  -5  116.79   10.40
  -5  -3   5  244.48   19.90
   5  -3  -5  245.78   16.00
   5  -3  -5  234.78   15.70
  -5  -3   5  241.08   17.30
  -5  -3   5  255.67   23.50
   5  -3  -5  231.68   14.00
  -5   3   5  241.48   18.80
   5   3  -5  222.58   14.60
  -4  -3   5   27.20    5.40
   4  -3  -5   20.80    4.60
  -4  -3   5   15.30    7.60
   4  -3  -5   20.40    4.80
   4  -3  -5   17.80    4.30
  -4  -3   5   27.00    9.20
   4  -3  -5   21.70    2.60
   4   3  -5   28.70    3.90
  -4   3   5   24.40    7.10
  -3  -3   5  146.89   16.00
  -3  -3   5  141.99   10.60
   3  -3  -5  147.19   10.50
   3  -3  -5  125.99   10.40
   3  -3  -5  143.79   10.70
  -3  -3   5  143.69   14.80
   3   3  -5  154.28   12.40
  -3   3   5  149.19   11.90
   3   3  -5  127.59   11.10
   3   3  -5  144.19    9.30
  -2  -3   5 1150.18   69.19
  -2  -3   5 1224.18   65.89
   2  -3  -5 1251.17   65.19
  -2  -3   5 1251.67   68.89
   2  -3  -5 1158.08   66.09
   2   3  -5 1288.97   65.09
  -2   3   5 1211.18   65.49
   2   3  -5 1203.68   66.09
  -2   3   5 1214.88   65.29
   2   3  -5 1197.68   66.49
  -1  -3   5  546.35   42.60
   1  -3  -5  753.92   38.00
   1  -3  -5  635.64   39.80
   1  -3  -5  727.03   37.20
   1   3  -5  653.53   39.10
  -1   3   5  762.92   37.30
   1   3  -5  739.03   39.90
  -1   3   5  704.63   37.90
  -1   3   5  701.43   37.40
   0  -3   5   12.40   10.30
   0  -3   5   49.60   11.70
   0  -3  -5   49.10    8.40
   0  -3  -5   37.60    4.70
   0   3  -5   51.49    8.00
   0   3   5   31.00    4.50
  -1  -3  -5 1078.09   58.79
   1  -3   5 1044.20   58.09
   1  -3   5 1082.29   60.29
  -1  -3  -5 1064.49   56.39
   1   3   5 1130.49   56.79
   1   3   5  953.40   56.19
  -1   3  -5  954.40   60.49
   2  -3   5  686.23   42.60
   2  -3   5  678.03   40.90
  -2  -3  -5  692.63   41.50
   2   3   5  773.12   39.00
   2   3   5  732.03   40.70
  -2   3  -5  702.43   42.00
   2   3   5  754.82   40.40
   3  -3   5   10.60    6.50
  -3  -3  -5    8.90    7.30
   3  -3   5   14.40    7.40
   3  -3   5   19.20    7.00
  -3  -3  -5   17.80    5.80
   3   3   5   20.80    4.10
   3   3   5   11.70    6.50
  -3   3  -5   31.20    5.70
   3   3   5    5.00    4.80
  -3   3  -5   17.70    6.30
   4  -3   5   24.40    8.50
  -4  -3  -5   25.60    7.90
   4  -3   5   27.40    7.40
  -4  -3  -5   36.80    6.70
  -4   3  -5   15.30    7.10
   4   3   5   26.30    7.20
  -4   3  -5   42.20    6.60
   4   3   5   35.70    5.70
  -5  -3  -5    5.70    7.10
   5  -3   5    1.20    7.50
  -5  -3  -5   -1.30    8.20
   5  -3   5    2.20    9.20
  -5   3  -5   14.10    4.70
   5   3   5   -0.40    7.60
  -5   3  -5    1.20    6.60
  -6  -3  -5  204.58   12.20
  -6  -3  -5  166.48   12.50
   6  -3   5  206.88   18.50
  -6  -3  -5  201.38   17.00
  -6  -3  -5  231.58   20.20
   6   3   5  190.28   19.00
  -6   3  -5  218.18   17.40
   7  -3   5   11.40   10.80
  -7  -3  -5    9.50   10.40
  -7   3  -5   14.80    7.40
   7   3   5    8.90   11.80
  -8  -3  -5   18.30   12.90
   8  -3   5    4.20   12.90
   8   3   5   -0.70   13.70
   9  -3   5  105.79   19.00
  -9  -3  -5   88.69   18.20
   9   3   5   96.19   19.00
   9  -4  -5  129.29   18.50
  -9  -4   5  155.38   24.70
   9   4  -5  116.79   21.80
  -9   4   5  182.48   23.30
  -8  -4   5  211.08   27.60
  -8  -4   5  145.29   19.50
   8   4  -5  114.99   20.80
  -8   4   5  167.48   23.50
  -7  -4   5   23.30    9.40
  -7  -4   5   29.10   14.40
  -7   4   5   41.10   13.80
   7   4  -5   31.80   13.40
   7   4  -5   47.90    5.60
  -6  -4   5   19.70   11.40
   6  -4  -5   -3.50    4.20
   6  -4  -5    5.70    6.60
  -6  -4   5    3.90    7.30
   6  -4  -5    1.00    3.50
   6   4  -5   10.10    4.60
  -6   4   5   23.00   10.80
  -5  -4   5    3.40    9.00
   5  -4  -5   -2.00    2.70
   5  -4  -5    1.60    4.10
  -5  -4   5    6.20    9.20
  -5  -4   5   -6.30    7.00
   5  -4  -5    0.20    4.60
  -5   4   5    3.10    7.70
   5   4  -5   -1.40    3.30
  -4  -4   5   24.40    8.80
   4  -4  -5    6.50    3.90
   4  -4  -5   13.50    4.20
   4  -4  -5   13.90    2.40
   4  -4  -5   17.40    2.70
  -4  -4   5   12.40    5.80
  -4  -4   5   20.70    8.50
  -4  -4   5   19.40    9.10
   4  -4  -5   12.50    4.50
   4   4  -5   16.10    3.50
  -4   4   5   11.90    6.60
   3  -4  -5  100.59    8.80
  -3  -4   5  102.59   10.10
   3  -4  -5  101.09    8.60
  -3  -4   5  108.89   15.30
  -3  -4   5   92.09   13.90
   3  -4  -5  104.79    8.70
   3  -4  -5   88.99    8.60
  -3   4   5  102.99    9.90
   3   4  -5   96.59   11.30
   3   4  -5  100.79    7.60
  -2  -4   5 1382.66   84.89
  -2  -4   5 1464.15   83.79
  -2  -4   5 1468.85   81.19
   2  -4  -5 1514.55   78.79
   2  -4  -5 1467.15   80.99
   2  -4  -5 1525.25   79.69
   2  -4  -5 1472.85   80.69
   2   4  -5 1634.14   80.09
   2   4  -5 1553.24   81.69
   2   4  -5 1439.26   80.69
  -2   4   5 1514.05   79.39
  -2   4   5 1515.15   80.09
  -1  -4   5 4921.21  310.77
   1  -4  -5 6116.09  311.17
  -1  -4   5 5740.03  313.67
  -1   4   5 5888.11  308.47
   1   4  -5 5956.20  309.77
   1   4  -5 6375.66  310.77
  -1   4   5 6082.79  308.17
   0  -4  -5 4412.06  235.68
   0  -4  -5 4208.08  233.08
   0   4   5 4224.98  233.18
   0   4   5 4883.11  235.18
   1  -4   5 2158.38  128.79
  -1  -4  -5 2471.55  129.19
  -1  -4  -5 2422.26  127.19
   1  -4   5 2519.15  131.39
   1   4   5 2393.96  128.09
   1   4   5 2639.04  127.59
  -1   4  -5 2161.38  130.99
  -2  -4  -5   25.90    6.60
   2  -4   5   26.90    7.10
  -2  -4  -5   14.80    5.50
   2  -4   5   21.10    7.70
  -2   4  -5   23.80    6.40
   2   4   5   21.80    6.50
  -2   4  -5   26.50    6.80
   2   4   5   11.70    4.30
   2   4   5   24.60    3.50
   3  -4   5   22.30    8.00
   3  -4   5   40.40    8.30
  -3  -4  -5   38.60    6.80
  -3   4  -5   47.80    7.10
  -3   4  -5   43.00    8.20
   3   4   5   35.70    7.90
   3   4   5   33.40    4.70
   4  -4   5  208.18   20.00
   4  -4   5  197.68   16.40
  -4  -4  -5  201.78   13.80
  -4  -4  -5  201.78   16.00
  -4  -4  -5  188.98   12.80
  -4   4  -5  172.58   16.60
   4   4   5  184.88   16.40
   4   4   5  205.48   13.00
  -4   4  -5  219.78   14.10
  -5  -4  -5   52.29    6.00
   5  -4   5   71.29   12.30
   5  -4   5   59.99   12.20
  -5  -4  -5   85.09   12.80
   5   4   5   69.09   10.90
   5   4   5   61.39    9.10
  -5   4  -5   62.89    9.30
   6  -4   5   -0.80   11.20
  -6  -4  -5   30.50    8.90
  -6  -4  -5    8.40    2.80
   6  -4   5   22.90    9.40
  -6  -4  -5    7.60   10.00
   6   4   5    3.80   10.00
  -6   4  -5   23.40    7.60
   7  -4   5  198.18   27.20
   7  -4   5  252.57   22.50
  -7  -4  -5  254.17   20.90
   7   4   5  230.98   23.60
  -7   4  -5  266.17   19.60
   8  -4   5  304.17   35.80
   8  -4   5  345.97   29.00
  -8  -4  -5  345.07   27.00
   8   4   5  334.47   29.30
   9  -4   5   45.10   19.80
  -9  -5   5   15.50   13.00
  -9  -5   5   47.60   21.10
  -9   5   5   19.30   15.60
   9   5  -5  -14.40   15.30
  -8  -5   5   10.30   10.90
  -8  -5   5   28.10   18.00
  -8   5   5   24.30   14.70
   8   5  -5    4.90   15.60
  -7  -5   5  227.78   25.10
  -7  -5   5  185.68   20.40
   7   5  -5  238.58   25.30
  -7   5   5  202.78   22.70
   7   5  -5  228.78   13.20
   6  -5  -5   40.00    6.40
  -6  -5   5   49.80   13.60
  -6  -5   5   58.09   14.30
  -6  -5   5   58.59   10.30
   6  -5  -5   69.69    9.70
   6   5  -5   46.90    6.00
  -6   5   5   53.59   11.40
   5  -5  -5   64.59    6.20
   5  -5  -5   46.50    8.40
   5  -5  -5   75.69    7.80
  -5  -5   5   66.69   10.00
  -5  -5   5   65.79   12.20
  -5  -5   5  102.19   18.80
   5  -5  -5   58.59    6.80
   5   5  -5   52.09    8.00
  -5   5   5   80.79   10.90
   5   5  -5   71.59    9.60
   4  -5  -5    9.00    4.20
   4  -5  -5   15.90    5.00
  -4  -5   5    8.40    7.30
   4  -5  -5   15.20    2.90
  -4  -5   5   12.10    8.80
   4  -5  -5   11.70    2.90
  -4  -5   5   15.30    9.20
  -4  -5   5   10.10    9.10
   4  -5  -5    6.10    3.90
  -4   5   5   14.50    6.50
   4   5  -5    9.80    3.60
   3  -5  -5  496.05   30.20
  -3  -5   5  507.85   33.80
   3  -5  -5  510.25   29.60
   3  -5  -5  524.15   29.50
   3  -5  -5  508.75   27.70
  -3  -5   5  488.25   35.40
  -3  -5   5  490.15   31.00
   3  -5  -5  545.75   29.50
   3   5  -5  533.85   28.90
  -3   5   5  539.45   30.00
   2  -5  -5   27.00    5.70
   2  -5  -5   32.10    4.30
   2  -5  -5   35.40    3.70
  -2  -5   5   35.40   11.60
  -2  -5   5   32.80   11.00
   2  -5  -5   28.90    4.80
  -2  -5   5   38.10    7.10
   2   5  -5   30.40    5.40
   2   5  -5   37.40    6.20
   2   5  -5   34.70    5.10
  -2   5   5   32.10    5.10
   1  -5  -5 1238.38   64.79
   1  -5  -5 1313.97   67.79
  -1  -5   5 1142.59   71.69
   1  -5  -5 1187.38   66.19
  -1   5   5 1290.67   64.99
   1   5  -5 1129.69   66.29
  -1   5   5 1195.88   64.79
   1   5  -5 1227.68   67.39
   0  -5  -5  116.19   11.50
   0  -5   5  153.18   17.00
   0  -5   5  184.78   23.30
   0  -5  -5  125.59   10.30
   0  -5  -5  126.19    9.50
   0   5  -5  150.38   11.70
   0   5   5  133.59    9.20
   0   5   5  125.79    8.00
   0   5   5  157.28   12.90
   1  -5   5 2637.74  150.08
  -1  -5  -5 2837.52  147.69
  -1  -5  -5 2776.32  147.89
   1  -5   5 2369.26  151.38
  -1  -5  -5 2940.41  149.59
   1   5   5 2807.02  148.39
   1   5   5 2786.22  146.09
  -1   5  -5 2576.54  151.28
   1   5   5 2921.41  147.79
  -1   5  -5 3100.09  156.38
   1   5   5 2866.81  147.19
  -2  -5  -5  851.61   48.70
   2  -5   5  883.51   53.09
  -2  -5  -5  833.22   50.69
  -2  -5  -5  871.31   49.30
   2  -5   5  871.01   49.99
   2   5   5  958.00   47.30
  -2   5  -5  833.92   50.79
   2   5   5  903.31   49.20
   2   5   5  897.41   49.60
  -2   5  -5  975.50   59.09
   2   5   5  893.81   49.30
   3  -5   5  180.98   15.00
  -3  -5  -5  160.58   13.80
  -3  -5  -5  168.58   11.80
   3  -5   5  150.28   17.80
  -3   5  -5  146.79   15.20
  -3   5  -5  193.88   13.10
   3   5   5  167.08   13.70
   3   5   5  184.58   13.80
   3   5   5  179.18   10.80
  -4  -5  -5   13.30    5.00
   4  -5   5    0.70    7.90
  -4  -5  -5   -0.80    2.80
  -4  -5  -5    9.10    7.80
   4  -5   5    2.70    7.30
   4   5   5    2.10    3.70
   4   5   5    1.30    7.30
  -4   5  -5    5.10    6.30
  -4   5  -5    9.00    4.00
  -5  -5  -5   17.70    7.80
   5  -5   5   16.00    8.30
  -5  -5  -5   16.90    9.40
  -5  -5  -5    8.30    3.30
   5  -5   5    8.20    9.80
   5   5   5   11.90    9.20
  -5   5  -5   23.90    4.60
  -5   5  -5   14.10    7.30
   5   5   5   21.40    5.60
  -6  -5  -5    2.70    9.40
   6  -5   5   -4.30    9.10
   6  -5   5   -0.90   11.60
  -6  -5  -5   13.20    8.40
  -6  -5  -5   -5.00    2.60
  -6   5  -5   14.00    6.90
   6   5   5    8.80   10.60
  -7  -5  -5  209.08   23.20
  -7  -5  -5  161.08   17.50
   7  -5   5  134.39   20.40
   7  -5   5  170.28   19.60
   7   5   5  145.39   20.90
  -7   5  -5  168.08   16.60
   8  -5   5    4.20   15.90
   8  -5   5   13.90   13.70
  -8  -5  -5   34.60   13.30
   8   5   5   29.30   15.20
  -9  -6   5   69.39   22.30
  -9  -6   5   38.70   16.40
  -9   6   5   33.00   16.00
   9   6  -5   12.90   18.70
  -8  -6   5   31.50   17.00
  -8  -6   5   39.00   11.90
  -8   6   5    6.50   13.60
   8   6  -5   -3.80   15.60
  -7  -6   5   84.09   13.00
  -7  -6   5  106.99   18.70
  -7   6   5   90.29   15.40
   7   6  -5   75.29    7.80
   7   6  -5   63.29   16.90
  -6  -6   5  343.07   26.70
   6  -6  -5  368.46   22.00
  -6  -6   5  376.56   29.40
   6  -6  -5  381.66   23.40
  -6  -6   5  387.36   35.60
  -6   6   5  366.56   26.80
   6   6  -5  411.96   22.80
   6   6  -5  348.37   30.10
  -5  -6   5    1.60   10.00
  -5  -6   5   16.60    8.40
   5  -6  -5    4.90    4.10
   5  -6  -5   -3.30    5.90
  -5  -6   5    3.30   10.40
   5  -6  -5   -2.60    4.20
   5  -6  -5    4.20    3.40
  -5   6   5    1.40    8.20
  -4  -6   5  444.96   35.40
   4  -6  -5  473.35   27.80
   4  -6  -5  504.35   26.90
  -4  -6   5  473.55   33.20
  -4  -6   5  472.55   31.00
   4  -6  -5  488.05   28.90
  -4  -6   5  475.55   32.20
   4   6  -5  470.05   27.90
  -4   6   5  480.75   29.10
   4   6  -5  564.94   29.80
  -3  -6   5   16.90    9.30
   3  -6  -5   -2.40    4.10
   3  -6  -5   -1.50    4.40
  -3  -6   5   12.90   10.20
   3  -6  -5    2.10    2.30
  -3  -6   5    8.90    8.10
   3  -6  -5    1.00    2.90
   3   6  -5   -1.40    5.70
  -3   6   5    8.50    5.60
   3   6  -5    4.40    3.30
  -2  -6   5  660.83   43.60
   2  -6  -5  746.43   37.80
  -2  -6   5  633.44   46.70
   2  -6  -5  762.02   38.60
   2  -6  -5  692.93   39.90
   2  -6  -5  627.54   39.40
   2  -6  -5  745.63   37.70
  -2   6   5  708.13   38.50
   2   6  -5  766.52   38.80
  -2   6   5  648.84   39.10
   2   6  -5  668.93   39.40
  -1  -6   5  152.88   22.40
   1  -6  -5  200.78   14.20
  -1  -6   5  127.19   21.50
   1  -6  -5  173.58   12.90
   1  -6  -5  189.48   11.80
  -1   6   5  213.48   11.80
  -1   6   5  144.59   13.70
   1   6  -5  172.48   12.70
  -1   6   5  189.18   11.20
   1   6  -5  192.18   15.00
   1   6  -5  231.68   15.00
   0  -6   5  249.58   36.40
   0  -6  -5  306.37   20.20
   0  -6  -5  330.77   19.70
   0  -6   5  333.17   27.60
   0  -6  -5  325.37   21.20
   0   6  -5  361.96   21.10
   0   6   5  328.57   19.40
   0   6   5  321.07   18.00
   0   6   5  353.66   22.20
   0   6  -5  383.36   22.50
  -1  -6  -5    7.80    5.20
   1  -6   5  -13.00    9.60
  -1  -6  -5    3.60    5.00
   1  -6   5    1.30    9.60
  -1  -6  -5    1.20    3.00
   1   6   5    4.00    2.30
  -1   6  -5   12.80   10.00
  -1   6  -5    5.70    5.80
   1   6   5    0.40    2.80
   1   6   5   -2.90    6.10
  -2  -6  -5 2102.69  114.79
   2  -6   5 1983.70  115.49
  -2  -6  -5 2157.88  115.19
   2  -6   5 2232.78  118.99
   2   6   5 2250.47  115.09
  -2   6  -5 2337.77  116.39
   2   6   5 2168.18  115.29
   2   6   5 2175.58  112.79
  -2   6  -5 1939.61  116.39
   2   6   5 2125.99  115.19
  -3  -6  -5    9.10    6.80
   3  -6   5    4.20    8.10
  -3  -6  -5   12.40    3.80
   3  -6   5   16.10    8.50
   3   6   5    5.80    4.40
   3   6   5   11.10    7.40
  -3   6  -5   10.10    7.20
   3   6   5   12.80    3.10
  -3   6  -5   21.70    4.80
  -4  -6  -5   -4.50    2.90
  -4  -6  -5   -2.70    4.60
  -4  -6  -5    9.50    8.20
   4  -6   5    2.10    8.20
   4  -6   5   -1.60    8.80
  -4   6  -5    9.30    3.90
   4   6   5   -3.80    7.80
  -4   6  -5    3.70    6.90
  -5  -6  -5  117.09   14.90
  -5  -6  -5  115.29   12.30
  -5  -6  -5   96.79    8.40
   5  -6   5  115.89   20.60
   5  -6   5  110.19   14.30
  -5   6  -5  118.89   14.40
   5   6   5   99.99   13.60
   5   6   5   97.49    9.00
   6  -6   5  701.13   41.10
   6  -6   5  644.14   46.90
  -6  -6  -5  689.93   43.50
  -6  -6  -5  689.43   39.70
   6   6   5  659.53   41.70
  -6   6  -5  688.43   41.00
   7  -6   5  209.98   29.80
  -7  -6  -5  226.88   19.50
  -7  -6  -5  219.78   25.60
   7  -6   5  226.08   21.20
  -7   6  -5  225.78   18.90
   7   6   5  180.88   23.20
  -8  -6  -5   24.30   15.30
  -8  -6  -5    0.40   11.40
   8  -6   5  -12.20   12.60
   8  -6   5    8.90   15.80
   8   6   5   -4.40   14.60
  -8  -7   5   18.90   17.00
  -8  -7   5   -9.30   12.00
  -8   7   5   12.00   13.40
   8   7  -5   -3.90   15.70
   7  -7  -5    4.60    8.80
  -7  -7   5   23.20   10.80
  -7  -7   5   14.50   14.60
   7   7  -5   -9.80   14.80
  -7   7   5   13.50   11.90
   6  -7  -5  141.79   13.00
  -6  -7   5  152.18   19.40
  -6  -7   5  162.48   21.30
   6  -7  -5  171.08   12.90
  -6  -7   5  177.48   29.00
   6  -7  -5  135.59   11.80
  -6   7   5  169.38   18.30
   6   7  -5  184.28   12.90
   6   7  -5  129.49   21.70
   5  -7  -5 1039.70   53.19
  -5  -7   5  950.50   57.09
   5  -7  -5  950.40   53.19
   5  -7  -5 1012.60   53.59
  -5  -7   5  900.91   57.59
  -5  -7   5  954.50   62.79
   5  -7  -5  975.10   56.19
  -5   7   5  942.21   55.29
   5   7  -5 1042.90   54.49
   4  -7  -5  768.52   41.50
  -4  -7   5  753.12   46.60
  -4  -7   5  684.93   48.00
  -4  -7   5  641.64   44.70
   4  -7  -5  695.83   40.30
  -4  -7   5  690.83   43.80
   4  -7  -5  750.62   39.70
  -4   7   5  752.42   41.50
   4   7  -5  775.82   41.90
  -3  -7   5  276.77   24.40
  -3  -7   5  273.57   22.10
   3  -7  -5  273.07   16.20
   3  -7  -5  265.67   17.50
   3  -7  -5  282.07   17.10
  -3  -7   5  249.58   25.90
   3   7  -5  319.57   19.90
  -3   7   5  282.17   18.20
   3   7  -5  261.27   17.40
  -2  -7   5  233.78   21.40
  -2  -7   5  209.78   25.80
   2  -7  -5  253.87   14.80
   2  -7  -5  250.87   14.90
  -2  -7   5  213.88   22.00
   2  -7  -5  238.08   16.70
   2  -7  -5  243.48   13.80
   2  -7  -5  231.88   15.10
  -2   7   5  238.48   15.10
  -2   7   5  239.98   16.20
   2   7  -5  241.18   15.50
   2   7  -5  275.97   17.90
  -1  -7   5  371.36   31.20
   1  -7  -5  390.16   21.80
  -1  -7   5  292.97   36.60
   1  -7  -5  392.76   23.10
  -1  -7   5  300.87   28.00
   1   7  -5  324.47   22.40
  -1   7   5  416.76   21.60
  -1   7   5  399.46   20.80
  -1   7   5  331.27   22.10
   1   7  -5  432.26   24.40
   0  -7   5   98.79   19.20
   0  -7  -5   68.29    8.70
   0  -7  -5   57.99    8.10
   0  -7   5   64.39   14.80
   0  -7   5   31.80   19.20
   0   7   5   56.29    4.20
   0   7   5   63.09   10.30
   0   7  -5   59.39    7.70
   0   7   5   58.59    6.20
   0   7  -5   59.69    8.70
   1  -7   5   10.10   12.10
  -1  -7  -5   14.10    5.80
  -1  -7  -5   14.00    5.90
  -1  -7  -5    5.40    3.90
   1  -7   5   -8.60   11.00
   1  -7   5   17.30   10.80
   1   7   5    0.00    3.30
  -1   7  -5    9.30    6.30
   1   7   5   14.30    6.90
   1   7   5    9.50    2.80
  -1   7  -5   -9.20    7.10
   2  -7   5 1422.26   86.79
  -2  -7  -5 1608.04   85.89
  -2  -7  -5 1672.63   86.49
   2  -7   5 1567.14   90.29
  -2   7  -5 1417.86   86.99
   2   7   5 1705.63   85.99
   2   7   5 1677.93   86.49
  -2   7  -5 1640.54   87.29
  -3  -7  -5 1631.54   89.39
  -3  -7  -5 1619.64   90.49
   3  -7   5 1711.63   94.19
   3  -7   5 1627.54   90.29
  -3   7  -5 1745.83   89.39
  -3   7  -5 1536.65   90.89
   3   7   5 1693.83   90.59
   3   7   5 1695.83   90.49
  -4  -7  -5  961.30   54.59
   4  -7   5  928.71   59.59
  -4  -7  -5  988.10   57.19
   4  -7   5 1018.10   56.59
  -4   7  -5  974.20   57.19
   4   7   5 1030.40   56.99
  -4   7  -5 1020.50   53.79
   4   7   5 1059.39   53.89
  -5  -7  -5  661.43   38.90
   5  -7   5  685.53   46.80
  -5  -7  -5  732.23   43.90
   5  -7   5  722.63   41.90
  -5   7  -5  689.13   42.40
   5   7   5  721.13   43.00
   5   7   5  723.03   39.20
  -6  -7  -5   15.80   12.00
   6  -7   5   11.30   12.50
  -6  -7  -5   18.90    8.90
   6  -7   5    6.10    9.80
  -6   7  -5   16.40    7.90
   6   7   5    1.70   11.80
   7  -7   5  137.19   18.80
   7  -7   5   85.99   18.40
  -7  -7  -5  132.39   15.80
  -7  -7  -5  136.79   19.30
  -7   7  -5  135.19   16.60
   7   7   5  133.49   18.80
   8  -7   5    6.30   13.30
   8  -7   5   -7.90   15.70
  -8  -7  -5   16.40   14.60
  -8  -7  -5   17.60   12.30
   8   7   5   -0.50   14.50
  -8  -8   5   14.10   13.20
  -8  -8   5   22.10   17.60
   8   8  -5   13.10   17.20
  -8   8   5   16.40   14.60
  -7  -8   5   71.79   18.10
  -7  -8   5   55.89   14.20
   7  -8  -5   46.00   10.10
   7   8  -5   40.80   18.20
  -7   8   5   60.49   14.90
  -6  -8   5  384.96   30.80
  -6  -8   5  414.56   32.10
   6  -8  -5  399.46   25.80
  -6  -8   5  413.86   39.80
   6   8  -5  436.16   25.20
   6   8  -5  366.76   32.40
  -6   8   5  394.76   28.10
  -5  -8   5   30.00   11.20
   5  -8  -5   24.20    7.50
   5  -8  -5   37.50    6.40
  -5  -8   5   40.70   13.90
  -5  -8   5   22.60   12.90
   5  -8  -5   32.50    5.70
   5  -8  -5   24.90    5.60
   5   8  -5   16.60   12.20
  -5   8   5   37.30    9.70
  -4  -8   5  237.68   24.30
   4  -8  -5  226.78   14.90
   4  -8  -5  225.08   16.30
   4  -8  -5  239.38   19.10
  -4  -8   5  250.07   28.10
  -4  -8   5  218.68   21.10
   4   8  -5  232.38   17.60
  -4   8   5  224.98   17.40
   3  -8  -5  199.78   14.90
   3  -8  -5  192.98   12.80
   3  -8  -5  183.48   12.60
  -3  -8   5  199.68   26.80
  -3  -8   5  181.38   22.20
  -3  -8   5  178.18   19.70
   3  -8  -5  177.68   13.70
  -3   8   5  188.18   14.30
   3   8  -5  192.08   15.70
  -2  -8   5   98.69   14.20
   2  -8  -5   99.89    9.80
   2  -8  -5  105.49    8.80
  -2  -8   5   75.39   14.80
   2  -8  -5  108.09    7.90
   2  -8  -5   80.89    7.80
   2  -8  -5   92.69    6.60
  -2  -8   5   60.99   16.70
   2   8  -5  121.09   11.90
  -2   8   5  100.19    8.60
  -2   8   5   94.09    9.50
  -1  -8   5   -7.00   12.70
  -1  -8   5   -1.00   10.70
   1  -8  -5    6.90    4.60
  -1  -8   5   -9.00   14.20
   1  -8  -5   13.80    5.00
  -1   8   5   15.60    3.60
  -1   8   5   10.20    3.40
  -1   8   5    2.00    3.70
   1   8  -5    0.90    4.60
  -1   8   5   14.20    2.50
   1   8  -5    6.40    6.10
   0  -8   5  630.54   45.70
   0  -8  -5  654.73   39.50
   0  -8  -5  680.13   40.10
   0  -8   5  821.12   49.70
   0  -8   5  706.63   58.89
   0   8  -5  686.73   40.80
   0   8   5  692.03   38.80
   0   8  -5  723.53   39.70
   0   8   5  719.03   40.60
  -1  -8  -5   -0.50    3.80
   1  -8   5    6.50   11.30
   1  -8   5  -17.70   12.20
  -1  -8  -5    1.40    5.70
  -1  -8  -5    4.20    6.10
   1  -8   5    3.10   13.80
  -1   8  -5  -14.20    7.10
  -1   8  -5   -5.90    5.80
   1   8   5    2.50    2.70
   1   8   5    4.00    7.00
   1   8   5    5.20    4.00
  -2  -8  -5  207.38   15.00
  -2  -8  -5  221.18   16.90
   2  -8   5  220.68   20.80
   2  -8   5  173.98   22.60
   2   8   5  231.58   14.50
  -2   8  -5  201.08   17.60
  -2   8  -5  178.28   15.60
   2   8   5  233.58   17.00
  -3  -8  -5   78.59    9.00
   3  -8   5  107.89   13.40
   3  -8   5   89.49   14.90
  -3  -8  -5   93.09   13.80
   3   8   5  103.59   12.90
  -3   8  -5   86.89   13.40
   3   8   5   89.09   10.00
   4  -8   5   38.70   12.60
  -4  -8  -5   62.79   11.10
   4  -8   5   59.19   10.90
  -4  -8  -5   48.40    6.20
   4   8   5   66.99   10.60
  -4   8  -5   59.29   10.40
   5  -8   5   25.30    9.60
   5  -8   5   11.40   12.20
  -5  -8  -5   16.50    7.20
  -5  -8  -5   15.90   10.60
  -5   8  -5   12.40    8.20
   5   8   5   15.50   10.50
  -6  -8  -5  494.55   30.10
   6  -8   5  474.95   40.50
   6  -8   5  490.55   32.20
  -6  -8  -5  495.95   36.10
  -6   8  -5  532.65   33.20
   6   8   5  464.45   34.00
  -7  -8  -5   33.60   10.80
   7  -8   5   30.90   12.30
  -7  -8  -5   10.40   14.90
   7  -8   5    8.10   15.60
   7   8   5    6.60   13.00
  -7   8  -5   21.60    9.40
  -8  -8  -5   -2.90   12.40
   8  -8   5   -3.60   13.00
  -8  -8  -5    4.10   14.10
   8  -8   5   -3.30   15.30
   8   8   5  -16.70   14.40
  -8  -9   5   39.70   20.00
  -8  -9   5   42.10   16.10
  -8   9   5   52.89   16.40
   8   9  -5   13.10   17.70
  -7  -9   5   23.70   13.90
   7  -9  -5   32.10   10.10
  -7  -9   5   44.00   17.40
   7   9  -5   23.40   16.40
  -7   9   5   20.50   13.80
  -6  -9   5   66.49   15.30
  -6  -9   5  100.49   21.50
   6  -9  -5   91.39   11.80
  -6  -9   5   78.89   17.20
   6   9  -5   69.79   18.20
  -6   9   5  109.69   15.10
   6   9  -5   82.99   10.00
   5  -9  -5  150.78   17.00
   5  -9  -5  166.78   20.40
  -5  -9   5  164.48   22.00
  -5  -9   5  160.18   21.80
   5  -9  -5  179.98   14.60
  -5  -9   5  195.78   29.80
   5   9  -5  174.68   20.20
   5   9  -5  182.18   15.30
  -5   9   5  162.48   16.70
  -4  -9   5  143.89   22.30
  -4  -9   5   78.19   17.30
   4  -9  -5   76.79   10.30
   4  -9  -5  109.89   15.40
  -4  -9   5  119.89   18.60
   4  -9  -5   91.39    9.90
  -4   9   5  110.19   11.90
   4   9  -5   92.29   12.50
   4   9  -5   86.79   15.40
   3  -9  -5  129.49   11.10
   3  -9  -5  129.29   11.00
   3  -9  -5  120.39   13.50
  -3  -9   5  149.09   27.10
  -3  -9   5  119.89   19.60
   3  -9  -5  116.49   11.60
  -3  -9   5  145.29   19.60
  -3   9   5  125.99   11.90
   3   9  -5  143.79   13.90
   2  -9  -5  575.04   32.70
   2  -9  -5  557.44   32.50
  -2  -9   5  516.75   38.70
  -2  -9   5  580.94   40.90
   2  -9  -5  548.35   31.20
   2  -9  -5  585.44   31.90
  -2  -9   5  467.25   45.50
  -2   9   5  626.44   33.70
  -2   9   5  586.64   32.00
   2   9  -5  585.24   34.10
   1  -9  -5    3.50    3.20
   1  -9  -5    4.80    4.60
   1  -9  -5   -3.00    5.60
  -1  -9   5   -2.50   17.30
  -1  -9   5   -5.20   10.60
  -1  -9   5   -6.40   14.30
  -1   9   5    1.50    3.30
  -1   9   5    3.50    3.60
   1   9  -5   -5.50    4.50
   1   9  -5    4.30    6.20
   0  -9  -5  346.47   23.10
   0  -9   5  349.96   46.60
   0  -9  -5  345.37   23.10
   0  -9   5  334.77   30.20
   0  -9   5  416.56   33.80
   0   9   5  390.66   23.60
   0   9   5  329.97   20.00
   0   9   5  356.56   20.80
   0   9   5  354.56   21.60
   0   9  -5  362.76   22.10
   0   9  -5  366.36   24.20
  -1  -9  -5   19.60    7.10
   1  -9   5   14.40   14.00
   1  -9   5  -10.40   14.10
   1  -9   5   41.30   16.00
   1   9   5   32.30    8.10
  -1   9  -5   24.10    8.60
  -1   9  -5   14.00    7.00
  -2  -9  -5 1233.78   69.59
   2  -9   5 1267.37   72.59
   2  -9   5 1228.98   73.89
  -2   9  -5 1182.28   70.19
   2   9   5 1295.27   69.29
   2   9   5 1298.07   68.59
   3  -9   5  510.45   38.90
  -3  -9  -5  589.64   34.80
   3  -9   5  477.65   33.30
  -3   9  -5  522.15   34.50
   3   9   5  562.34   33.70
   3   9   5  567.64   32.90
  -3   9  -5  567.34   29.90
  -4  -9  -5   67.69    9.60
  -4  -9  -5  133.69   16.20
   4  -9   5  106.29   14.50
   4  -9   5   93.59   15.80
  -4   9  -5   83.19   11.80
   4   9   5   87.29   14.30
  -5  -9  -5  173.98   13.00
  -5  -9  -5  204.28   21.90
   5  -9   5  204.08   19.40
   5  -9   5  174.68   26.70
  -5  -9  -5  185.48   13.60
  -5   9  -5  197.78   19.10
   5   9   5  176.48   19.50
  -6  -9  -5  189.88   16.10
   6  -9   5  181.88   29.30
   6  -9   5  165.28   19.70
  -6  -9  -5  217.78   25.00
  -6   9  -5  185.18   19.90
   6   9   5  161.78   21.40
   7  -9   5   95.09   15.20
  -7  -9  -5   92.69   18.70
  -7  -9  -5   95.39   13.60
   7  -9   5   98.99   20.40
   7   9   5   65.79   17.00
  -7   9  -5   78.69   13.00
  -8  -9  -5    9.20   16.20
   8  -9   5   -7.50   14.50
   8  -9   5   26.40   19.00
   8   9   5   13.20   14.60
   8 -10  -5    5.10   14.40
  -8 -10   5    5.90   16.00
  -8 -10   5   28.40   19.20
   8  10  -5   12.70   18.70
  -8  10   5   30.50   15.30
  -7 -10   5    9.70   19.10
  -7 -10   5   28.70   15.10
  -7 -10   5   23.70   18.10
   7 -10  -5    4.50   11.80
  -7  10   5   11.40   13.40
   7  10  -5   -0.80   14.20
   6 -10  -5  173.58   23.20
  -6 -10   5  229.98   36.40
   6 -10  -5  165.78   17.40
  -6 -10   5  152.78   21.20
  -6 -10   5  161.18   22.70
  -6  10   5  163.38   18.80
   6  10  -5  135.09   24.20
   6  10  -5  175.98   15.60
   5 -10  -5    0.40    8.90
   5 -10  -5  -11.80    7.40
   5 -10  -5    2.90    7.90
  -5 -10   5   17.50   14.20
  -5 -10   5    7.90   15.70
  -5 -10   5   10.70   12.30
   5  10  -5   -3.00   11.90
   5  10  -5   -0.50    6.40
  -5  10   5    8.70    9.00
   4 -10  -5  342.97   25.30
  -4 -10   5  353.06   31.80
  -4 -10   5  307.87   29.20
   4 -10  -5  341.77   21.90
  -4 -10   5  330.47   36.60
   4  10  -5  307.27   22.40
   4  10  -5  294.77   26.40
  -4  10   5  333.07   22.10
  -3 -10   5   20.20   16.20
   3 -10  -5   33.00    6.00
  -3 -10   5   21.70   15.60
   3 -10  -5   28.50    7.20
   3 -10  -5   19.40    6.50
  -3 -10   5   35.00   12.50
   3  10  -5   15.60   10.80
   3  10  -5   20.80    7.20
  -3  10   5   26.60    7.60
  -2 -10   5  936.31   74.19
   2 -10  -5 1134.79   58.89
   2 -10  -5 1068.99   58.59
  -2 -10   5 1008.80   66.39
  -2 -10   5  997.80   65.19
   2 -10  -5 1038.80   57.19
   2 -10  -5 1043.10   57.79
   2  10  -5 1108.29   60.09
  -2  10   5 1141.19   59.79
  -2  10   5 1106.09   57.89
   1 -10  -5 1333.17   71.99
  -1 -10   5 1138.19   78.09
  -1 -10   5 1313.47   92.99
  -1 -10   5 1379.46   80.29
   1 -10  -5 1253.07   69.99
   1 -10  -5 1312.37   71.99
   1  10  -5 1350.46   73.09
  -1  10   5 1438.76   71.79
  -1  10   5 1281.47   69.99
   0 -10  -5   10.40    7.10
   0 -10   5  -12.00   14.60
   0 -10  -5   18.00    7.00
   0 -10   5   -5.40   21.70
   0 -10   5   23.70   15.90
   0  10   5   28.20    7.60
   0  10   5   13.20    3.50
   0  10  -5    0.30    6.30
   0  10  -5   14.80    5.10
   0  10   5    1.90    4.00
   0  10   5   12.50    3.20
   1 -10   5  217.78   27.40
   1 -10   5  129.89   25.40
   1 -10   5  168.48   24.30
  -1 -10  -5  162.98   16.20
  -1  10  -5  198.78   16.30
   1  10   5  155.58   12.30
  -1  10  -5  158.08   16.70
   1  10   5  184.38   12.50
   1  10   5  185.48   15.70
  -2 -10  -5  539.65   34.70
   2 -10   5  589.34   41.60
   2 -10   5  627.04   40.50
  -2  10  -5  515.85   35.20
   2  10   5  546.25   34.10
   2  10   5  570.54   32.70
  -3 -10  -5  247.88   20.80
   3 -10   5  191.98   26.00
   3 -10   5  232.08   26.00
   3 -10   5  237.28   21.00
   3  10   5  216.78   17.00
  -3  10  -5  212.08   19.80
   3  10   5  243.88   19.00
   4 -10   5  -10.90   12.30
  -4 -10  -5    5.80    9.80
   4 -10   5    8.30    8.60
  -4  10  -5   -0.70    8.60
   4  10   5   -1.80    9.30
   5 -10   5    7.50   13.40
   5 -10   5   15.20    9.60
  -5 -10  -5   22.50   12.10
  -5  10  -5   15.10   10.20
   5  10   5    6.60   10.00
   6 -10   5  199.98   31.20
  -6 -10  -5  218.58   26.10
  -6 -10  -5  191.78   17.10
   6 -10   5  196.78   21.00
  -6  10  -5  181.58   21.10
   6  10   5  148.09   20.10
   7 -10   5   57.39   18.90
   7 -10   5  110.99   19.90
  -7 -10  -5   97.79   19.30
  -7  10  -5  101.29   14.80
   7  10   5   86.19   17.50
  -7 -11   5   39.80   20.00
  -7 -11   5   43.90   22.70
  -7 -11   5   22.40   17.30
   7 -11  -5    7.40   12.60
   7  11  -5   13.60   17.20
  -7  11   5   35.10   14.20
   6 -11  -5    5.50    8.70
  -6 -11   5    5.80   15.00
  -6 -11   5   27.70   16.70
   6 -11  -5   -2.10   10.60
  -6 -11   5   19.40   20.70
   6  11  -5  -18.30   14.50
  -6  11   5   -2.40   11.80
   6  11  -5   -4.60    6.70
  -5 -11   5    5.50   17.50
   5 -11  -5   -1.50    7.80
   5 -11  -5    3.60    9.30
  -5 -11   5   32.40   15.50
  -5 -11   5   -4.30   14.10
   5  11  -5  -12.70   12.80
   5  11  -5   -2.90    6.40
  -5  11   5    2.30    9.70
  -4 -11   5   26.40   14.40
   4 -11  -5    2.60    5.30
   4 -11  -5    4.20    7.30
   4 -11  -5    7.30    8.80
  -4 -11   5    2.10   16.80
  -4 -11   5   10.40   13.50
   4  11  -5   -4.50    6.60
   4  11  -5  -15.60   10.70
  -4  11   5    5.00    8.00
  -3 -11   5   24.80   15.10
  -3 -11   5   21.40   18.30
   3 -11  -5   -0.40    4.70
  -3 -11   5   -8.80   16.20
   3 -11  -5    5.60    6.10
   3 -11  -5   -1.40    7.00
   3  11  -5    3.30    7.20
   3  11  -5    1.20    9.90
  -3  11   5    4.80    7.20
   2 -11  -5  825.42   44.50
   2 -11  -5  799.02   44.00
   2 -11  -5  795.12   45.10
  -2 -11   5  728.93   65.59
   2 -11  -5  785.32   46.00
  -2 -11   5  797.32   54.39
  -2 -11   5  804.12   54.09
  -2  11   5  779.82   46.50
   2  11  -5  798.92   47.00
   2  11  -5  787.82   48.20
  -2  11   5  866.41   47.00
  -2  11   5  859.21   44.80
  -1 -11   5  -10.40   23.20
   1 -11  -5    3.30    2.20
   1 -11  -5    6.90    5.80
   1 -11  -5    5.10    7.10
  -1 -11   5    2.30   13.90
   1 -11  -5    1.10    3.50
   1  11  -5    4.60    6.80
  -1  11   5    3.90    5.90
   1  11  -5    0.70    7.90
   0 -11   5   21.20   25.20
   0 -11   5   23.10   17.10
   0 -11  -5   39.90    8.80
   0 -11   5   57.49   19.00
   0  11  -5   34.00    8.60
   0  11  -5   36.10    6.60
   0  11   5   49.00    8.50
   0  11   5   43.50    5.70
   0  11  -5   34.90    8.90
   0  11   5   32.60    6.30
   1 -11   5   13.30   20.40
  -1 -11  -5   11.40    7.90
   1 -11   5   38.10   17.20
   1 -11   5   20.40   16.80
   1  11   5    7.80    4.40
   1  11   5   22.50    4.40
  -1  11  -5    8.60    7.50
  -1  11  -5   15.50    7.50
  -1  11  -5    7.30    6.70
   1  11   5   17.10    8.40
   2 -11   5  428.26   37.00
   2 -11   5  364.96   39.30
  -2 -11  -5  445.76   29.30
   2  11   5  477.45   26.40
   2  11   5  448.26   27.80
  -2  11  -5  437.16   29.90
  -2  11  -5  399.76   24.80
   3 -11   5   20.30   14.70
   3 -11   5   37.40   13.10
  -3 -11  -5   13.60    9.50
   3 -11   5   -1.70   12.00
  -3  11  -5    9.00    9.40
   3  11   5   18.30    9.90
   3  11   5   21.60    6.50
   4 -11   5   44.00   15.80
   4 -11   5   40.70   14.10
   4 -11   5   52.39   11.00
  -4 -11  -5   54.99   14.20
   4  11   5   64.09   12.00
  -4  11  -5   44.50   10.90
  -5 -11  -5    8.00   13.80
   5 -11   5   10.10   15.50
   5 -11   5    9.40    9.30
  -5  11  -5   21.30   10.40
   5  11   5    5.70   12.20
   6 -11   5   -4.40   16.50
  -6 -11  -5    3.10   14.10
   6 -11   5   10.20   11.00
  -6  11  -5   17.40   11.20
   6  11   5  -13.70   13.00
   7 -11   5   10.90   17.80
  -7 -11  -5   26.50   17.90
   7 -11   5   23.70   13.80
   7  11   5    3.90   14.70
  -7  11  -5   13.70   12.40
  -7 -12   5   13.60   19.70
  -7 -12   5   51.89   24.10
   7 -12  -5    7.40   12.70
  -7 -12   5   43.80   21.70
  -7  12   5   17.00   14.50
   7  12  -5  -22.40   15.80
  -6 -12   5   15.40   21.30
   6 -12  -5    7.90    9.10
  -6 -12   5    1.90   18.80
  -6 -12   5   -2.70   17.70
   6 -12  -5    5.90   11.00
  -6  12   5   -1.70   12.20
   6  12  -5    0.30    7.10
   6  12  -5   -0.30   14.80
  -5 -12   5   23.90   16.50
  -5 -12   5  -18.10   14.60
   5 -12  -5    6.70    8.30
  -5 -12   5   25.20   21.20
   5 -12  -5   -3.70   10.60
   5  12  -5  -10.70   13.30
  -5  12   5    0.60    9.50
   5  12  -5    0.10    6.90
  -4 -12   5   51.99   20.00
  -4 -12   5   54.99   22.40
   4 -12  -5   61.39   10.80
   4 -12  -5   65.19   10.30
  -4 -12   5   51.89   18.40
   4  12  -5   59.09    9.90
  -4  12   5   80.09   11.20
   4  12  -5   62.89   14.90
  -3 -12   5    3.20   16.30
   3 -12  -5   15.10    8.20
   3 -12  -5   18.90    5.40
  -3 -12   5   16.80   20.10
  -3 -12   5    2.90   15.60
   3 -12  -5   13.90    6.70
  -3  12   5    6.70    7.80
   3  12  -5   15.20    7.60
   3  12  -5    3.70   10.30
  -3  12   5   13.00    7.80
  -2 -12   5  282.87   33.30
  -2 -12   5  298.17   47.10
   2 -12  -5  274.17   21.30
   2 -12  -5  287.57   17.90
  -2 -12   5  254.97   33.00
   2 -12  -5  299.27   19.00
   2 -12  -5  292.47   18.10
  -2  12   5  279.27   20.40
   2  12  -5  304.67   22.00
   2  12  -5  276.97   22.90
  -1 -12   5  773.72   53.29
  -1 -12   5  844.72   75.89
   1 -12  -5  730.13   39.80
  -1 -12   5  695.53   53.59
[truncated: 305,703 more chars]
