# Supplementary material for: Unveiling an Alternative Mechanism for Lewis Basic Selenium as a C─H Hydrogen Bond Catalyst and Its Application in the Halogenation of Arenes
Source: Angew Chem Int Ed Engl. 2025 Aug 10;64(39):e202511770. doi: 10.1002/anie.202511770 (PMC12455386; doi:10.1002/anie.202511770)
Supplement: Supplementary file 2 — Supporting Information [file ANIE-64-e202511770-s001.zip › anie202511770-sup-0002-SuppMat.zip/2b.cif]

 
data_hjx5seNBS
 
_audit_creation_method            'SHELXL-2018/3'
_shelx_SHELXL_version_number      '2018/3'
_chemical_name_systematic         ?
_chemical_name_common             ?
_chemical_melting_point           ?
_chemical_formula_moiety          ?
_chemical_formula_sum
 'C5 H8 Br2 N2 Se' 
_chemical_formula_weight          334.91

loop_
 _atom_type_symbol
 _atom_type_description
 _atom_type_scat_dispersion_real
 _atom_type_scat_dispersion_imag
 _atom_type_scat_source
 'C'  'C'   0.0033   0.0016
 'International Tables Vol C Tables 4.2.6.8 and 6.1.1.4'
 'H'  'H'   0.0000   0.0000
 'International Tables Vol C Tables 4.2.6.8 and 6.1.1.4'
 'Br'  'Br'  -0.2901   2.4595
 'International Tables Vol C Tables 4.2.6.8 and 6.1.1.4'
 'N'  'N'   0.0061   0.0033
 'International Tables Vol C Tables 4.2.6.8 and 6.1.1.4'
 'Se'  'Se'  -0.0929   2.2259
 'International Tables Vol C Tables 4.2.6.8 and 6.1.1.4'
 
_space_group_crystal_system       monoclinic
_space_group_IT_number            14
_space_group_name_H-M_alt         'P 21/c'
_space_group_name_Hall            '-P 2ybc'
 
_shelx_space_group_comment
;
The symmetry employed for this shelxl refinement is uniquely defined
by the following loop, which should always be used as a source of
symmetry information in preference to the above space-group names.
They are only intended as comments.
;
 
loop_
 _space_group_symop_operation_xyz
 'x, y, z'
 '-x, y+1/2, -z+1/2'
 '-x, -y, -z'
 'x, -y-1/2, z-1/2'
 
_cell_length_a                    7.9911(9)
_cell_length_b                    14.6180(17)
_cell_length_c                    16.697(2)
_cell_angle_alpha                 90
_cell_angle_beta                  95.451(4)
_cell_angle_gamma                 90
_cell_volume                      1941.6(4)
_cell_formula_units_Z             8
_cell_measurement_temperature     296(2)
_cell_measurement_reflns_used     266
_cell_measurement_theta_min       15
_cell_measurement_theta_max       15
 
_exptl_crystal_description        block
_exptl_crystal_colour             colourless
_exptl_crystal_density_meas       ?
_exptl_crystal_density_method     ?
_exptl_crystal_density_diffrn     2.292          
_exptl_crystal_F_000              1248
_exptl_transmission_factor_min    ?
_exptl_transmission_factor_max    ?
_exptl_crystal_size_max           0.400
_exptl_crystal_size_mid           0.300
_exptl_crystal_size_min           0.200
_exptl_absorpt_coefficient_mu     12.036
_shelx_estimated_absorpt_T_min    0.086
_shelx_estimated_absorpt_T_max    0.197
_exptl_absorpt_correction_type    multi-scan
_exptl_absorpt_correction_T_min   0.5578  
_exptl_absorpt_correction_T_max   0.7456
_exptl_absorpt_process_details    ?
_exptl_absorpt_special_details    ?
_diffrn_ambient_temperature       296(2)
_diffrn_radiation_wavelength      0.71073
_diffrn_radiation_type            MoK\a
_diffrn_source                    ?
_diffrn_measurement_device_type   'BRUKER D8VENTURE DIFFRACTOMETER'
_diffrn_measurement_method        'PHI & OMEGA SCAN'
_diffrn_detector_area_resol_mean  ?
_diffrn_reflns_number             52681
_diffrn_reflns_av_unetI/netI      0.0414
_diffrn_reflns_av_R_equivalents   0.1059
_diffrn_reflns_limit_h_min        -9
_diffrn_reflns_limit_h_max        9
_diffrn_reflns_limit_k_min        -17
_diffrn_reflns_limit_k_max        17
_diffrn_reflns_limit_l_min        -20
_diffrn_reflns_limit_l_max        20
_diffrn_reflns_theta_min          1.855
_diffrn_reflns_theta_max          25.241
_diffrn_reflns_theta_full         25.241
_diffrn_measured_fraction_theta_max   0.999
_diffrn_measured_fraction_theta_full  0.999
_diffrn_reflns_Laue_measured_fraction_max    0.999
_diffrn_reflns_Laue_measured_fraction_full   0.999
_diffrn_reflns_point_group_measured_fraction_max   0.999
_diffrn_reflns_point_group_measured_fraction_full  0.999
_reflns_number_total              3515
_reflns_number_gt                 2639
_reflns_threshold_expression      'I > 2\s(I)'
_reflns_Friedel_coverage          0.000
_reflns_Friedel_fraction_max      .
_reflns_Friedel_fraction_full     .
 
_reflns_special_details
;
 Reflections were merged by SHELXL according to the crystal
 class for the calculation of statistics and refinement.
 
 _reflns_Friedel_fraction is defined as the number of unique
 Friedel pairs measured divided by the number that would be
 possible theoretically, ignoring centric projections and
 systematic absences.
;
 
_computing_data_collection        'BRUKER D8VENTURE DIFFRACTOMETER'
_computing_cell_refinement        'BRUKER D8VENTURE DIFFRACTOMETER'
_computing_data_reduction         'BRUKER D8VENTURE DIFFRACTOMETER'
_computing_structure_solution     'SHELXT 2014/5 (Sheldrick, 2014)'
_computing_structure_refinement 'SHELXL-2018/3 (Sheldrick, 2018)'
_computing_molecular_graphics     'BRUKER SHELXTL'
_computing_publication_material   'BRUKER SHELXTL'
_refine_special_details           ?
_refine_ls_structure_factor_coef  Fsqd
_refine_ls_matrix_type            full
_refine_ls_weighting_scheme       calc
_refine_ls_weighting_details
'w=1/[\s^2^(Fo^2^)+(0.0334P)^2^+2.9991P] where P=(Fo^2^+2Fc^2^)/3'
_atom_sites_solution_primary      ?
_atom_sites_solution_secondary    ?
_atom_sites_solution_hydrogens    geom
_refine_ls_hydrogen_treatment     constr
_refine_ls_extinction_method      none
_refine_ls_extinction_coef        .
_refine_ls_number_reflns          3515
_refine_ls_number_parameters      181
_refine_ls_number_restraints      0
_refine_ls_R_factor_all           0.0580
_refine_ls_R_factor_gt            0.0359
_refine_ls_wR_factor_ref          0.0794
_refine_ls_wR_factor_gt           0.0719
_refine_ls_goodness_of_fit_ref    1.021
_refine_ls_restrained_S_all       1.021
_refine_ls_shift/su_max           0.001
_refine_ls_shift/su_mean          0.000
 
loop_
 _atom_site_label
 _atom_site_type_symbol
 _atom_site_fract_x
 _atom_site_fract_y
 _atom_site_fract_z
 _atom_site_U_iso_or_equiv
 _atom_site_adp_type
 _atom_site_occupancy
 _atom_site_site_symmetry_order  
 _atom_site_calc_flag
 _atom_site_refinement_flags_posn
 _atom_site_refinement_flags_adp
 _atom_site_refinement_flags_occupancy
 _atom_site_disorder_assembly
 _atom_site_disorder_group
Se1 Se 0.68090(7) 0.76602(4) 0.62638(3) 0.04196(16) Uani 1 1 d . . . . .
Se2 Se 0.81692(6) 0.55661(4) 0.70983(3) 0.03264(14) Uani 1 1 d . . . . .
Br1 Br 0.85447(9) 0.82021(5) 0.51747(4) 0.0690(2) Uani 1 1 d . . . . .
Br2 Br 0.49788(8) 0.71382(4) 0.74169(4) 0.05662(19) Uani 1 1 d . . . . .
Br3 Br 1.02771(8) 0.60015(4) 0.83156(4) 0.05178(18) Uani 1 1 d . . . . .
Br4 Br 0.62977(7) 0.50018(5) 0.58829(4) 0.05348(19) Uani 1 1 d . . . . .
N1 N 0.4901(5) 0.9329(3) 0.6298(3) 0.0379(11) Uani 1 1 d . . . . .
N2 N 0.3987(6) 0.8473(3) 0.5310(3) 0.0470(12) Uani 1 1 d . . . . .
N3 N 1.0963(5) 0.4956(3) 0.6254(2) 0.0356(10) Uani 1 1 d . . . . .
N4 N 0.9957(5) 0.3874(3) 0.6941(3) 0.0354(10) Uani 1 1 d . . . . .
C1 C 0.5147(6) 0.8534(3) 0.5937(3) 0.0337(12) Uani 1 1 d . . . . .
C2 C 0.3590(7) 0.9768(4) 0.5892(4) 0.0499(15) Uani 1 1 d . . . . .
H2A H 0.315767 1.033367 0.602385 0.060 Uiso 1 1 calc R U . . .
C3 C 0.3039(8) 0.9251(5) 0.5280(4) 0.0574(18) Uani 1 1 d . . . . .
H3A H 0.215947 0.939109 0.489417 0.069 Uiso 1 1 calc R U . . .
C4 C 0.5846(8) 0.9649(4) 0.7033(4) 0.0576(17) Uani 1 1 d . . . . .
H4A H 0.543638 1.023983 0.717318 0.086 Uiso 1 1 calc R U . . .
H4B H 0.570995 0.922555 0.746132 0.086 Uiso 1 1 calc R U . . .
H4C H 0.701527 0.969414 0.694927 0.086 Uiso 1 1 calc R U . . .
C5 C 0.3813(10) 0.7706(5) 0.4737(4) 0.083(2) Uani 1 1 d . . . . .
H5A H 0.288872 0.782123 0.434005 0.124 Uiso 1 1 calc R U . . .
H5B H 0.482928 0.764327 0.447809 0.124 Uiso 1 1 calc R U . . .
H5C H 0.360868 0.715145 0.502090 0.124 Uiso 1 1 calc R U . . .
C6 C 0.9821(6) 0.4761(3) 0.6767(3) 0.0315(12) Uani 1 1 d . . . . .
C7 C 1.1810(7) 0.4174(4) 0.6108(3) 0.0454(15) Uani 1 1 d . . . . .
H7A H 1.266833 0.411795 0.577217 0.054 Uiso 1 1 calc R U . . .
C8 C 1.1188(7) 0.3499(4) 0.6534(3) 0.0450(14) Uani 1 1 d . . . . .
H8A H 1.153085 0.289076 0.654870 0.054 Uiso 1 1 calc R U . . .
C9 C 1.1287(8) 0.5863(4) 0.5930(4) 0.0587(18) Uani 1 1 d . . . . .
H9A H 1.216418 0.581969 0.557681 0.088 Uiso 1 1 calc R U . . .
H9B H 1.028162 0.608985 0.563660 0.088 Uiso 1 1 calc R U . . .
H9C H 1.162842 0.627261 0.636435 0.088 Uiso 1 1 calc R U . . .
C10 C 0.8931(8) 0.3387(4) 0.7490(4) 0.0606(18) Uani 1 1 d . . . . .
H10A H 0.925676 0.275504 0.751974 0.091 Uiso 1 1 calc R U . . .
H10B H 0.909990 0.365609 0.801625 0.091 Uiso 1 1 calc R U . . .
H10C H 0.776534 0.343215 0.729313 0.091 Uiso 1 1 calc R U . . .
 
loop_
 _atom_site_aniso_label
 _atom_site_aniso_U_11
 _atom_site_aniso_U_22
 _atom_site_aniso_U_33
 _atom_site_aniso_U_23
 _atom_site_aniso_U_13
 _atom_site_aniso_U_12
Se1 0.0478(3) 0.0355(3) 0.0436(3) 0.0061(3) 0.0094(3) 0.0128(3)
Se2 0.0315(3) 0.0352(3) 0.0314(3) -0.0005(2) 0.0042(2) 0.0051(2)
Br1 0.0743(5) 0.0715(5) 0.0670(5) 0.0190(4) 0.0377(4) 0.0184(4)
Br2 0.0592(4) 0.0477(4) 0.0672(4) 0.0161(3) 0.0284(3) 0.0100(3)
Br3 0.0533(4) 0.0569(4) 0.0428(4) -0.0148(3) -0.0072(3) 0.0015(3)
Br4 0.0403(3) 0.0775(5) 0.0408(4) -0.0106(3) -0.0060(3) -0.0003(3)
N1 0.036(2) 0.036(3) 0.042(3) 0.002(2) 0.006(2) 0.006(2)
N2 0.051(3) 0.055(3) 0.033(3) 0.002(2) -0.005(2) -0.001(3)
N3 0.035(2) 0.039(3) 0.034(3) -0.001(2) 0.008(2) 0.000(2)
N4 0.034(2) 0.027(2) 0.045(3) -0.001(2) 0.007(2) 0.0023(19)
C1 0.034(3) 0.035(3) 0.033(3) 0.006(2) 0.006(2) 0.002(2)
C2 0.047(4) 0.051(4) 0.051(4) 0.017(3) 0.005(3) 0.021(3)
C3 0.045(4) 0.081(5) 0.044(4) 0.020(4) -0.006(3) 0.019(4)
C4 0.058(4) 0.045(4) 0.070(5) -0.013(3) 0.006(3) 0.001(3)
C5 0.098(6) 0.091(6) 0.054(5) -0.020(4) -0.011(4) -0.005(5)
C6 0.027(3) 0.037(3) 0.031(3) -0.006(2) 0.004(2) 0.002(2)
C7 0.037(3) 0.054(4) 0.046(4) -0.008(3) 0.010(3) 0.010(3)
C8 0.042(3) 0.038(3) 0.054(4) -0.007(3) 0.005(3) 0.014(3)
C9 0.068(4) 0.053(4) 0.061(4) 0.013(3) 0.032(4) -0.002(3)
C10 0.065(4) 0.045(4) 0.076(5) 0.019(3) 0.023(4) 0.005(3)
 
_geom_special_details
;
 All esds (except the esd in the dihedral angle between two l.s. planes)
 are estimated using the full covariance matrix.  The cell esds are taken
 into account individually in the estimation of esds in distances, angles
 and torsion angles; correlations between esds in cell parameters are only
 used when they are defined by crystal symmetry.  An approximate (isotropic)
 treatment of cell esds is used for estimating esds involving l.s. planes.
;
 
loop_
 _geom_bond_atom_site_label_1
 _geom_bond_atom_site_label_2
 _geom_bond_distance
 _geom_bond_site_symmetry_2
 _geom_bond_publ_flag
Se1 C1 1.886(5) . ?
Se1 Br1 2.5174(9) . ?
Se1 Br2 2.6387(9) . ?
Se2 C6 1.890(5) . ?
Se2 Br4 2.5414(8) . ?
Se2 Br3 2.5928(8) . ?
N1 C1 1.331(6) . ?
N1 C2 1.355(7) . ?
N1 C4 1.456(7) . ?
N2 C1 1.335(6) . ?
N2 C3 1.365(7) . ?
N2 C5 1.472(8) . ?
N3 C6 1.341(6) . ?
N3 C7 1.363(7) . ?
N3 C9 1.463(7) . ?
N4 C6 1.330(6) . ?
N4 C8 1.364(6) . ?
N4 C10 1.470(7) . ?
C2 C3 1.313(8) . ?
C2 H2A 0.9300 . ?
C3 H3A 0.9300 . ?
C4 H4A 0.9600 . ?
C4 H4B 0.9600 . ?
C4 H4C 0.9600 . ?
C5 H5A 0.9600 . ?
C5 H5B 0.9600 . ?
C5 H5C 0.9600 . ?
C7 C8 1.338(8) . ?
C7 H7A 0.9300 . ?
C8 H8A 0.9300 . ?
C9 H9A 0.9600 . ?
C9 H9B 0.9600 . ?
C9 H9C 0.9600 . ?
C10 H10A 0.9600 . ?
C10 H10B 0.9600 . ?
C10 H10C 0.9600 . ?
 
loop_
 _geom_angle_atom_site_label_1
 _geom_angle_atom_site_label_2
 _geom_angle_atom_site_label_3
 _geom_angle
 _geom_angle_site_symmetry_1
 _geom_angle_site_symmetry_3
 _geom_angle_publ_flag
C1 Se1 Br1 89.97(15) . . ?
C1 Se1 Br2 89.01(15) . . ?
Br1 Se1 Br2 178.47(3) . . ?
C6 Se2 Br4 86.50(15) . . ?
C6 Se2 Br3 87.83(15) . . ?
Br4 Se2 Br3 174.16(3) . . ?
C1 N1 C2 109.1(5) . . ?
C1 N1 C4 125.1(5) . . ?
C2 N1 C4 125.7(5) . . ?
C1 N2 C3 108.3(5) . . ?
C1 N2 C5 125.2(5) . . ?
C3 N2 C5 126.5(5) . . ?
C6 N3 C7 108.4(4) . . ?
C6 N3 C9 125.8(4) . . ?
C7 N3 C9 125.8(5) . . ?
C6 N4 C8 109.3(4) . . ?
C6 N4 C10 124.7(4) . . ?
C8 N4 C10 126.0(5) . . ?
N1 C1 N2 107.0(4) . . ?
N1 C1 Se1 126.2(4) . . ?
N2 C1 Se1 126.8(4) . . ?
C3 C2 N1 107.6(5) . . ?
C3 C2 H2A 126.2 . . ?
N1 C2 H2A 126.2 . . ?
C2 C3 N2 107.9(5) . . ?
C2 C3 H3A 126.0 . . ?
N2 C3 H3A 126.0 . . ?
N1 C4 H4A 109.5 . . ?
N1 C4 H4B 109.5 . . ?
H4A C4 H4B 109.5 . . ?
N1 C4 H4C 109.5 . . ?
H4A C4 H4C 109.5 . . ?
H4B C4 H4C 109.5 . . ?
N2 C5 H5A 109.5 . . ?
N2 C5 H5B 109.5 . . ?
H5A C5 H5B 109.5 . . ?
N2 C5 H5C 109.5 . . ?
H5A C5 H5C 109.5 . . ?
H5B C5 H5C 109.5 . . ?
N4 C6 N3 107.5(4) . . ?
N4 C6 Se2 126.0(4) . . ?
N3 C6 Se2 126.2(4) . . ?
C8 C7 N3 107.9(5) . . ?
C8 C7 H7A 126.0 . . ?
N3 C7 H7A 126.0 . . ?
C7 C8 N4 106.9(5) . . ?
C7 C8 H8A 126.6 . . ?
N4 C8 H8A 126.6 . . ?
N3 C9 H9A 109.5 . . ?
N3 C9 H9B 109.5 . . ?
H9A C9 H9B 109.5 . . ?
N3 C9 H9C 109.5 . . ?
H9A C9 H9C 109.5 . . ?
H9B C9 H9C 109.5 . . ?
N4 C10 H10A 109.5 . . ?
N4 C10 H10B 109.5 . . ?
H10A C10 H10B 109.5 . . ?
N4 C10 H10C 109.5 . . ?
H10A C10 H10C 109.5 . . ?
H10B C10 H10C 109.5 . . ?
 
_refine_diff_density_max    1.007
_refine_diff_density_min   -0.666
_refine_diff_density_rms    0.108

_shelx_res_file
;
TITL P_a.res in P2(1)/c
    p.res
    created by SHELXL-2018/3 at 11:03:22 on 26-Nov-2020
CELL  0.71073   7.9911  14.6180  16.6965   90.000   95.451   90.000
ZERR   8.000   0.0009   0.0017   0.0020    0.000    0.004    0.000
LATT 1
SYMM -X, 1/2+Y, 1/2-Z
SFAC C  H  Br N  Se
UNIT 40 64 16 16 8
rem C5 H8 Br2 N2 Se
rem d8venture block colourless
OMIT -3 50.5
size 0.40 0.30 0.20
L.S. 10
BOND $H
FMAP 2
PLAN 20
TEMP 23
ACTA
WGHT    0.033400    2.999100
FVAR       0.25129
SE1   5    0.680897    0.766023    0.626383    11.00000    0.04783    0.03547 =
         0.04355    0.00613    0.00937    0.01283
SE2   5    0.816922    0.556612    0.709831    11.00000    0.03153    0.03518 =
         0.03144   -0.00054    0.00420    0.00511
BR1   3    0.854467    0.820208    0.517467    11.00000    0.07430    0.07152 =
         0.06702    0.01896    0.03768    0.01840
BR2   3    0.497878    0.713819    0.741692    11.00000    0.05923    0.04771 =
         0.06721    0.01605    0.02845    0.01002
BR3   3    1.027712    0.600148    0.831559    11.00000    0.05333    0.05693 =
         0.04282   -0.01480   -0.00718    0.00150
BR4   3    0.629770    0.500179    0.588292    11.00000    0.04025    0.07750 =
         0.04080   -0.01058   -0.00603   -0.00035
N1    4    0.490100    0.932852    0.629835    11.00000    0.03571    0.03591 =
         0.04231    0.00180    0.00553    0.00555
N2    4    0.398728    0.847316    0.530951    11.00000    0.05102    0.05528 =
         0.03302    0.00231   -0.00515   -0.00101
N3    4    1.096349    0.495647    0.625439    11.00000    0.03489    0.03929 =
         0.03360   -0.00107    0.00789   -0.00011
N4    4    0.995686    0.387427    0.694139    11.00000    0.03411    0.02744 =
         0.04507   -0.00108    0.00650    0.00232
C1    1    0.514661    0.853408    0.593748    11.00000    0.03393    0.03517 =
         0.03254    0.00608    0.00580    0.00243
C2    1    0.358978    0.976824    0.589247    11.00000    0.04737    0.05100 =
         0.05145    0.01688    0.00528    0.02147
AFIX  43
H2A   2    0.315767    1.033367    0.602385    11.00000   -1.20000
AFIX   0
C3    1    0.303942    0.925148    0.527993    11.00000    0.04527    0.08061 =
         0.04417    0.02000   -0.00641    0.01885
AFIX  43
H3A   2    0.215947    0.939109    0.489417    11.00000   -1.20000
AFIX   0
C4    1    0.584611    0.964932    0.703308    11.00000    0.05766    0.04453 =
         0.07038   -0.01254    0.00554    0.00144
AFIX  33
H4A   2    0.543638    1.023983    0.717318    11.00000   -1.50000
H4B   2    0.570995    0.922555    0.746132    11.00000   -1.50000
H4C   2    0.701527    0.969414    0.694927    11.00000   -1.50000
AFIX   0
C5    1    0.381338    0.770557    0.473742    11.00000    0.09844    0.09139 =
         0.05435   -0.02038   -0.01111   -0.00517
AFIX  33
H5A   2    0.288872    0.782123    0.434005    11.00000   -1.50000
H5B   2    0.482928    0.764327    0.447809    11.00000   -1.50000
H5C   2    0.360868    0.715145    0.502090    11.00000   -1.50000
AFIX   0
C6    1    0.982125    0.476091    0.676749    11.00000    0.02656    0.03709 =
         0.03113   -0.00610    0.00353    0.00229
C7    1    1.181016    0.417351    0.610827    11.00000    0.03720    0.05364 =
         0.04647   -0.00820    0.01043    0.01023
AFIX  43
H7A   2    1.266833    0.411795    0.577217    11.00000   -1.20000
AFIX   0
C8    1    1.118848    0.349907    0.653378    11.00000    0.04242    0.03830 =
         0.05434   -0.00744    0.00483    0.01361
AFIX  43
H8A   2    1.153085    0.289076    0.654870    11.00000   -1.20000
AFIX   0
C9    1    1.128726    0.586256    0.593016    11.00000    0.06773    0.05268 =
         0.06054    0.01252    0.03191   -0.00158
AFIX  33
H9A   2    1.216418    0.581969    0.557681    11.00000   -1.50000
H9B   2    1.028162    0.608985    0.563660    11.00000   -1.50000
H9C   2    1.162842    0.627261    0.636435    11.00000   -1.50000
AFIX   0
C10   1    0.893066    0.338711    0.749026    11.00000    0.06460    0.04469 =
         0.07570    0.01853    0.02317    0.00460
AFIX  33
H10A  2    0.925676    0.275504    0.751974    11.00000   -1.50000
H10B  2    0.909990    0.365609    0.801625    11.00000   -1.50000
H10C  2    0.776534    0.343215    0.729313    11.00000   -1.50000

AFIX   0
HKLF 4


REM  P_a.res in P2(1)/c
REM wR2 = 0.079395, GooF = S = 1.02125, Restrained GooF = 1.02125 for all data
REM R1 = 0.035863 for 2639 Fo > 4sig(Fo) and 0.058003 for all 3515 data
REM 181 parameters refined using 0 restraints

END

WGHT      0.0329      3.0872

REM Highest difference peak  1.007,  deepest hole -0.666,  1-sigma level  0.108
Q1    1   0.4381  0.6840  0.6992  11.00000  0.05    1.01
Q2    1   0.9249  0.7830  0.5504  11.00000  0.05    0.61
Q3    1   0.8773  0.8608  0.5545  11.00000  0.05    0.60
Q4    1   0.9192  0.5104  0.6921  11.00000  0.05    0.54
Q5    1   1.1349  0.6345  0.8265  11.00000  0.05    0.51
Q6    1   0.7583  0.7859  0.5093  11.00000  0.05    0.50
Q7    1   0.7438  0.5005  0.5765  11.00000  0.05    0.44
Q8    1   0.7189  0.5785  0.7274  11.00000  0.05    0.43
Q9    1   0.4348  0.7165  0.4871  11.00000  0.05    0.41
Q10   1   0.4214  0.7545  0.7552  11.00000  0.05    0.41
Q11   1   0.7571  0.7783  0.6760  11.00000  0.05    0.41
Q12   1   0.7588  0.8271  0.6440  11.00000  0.05    0.40
Q13   1   0.7154  0.5194  0.7172  11.00000  0.05    0.39
Q14   1   0.9770  0.8147  0.4994  11.00000  0.05    0.39
Q15   1   0.5929  0.7159  0.6114  11.00000  0.05    0.39
Q16   1   0.7161  0.8351  0.5229  11.00000  0.05    0.37
Q17   1   0.8712  0.8195  0.4985  11.00000  0.05    0.37
Q18   1   0.9628  0.5982  0.7869  11.00000  0.05    0.37
Q19   1   0.3739  0.7069  0.7488  11.00000  0.05    0.37
Q20   1   0.4376  0.8207  0.5687  11.00000  0.05    0.36
;
_shelx_res_checksum   37336

_shelx_hkl_file
;
  -1   0   0    8.60    1.70
  -1   0   0    6.40    5.10
  -1   0   0   10.90    2.10
  -1   0   0   10.80    2.10
  -1   0   0   12.50    5.30
   1   0   0   13.10    2.00
   1   0   0   10.10    1.90
  -2   0   0  804.22   59.09
  -2   0   0  808.92   58.69
  -2   0   0  790.62   58.49
  -2   0   0  755.12   61.09
  -2   0   0  848.92   60.29
  -2   0   0  829.92   61.99
   2   0   0  726.93   61.29
   2   0   0  870.41   62.09
   2   0   0  782.42   60.09
   2   0   0  743.93   58.49
   2   0   0  799.22   58.89
   2   0   0  827.62   61.49
   2   0   0  842.32   58.59
  -3   0   0   48.00    6.30
  -3   0   0   48.30    7.30
  -3   0   0   67.19   12.90
  -3   0   0   47.40   10.80
  -3   0   0   55.99    8.70
  -3   0   0   45.50    6.80
   3   0   0   44.20    7.10
   3   0   0   46.30    6.70
   3   0   0   61.59    9.70
   3   0   0   76.59   12.20
   3   0   0   59.09    7.00
   3   0   0   64.69   12.70
   3   0   0   48.40    5.80
   3   0   0   39.00    5.20
   3   0   0   48.90   10.40
  -4   0   0  156.48   18.40
  -4   0   0  134.09   15.90
  -4   0   0  170.78   27.50
  -4   0   0  152.48   16.30
  -4   0   0  104.89   22.00
  -4   0   0  159.88   14.40
   4   0   0  156.68   12.60
   4   0   0  131.59   14.30
   4   0   0  138.89   19.90
   4   0   0  162.18   18.30
   4   0   0  158.88   13.30
   4   0   0  154.88   25.00
   4   0   0  196.68   23.30
   4   0   0  142.99   15.00
   4   0   0  174.68   14.90
  -6   0   0 2564.64  196.08
  -6   0   0 2564.94  187.98
  -6   0   0 2652.43  186.38
   6   0   0 2187.98  193.48
   6   0   0 2453.35  183.08
   6   0   0 2578.84  184.98
   6   0   0 2518.55  181.68
   6   0   0 2636.24  192.08
   6   0   0 2637.34  181.78
   6   0   0 2548.84  185.18
  -7   0   0   63.89   14.50
  -7   0   0   74.29   26.30
  -7   0   0   74.89   18.20
   7   0   0   56.99    7.80
   7   0   0   71.29   24.00
   7   0   0   61.39    8.70
   7   0   0   75.89   22.90
   7   0   0   90.09   14.90
   7   0   0  126.79   74.99
   7   0   0   74.89   24.60
   7   0   0   48.40    9.80
  -8   0   0   66.99   28.10
  -8   0   0   43.70   15.00
  -8   0   0   -1.20   15.00
   8   0   0  -58.99  117.39
   8   0   0    2.90   21.70
   8   0   0  -24.00   23.20
   8   0   0   22.40   25.30
  -9   0   0  133.39   24.30
  -9   0   0   97.99   43.60
  -9   0   0   78.99   22.20
   9   0   0   68.39   34.90
   9   0   0   97.99  134.99
   9   0   0  106.39   35.20
   9   0   0    4.10   32.80
 -10   0   0   34.00   23.70
 -10   0   0    8.90   24.20
 -10   0   0   63.69   47.80
  10   0   0   32.30   45.40
  10   0   0   87.79   38.60
  10   0   0  -14.00   35.60
  10  -1   0    5.10   36.00
  10  -1   0  -35.70   36.90
  10  -1   0   19.70   42.00
 -10   1   0    3.20   25.40
 -10   1   0    3.70   23.30
   9  -1   0   26.20   32.90
   9  -1   0   43.60   29.70
   9  -1   0   34.20   32.50
  -9   1   0  -15.40   38.50
  -9   1   0   55.69   22.00
  -9   1   0   41.70   22.30
   8  -1   0   12.10    6.40
   8  -1   0    9.90   20.70
   8  -1   0   92.29   88.89
   8  -1   0  -15.30   25.00
   8  -1   0  -25.20   23.00
  -8   1   0   19.90   16.10
  -8   1   0   11.70   29.10
  -8   1   0   -0.50   16.50
   7  -1   0   42.30   19.70
   7  -1   0  139.29   65.79
   7  -1   0   79.29   10.80
   7  -1   0   75.89   24.00
   7  -1   0  111.39   21.40
   7  -1   0   77.19   13.40
   7  -1   0   76.29   10.00
  -7   1   0  135.59   21.80
  -7   1   0   95.79   29.10
  -7   1   0  102.79   18.60
   6  -1   0  238.18   36.00
   6  -1   0  230.48   31.30
   6  -1   0  159.88   52.89
   6  -1   0  228.78   20.20
   6  -1   0  241.38   20.40
   6  -1   0  282.87   35.60
   6  -1   0  233.38   24.20
   6  -1   0  275.07   25.20
   6  -1   0  261.87   21.60
  -6   1   0  221.18   28.50
  -6   1   0  237.68   27.90
  -6   1   0  258.27   25.80
  -6   1   0  225.88   37.50
   5  -1   0  905.51   80.69
   5  -1   0  918.41   72.29
   5  -1   0  829.72   76.89
   5  -1   0  973.20   78.09
   5  -1   0  934.51   72.99
   5  -1   0 1003.00   72.89
   5  -1   0  983.10   71.29
   5  -1   0 1033.40   70.69
  -5   1   0  893.61   75.29
  -5   1   0 1006.50   82.09
  -5   1   0  998.80   73.59
  -5   1   0 1000.30   72.99
   4  -1   0   11.00   11.10
   4  -1   0   26.30    8.50
   4  -1   0   22.10    6.20
   4  -1   0   20.60    6.20
   4  -1   0   44.20   11.90
   4  -1   0   22.20   12.30
   4  -1   0    6.40    5.40
  -4   1   0   19.20    5.40
  -4   1   0   18.20    8.10
  -4   1   0   28.20    8.50
  -4   1   0   18.20   12.90
  -4   1   0   18.40    7.60
  -4   1   0   18.40   12.40
   3  -1   0  264.57   20.60
   3  -1   0  246.78   24.70
   3  -1   0  257.37   22.00
   3  -1   0  220.78   23.50
   3  -1   0  234.98   23.20
   3  -1   0  254.27   20.20
   3  -1   0  258.07   21.20
  -3   1   0  258.57   20.70
  -3   1   0  229.68   25.00
  -3   1   0  232.98   21.50
  -3   1   0  276.97   22.20
  -3   1   0  221.28   20.10
  -3   1   0  226.18   23.90
   2  -1   0  153.18   16.00
   2  -1   0  194.28   14.80
   2  -1   0  180.58   17.20
   2  -1   0  181.38   15.20
   2  -1   0  192.08   15.20
   2  -1   0  187.38   16.60
   2  -1   0  169.08   14.50
   2  -1   0  140.79   15.30
  -2   1   0  172.48   15.10
  -2   1   0  155.38   16.10
  -2   1   0  183.48   16.70
  -2   1   0  195.38   14.80
  -2   1   0  175.48   14.50
  -2   1   0  172.48   16.90
   1  -1   0 2321.77  157.88
   1  -1   0 2003.80  157.48
   1  -1   0 2381.56  157.28
   1  -1   0 2278.47  156.88
   1  -1   0 1955.50  157.38
   1  -1   0 2022.80  158.08
  -1   1   0 2253.87  157.68
  -1   1   0 2228.98  157.18
  -1   1   0 2236.18  158.18
  -1   1   0 2302.57  157.08
  -1  -1   0 2334.37  163.28
  -1  -1   0 2194.28  162.98
  -1  -1   0 2196.48  160.88
  -1  -1   0 2351.16  162.08
   1   1   0 2147.69  160.98
   1   1   0 2373.06  163.08
   1   1   0 2243.68  160.88
   1   1   0 2233.88  160.78
   1   1   0 2305.97  161.98
  -2  -1   0  162.28   17.20
  -2  -1   0  175.88   14.20
  -2  -1   0  178.28   17.80
  -2  -1   0  181.78   17.10
  -2  -1   0  173.48   14.10
   2   1   0  178.38   17.10
   2   1   0  177.98   15.40
   2   1   0  187.08   12.90
   2   1   0  146.69   17.10
   2   1   0  171.28   16.90
   2   1   0  187.68   13.40
   2   1   0  143.99   13.90
   2   1   0  176.08   14.00
   2   1   0  190.78   14.20
   2   1   0  200.88   17.70
  -3  -1   0  253.67   23.20
  -3  -1   0  250.97   25.80
  -3  -1   0  214.58   24.50
  -3  -1   0  256.67   20.00
  -3  -1   0  228.08   19.60
   3   1   0  260.77   21.40
   3   1   0  255.47   24.70
   3   1   0  258.07   18.70
   3   1   0  247.88   19.60
   3   1   0  218.28   23.80
   3   1   0  240.58   19.80
   3   1   0  248.68   19.70
   3   1   0  214.18   24.50
   3   1   0  237.98   17.80
   3   1   0  224.08   22.40
  -4  -1   0   30.90    9.60
  -4  -1   0   13.10   14.80
  -4  -1   0    8.90    5.40
  -4  -1   0   28.20    5.80
   4   1   0   26.60   12.20
   4   1   0   16.70    3.70
   4   1   0   11.10   10.30
   4   1   0   14.90   11.20
   4   1   0   21.00   32.80
   4   1   0   20.40    2.80
   4   1   0   22.90    5.60
   4   1   0   27.80    5.20
   4   1   0    8.70    4.40
   4   1   0   23.10    7.40
   4   1   0   23.30   13.00
  -5  -1   0 1016.30   74.39
  -5  -1   0 1027.30   73.89
  -5  -1   0 1008.30   77.69
  -5  -1   0  983.30   82.99
   5   1   0  974.40   70.99
   5   1   0  988.20   69.59
   5   1   0 1062.69   73.09
   5   1   0  930.81   80.19
   5   1   0  959.10   72.29
   5   1   0  908.61   72.29
   5   1   0  880.31   74.59
   5   1   0  829.12   81.59
  -6  -1   0  218.28   24.80
  -6  -1   0  242.08   26.30
  -6  -1   0  279.17   54.19
  -6  -1   0  253.17   38.40
   6   1   0  243.48   23.50
   6   1   0  257.47   33.50
   6   1   0  232.78   18.20
   6   1   0  251.97   20.60
   6   1   0  241.48   33.00
   6   1   0  253.57   18.00
   6   1   0  223.98   22.50
  -7  -1   0   85.39   16.90
  -7  -1   0   79.19   18.80
  -7  -1   0  119.39   27.00
   7   1   0   93.09   14.00
   7   1   0   83.19   11.10
   7   1   0   84.09   23.70
   7   1   0  248.18  102.89
   7   1   0  108.59   15.50
   7   1   0   82.69   26.10
  -8  -1   0   -8.60   14.90
  -8  -1   0   18.50   15.80
  -8  -1   0   -8.40   29.50
   8   1   0   14.50   24.60
   8   1   0  -23.80   23.70
   8   1   0   83.89  104.39
  -9  -1   0    1.30   17.20
  -9  -1   0   10.80   35.90
  -9  -1   0   41.80   19.20
   9   1   0   16.90   32.50
   9   1   0   17.00   33.90
   9   1   0   89.29  119.69
   9   1   0   19.60   36.70
 -10  -1   0   59.39   48.00
 -10  -1   0    2.30   21.80
  10   1   0   92.39   48.80
  10   1   0   35.70   40.80
  10   1   0   15.80   36.10
  10  -2   0    0.50   38.10
  10  -2   0  -42.00   34.20
  10  -2   0  -21.70   39.30
  10  -2   0   42.60   27.10
 -10   2   0   -3.20   21.90
 -10   2   0   18.90   27.70
   9  -2   0   55.99   33.20
   9  -2   0   -5.10   29.00
   9  -2   0   45.30   34.80
  -9   2   0   33.90   23.00
  -9   2   0   64.39   24.50
   8  -2   0  -37.00   85.99
   8  -2   0   15.60   21.90
   8  -2   0   10.20   23.80
   8  -2   0  -15.50   20.40
   8  -2   0   -4.00    8.60
  -8   2   0   44.00   27.40
  -8   2   0    8.90   16.10
  -8   2   0  -17.50   17.40
   7  -2   0   67.29   20.90
   7  -2   0   27.70   18.40
   7  -2   0   48.50    9.10
   7  -2   0   43.30   18.60
   7  -2   0   66.49   10.10
   7  -2   0  -20.40   62.09
  -7   2   0   44.40   16.50
  -7   2   0   39.90   14.90
  -7   2   0   58.59   13.10
  -7   2   0   46.80   21.40
   6  -2   0   93.49   22.20
   6  -2   0   -7.40   44.50
   6  -2   0   75.59   11.30
   6  -2   0   65.79   18.60
   6  -2   0   79.59   11.70
   6  -2   0   72.59   11.10
   6  -2   0   97.09   14.40
   6  -2   0   72.09   22.90
  -6   2   0   90.39   22.50
  -6   2   0   83.69   17.90
  -6   2   0   78.19   14.70
  -6   2   0   87.39   16.00
   5  -2   0 2407.56  174.88
   5  -2   0 2205.88  178.18
   5  -2   0 2277.77  178.08
   5  -2   0 2298.17  172.68
   5  -2   0 2129.59  175.78
   5  -2   0 2461.95  172.38
  -5   2   0 2484.75  180.18
  -5   2   0 2460.05  172.78
  -5   2   0 2337.07  172.08
  -5   2   0 2487.05  175.38
   4  -2   0  367.66   34.20
   4  -2   0  348.17   34.60
   4  -2   0  371.46   29.40
   4  -2   0  355.06   30.90
   4  -2   0  325.07   34.10
   4  -2   0  378.16   30.80
   4  -2   0  328.87   33.90
   4  -2   0  384.46   30.00
  -4   2   0  401.86   38.90
  -4   2   0  326.07   32.30
  -4   2   0  360.76   30.00
  -4   2   0  347.77   35.70
  -4   2   0  359.36   30.80
   3  -2   0  396.66   35.80
   3  -2   0  485.25   34.70
   3  -2   0  448.96   37.10
   3  -2   0  393.86   36.20
   3  -2   0  411.96   37.80
   3  -2   0  447.86   34.20
   3  -2   0  463.45   35.30
   3  -2   0  425.46   34.60
  -3   2   0  463.55   36.10
  -3   2   0  376.06   36.00
  -3   2   0  444.16   37.80
  -3   2   0  476.65   34.50
  -3   2   0  446.16   34.60
  -3   2   0  416.06   36.50
   2  -2   0   46.40    6.30
   2  -2   0   41.80    5.60
   2  -2   0   44.10    7.70
   2  -2   0   40.30    6.80
   2  -2   0   44.30    5.60
   2  -2   0   47.10    6.90
   2  -2   0   44.60    6.50
   2  -2   0   53.29    8.90
  -2   2   0   42.70    5.70
  -2   2   0   48.90    7.30
  -2   2   0   37.70    7.60
  -2   2   0   49.80    7.10
  -2   2   0   36.00    6.80
  -2   2   0   43.90    6.00
  -2   2   0   36.10    7.10
   1  -2   0 1008.20   70.99
   1  -2   0 1040.20   71.39
   1  -2   0  957.00   70.59
   1  -2   0  994.80   70.69
   1  -2   0  968.10   70.99
   1  -2   0  898.41   69.69
   1  -2   0 1049.89   71.09
   1  -2   0 1006.20   71.69
  -1   2   0  959.80   71.69
  -1   2   0 1000.00   70.69
  -1   2   0  891.11   70.69
  -1   2   0 1026.80   70.99
  -1   2   0  956.50   70.99
  -1   2   0  956.80   71.29
   0  -2   0    1.70   13.90
   0   2   0   33.30    3.40
  -1  -2   0 1088.19   80.59
  -1  -2   0 1007.70   75.39
  -1  -2   0 1057.59   77.69
  -1  -2   0 1039.30   77.79
  -1  -2   0 1075.69   75.49
  -1  -2   0 1079.19   76.59
  -1  -2   0  975.00   77.29
   1   2   0 1009.50   77.79
   1   2   0 1125.99   76.59
   1   2   0 1009.50   75.39
   1   2   0 1170.78   80.99
   1   2   0  998.20   75.49
  -2  -2   0   37.70    4.80
  -2  -2   0   43.70    8.70
  -2  -2   0   44.50    4.20
  -2  -2   0   49.60    4.40
  -2  -2   0   61.89   10.50
  -2  -2   0   13.50   23.70
  -2  -2   0   40.20    6.90
  -2  -2   0   44.50    3.80
  -2  -2   0   49.30    9.30
   2   2   0   47.50    4.50
   2   2   0   49.80    4.10
   2   2   0   44.20    4.00
   2   2   0   46.60    7.10
   2   2   0   43.90    8.50
   2   2   0   47.80    8.50
   2   2   0   29.70    7.70
  -3  -2   0  421.06   37.00
  -3  -2   0  471.65   33.50
  -3  -2   0  450.75   33.90
  -3  -2   0  437.16   39.00
  -3  -2   0  426.06   40.30
   3   2   0  462.55   31.90
   3   2   0  417.46   38.10
   3   2   0  467.55   33.10
   3   2   0  444.16   32.80
   3   2   0  432.46   38.00
   3   2   0  402.86   39.00
   3   2   0  446.26   35.40
   3   2   0  437.26   38.10
   3   2   0  434.86   34.00
  -4  -2   0  366.76   30.00
  -4  -2   0  401.46   34.10
  -4  -2   0  342.97   40.20
  -4  -2   0  362.06   29.10
   4   2   0  307.97   35.60
   4   2   0  388.96   31.90
   4   2   0  361.76   29.40
   4   2   0  384.56   28.00
   4   2   0  391.56   36.60
   4   2   0  366.66   28.60
   4   2   0  387.06   37.20
   4   2   0  326.77   39.10
  -5  -2   0 2544.75  174.38
  -5  -2   0 2405.96  179.28
  -5  -2   0 2393.26  183.58
  -5  -2   0 2447.76  173.38
   5   2   0 2067.59  181.48
   5   2   0 2450.15  176.08
   5   2   0 2377.36  172.28
   5   2   0 2280.67  179.78
   5   2   0 2396.16  171.48
   5   2   0 2460.85  173.48
  -7  -2   0   43.60   14.40
  -7  -2   0   32.20   29.40
  -7  -2   0  -23.20   75.49
  -7  -2   0   51.29   13.90
   7   2   0   -0.20   21.20
   7   2   0   37.90   10.10
   7   2   0   16.00   12.40
   7   2   0   58.99    8.70
   7   2   0   21.50   22.30
   7   2   0  302.27  115.89
  -8  -2   0    2.60   13.80
  -8  -2   0   -1.60   33.30
  -8  -2   0   -6.80   15.30
   8   2   0  152.58  101.29
   8   2   0   -5.60   27.10
   8   2   0   -5.00   25.80
  -9  -2   0   18.70   16.50
  -9  -2   0   32.20   40.90
  -9  -2   0   47.80   19.40
   9   2   0   26.80   33.00
   9   2   0   59.69   35.20
   9   2   0  153.18  116.49
 -10  -2   0  -19.50   52.69
 -10  -2   0   39.30   23.60
  10   2   0  -31.60   44.90
  10   2   0   65.09   40.40
  10   2   0  -25.70   39.20
  10  -3   0   89.49   42.70
  10  -3   0  121.69   31.60
  10  -3   0   93.19   43.80
  10  -3   0   17.90   42.30
  10  -3   0  132.89   31.20
 -10   3   0  100.99   34.20
 -10   3   0  110.29   26.90
   9  -3   0  127.59   24.30
   9  -3   0   43.90   31.70
   9  -3   0   51.29   32.30
   9  -3   0   72.09   31.80
  -9   3   0   52.29   24.60
  -9   3   0   33.40   22.60
   8  -3   0   30.40   24.90
   8  -3   0  -42.00   77.19
   8  -3   0   -6.40   15.70
   8  -3   0  -28.50   22.30
   8  -3   0   21.90   23.50
  -8   3   0   10.30   12.90
  -8   3   0   -1.80   15.70
  -8   3   0  -16.30   19.20
   7  -3   0   79.89   23.40
   7  -3   0   24.80   19.60
   7  -3   0   57.99   14.50
   7  -3   0   74.99   22.30
   7  -3   0   36.90   10.30
  -7   3   0   64.89   16.70
  -7   3   0   33.00   18.10
  -7   3   0   53.89   13.40
  -7   3   0   35.90   21.50
   6  -3   0   28.50   16.80
   6  -3   0   34.20   16.20
   6  -3   0  120.29   44.40
   6  -3   0   50.29    8.90
   6  -3   0   21.00   13.10
   6  -3   0   20.60   18.60
  -6   3   0   16.50   11.40
  -6   3   0   41.00   15.10
  -6   3   0   46.40   18.60
  -6   3   0    8.30   10.90
   5  -3   0   49.20   11.60
   5  -3   0   29.80   16.60
   5  -3   0   49.10   12.80
   5  -3   0   27.70   17.00
   5  -3   0   58.69   16.10
   5  -3   0   44.30    9.90
  -5   3   0   59.69   14.10
  -5   3   0   45.30   13.40
  -5   3   0   56.09   17.30
  -5   3   0   58.69   11.30
   4  -3   0 2203.08  174.98
   4  -3   0 2445.66  172.78
   4  -3   0 2493.45  172.98
   4  -3   0 2369.36  177.68
   4  -3   0 2330.87  173.48
   4  -3   0 2211.18  174.88
   4  -3   0 2252.67  175.48
   4  -3   0 2321.17  172.08
  -4   3   0 2419.06  177.78
  -4   3   0 2611.04  175.78
  -4   3   0 2316.87  172.48
  -4   3   0 2443.56  172.88
   3  -3   0  118.59   14.80
   3  -3   0  113.29   15.20
   3  -3   0  119.49   13.10
   3  -3   0  106.59   11.80
   3  -3   0  143.99   12.60
   3  -3   0  114.09   14.20
   3  -3   0  123.49   13.90
   3  -3   0  119.99   12.10
   3  -3   0  132.99   12.90
  -3   3   0  106.89   13.40
  -3   3   0  137.99   13.20
  -3   3   0  104.49   13.80
  -3   3   0  138.89   16.10
  -3   3   0  109.89   13.90
  -3   3   0  138.19   12.90
   2  -3   0  403.76   29.80
   2  -3   0  409.66   30.90
   2  -3   0  393.36   29.30
   2  -3   0  407.46   30.70
   2  -3   0  369.86   29.70
   2  -3   0  341.17   29.90
   2  -3   0  413.46   30.50
   2  -3   0  402.86   28.60
   2  -3   0  393.86   32.00
  -2   3   0  370.16   29.70
  -2   3   0  330.17   30.20
  -2   3   0  393.16   31.30
  -2   3   0  384.16   30.30
  -2   3   0  364.76   30.40
  -2   3   0  348.17   30.10
   1  -3   0  219.68   14.70
   1  -3   0  189.08   15.00
   1  -3   0  191.88   16.40
   1  -3   0  209.18   15.90
   1  -3   0  189.68   16.50
   1  -3   0  181.08   15.20
   1  -3   0  190.88   14.70
  -1   3   0  180.98   14.30
  -1   3   0  218.78   16.10
  -1   3   0  188.98   15.40
  -1   3   0  177.38   15.00
  -1   3   0  191.98   15.60
  -1   3   0  204.38   15.20
  -1   3   0  184.68   16.30
  -1   3   0  182.58   16.50
   0  -3   0    4.60    2.10
   0  -3   0   -0.20    2.50
   0  -3   0   -1.70    1.90
   0  -3   0   20.40   23.50
   0  -3   0   -4.10    2.70
   0  -3   0    2.80    1.90
   0   3   0    0.70    1.90
   0   3   0    0.10    2.50
   0   3   0   -2.40    2.00
   0   3   0   19.30   20.00
  -1  -3   0  159.28   16.40
  -1  -3   0  193.08   14.10
  -1  -3   0  185.68   17.00
  -1  -3   0  192.68   14.90
  -1  -3   0  181.48   17.50
  -1  -3   0  190.58   16.00
   1   3   0  209.58   16.80
   1   3   0  196.88   17.70
   1   3   0  188.08   14.20
   1   3   0  148.39   16.20
   1   3   0  207.38   16.10
   1   3   0  178.08   25.20
   1   3   0  188.78   16.70
   1   3   0  212.38   15.10
  -2  -3   0  387.16   33.50
  -2  -3   0  405.96   31.80
  -2  -3   0  403.06   34.10
  -2  -3   0  398.76   29.30
  -2  -3   0  412.76   33.30
  -2  -3   0  402.56   29.00
   2   3   0  374.96   32.80
   2   3   0  410.46   31.40
   2   3   0  382.76   29.30
   2   3   0  393.76   33.50
   2   3   0  373.66   33.60
  -3  -3   0  133.99   19.60
  -3  -3   0  121.79    9.90
  -3  -3   0  139.29   11.60
  -3  -3   0  122.69   10.10
  -3  -3   0  125.19   14.10
  -3  -3   0  122.89    9.70
  -3  -3   0  141.19   16.60
   3   3   0  118.39   13.30
   3   3   0   97.69   18.40
   3   3   0  135.49    9.90
   3   3   0  111.89   15.40
   3   3   0  109.39   17.40
   3   3   0  124.89   16.10
  -4  -3   0 2485.05  171.38
  -4  -3   0 2572.14  182.88
  -4  -3   0 2492.35  178.48
  -4  -3   0 2392.66  172.68
   4   3   0 2311.77  172.58
   4   3   0 2362.56  178.78
   4   3   0 2254.47  174.28
   4   3   0 2318.17  179.38
   4   3   0 2300.87  179.18
   4   3   0 2384.96  170.88
   4   3   0 2399.26  171.08
  -6  -3   0   51.89   21.00
  -6  -3   0   39.60    7.80
  -6  -3   0   30.90   10.40
  -6  -3   0  -41.10   63.39
   6   3   0   51.79   18.00
   6   3   0   44.40    9.70
   6   3   0   39.10    6.80
   6   3   0   22.40   19.90
   6   3   0  206.08  106.49
  -7  -3   0   48.60   24.60
  -7  -3   0  213.78  101.59
  -7  -3   0   70.49   11.70
  -7  -3   0   44.60   13.50
   7   3   0   32.10   12.90
   7   3   0  176.18  110.49
   7   3   0   48.30   26.00
   7   3   0   67.29   24.80
   7   3   0   61.29    9.40
  -8  -3   0   33.30   31.20
  -8  -3   0    3.00   13.50
  -8  -3   0   15.90   13.70
   8   3   0   48.10  107.29
   8   3   0  -15.70   26.60
   8   3   0   21.00   25.10
  -9  -3   0   69.79   42.40
  -9  -3   0   36.40   19.30
   9   3   0  -91.19  119.49
   9   3   0   35.40   35.30
   9   3   0   52.89   41.20
 -10  -3   0  211.78   59.39
 -10  -3   0  108.39   27.80
  10   3   0   89.29   40.90
  10   3   0  121.49   48.30
  10   3   0   85.29   43.70
  10  -4   0   41.90   41.00
  10  -4   0   56.09   24.80
  10  -4   0  -43.00   29.40
  10  -4   0  -12.60   35.60
 -10   4   0  -19.80   23.30
 -10   4   0   -0.80   31.10
   9  -4   0   35.00   28.70
   9  -4   0   17.80   30.20
   9  -4   0   29.60   31.00
   9  -4   0   23.60   16.40
   9  -4   0   -5.50   20.10
  -9   4   0   11.10   17.40
  -9   4   0   33.50   19.50
  -9   4   0  -27.30   24.20
   8  -4   0   10.30   13.30
   8  -4   0    6.70   15.00
   8  -4   0 -106.49   76.09
   8  -4   0    3.90   22.70
   8  -4   0   -1.60   20.30
   8  -4   0   -1.30   21.10
  -8   4   0   10.70   17.00
  -8   4   0   -4.50   13.40
  -8   4   0  -14.00   20.00
   7  -4   0  323.77   32.00
   7  -4   0  316.37   42.30
   7  -4   0  243.48   28.80
   7  -4   0  350.26   39.30
   7  -4   0  293.97   38.20
   7  -4   0  248.18   68.69
  -7   4   0  315.47   32.90
  -7   4   0  297.17   30.90
  -7   4   0  291.77   37.90
   6  -4   0  152.48   22.60
   6  -4   0  141.19   49.10
   6  -4   0  106.69   21.60
   6  -4   0  135.79   19.30
   6  -4   0  145.49   18.00
   6  -4   0  155.58   26.30
  -6   4   0  163.88   25.30
  -6   4   0  120.79   19.20
  -6   4   0  133.39   19.60
   5  -4   0  140.49   17.80
   5  -4   0  140.69   23.10
   5  -4   0  166.48   17.40
   5  -4   0  111.59   23.70
   5  -4   0  153.88   18.80
   5  -4   0  143.29   23.50
  -5   4   0  128.49   20.20
  -5   4   0  142.29   18.60
  -5   4   0  168.38   24.00
   4  -4   0  454.35   35.00
   4  -4   0  435.26   37.60
   4  -4   0  448.36   41.60
   4  -4   0  471.85   36.50
   4  -4   0  426.26   37.50
   4  -4   0  405.26   36.70
   4  -4   0  386.46   35.40
   4  -4   0  434.16   39.10
   4  -4   0  388.36   37.90
  -4   4   0  404.36   39.30
  -4   4   0  469.35   37.20
  -4   4   0  461.95   36.70
   3  -4   0  255.47   19.90
   3  -4   0  191.18   22.80
   3  -4   0  225.58   19.80
   3  -4   0  230.28   21.10
   3  -4   0  223.28   19.30
   3  -4   0  227.48   18.10
   3  -4   0  223.28   20.20
   3  -4   0  205.38   20.10
   3  -4   0  206.48   20.80
  -3   4   0  237.68   21.30
  -3   4   0  181.98   20.00
  -3   4   0  206.78   20.20
  -3   4   0  233.68   21.20
  -3   4   0  199.78   22.60
  -3   4   0  179.08   20.00
   2  -4   0  571.14   45.10
   2  -4   0  628.04   42.90
   2  -4   0  549.95   44.50
   2  -4   0  653.73   45.40
   2  -4   0  606.64   45.40
   2  -4   0  587.84   47.00
   2  -4   0  626.14   46.70
   2  -4   0  620.74   44.50
   2  -4   0  641.64   46.20
  -2   4   0  576.34   44.60
  -2   4   0  534.25   46.60
  -2   4   0  568.14   45.30
  -2   4   0  588.54   46.00
  -2   4   0  562.14   45.20
   1  -4   0 5590.24  395.76
   1  -4   0 5998.80  397.76
   1  -4   0 5277.97  396.06
   1  -4   0 5113.39  394.56
   1  -4   0 6370.56  396.46
   1  -4   0 5149.69  394.96
   1  -4   0 5778.82  396.66
  -1   4   0 5440.56  397.36
  -1   4   0 5629.74  396.16
  -1   4   0 5642.84  396.46
  -1   4   0 5484.45  397.66
  -1   4   0 5246.07  395.16
   0  -4   0 1776.52  127.79
   0  -4   0 1797.72  127.89
   0  -4   0 1823.92  128.59
   0  -4   0 1626.04  128.09
   0  -4   0 1803.22  127.69
   0  -4   0 1779.82  127.69
   0   4   0 1686.83  126.39
   0   4   0 1831.12  127.49
   0   4   0 1671.63  127.59
   0   4   0 1934.01  128.09
   0   4   0 1704.53  128.19
  -1  -4   0 5625.44  393.86
  -1  -4   0 5902.11  397.96
  -1  -4   0 5571.94  395.86
  -1  -4   0 5674.13  394.76
  -1  -4   0 5449.75  396.56
  -1  -4   0 5371.96  394.76
   1   4   0 5389.46  396.16
   1   4   0 5022.20  396.46
   1   4   0 5585.74  394.86
   1   4   0 5332.67  394.06
   1   4   0 5896.51  395.56
   1   4   0 5653.83  397.66
  -2  -4   0  613.14   44.70
  -2  -4   0  607.64   44.50
  -2  -4   0  559.84   48.80
  -2  -4   0  654.23   50.09
  -2  -4   0  647.54   47.50
   2   4   0  522.15   48.70
   2   4   0  606.44   48.60
   2   4   0  613.34   44.80
   2   4   0  637.34   46.70
   2   4   0  590.44   47.80
  -3  -4   0  232.08   18.00
  -3  -4   0  249.28   17.70
  -3  -4   0  230.28   27.60
  -3  -4   0  250.57   24.60
  -3  -4   0  224.18   22.30
   3   4   0  225.18   18.30
   3   4   0  223.88   23.70
   3   4   0  246.08   21.40
   3   4   0  188.88   26.60
   3   4   0  236.98   23.10
  -4  -4   0  444.06   32.40
  -4  -4   0  460.35   39.20
  -4  -4   0  436.56   41.50
  -4  -4   0  450.75   31.70
  -4  -4   0  461.25   46.90
  -4  -4   0  428.46   34.40
   4   4   0  446.76   32.70
   4   4   0  442.86   36.20
   4   4   0  366.26   39.80
   4   4   0  430.56   41.60
   4   4   0  375.36   43.40
   4   4   0  426.36   43.50
  -5  -4   0  126.99   25.40
  -5  -4   0  150.38   18.80
   5   4   0  146.49   28.40
   5   4   0  -63.09   98.19
   5   4   0  181.28   28.60
   5   4   0  154.28   13.50
   5   4   0  156.98   16.00
   5   4   0  123.59   18.20
  -6  -4   0  161.68   18.20
  -6  -4   0  183.98   34.30
  -6  -4   0  -13.30   71.49
   6   4   0   62.59   25.10
   6   4   0   82.09  105.89
   6   4   0  106.99   16.40
   6   4   0  134.09   26.70
   6   4   0  112.09   12.40
  -7  -4   0  287.67   47.10
  -7  -4   0  287.47   29.90
   7   4   0  268.97   24.40
   7   4   0  274.77   45.00
   7   4   0  383.06   43.40
   7   4   0  298.07   30.80
   7   4   0   93.29  107.49
  -8  -4   0   -6.50   13.90
  -8  -4   0    8.70   35.20
   8   4   0   -7.40   30.00
   8   4   0  182.48  110.89
   8   4   0    2.70   33.40
  -9  -4   0   29.00   18.40
  -9  -4   0  -15.40   43.10
   9   4   0   36.10   40.10
   9   4   0  156.38  128.99
   9   4   0  -12.40   34.30
 -10  -4   0  -21.40   50.49
 -10  -4   0   14.00   22.00
  10   4   0   -6.40   43.10
  10   4   0  -29.40   49.70
  10  -5   0    0.50   26.30
  10  -5   0   30.80   42.50
  10  -5   0  -71.59   33.70
  10  -5   0   39.40   35.20
 -10   5   0  -17.20   24.10
 -10   5   0   13.90   33.10
   9  -5   0  133.19   35.30
   9  -5   0  159.48   27.80
   9  -5   0  123.99   35.40
   9  -5   0  117.49   22.90
   9  -5   0  107.29   32.60
   9  -5   0  181.78   35.10
  -9   5   0  153.08   26.60
  -9   5   0  162.08   34.30
  -9   5   0   80.89   23.70
   8  -5   0    3.10   14.70
   8  -5   0   19.70   23.30
   8  -5   0   27.30   14.60
   8  -5   0    5.80   22.80
   8  -5   0    2.60   21.70
  -8   5   0   -1.10   13.80
  -8   5   0  -13.20   15.00
  -8   5   0   41.50   24.00
   7  -5   0  241.38   36.20
   7  -5   0  201.28   35.30
   7  -5   0  252.47   38.20
   7  -5   0  256.57   28.50
  -7   5   0  294.07   31.10
  -7   5   0  247.88   37.70
  -7   5   0  203.48   28.30
   6  -5   0   93.59   20.50
   6  -5   0  101.79   15.70
   6  -5   0   58.49   13.80
   6  -5   0   65.09   17.40
   6  -5   0   35.80   49.20
   6  -5   0   82.19   15.60
  -6   5   0   49.20   14.50
  -6   5   0   69.99   19.50
  -6   5   0   84.39   16.40
   5  -5   0   27.80   13.20
   5  -5   0   57.49   11.40
   5  -5   0   40.10   15.40
   5  -5   0   33.10   10.60
   5  -5   0   68.69   15.70
   5  -5   0   40.60   13.90
   5  -5   0  -70.79   51.19
   5  -5   0  -72.19   68.39
  -5   5   0   44.20   12.00
  -5   5   0   33.40   14.30
  -5   5   0   62.49   12.10
   4  -5   0   20.80    8.00
   4  -5   0   16.10    5.70
   4  -5   0   13.80    7.40
   4  -5   0    1.30   10.50
   4  -5   0   26.60   10.20
   4  -5   0   16.50   11.00
   4  -5   0   20.80   13.70
   4  -5   0    7.00    8.30
  -4   5   0    0.40    9.20
  -4   5   0   19.70    9.00
  -4   5   0   13.20   11.30
  -4   5   0   15.30    9.10
  -4   5   0   15.20   10.50
   3  -5   0  202.88   14.00
   3  -5   0  194.58   16.90
   3  -5   0  162.88   17.80
   3  -5   0  196.58   17.80
   3  -5   0  211.18   19.60
   3  -5   0  183.78   21.60
   3  -5   0  184.88   17.20
   3  -5   0  177.58   14.80
   3  -5   0  194.28   18.80
  -3   5   0  166.38   20.00
  -3   5   0  147.29   18.40
  -3   5   0  140.89   17.40
  -3   5   0  183.18   23.40
  -3   5   0  181.98   20.00
   2  -5   0  131.79   13.80
   2  -5   0  127.49   10.30
   2  -5   0  141.59   12.50
   2  -5   0  128.39   10.60
   2  -5   0  146.59   12.80
   2  -5   0  127.49   13.10
  -2   5   0  103.69   13.80
  -2   5   0  117.99   13.00
  -2   5   0  122.39   15.80
  -2   5   0  106.89   11.70
  -2   5   0  127.69   12.10
  -2   5   0  109.59   12.90
   1  -5   0 1048.20   75.39
   1  -5   0 1148.09   74.49
   1  -5   0 1081.59   74.49
   1  -5   0  961.30   73.99
   1  -5   0 1055.99   73.99
  -1   5   0  866.21   72.59
  -1   5   0 1013.30   74.29
  -1   5   0  997.00   73.09
  -1   5   0  949.40   75.29
  -1   5   0 1034.80   73.99
  -1   5   0  926.41   75.29
   0  -5   0    2.10    3.50
   0  -5   0    7.40    3.70
   0  -5   0   -7.40    5.00
   0  -5   0    0.30    4.00
   0  -5   0    2.50    3.80
   0  -5   0  -42.80   39.50
   0  -5   0   -0.30    3.40
   0   5   0  -20.00   31.50
   0   5   0    3.00    2.30
   0   5   0   -1.50    4.20
   0   5   0   -3.30    2.80
   0   5   0   -0.80    3.50
   0   5   0   -3.70    3.30
  -1  -5   0 1006.00   77.19
  -1  -5   0 1041.20   74.39
  -1  -5   0 1128.29   73.69
  -1  -5   0  930.41   75.69
  -1  -5   0 1089.89   74.59
  -1  -5   0  974.20   75.39
   1   5   0  995.60   77.19
   1   5   0 1018.40   74.49
   1   5   0  952.20   76.09
   1   5   0  984.80   73.69
   1   5   0 1038.30   74.99
   1   5   0  961.80   75.29
  -2  -5   0  139.99   16.50
  -2  -5   0  124.79   16.30
  -2  -5   0  141.49   14.90
  -2  -5   0  125.59   11.30
  -2  -5   0  129.29   11.40
   2   5   0   61.19   47.60
   2   5   0  120.79   18.00
   2   5   0  135.69   11.80
   2   5   0  124.09   14.50
   2   5   0   87.79   15.00
   2   5   0  118.69   14.70
   2   5   0  122.39   13.00
   2   5   0  129.39    9.60
  -3  -5   0  195.18   15.20
  -3  -5   0  229.98   23.50
  -3  -5   0  201.98   27.60
  -3  -5   0  187.18   15.60
  -3  -5   0  219.38   22.00
   3   5   0  222.78   27.80
   3   5   0  177.48   15.80
   3   5   0  175.78   20.80
   3   5   0  140.69   19.70
   3   5   0  193.38   18.20
   3   5   0  204.68   21.10
  -4  -5   0   15.50    6.30
  -4  -5   0   26.60    3.60
  -4  -5   0   11.20   16.00
  -4  -5   0   22.90    3.60
  -4  -5   0   18.90   12.90
   4   5   0   32.20    9.70
   4   5   0   -3.80   15.30
   4   5   0    8.80   13.00
   4   5   0  -74.59   83.09
   4   5   0   18.30   14.10
   4   5   0   16.60   14.90
   4   5   0   24.40    4.70
  -5  -5   0   51.59   12.20
  -5  -5   0   47.30   20.10
  -5  -5   0  136.19   64.49
   5   5   0   55.79   17.60
   5   5   0   -0.50   84.39
   5   5   0   53.19    7.70
   5   5   0   49.70   17.50
  -6  -5   0   89.69   14.40
  -6  -5   0   62.69   24.90
   6   5   0   54.39   20.90
   6   5   0   76.49    9.70
   6   5   0   58.19   12.70
   6   5   0   69.19  100.99
   6   5   0   52.59   23.70
  -7  -5   0  307.57   49.70
  -7  -5   0  248.88   27.20
   7   5   0  245.48   21.90
   7   5   0  256.27   40.80
   7   5   0  310.47   47.40
  -8  -5   0   21.00   37.00
  -8  -5   0   -3.20   13.60
   8   5   0 -115.69  111.99
   8   5   0  -30.40   27.40
   8   5   0  -14.20   30.50
  -9  -5   0   89.79   50.09
  -9  -5   0  104.29   23.70
   9   5   0  -96.39  143.39
   9   5   0  120.29   41.60
   9   5   0  148.49   46.80
 -10  -5   0    1.60   23.00
 -10  -5   0   57.99   54.99
  10   5   0  129.19   51.79
  10   5   0   41.00   45.20
 -10   6   0   -5.30   23.60
   9  -6   0  -13.60   29.00
   9  -6   0   52.39   23.40
   9  -6   0  -12.00   19.40
   9  -6   0   32.70   30.40
   9  -6   0   21.30   29.30
  -9   6   0    0.50   20.40
  -9   6   0  -18.80   29.60
  -9   6   0  -16.50   19.60
   8  -6   0  280.27   42.00
   8  -6   0  316.97   32.70
   8  -6   0  232.78   37.70
   8  -6   0  303.57   41.60
  -8   6   0  188.98   29.60
  -8   6   0  209.58   37.20
  -8   6   0  221.08   34.30
   7  -6   0  -62.99   73.79
   7  -6   0   12.50   12.90
   7  -6   0   17.70   19.90
   7  -6   0   12.70   14.50
   7  -6   0   -7.70   14.60
  -7   6   0    9.00   12.60
  -7   6   0    4.60   19.70
   6  -6   0  311.07   34.90
   6  -6   0  317.17   30.30
   6  -6   0  310.07   29.30
   6  -6   0  322.87   38.00
  -6   6   0  261.57   37.30
  -6   6   0  315.77   32.10
  -6   6   0  348.47   33.40
   5  -6   0    0.40   11.00
   5  -6   0   20.30   13.60
   5  -6   0   11.20    9.30
   5  -6   0   -5.00    7.10
   5  -6   0  -88.89   75.29
   5  -6   0   24.70   11.70
  -5   6   0   -1.70    9.30
  -5   6   0  -12.50   14.10
  -5   6   0    6.70    8.70
   4  -6   0 1438.96  114.19
   4  -6   0 1451.45  110.19
   4  -6   0 1412.06  107.99
   4  -6   0 1529.85  108.69
   4  -6   0 1531.85  104.59
   4  -6   0 1580.54  110.49
   4  -6   0 1460.35  109.79
   4  -6   0 1462.05  105.79
  -4   6   0 1522.55  109.79
  -4   6   0 1484.55  110.69
  -4   6   0 1200.18  108.69
  -4   6   0 1425.86  112.39
   3  -6   0  144.29   12.90
   3  -6   0  117.29   15.30
   3  -6   0  136.59   10.70
   3  -6   0  145.09   14.60
   3  -6   0  103.49   18.20
   3  -6   0  150.78   16.40
   3  -6   0  142.69   15.00
   3  -6   0  127.89   10.90
   3  -6   0  136.99   16.10
   3  -6   0  141.29   17.10
  -3   6   0  102.09   15.00
  -3   6   0  111.69   14.60
  -3   6   0  159.98   16.90
  -3   6   0  160.98   22.20
  -3   6   0  145.69   20.00
   2  -6   0    0.50    3.30
   2  -6   0   10.40    4.60
   2  -6   0   -0.10    2.80
   2  -6   0    5.50    6.30
   2  -6   0   -1.10    5.60
   2  -6   0   29.70   49.20
   2  -6   0    4.60    4.90
  -2   6   0    3.80    4.40
  -2   6   0    6.60    5.20
  -2   6   0   -6.00    6.60
  -2   6   0   -6.60    8.80
  -2   6   0    1.50    7.50
  -2   6   0    4.90    3.50
   1  -6   0  110.79   11.60
   1  -6   0  119.89   12.20
   1  -6   0   87.19   11.60
   1  -6   0   97.99   11.80
   1  -6   0  109.49   11.90
   1  -6   0   13.30   42.60
   1  -6   0  107.89   13.30
   1  -6   0   83.19   11.10
  -1   6   0  128.09    9.70
  -1   6   0  122.59   11.70
  -1   6   0  100.49   10.00
  -1   6   0   93.79   13.30
  -1   6   0  104.89   11.10
  -1   6   0   89.09   12.40
   0  -6   0  170.08   15.20
   0  -6   0  140.29   15.90
   0  -6   0  159.68   15.50
   0  -6   0  136.99   15.20
   0  -6   0  167.48   17.20
   0  -6   0  154.88   15.60
   0  -6   0  161.48   14.30
   0   6   0  149.59   14.60
   0   6   0  196.28   15.90
   0   6   0  161.88   13.20
   0   6   0  150.28   15.20
   0   6   0  185.88   16.30
  -1  -6   0   85.59   10.40
  -1  -6   0   93.79   12.40
  -1  -6   0   98.99    9.50
  -1  -6   0   82.99   13.40
  -1  -6   0  119.29   11.10
  -1  -6   0  104.89   12.10
  -1  -6   0   93.99   14.20
   1   6   0   92.19    9.80
   1   6   0   21.80   47.10
   1   6   0  111.29   10.90
   1   6   0  102.39   14.40
   1   6   0   80.39   11.60
   1   6   0  109.39   12.20
  -2  -6   0    6.40    7.50
  -2  -6   0    1.60    3.60
  -2  -6   0   -0.10    3.90
  -2  -6   0  -11.10   10.00
  -2  -6   0    2.00   10.40
  -2  -6   0   26.00   49.10
  -2  -6   0   -2.90    7.00
   2   6   0    0.60   11.10
   2   6   0  -26.10   57.09
   2   6   0    6.50    7.50
   2   6   0    0.70    2.40
   2   6   0   -3.50    7.20
   2   6   0   -2.50    3.90
   2   6   0    7.10    5.20
  -3  -6   0  140.69   22.40
  -3  -6   0   32.80   62.99
  -3  -6   0  118.59   23.10
  -3  -6   0  135.39   19.60
  -3  -6   0  147.39   12.10
  -3  -6   0  134.69   12.40
   3   6   0   48.00   75.69
   3   6   0  146.89   15.70
   3   6   0  140.39   12.90
   3   6   0  144.59   19.70
   3   6   0  123.89   19.60
   3   6   0  135.29   17.20
   3   6   0  121.89   23.10
  -4  -6   0 1412.46  113.69
  -4  -6   0 1485.45  101.69
  -4  -6   0 1451.65  102.09
  -4  -6   0 1491.75  109.39
   4   6   0 1392.96  112.09
   4   6   0 1441.36  106.59
   4   6   0 1419.76  102.49
   4   6   0 1149.39  111.59
  -5  -6   0   -2.00   12.50
  -5  -6   0  -16.80   92.79
  -5  -6   0   -3.30   16.80
  -5  -6   0    3.40    8.50
  -5  -6   0    8.20    3.20
  -5  -6   0    1.60    3.40
   5   6   0   21.00   16.00
   5   6   0    8.20    4.80
   5   6   0   81.99   78.49
   5   6   0   16.30   19.80
  -6  -6   0  321.07   48.20
  -6  -6   0  314.67   28.80
   6   6   0  278.27   43.40
   6   6   0  256.47   28.40
   6   6   0  265.77   40.80
   6   6   0  314.77   23.70
  -7  -6   0   35.90   29.90
  -7  -6   0   16.10   12.20
   7   6   0    6.70    6.50
   7   6   0  -15.90   25.30
   7   6   0   -3.80  109.49
   7   6   0   24.50   26.30
  -8  -6   0  238.78   30.40
  -8  -6   0  361.56   60.89
   8   6   0  237.98   47.40
   8   6   0  259.27   49.10
  -9  -6   0  -34.90   43.10
  -9  -6   0  -37.30   17.70
   9   6   0  -43.40   37.60
   9   6   0   -2.10   38.10
   9   6   0  -54.49  160.48
  10   6   0 -182.88  203.48
  10   6   0   -1.10   42.80
  10   6   0  108.99   56.99
   9  -7   0   23.20   30.40
   9  -7   0  -30.20   29.00
   9  -7   0   10.40   22.70
   9  -7   0   13.70   22.70
   9  -7   0  -30.40   30.40
  -9   7   0  -32.00   19.80
  -9   7   0   29.20   29.90
  -9   7   0   -7.40   21.00
   8  -7   0  111.39   22.50
   8  -7   0  160.38   30.70
   8  -7   0  143.09   29.60
   8  -7   0  146.69   29.30
  -8   7   0   90.69   23.60
  -8   7   0   84.19   22.30
  -8   7   0   76.29   29.10
   7  -7   0   30.70   17.40
   7  -7   0   10.50   17.70
   7  -7   0   20.80   12.40
   7  -7   0   36.50   85.29
   7  -7   0    0.60   11.70
  -7   7   0   -5.40   15.30
  -7   7   0   17.30   16.10
  -7   7   0    9.30   19.40
   6  -7   0   76.29   21.20
   6  -7   0  -66.79  108.49
   6  -7   0   96.09   17.90
   6  -7   0   67.59    9.10
   6  -7   0   95.29   16.20
   6  -7   0   62.79   11.00
   6  -7   0  -75.69   85.99
  -6   7   0   65.69   16.60
  -6   7   0   79.59   20.60
  -6   7   0   73.19   17.20
   5  -7   0   -0.50    7.70
   5  -7   0    1.60    3.40
   5  -7   0    0.40    9.20
   5  -7   0    1.80   13.50
   5  -7   0   14.90   10.30
   5  -7   0    0.80    5.60
  -5   7   0   16.30   11.20
  -5   7   0  -11.30   13.50
  -5   7   0  -11.40    9.00
   4  -7   0  335.67   26.40
   4  -7   0  306.17   28.00
   4  -7   0  364.86   30.00
   4  -7   0  302.57   28.10
   4  -7   0  311.47   35.30
  -4   7   0  292.67   28.70
  -4   7   0  312.27   34.00
  -4   7   0  266.17   27.40
  -4   7   0  270.87   29.70
   3  -7   0  128.19   19.40
   3  -7   0  117.49   12.70
   3  -7   0  142.89   15.30
   3  -7   0   55.89   68.99
   3  -7   0  147.69   18.40
  -3   7   0  125.39   16.30
  -3   7   0  121.29   17.60
  -3   7   0   91.09   15.20
  -3   7   0  111.89   13.30
  -3   7   0  146.49   21.60
   2  -7   0 1877.61  137.39
   2  -7   0 1936.91  139.19
   2  -7   0 2105.19  133.69
   2  -7   0 1589.74  134.09
   2  -7   0 1950.20  138.49
   2  -7   0 1834.62  136.89
   2  -7   0 2005.40  135.29
  -2   7   0 1893.71  135.59
  -2   7   0 1876.71  137.49
  -2   7   0 1647.94  133.79
  -2   7   0 1851.51  136.79
  -2   7   0 1922.11  140.69
  -2   7   0 1847.02  139.49
  -2   7   0 1911.11  137.79
   1  -7   0  210.88   21.30
   1  -7   0  214.88   19.60
   1  -7   0  236.38   22.20
   1  -7   0  244.68   21.80
   1  -7   0  219.78   22.80
   1  -7   0  227.38   21.00
   1  -7   0  213.58   21.80
  -1   7   0  278.07   20.80
  -1   7   0  261.17   24.20
  -1   7   0  232.38   20.20
  -1   7   0  211.28   23.40
  -1   7   0  211.08   19.20
   0  -7   0    5.90    5.60
   0  -7   0   -4.50    6.10
   0  -7   0    2.60    7.50
   0  -7   0   11.20    4.30
   0  -7   0    0.30    5.00
   0  -7   0  -10.40    6.20
   0  -7   0    0.90    6.80
   0   7   0   14.80    6.10
   0   7   0   -0.20    4.70
   0   7   0   -4.30   58.69
   0   7   0   -1.80    4.60
   0   7   0    1.40    3.30
   0   7   0    1.20    3.00
   0   7   0   -8.30    5.00
  -1  -7   0  207.78   21.30
  -1  -7   0  238.28   23.40
  -1  -7   0  214.08   20.00
  -1  -7   0  200.98   25.50
  -1  -7   0  220.88   18.50
  -1  -7   0  247.78   24.00
  -1  -7   0  223.88   19.20
   1   7   0  198.78   23.30
   1   7   0  215.88   20.10
   1   7   0  235.08   21.30
   1   7   0  208.28   18.90
   1   7   0  215.28   20.00
  -2  -7   0 1981.30  135.09
  -2  -7   0 1886.31  138.09
  -2  -7   0 1859.61  140.19
  -2  -7   0 1865.61  134.99
  -2  -7   0 1836.32  139.79
   2   7   0 1652.23  137.99
   2   7   0 1919.41  135.29
   2   7   0 1761.92  137.69
   2   7   0 1985.10  136.79
   2   7   0 1765.52  140.89
   2   7   0 1877.21  133.59
  -3  -7   0  119.89   12.90
  -3  -7   0  189.58   27.60
  -3  -7   0  172.18   20.50
  -3  -7   0  147.69   12.70
   3   7   0  138.29   20.70
   3   7   0  125.59   13.20
   3   7   0  121.99   17.20
   3   7   0  135.09   25.30
   3   7   0  -49.70   83.89
   3   7   0  136.49   17.40
  -4  -7   0  324.77   23.40
  -4  -7   0  290.17   38.60
  -4  -7   0  270.87   23.80
  -4  -7   0  336.87   33.20
   4   7   0  270.57   36.90
   4   7   0  303.57   24.40
   4   7   0  268.77   34.60
  -5  -7   0   -0.10   18.40
  -5  -7   0   -0.60    3.80
  -5  -7   0   -1.40    8.40
  -5  -7   0    4.00   13.60
   5   7   0   -8.20   18.90
   5   7   0   -8.20   16.50
   5   7   0 -135.99   88.99
   5   7   0    3.70    5.30
  -6  -7   0   84.99   14.30
  -6  -7   0   92.99   28.90
   6   7   0   75.29   10.70
   6   7   0  106.49   28.90
   6   7   0   95.59   89.29
   6   7   0   90.49   28.40
  -7  -7   0   13.00   11.40
  -7  -7   0   21.80   31.50
   7   7   0  -24.60   24.30
   7   7   0   -8.60  123.79
   7   7   0   35.50   27.50
  -8  -7   0  196.38   56.39
  -8  -7   0   99.19   19.00
   8   7   0   55.39   36.90
   8   7   0  -14.10  138.59
   8   7   0  114.19   38.40
  -9  -7   0   -3.40   52.29
   9   7   0  -44.70   38.10
   9   7   0   -4.70  173.28
   9   7   0   20.90   44.70
  10   7   0  218.38  198.78
   9  -8   0  106.29   26.80
   9  -8   0   67.79   23.60
   9  -8   0   46.10   31.10
   9  -8   0   19.00   34.40
   9  -8   0   58.69   32.80
  -9   8   0   85.29   32.50
  -9   8   0    8.20   23.90
  -9   8   0   24.20   23.90
   8  -8   0   64.49   24.20
   8  -8   0   83.69   26.40
   8  -8   0   37.70   29.50
   8  -8   0   54.09   20.00
  -8   8   0   86.79   22.40
  -8   8   0   45.40   27.60
  -8   8   0   63.99   20.00
   7  -8   0   39.80   19.40
   7  -8   0   46.60    8.80
   7  -8   0   49.10   15.10
   7  -8   0   46.10   18.90
   7  -8   0   81.19   24.00
   7  -8   0  -74.89  116.99
  -7   8   0   44.30   18.20
  -7   8   0   43.40   24.80
  -7   8   0   59.29   19.90
   6  -8   0   52.79   19.60
   6  -8   0   62.29   16.10
   6  -8   0   66.39   15.60
  -6   8   0   33.30   14.20
  -6   8   0   19.20   18.40
  -6   8   0   33.90   17.20
   5  -8   0   -8.00   12.50
   5  -8   0   29.50    9.10
   5  -8   0   23.20   11.20
   5  -8   0   23.00   11.20
  -5   8   0   -7.60   14.50
  -5   8   0   25.40   12.20
  -5   8   0   22.00   11.00
   4  -8   0   10.60   19.30
   4  -8   0   48.40   11.70
   4  -8   0   37.60    9.00
   4  -8   0   55.49    8.20
   4  -8   0  174.08   94.49
   4  -8   0   43.30   11.70
  -4   8   0   43.40   12.20
  -4   8   0   18.10   13.30
  -4   8   0   30.00    9.70
  -4   8   0   49.70   13.10
   3  -8   0 3277.67  241.78
   3  -8   0 3339.27  237.88
   3  -8   0 3198.18  235.08
   3  -8   0 3741.83  234.88
  -3   8   0 2759.52  236.18
  -3   8   0 3220.68  240.48
  -3   8   0 3376.86  242.48
  -3   8   0 3363.56  238.68
   2  -8   0  131.49   14.40
   2  -8   0  157.38   18.10
   2  -8   0  161.48   19.90
   2  -8   0  144.99   19.70
   2  -8   0  149.19   17.60
   2  -8   0  171.68   16.30
  -2   8   0  132.59   20.20
  -2   8   0  142.99   16.70
  -2   8   0  145.79   19.50
  -2   8   0  133.49   13.60
   1  -8   0  259.47   25.80
   1  -8   0  243.48   24.50
   1  -8   0  265.97   23.70
   1  -8   0  260.07   27.40
   1  -8   0  250.07   24.20
   1  -8   0  246.28   24.50
   1  -8   0  295.17   25.20
  -1   8   0  243.58   23.50
  -1   8   0  252.07   22.20
  -1   8   0  250.87   27.80
  -1   8   0  330.07   24.50
  -1   8   0  291.17   28.10
   0  -8   0   -6.30    7.40
   0  -8   0   -5.40    7.70
   0  -8   0    4.30    9.30
   0  -8   0    3.80    8.10
   0  -8   0    1.20    5.40
   0  -8   0   -4.20    8.60
   0  -8   0 -105.09   73.99
   0  -8   0    6.70    6.00
   0   8   0   40.80   77.99
   0   8   0    3.20    3.40
   0   8   0    3.00    5.60
   0   8   0  -11.30    5.70
   0   8   0    0.10    6.90
   0   8   0   -2.50    3.90
   0   8   0  -10.90    5.90
  -1  -8   0  284.97   22.50
  -1  -8   0  253.27   26.60
  -1  -8   0  278.07   26.00
  -1  -8   0  256.17   27.00
  -1  -8   0  279.37   24.00
  -1  -8   0  227.28   30.00
  -1  -8   0  282.07   25.40
   1   8   0  245.28   23.20
   1   8   0  278.37   25.70
   1   8   0  275.07   29.90
   1   8   0  276.17   24.00
   1   8   0  286.07   24.50
  -2  -8   0   73.29   83.09
  -2  -8   0  146.59   15.00
  -2  -8   0  152.88   14.90
  -2  -8   0  156.58   23.20
  -2  -8   0  133.59   19.10
  -2  -8   0  125.69   22.50
  -2  -8   0  119.09   20.90
   2   8   0  147.09   13.20
   2   8   0  157.58   15.90
   2   8   0  149.49   24.70
   2   8   0  119.99   17.60
   2   8   0   35.10   71.99
  -3  -8   0 3277.77  239.38
  -3  -8   0 3359.96  239.68
  -3  -8   0 3412.66  244.38
  -3  -8   0 3510.55  248.98
   3   8   0 3222.68  244.78
   3   8   0 3185.98  247.38
   3   8   0 3346.47  239.88
  -4  -8   0   29.10   20.20
  -4  -8   0   50.19    6.30
  -4  -8   0   60.29   15.10
  -4  -8   0   37.10    6.80
   4   8   0   33.70    7.50
   4   8   0   50.49   89.59
   4   8   0   34.20   18.00
   4   8   0   41.40   17.40
  -5  -8   0   18.10   15.60
  -5  -8   0   19.00    9.50
  -5  -8   0   11.80   24.10
  -5  -8   0   21.80    4.90
  -5  -8   0   16.10    5.10
   5   8   0    9.10   20.40
   5   8   0   13.40    6.50
   5   8   0   85.49  100.79
   5   8   0   39.40   21.00
  -6  -8   0   73.69   29.90
  -6  -8   0   37.70   18.90
  -6  -8   0   43.70   11.20
  -6  -8   0   36.20    5.50
   6   8   0   47.80   28.80
   6   8   0  -39.00  107.39
   6   8   0   54.09    8.10
   6   8   0   42.30   26.60
  -7  -8   0   13.30   34.80
  -7  -8   0   41.70   13.30
   7   8   0   44.10   36.30
   7   8   0   63.19   32.00
   7   8   0   -9.40  131.69
  -8  -8   0   71.09   54.99
  -8  -8   0   38.10   16.40
   8   8   0   21.40   36.30
   8   8   0   63.49   37.20
   8   8   0    6.80  146.09
  -9  -8   0   22.40   57.59
  -9  -8   0   69.19   21.70
   9   8   0   17.70   41.80
   9   8   0  142.09  171.28
   9   8   0   52.29   48.40
  10   8   0 -172.68  212.18
   9  -9   0   25.90   24.30
   9  -9   0  -51.69   28.60
   9  -9   0    3.00   34.50
  -9   9   0   -2.00   24.90
  -9   9   0  -50.79   32.40
  -9   9   0  -19.10   24.90
   8  -9   0    4.70   30.10
   8  -9   0    4.90   22.70
   8  -9   0    3.70   19.30
   8  -9   0   29.70   25.00
  -8   9   0   25.20   28.90
  -8   9   0   18.70   21.50
  -8   9   0   19.50   21.70
   7  -9   0   46.40   23.00
   7  -9   0  -83.59  162.98
   7  -9   0   41.70   17.30
   7  -9   0   33.30   19.90
   7  -9   0   20.90   17.90
  -7   9   0   41.20   18.00
  -7   9   0   18.00   18.50
  -7   9   0   40.00   29.30
   6  -9   0  -19.90   14.70
   6  -9   0    5.50   13.20
   6  -9   0   23.70   20.10
   6  -9   0    7.10   12.10
   6  -9   0   -0.90   20.70
  -6   9   0   11.60   15.60
  -6   9   0    4.70   19.00
  -6   9   0    9.00   15.90
   5  -9   0   51.29   13.00
   5  -9   0 -104.79  140.09
   5  -9   0   36.80    8.50
   5  -9   0   69.89   12.80
   5  -9   0   49.20   17.60
   5  -9   0   78.09   14.70
  -5   9   0   44.60   16.30
  -5   9   0   55.99   14.80
  -5   9   0   21.10   17.90
   4  -9   0  196.28   26.20
   4  -9   0  191.68   22.30
   4  -9   0  212.08  112.99
   4  -9   0  197.48   18.40
  -4   9   0  175.08   24.00
  -4   9   0  182.78   20.10
  -4   9   0  221.88   24.40
  -4   9   0  176.88   26.50
   3  -9   0   14.20    7.90
   3  -9   0   11.70    3.40
   3  -9   0    8.70   11.40
   3  -9   0    5.00    9.00
   3  -9   0  -60.39   92.79
  -3   9   0    1.60    9.10
  -3   9   0   -4.00    6.50
  -3   9   0   -5.80   12.30
  -3   9   0   12.30   12.20
   2  -9   0  172.58   21.50
   2  -9   0   81.89   93.39
   2  -9   0  180.88   19.50
   2  -9   0  201.78   18.20
   2  -9   0  215.28   24.00
  -2   9   0  163.78   22.70
  -2   9   0  179.78   16.40
  -2   9   0  179.48   22.30
  -2   9   0  172.08   14.90
  -2   9   0  189.58   20.80
   1  -9   0   22.00    8.70
   1  -9   0  -79.49   98.69
   1  -9   0   12.70   10.30
   1  -9   0    2.60    9.90
   1  -9   0    9.40    8.30
   1  -9   0  -20.10    8.80
   1  -9   0   -2.70    8.10
  -1   9   0  -31.00   54.49
  -1   9   0   17.70   11.20
  -1   9   0   19.50    5.70
  -1   9   0   13.90   11.70
  -1   9   0    5.60    7.40
   0  -9   0  -85.39   95.79
   0  -9   0   -1.60   10.60
   0  -9   0    1.80   11.30
   0  -9   0   -8.10    9.70
   0  -9   0    3.70    7.00
   0  -9   0    7.80    6.20
   0  -9   0   13.90   10.80
   0  -9   0   -8.80    8.10
   0   9   0  -22.90   42.80
   0   9   0    1.20    3.30
   0   9   0    1.90    7.30
   0   9   0    3.40    8.80
   0   9   0    0.50    8.30
   0   9   0   -2.70    4.60
   0   9   0   13.40   10.40
  -1  -9   0    8.00    8.10
  -1  -9   0   12.70    5.90
  -1  -9   0   28.30   10.70
  -1  -9   0    2.30   12.80
  -1  -9   0    8.80   11.30
  -1  -9   0  -89.39  110.99
  -1  -9   0   -1.00    9.90
  -1  -9   0    2.10    9.40
   1   9   0   18.90    9.10
   1   9   0   -6.70   55.29
   1   9   0   19.00    6.40
   1   9   0   13.70    6.90
   1   9   0    8.30   17.00
  -2  -9   0  178.78   18.10
  -2  -9   0  194.88   22.20
  -2  -9   0  189.28   19.80
  -2  -9   0  146.89   23.60
  -2  -9   0  179.08   28.90
   2   9   0  175.38   21.00
   2   9   0  207.08   27.40
   2   9   0  172.38   16.20
  -3  -9   0   18.80   16.70
  -3  -9   0   14.90    6.90
  -3  -9   0   13.30    6.60
  -3  -9   0   -2.10   10.50
   3   9   0    6.10   13.70
   3   9   0   23.10   15.70
   3   9   0   -2.80   79.99
  -4  -9   0  188.08   33.40
  -4  -9   0  232.68   27.00
  -4  -9   0  211.98   18.30
  -4  -9   0  198.38   19.10
   4   9   0  163.08   31.00
   4   9   0  179.58   33.00
  -5  -9   0   15.80   24.10
  -5  -9   0   47.30   18.50
  -5  -9   0   51.29    7.20
   5   9   0   59.99  110.99
   5   9   0   37.90   24.10
   5   9   0   21.20   21.20
  -6  -9   0   -8.40    6.30
  -6  -9   0    1.60    4.90
  -6  -9   0   12.10   29.70
  -6  -9   0   -6.80   20.90
  -6  -9   0   -1.20    9.90
   6   9   0   46.70   27.80
   6   9   0   72.99  122.59
   6   9   0    3.30   26.90
  -7  -9   0   36.10   12.90
  -7  -9   0   -1.20   36.70
   7   9   0   49.99  130.09
   7   9   0   -3.00   34.10
   7   9   0   48.30   35.50
  -8  -9   0   33.80   52.69
  -8  -9   0  -19.10   15.90
   8   9   0    2.80   40.70
   8   9   0   42.10   41.30
   8   9   0  -11.50  154.58
  -9  -9   0   25.40   57.99
  -9  -9   0   25.30   22.50
   9   9   0 -263.47  172.78
   9   9   0   42.10   50.19
   9   9   0  145.99   50.79
   9 -10   0    4.70   39.00
  -9  10   0   35.20   26.40
   8 -10   0  270.07   37.40
   8 -10   0  169.38   40.40
   8 -10   0  274.57   44.00
  -8  10   0  173.98   32.40
  -8  10   0  158.28   34.30
  -8  10   0  128.89   37.90
   7 -10   0   51.19   29.10
   7 -10   0    8.80   18.20
   7 -10   0   -4.40   17.80
   7 -10   0   25.30   20.20
  -7  10   0    3.50   20.10
  -7  10   0  -43.80   24.00
  -7  10   0    7.20   19.70
   6 -10   0   -7.50   13.70
   6 -10   0   -4.00   13.30
   6 -10   0  -20.10   20.90
   6 -10   0   -4.30   10.00
  -6  10   0   -7.40   22.90
  -6  10   0   19.50   15.30
  -6  10   0   13.50   16.30
   5 -10   0   15.60   10.20
   5 -10   0    0.80    5.40
   5 -10   0    9.30   11.60
   5 -10   0   16.60   11.20
   5 -10   0  -42.50   16.20
  -5  10   0   22.20   14.50
  -5  10   0   -8.40   14.90
  -5  10   0   -7.60   16.70
   4 -10   0   70.29   14.70
   4 -10   0   92.99   15.80
   4 -10   0   86.39   20.10
   4 -10   0   91.99    9.80
   4 -10   0   67.49    8.70
  -4  10   0   73.89   12.10
  -4  10   0   93.29   22.80
  -4  10   0   75.19   18.30
  -4  10   0   57.69   13.90
   3 -10   0  205.88   21.70
   3 -10   0  142.49   19.80
   3 -10   0  164.68   22.90
  -3  10   0  214.08   24.60
  -3  10   0  182.38   27.50
  -3  10   0  137.99   16.30
   2 -10   0  848.62   66.39
   2 -10   0  892.51   69.19
   2 -10   0  836.92   67.09
   2 -10   0  903.21   64.59
  -2  10   0  813.82   69.99
  -2  10   0  758.22   61.99
  -2  10   0  892.61   70.29
  -2  10   0  838.12   62.89
   1 -10   0   11.30    9.30
   1 -10   0   10.20   10.20
   1 -10   0   -4.10    8.50
   1 -10   0    2.40   10.70
   1 -10   0    5.30   10.00
  -1  10   0   12.00    6.80
  -1  10   0   13.00    4.60
  -1  10   0  -11.60   58.99
  -1  10   0    3.60   11.60
  -1  10   0    9.70   10.70
   0 -10   0  124.19   16.00
   0 -10   0  105.39   19.90
   0 -10   0  114.39   17.30
   0 -10   0  154.78   17.10
   0 -10   0  141.19   19.00
   0 -10   0  150.78   19.40
   0  10   0  126.49   10.20
   0  10   0  120.49   20.10
   0  10   0  115.69   13.00
   0  10   0  124.49   19.30
   0  10   0  147.99   19.70
  -1 -10   0   18.50   16.40
  -1 -10   0    2.90   11.40
  -1 -10   0   19.00   14.30
  -1 -10   0    3.80   10.60
  -1 -10   0   13.40   10.50
  -1 -10   0   19.00    7.00
   1  10   0   12.00   74.29
   1  10   0    7.30    8.10
   1  10   0   14.40   15.30
   1  10   0   10.20    7.50
  -2 -10   0  907.81   73.59
  -2 -10   0  828.22   68.29
  -2 -10   0  861.91   66.59
  -2 -10   0  845.62   65.69
   2  10   0  821.72   66.49
   2  10   0  849.12   72.39
   2  10   0  800.82   63.39
  -3 -10   0  212.98   31.00
  -3 -10   0  207.48   26.80
  -3 -10   0  180.28   19.60
  -3 -10   0  165.08   18.80
   3  10   0  132.29   26.40
   3  10   0  174.88   24.40
  -4 -10   0   53.29    9.00
  -4 -10   0   88.19   22.10
  -4 -10   0   70.79   12.00
  -4 -10   0   44.30   24.60
   4  10   0 -122.19   92.89
   4  10   0   42.90   22.50
   4  10   0   44.90   20.60
  -5 -10   0  -10.90    7.00
  -5 -10   0   -7.60    6.70
  -5 -10   0  -17.70   17.00
  -5 -10   0    8.10   26.30
   5  10   0   20.10   23.80
   5  10   0   -0.80   24.30
   5  10   0  -13.50  105.89
  -6 -10   0   22.50   11.00
  -6 -10   0  -20.30   19.80
  -6 -10   0  -24.10   29.10
  -6 -10   0    1.50    5.70
   6  10   0    5.90  118.09
   6  10   0   39.40   31.70
   6  10   0   24.20   29.00
  -7 -10   0   35.40   38.80
  -7 -10   0   -9.80   12.80
   7  10   0  -32.90   36.00
   7  10   0    8.70   35.80
   7  10   0   86.59  142.69
  -8 -10   0  142.49   57.59
  -8 -10   0  176.38   26.30
   8  10   0  182.68   45.60
   8  10   0   65.99  163.78
   8  10   0  150.58   47.70
   9  10   0   46.30  179.48
   9  10   0  124.69   57.29
   9  10   0   32.00   49.50
   8 -11   0   36.50   35.70
   8 -11   0    3.70   25.20
   8 -11   0    4.00   22.40
  -8  11   0  -18.10   23.40
  -8  11   0    0.10   26.20
  -8  11   0   12.10   31.50
   7 -11   0  115.79   24.20
   7 -11   0  184.98   27.70
   7 -11   0  171.08   36.40
  -7  11   0   93.49   24.00
  -7  11   0   52.19   29.90
  -7  11   0  136.99   29.90
   6 -11   0   34.70   16.20
   6 -11   0   24.80   23.00
   6 -11   0   20.40   16.30
   6 -11   0   33.50    8.60
  -6  11   0   34.00   26.80
  -6  11   0    1.90   15.90
  -6  11   0   26.40   20.90
   5 -11   0   26.70   13.10
   5 -11   0   23.90    5.60
   5 -11   0   14.10   21.30
   5 -11   0   15.40    8.40
   5 -11   0   13.00   12.90
  -5  11   0   20.70   15.50
  -5  11   0    4.10   18.00
  -5  11   0   39.00   22.00
   4 -11   0   -3.00   10.90
   4 -11   0    2.90   11.10
   4 -11   0  -10.30   14.50
  -4  11   0   17.40   17.80
  -4  11   0  -16.60   13.90
   3 -11   0   -1.70    9.40
   3 -11   0   13.40   11.00
   3 -11   0    5.50   13.70
  -3  11   0    5.20   15.60
  -3  11   0  -12.10    7.00
  -3  11   0   -5.90   13.80
   2 -11   0   24.90   10.70
   2 -11   0   37.50   10.60
   2 -11   0   25.30   11.90
   2 -11   0   52.19   15.00
  -2  11   0   41.90    7.20
  -2  11   0   32.70    6.30
  -2  11   0   33.70   13.70
  -2  11   0   36.70   15.30
   1 -11   0  211.18   27.30
   1 -11   0  302.87   27.30
   1 -11   0  202.28   26.50
   1 -11   0  234.18   25.40
  -1  11   0  224.28   23.40
  -1  11   0  199.08   28.70
  -1  11   0  250.67   29.50
  -1  11   0  286.87   21.10
   0 -11   0    7.10   10.00
   0 -11   0   -8.90   11.10
   0 -11   0   32.10   15.30
   0 -11   0  -14.10    9.40
   0 -11   0   -4.90   10.20
   0  11   0   -4.80   16.00
   0  11   0    8.40    6.10
   0  11   0  -15.10   55.29
   0  11   0   -5.70   10.50
   0  11   0   -4.30   11.80
  -1 -11   0  246.78   27.50
  -1 -11   0  258.17   32.30
  -1 -11   0  221.58   24.60
  -1 -11   0  198.88   20.50
  -1 -11   0  153.08   27.60
   1  11   0  212.38   29.30
   1  11   0  222.68   26.70
   1  11   0  218.28   21.20
  -2 -11   0   39.90   16.30
  -2 -11   0   55.49   13.10
  -2 -11   0   31.90   15.00
  -2 -11   0   32.60   18.60
   2  11   0   60.99   12.30
   2  11   0   37.90    8.70
   2  11   0   10.30   60.99
   2  11   0   40.60   20.10
  -3 -11   0   -9.10   17.20
  -3 -11   0   10.00   14.70
  -3 -11   0   -3.50   11.60
   3  11   0   -6.50   17.40
   3  11   0   13.00   19.70
   3  11   0   39.10   66.49
  -4 -11   0   58.99   26.70
  -4 -11   0   10.40   17.20
  -4 -11   0    6.60   11.30
  -4 -11   0   -4.40   10.00
   4  11   0  -28.30   20.00
   4  11   0   11.50   22.70
   4  11   0  -47.00   72.39
  -5 -11   0  -19.90    9.50
  -5 -11   0   21.60   21.20
  -5 -11   0   31.50   30.20
  -5 -11   0    5.00    8.60
   5  11   0    1.30   24.10
   5  11   0  -87.79  117.19
   5  11   0   45.60   29.60
  -6 -11   0  -16.00   22.80
  -6 -11   0   16.50   12.20
  -6 -11   0   36.40    7.00
  -6 -11   0   22.00   33.40
   6  11   0   -3.80  111.89
   6  11   0   54.89   32.10
   6  11   0   38.30   35.10
  -7 -11   0   52.99   43.60
  -7 -11   0  131.49   32.90
   7  11   0  -24.60  131.99
   7  11   0   39.70   39.70
   7  11   0  135.79   40.60
  -8 -11   0   29.60   53.99
  -8 -11   0    8.70   18.20
   8  11   0   -9.10  174.78
   8  11   0   90.19   51.59
   8  11   0  -33.30   41.50
   9  11   0   59.09  199.58
   8 -12   0   28.10   36.90
   8 -12   0   13.60   26.10
   8 -12   0   42.20   24.80
  -8  12   0    1.50   27.60
  -8  12   0   73.79   36.90
  -8  12   0    5.80   26.70
   7 -12   0  -27.70   19.00
   7 -12   0  -16.00   21.00
   7 -12   0   -6.60   31.20
  -7  12   0   44.70   32.80
  -7  12   0    8.40   22.80
  -7  12   0    1.20   23.70
   6 -12   0   20.00   16.80
   6 -12   0  -27.40   24.10
   6 -12   0   10.60   18.50
  -6  12   0  -11.70   20.30
  -6  12   0    1.30   21.70
  -6  12   0  -17.50   24.30
   5 -12   0   27.90   14.50
   5 -12   0   37.20   21.60
  -5  12   0   -6.00   25.30
  -5  12   0   17.20   19.80
   4 -12   0  308.77   39.60
   4 -12   0  359.76   35.60
   4 -12   0  401.46   36.70
  -4  12   0  328.47   39.40
  -4  12   0  383.96   44.50
   3 -12   0  274.87   30.30
   3 -12   0  312.87   34.80
   3 -12   0  310.67   31.10
  -3  12   0  238.38   22.30
  -3  12   0  267.07   35.30
  -3  12   0  284.27   37.00
   2 -12   0   46.40   14.90
   2 -12   0   37.30   12.40
   2 -12   0   29.00   13.90
   2 -12   0   40.40   13.80
  -2  12   0   68.09   17.10
  -2  12   0   28.40   15.40
  -2  12   0   46.70    6.90
  -2  12   0   28.80    7.90
   1 -12   0   34.90   13.80
   1 -12   0   53.19   15.00
   1 -12   0   32.30   14.70
   1 -12   0   61.59   15.90
  -1  12   0   56.69   17.00
  -1  12   0   63.59   12.70
  -1  12   0   57.99    8.60
  -1  12   0   35.00   15.70
  -1  12   0  -47.10   74.89
   0 -12   0   55.39   19.10
   0 -12   0   44.60   14.40
   0 -12   0   23.10   15.30
   0 -12   0   59.99   14.80
   0  12   0  -37.60   64.49
   0  12   0   38.00   18.00
   0  12   0   48.80    8.30
   0  12   0   61.99   16.40
   0  12   0   74.59   17.20
  -1 -12   0   78.29   11.30
  -1 -12   0   63.79   16.70
  -1 -12   0   48.90   19.00
  -1 -12   0   62.39   14.30
  -1 -12   0   50.69   19.20
   1  12   0  -21.80   65.29
   1  12   0   68.69   10.30
   1  12   0   52.99   17.00
   1  12   0   25.00   16.50
   1  12   0   53.59   11.00
  -2 -12   0   17.00   15.70
  -2 -12   0   68.19   20.80
  -2 -12   0   20.00   18.80
  -2 -12   0   49.40   13.40
   2  12   0  -66.89   54.89
   2  12   0   55.39   13.60
   2  12   0   33.10   10.50
   2  12   0   45.10   19.90
  -3 -12   0  297.77   36.30
  -3 -12   0  308.17   29.50
  -3 -12   0  322.37   39.80
   3  12   0  218.38   36.20
   3  12   0  314.77   37.30
   3  12   0  215.58   38.10
  -4 -12   0  310.27   32.00
  -4 -12   0  311.67   46.70
  -4 -12   0  361.46   41.50
   4  12   0  276.37   43.60
   4  12   0  248.38   43.60
  -5 -12   0  -16.90   20.70
  -5 -12   0    8.00   12.00
  -5 -12   0   -8.40   29.50
   5  12   0  -73.59   31.10
   5  12   0  -27.60   25.70
   5  12   0   57.79  106.89
  -6 -12   0   45.80   37.00
  -6 -12   0   71.29   28.40
  -6 -12   0   16.50   13.30
   6  12   0   97.19   42.90
   6  12   0  -49.10  121.99
   6  12   0   13.30   33.70
  -7 -12   0   62.29   52.79
  -7 -12   0    2.10   29.70
  -7 -12   0    9.20   17.20
   7  12   0   22.30  148.59
   7  12   0   -3.50   43.80
   7  12   0    8.70   41.70
  -8 -12   0   48.30   60.19
   8  12   0   -4.70   49.60
   8  12   0 -175.48  173.28
   8  12   0   67.39   47.10
   9  12   0  -21.20  192.88
   7 -13   0   76.99   33.70
   7 -13   0   66.29   25.20
   7 -13   0   48.50   26.80
  -7  13   0   69.19   25.00
  -7  13   0   64.59   35.30
   6 -13   0   66.19   22.90
   6 -13   0  128.49   30.70
   6 -13   0   75.59   22.80
  -6  13   0   79.69   24.10
  -6  13   0   56.99   32.10
   5 -13   0   11.40   16.50
   5 -13   0   32.60   25.50
   5 -13   0    8.40   19.10
  -5  13   0   -5.50   25.40
  -5  13   0   22.80   21.80
   4 -13   0   47.50   17.10
   4 -13   0   41.90   19.50
   4 -13   0   14.50   14.70
  -4  13   0   15.60   21.70
  -4  13   0   27.20   20.00
   3 -13   0   35.10   16.30
   3 -13   0    1.00   13.30
   3 -13   0   14.10   14.10
  -3  13   0  -11.30   19.10
  -3  13   0   23.00   17.60
   2 -13   0   91.79   19.70
   2 -13   0  106.69   16.30
   2 -13   0   57.39   18.00
   2 -13   0  114.39   22.70
  -2  13   0   86.59   11.40
  -2  13   0   74.29   11.00
  -2  13   0   70.89   20.10
  -2  13   0  122.99   24.00
   1 -13   0   44.50   16.00
   1 -13   0   65.89   17.50
   1 -13   0   13.00   13.40
   1 -13   0   49.20   16.80
  -1  13   0   12.70    7.10
  -1  13   0   13.70   11.80
  -1  13   0  -11.10   14.00
  -1  13   0  -19.20   89.09
  -1  13   0   15.80   15.90
   0 -13   0  -11.10   15.80
   0 -13   0    1.40   13.10
   0 -13   0    6.50   14.50
   0 -13   0   13.00   14.20
   0 -13   0  -11.70   23.20
   0  13   0    4.00    7.90
   0  13   0    3.20   13.50
   0  13   0   -6.80   14.60
   0  13   0    9.60   14.90
   0  13   0   65.79   79.49
  -1 -13   0    1.40   17.10
  -1 -13   0    6.20   15.30
  -1 -13   0   18.40   17.10
  -1 -13   0    2.10   12.30
   1  13   0   31.90   14.70
   1  13   0    9.20   17.60
   1  13   0    9.80    7.70
   1  13   0   34.20   18.00
   1  13   0    6.40   71.79
   1  13   0   27.30   12.10
  -2 -13   0   39.30   21.60
  -2 -13   0   75.79   21.40
  -2 -13   0   78.99   23.10
  -2 -13   0   68.59   14.10
   2  13   0   69.99   15.10
   2  13   0   55.59   21.00
   2  13   0  -49.80   68.59
   2  13   0   79.29   16.80
  -3 -13   0   -7.70   18.20
  -3 -13   0  -10.10   11.40
  -3 -13   0   28.80   22.00
   3  13   0   48.00   24.40
   3  13   0   19.70   21.20
   3  13   0  -18.40   71.19
   3  13   0   -1.80   22.10
  -4 -13   0   34.00   20.70
  -4 -13   0   -0.50   27.50
  -4 -13   0   54.49   14.10
   4  13   0   68.89   32.60
   4  13   0   36.80   30.80
   4  13   0  -22.50  101.59
  -5 -13   0   51.49   28.10
  -5 -13   0   14.70   15.10
  -5 -13   0   77.09   38.40
   5  13   0  -30.20   31.80
   5  13   0  -47.60   31.90
   5  13   0    9.80  120.69
  -6 -13   0   98.59   31.40
  -6 -13   0   50.69   15.20
  -6 -13   0   45.70   44.90
   6  13   0  -13.10   40.00
   6  13   0    9.80   37.50
   6  13   0  -95.99  150.78
  -7 -13   0   55.09   20.10
  -7 -13   0   29.00   32.60
  -7 -13   0   39.60   53.59
   7  13   0  135.39  167.68
   7  13   0  120.49   45.70
   7  13   0   52.09   46.70
   8  13   0    3.80  181.88
   7 -14   0   50.89   26.90
   7 -14   0   97.39   38.80
   7 -14   0    9.40   28.20
  -7  14   0  115.19   40.60
  -7  14   0   42.30   30.80
   6 -14   0   12.70   23.40
   6 -14   0    2.40   21.60
   6 -14   0   19.30   31.20
  -6  14   0   15.80   32.60
  -6  14   0   -7.10   23.20
   5 -14   0   52.19   26.50
   5 -14   0   37.90   24.10
   5 -14   0   80.29   21.90
  -5  14   0   43.50   29.40
  -5  14   0   33.90   25.90
   4 -14   0   -8.10   16.80
   4 -14   0  -21.90   17.80
   4 -14   0   17.80   20.70
  -4  14   0  -20.50   24.10
  -4  14   0   25.90   24.20
   3 -14   0  115.69   24.70
   3 -14   0  136.79   23.60
   3 -14   0  126.59   25.60
  -3  14   0  155.78   28.20
  -3  14   0  143.49   26.80
   2 -14   0    5.10   27.10
   2 -14   0   30.90   16.40
   2 -14   0   17.40   16.90
   2 -14   0   -3.10   15.10
  -2  14   0   -6.20    7.30
  -2  14   0  -36.20   18.20
  -2  14   0   32.70   18.80
   1 -14   0  339.67   34.80
   1 -14   0  334.87   38.40
   1 -14   0  314.87   34.40
   1 -14   0  265.97   36.50
  -1  14   0  315.27   37.60
  -1  14   0  227.58   25.30
  -1  14   0  290.97   36.80
  -1  14   0  311.47   33.90
   0 -14   0   43.40   20.30
   0 -14   0   35.10   14.90
   0 -14   0   65.49   19.10
   0 -14   0   37.30   18.00
   0  14   0   26.00    9.80
   0  14   0   46.30   17.80
   0  14   0   20.70   17.20
   0  14   0   33.50   16.40
   0  14   0  -33.10   93.89
  -1 -14   0  319.27   38.20
  -1 -14   0  383.16   41.90
  -1 -14   0  325.77   36.10
  -1 -14   0  315.27   43.70
   1  14   0  310.17   39.60
   1  14   0  393.26   41.40
   1  14   0  335.57   27.60
   1  14   0  385.26   36.80
  -2 -14   0   12.80   20.10
  -2 -14   0   18.50   14.00
  -2 -14   0  -12.60   19.10
  -2 -14   0  -34.70   19.90
   2  14   0  -28.40   19.30
   2  14   0   13.80   20.90
   2  14   0   41.40   82.19
   2  14   0   10.30   18.30
  -3 -14   0  123.59   19.80
  -3 -14   0   94.69   28.30
  -3 -14   0  136.89   31.70
   3  14   0  153.28   35.10
   3  14   0   90.59   30.90
   3  14   0  108.49   92.19
  -4 -14   0   52.09   27.00
  -4 -14   0   43.70   32.40
  -4 -14   0  -14.90   13.20
   4  14   0   61.09   30.40
   4  14   0 -133.69  117.09
   4  14   0   34.90   31.50
  -5 -14   0   15.40   30.40
  -5 -14   0   25.80   16.20
  -5 -14   0  121.19   43.70
   5  14   0  -35.70  145.39
   5  14   0   28.20   37.90
   5  14   0   96.29   42.10
  -6 -14   0  -24.80   49.99
  -6 -14   0   39.20   34.10
   6  14   0   78.59   45.80
   6  14   0   78.79   37.60
   6  14   0  103.49  149.79
  -7 -14   0   41.90   62.09
  -7 -14   0   73.49   38.70
   7  14   0   92.89   43.80
   7  14   0   73.49  175.78
   7  14   0  138.59   59.29
   8  14   0 -106.99  188.78
   6 -15   0   -9.70   26.90
   6 -15   0   27.40   31.90
   6 -15   0    9.20   26.80
  -6  15   0  -36.30   30.10
  -6  15   0   -1.80   28.50
   5 -15   0   50.19   24.20
   5 -15   0   13.60   21.30
   5 -15   0    8.70   30.00
  -5  15   0   29.10   32.10
  -5  15   0   18.60   25.40
   4 -15   0   28.00   21.90
   4 -15   0   48.70   23.10
   4 -15   0   46.00   21.40
  -4  15   0   48.40   31.40
  -4  15   0   49.50   24.20
   3 -15   0  -12.10   18.70
   3 -15   0  -18.60   19.70
   3 -15   0    3.50   19.50
  -3  15   0   -5.00   26.40
  -3  15   0   19.20   22.30
   2 -15   0   49.30   20.30
   2 -15   0   88.59   24.60
   2 -15   0   52.99   21.60
  -2  15   0   27.60    9.00
  -2  15   0   12.20   21.20
  -2  15   0   54.29   22.30
   1 -15   0   93.39   22.80
   1 -15   0   75.49   23.90
   1 -15   0  115.99   23.30
  -1  15   0  111.89   19.10
  -1  15   0   77.89   21.80
  -1  15   0   87.29   25.70
  -1  15   0   50.19  118.79
   0 -15   0    5.50   18.10
   0 -15   0   19.40   18.60
   0 -15   0   31.20   21.20
   0 -15   0   18.70   21.00
   0  15   0  -19.20   16.80
   0  15   0  100.09  106.19
   0  15   0  -17.90   16.10
   0  15   0  -11.40   17.00
  -1 -15   0   96.49   26.00
  -1 -15   0   81.69   23.00
  -1 -15   0   19.80   22.00
  -1 -15   0   62.89   20.70
   1  15   0   92.99   20.80
   1  15   0   80.59  102.29
   1  15   0   61.89   22.90
   1  15   0   85.49   23.80
   1  15   0   89.09   22.00
  -2 -15   0    3.10   26.10
  -2 -15   0   11.40   15.50
  -2 -15   0   25.70   25.80
  -2 -15   0   23.40   23.60
   2  15   0  101.09  113.09
   2  15   0   35.60   24.20
   2  15   0   17.30   16.40
   2  15   0   20.40   20.60
   2  15   0   24.90   24.20
  -3 -15   0   22.50   25.50
  -3 -15   0   -4.60   14.70
  -3 -15   0    6.80   29.30
   3  15   0   -3.30   24.80
   3  15   0    1.40  112.49
  -4 -15   0   74.59   36.90
  -4 -15   0   27.00   25.60
  -4 -15   0   24.10   15.20
   4  15   0  -63.29  126.19
   4  15   0   59.09   36.40
   4  15   0   77.19   34.40
  -5 -15   0   88.19   45.80
  -5 -15   0  -37.20   29.90
   5  15   0   51.79   37.80
   5  15   0   45.00   44.00
  -6 -15   0   10.80   26.80
  -6 -15   0   34.20   36.60
  -6 -15   0   53.49   57.29
   6  15   0  103.09   44.40
   6  15   0   84.69   45.70
   6  15   0  -87.09  143.39
   7  15   0  -86.79  170.28
   5 -16   0   51.19   28.40
   5 -16   0  132.79   34.20
   5 -16   0   24.10   25.10
  -5  16   0   18.30   28.30
  -5  16   0   55.09   37.50
   4 -16   0   50.99   27.70
   4 -16   0   86.09   28.80
   4 -16   0  127.29   29.40
  -4  16   0  141.19   36.90
  -4  16   0   90.79   29.50
   3 -16   0   -3.70   21.40
   3 -16   0   16.80   22.90
   3 -16   0   30.40   23.60
  -3  16   0  -43.70   28.10
  -3  16   0   22.60   25.20
   2 -16   0  132.69   27.40
   2 -16   0   98.89   28.70
   2 -16   0  164.38   29.90
  -2  16   0  139.59   30.40
  -2  16   0  122.09   29.70
   1 -16   0   52.49   24.10
   1 -16   0   32.80   22.60
   1 -16   0   39.50   23.50
  -1  16   0   25.20   23.40
  -1  16   0    8.20   15.10
  -1  16   0    9.90   22.80
  -1  16   0   14.90  123.89
   0 -16   0    2.80   19.90
   0 -16   0   12.00   24.20
   0 -16   0  -19.40   18.10
   0 -16   0   -8.90   24.80
   0  16   0  -17.90   20.80
   0  16   0   23.10   21.40
   0  16   0  -25.20   17.10
   0  16   0    2.10   24.90
   0  16   0  -32.00  127.29
  -1 -16   0   30.40   28.00
  -1 -16   0    4.00   25.70
  -1 -16   0   20.00   25.90
  -1 -16   0   12.70   19.40
   1  16   0   -8.90   17.70
   1  16   0   35.50   22.40
   1  16   0   -3.50   24.40
   1  16   0  102.29  132.49
   1  16   0   -8.00   22.90
  -2 -16   0  158.08   34.00
  -2 -16   0  132.79   23.10
  -2 -16   0  159.18   32.30
  -2 -16   0   92.09   33.70
   2  16   0   22.20  121.99
   2  16   0   74.09   29.00
   2  16   0  149.59   24.10
   2  16   0  107.59   28.80
   2  16   0  120.09   32.90
  -3 -16   0  -16.00   26.90
  -3 -16   0  -10.70   15.80
  -3 -16   0   70.09   34.50
   3  16   0   16.60   30.50
   3  16   0  191.18  130.59
   3  16   0   29.00   34.30
   3  16   0   25.00   23.00
  -4 -16   0   84.29   29.30
  -4 -16   0   77.99   42.60
  -4 -16   0   88.39   20.80
   4  16   0   88.29   41.80
   4  16   0  -17.50  138.69
   4  16   0  109.89   38.10
  -5 -16   0  -15.30   33.60
  -5 -16   0  -55.29   53.39
   5  16   0  -20.50  160.38
   5  16   0  104.69   41.80
   5  16   0   30.90   46.50
   6  16   0  102.29  168.48
   7  16   0 -194.48  199.18
   5 -17   0   17.20   32.90
   4 -17   0    9.30   26.50
   4 -17   0    3.00   27.70
   4 -17   0   28.80   28.60
  -4  17   0   17.70   33.30
  -4  17   0   52.59   27.90
   3 -17   0    4.90   26.80
   3 -17   0   11.50   26.00
   3 -17   0    4.60   24.20
  -3  17   0  -39.90   24.70
  -3  17   0   33.10   33.80
   2 -17   0   10.50   23.30
   2 -17   0   19.60   28.20
   2 -17   0   12.40   24.20
  -2  17   0   67.09   32.40
  -2  17   0   -5.50   26.00
   1 -17   0  -15.90   27.20
   1 -17   0  -19.10   21.60
   1 -17   0   17.30   24.40
   1 -17   0  -17.70   25.50
  -1  17   0  -17.00   23.90
  -1  17   0   -6.90   25.60
  -1  17   0    1.20   16.00
   0 -17   0   15.70   22.90
   0 -17   0   -5.70   26.80
   0 -17   0   10.70   25.60
   0 -17   0   14.30   25.50
   0  17   0    1.00  136.79
   0  17   0  -14.70   22.30
   0  17   0   34.90   19.10
   0  17   0  -20.70   21.10
  -1 -17   0  -63.99   27.50
  -1 -17   0  -51.19   28.10
  -1 -17   0    5.80   20.60
  -1 -17   0   13.70   26.10
   1  17   0   -5.60   24.60
   1  17   0   20.50   21.40
   1  17   0   28.00   26.70
   1  17   0    4.10   23.70
   1  17   0  -89.39  119.79
  -2 -17   0   -5.10   30.20
  -2 -17   0    4.70   19.30
  -2 -17   0   23.10   34.70
  -2 -17   0  -21.90   23.80
   2  17   0   98.09  133.79
   2  17   0   12.20   27.40
   2  17   0   35.80   30.10
   2  17   0  -48.90   30.30
   2  17   0  -24.80   24.90
  -3 -17   0   24.90   28.40
  -3 -17   0   46.20   38.50
  -3 -17   0   20.20   18.80
   3  17   0   67.59   29.60
   3  17   0   35.70   37.40
   3  17   0   35.80  147.59
   3  17   0   14.00   34.90
  -4 -17   0   22.70   45.90
  -4 -17   0   36.80   33.60
  -4 -17   0   30.70   23.60
   4  17   0   74.39  168.18
   4  17   0  -30.80   26.90
   4  17   0    0.40   43.50
   4  17   0    8.20   38.40
   5  17   0   44.30  184.28
   5  17   0   45.00   50.99
   5  17   0   41.50   42.60
   6  17   0  -71.89  170.58
   3 -18   0   36.00   29.00
   3 -18   0   19.70   28.00
   3 -18   0   16.60   30.70
  -3  18   0   90.79   41.10
  -3  18   0  -23.40   30.00
   2 -18   0  -19.20   28.90
   2 -18   0   39.60   26.50
   2 -18   0    7.60   31.50
  -2  18   0   47.90   31.30
  -2  18   0   -7.10   35.60
   1 -18   0   58.29   36.00
   1 -18   0   17.00   23.90
   1 -18   0   17.90   26.00
   1 -18   0   -2.00   32.50
  -1  18   0   -6.60   31.00
  -1  18   0  -25.10   26.50
   0 -18   0   72.49   36.40
   0 -18   0  126.69   34.40
   0 -18   0  126.39   28.10
   0 -18   0  101.19   36.00
   0  18   0   97.69   31.40
   0  18   0  104.99   31.40
   0  18   0  115.89   25.40
   0  18   0   90.79  136.69
  -1 -18   0   20.10   24.20
  -1 -18   0   36.80   31.50
  -1 -18   0  -13.50   34.70
  -1 -18   0   19.70   30.20
   1  18   0  -16.10   25.10
   1  18   0    0.60   25.40
   1  18   0   11.20   27.60
   1  18   0  -11.30  138.69
  -2 -18   0    1.20   23.20
  -2 -18   0   28.90   29.40
  -2 -18   0   70.89   41.00
   2  18   0  -53.99  136.19
   2  18   0   46.70   29.70
   2  18   0  -36.00   34.60
   2  18   0  -27.40   31.80
  -3 -18   0   38.90   32.10
  -3 -18   0    5.40   22.90
  -3 -18   0   91.09   51.09
   3  18   0   28.80   41.60
   3  18   0   38.30  163.98
   3  18   0   29.50   34.80
   3  18   0   21.00   27.40
   4  18   0  206.28  183.08
   5  18   0   81.79  198.88
   1 -19   0   57.99   35.20
   1 -19   0  -13.00   26.90
   1 -19   0   55.19   32.90
  -1  19   0  -49.60   34.20
  -1  19   0   60.19   32.40
   0 -19   0    9.50   37.20
   0 -19   0   10.70   32.80
   0 -19   0  -27.20   27.40
   0  19   0   19.60   29.40
   0  19   0  -30.40   32.40
   0  19   0 -221.68  148.29
  -1 -19   0  -10.20   23.90
  -1 -19   0    4.60   31.60
  -1 -19   0   21.30   34.90
   1  19   0  260.37  154.28
   1  19   0   12.10   32.10
   1  19   0   -0.10   28.50
   2  19   0  -43.90  150.78
   3  19   0 -255.47  170.28
   4  19   0  494.85  213.88
   4  19  -1  260.97  195.68
   3  19  -1   23.00  161.68
   2  19  -1  213.98  158.78
   1  19  -1   31.00   31.10
   1  19  -1  -51.89  143.99
   1  19  -1   44.90   30.90
  -1 -19   1   72.49   31.70
  -1 -19   1  116.79   40.00
  -1 -19   1   74.59   27.80
   0  19  -1   14.30   33.00
   0  19  -1   20.00   29.90
   0  19  -1  -75.49  141.29
   0 -19   1    3.00   31.90
   0 -19   1   37.80   33.30
   0 -19   1   25.90   28.60
  -1  19  -1   54.99   35.60
  -1  19  -1   28.00   36.40
   1 -19   1  -11.70   35.80
   1 -19   1   19.50   27.20
   1 -19   1   85.69   33.30
   5  18  -1  -72.89  188.68
   4  18  -1   98.39  176.48
   3  18  -1   43.50   29.50
   3  18  -1   -6.70   35.40
   3  18  -1  219.38  153.18
   3  18  -1   96.79   42.90
  -3 -18   1   32.30   22.50
  -3 -18   1   65.89   30.90
  -3 -18   1   92.09   47.10
   2  18  -1   86.69  151.18
   2  18  -1   67.79   32.80
   2  18  -1  -32.30   35.70
   2  18  -1   62.19   28.90
  -2 -18   1  -34.60   34.00
  -2 -18   1  -25.80   27.20
  -2 -18   1   52.89   22.70
  -2 -18   1   51.69   40.60
   1  18  -1   18.50   27.20
   1  18  -1   20.20  134.89
   1  18  -1  -39.80   25.00
   1  18  -1  -20.30   27.90
  -1 -18   1   85.49   37.00
  -1 -18   1   -1.00   24.30
  -1 -18   1   37.00   25.80
  -1 -18   1  -47.80   31.80
   0  18  -1  180.78  150.08
   0  18  -1   95.09   31.30
   0  18  -1  142.99   33.30
   0 -18   1  154.68   32.90
   0 -18   1  111.39   37.00
   0 -18   1   93.09   32.90
   0 -18   1  155.58   31.30
  -1  18  -1   47.40   29.30
  -1  18  -1   76.59   31.70
   1 -18   1    6.30   29.90
   1 -18   1   17.60   24.30
   1 -18   1   31.20   28.00
   1 -18   1   32.50   27.40
  -2  18  -1  -23.30   32.00
  -2  18  -1    6.30   29.30
   2 -18   1  -24.70   31.60
   2 -18   1    2.30   23.70
   2 -18   1   32.80   25.50
  -3  18  -1  -19.10   37.60
  -3  18  -1   46.90   28.90
   3 -18   1    5.00   27.90
   3 -18   1    8.80   31.50
   3 -18   1    6.80   32.10
   6  17  -1   41.50  182.78
   5  17  -1  -58.69   38.90
   5  17  -1  -12.60  165.68
   5  17  -1  -31.10   51.29
   4  17  -1   62.89   47.00
   4  17  -1  320.27  174.28
   4  17  -1   90.59   39.30
  -4 -17   1  103.39   32.80
  -4 -17   1   66.89   52.39
   3  17  -1  109.49  140.49
   3  17  -1  -21.00   37.70
   3  17  -1  -30.10   27.10
   3  17  -1   23.50   34.60
  -3 -17   1   33.90   19.00
  -3 -17   1   50.39   29.40
  -3 -17   1    0.70   37.60
   2  17  -1  -18.60   31.70
   2  17  -1   -2.90   26.40
   2  17  -1  -49.90   26.50
   2  17  -1  -18.70   20.00
   2  17  -1 -157.78  129.79
  -2 -17   1   12.00   30.20
  -2 -17   1   13.40   19.90
  -2 -17   1   38.10   26.00
  -2 -17   1   36.30   35.70
   1  17  -1  -15.60   23.90
   1  17  -1   21.60   21.70
   1  17  -1    4.80   26.50
   1  17  -1  251.67  143.19
   1  17  -1    8.20   24.90
  -1 -17   1   10.40   21.00
  -1 -17   1  -14.20   26.40
  -1 -17   1  -22.60   31.10
  -1 -17   1   13.60   31.00
   0  17  -1  -47.80   21.70
   0  17  -1   23.30   23.40
   0  17  -1  112.09  123.49
   0  17  -1  -28.90   20.40
   0 -17   1   40.10   23.20
   0 -17   1   60.19   32.60
   0 -17   1   22.10   22.70
   0 -17   1   -2.30   24.30
  -1  17  -1  -17.30   22.60
  -1  17  -1   21.60   25.90
  -1  17  -1  206.68  145.19
   1 -17   1   18.00   24.30
   1 -17   1   10.40   22.70
   1 -17   1  -23.70   26.40
  -2  17  -1   94.29   32.30
  -2  17  -1   42.80   26.90
   2 -17   1   82.29   25.00
   2 -17   1  105.09   29.40
   2 -17   1   69.59   29.10
  -3  17  -1  -20.20   33.90
  -3  17  -1   -4.70   25.00
   3 -17   1   36.90   25.60
   3 -17   1  -28.90   24.30
   3 -17   1  -35.30   25.00
  -4  17  -1   53.49   38.40
  -4  17  -1    7.80   29.50
   4 -17   1  112.49   30.60
   4 -17   1   37.50   29.30
   4 -17   1   42.90   24.50
   7  16  -1  124.89  187.68
   6  16  -1 -189.48  190.58
   5  16  -1  203.98   48.00
   5  16  -1   10.50  167.98
   5  16  -1  172.18   52.49
  -5 -16   1  172.48   40.40
  -5 -16   1  131.59   57.49
   4  16  -1  -67.59  139.89
   4  16  -1   16.60   36.50
   4  16  -1  -34.40   38.60
  -4 -16   1  -12.40   15.90
  -4 -16   1   17.00   31.10
  -4 -16   1   56.09   42.40
   3  16  -1  -29.30   30.80
   3  16  -1   34.30   32.10
   3  16  -1 -149.19  128.29
  -3 -16   1   38.20   35.30
  -3 -16   1   12.50   16.90
  -3 -16   1   -0.30   26.60
   2  16  -1    1.60  121.49
   2  16  -1  -19.20   26.10
   2  16  -1   11.80   22.30
   2  16  -1   40.10   19.10
   2  16  -1  -12.50   24.40
  -2 -16   1    3.30   24.90
  -2 -16   1    1.00   29.90
  -2 -16   1  -12.00   16.40
  -2 -16   1   47.10   30.10
   1  16  -1   23.50   18.30
   1  16  -1   -2.70   22.00
   1  16  -1   16.20   22.80
   1  16  -1   85.79  128.49
  -1 -16   1    9.80   24.30
  -1 -16   1   18.60   19.00
  -1 -16   1    7.00   26.10
  -1 -16   1   46.10   23.00
   0  16  -1    9.70  122.09
   0  16  -1   -9.50   20.10
   0  16  -1  -19.60   17.80
   0  16  -1  -29.90   19.60
   0 -16   1  -17.30   18.80
   0 -16   1  -41.70   19.40
   0 -16   1  -22.80   20.80
   0 -16   1   15.80   21.20
  -1  16  -1  194.38   33.80
  -1  16  -1  215.78   29.30
  -1  16  -1  200.68   34.20
  -1  16  -1   15.10  129.19
   1 -16   1  146.09   31.70
   1 -16   1  219.38   34.50
   1 -16   1  169.78   30.60
  -2  16  -1   17.50   23.70
  -2  16  -1  -29.10   24.90
   2 -16   1  -10.10   22.50
   2 -16   1   13.20   20.40
   2 -16   1    5.90   21.80
  -3  16  -1   16.50   25.70
  -3  16  -1   41.30   32.10
   3 -16   1   65.99   25.30
   3 -16   1    3.60   20.60
   3 -16   1   -4.00   22.10
  -4  16  -1  -20.30   31.30
  -4  16  -1  -21.60   25.00
   4 -16   1   25.70   25.50
   4 -16   1   27.40   25.90
   4 -16   1   46.00   24.90
  -5  16  -1   -5.10   36.50
  -5  16  -1   42.70   29.00
   5 -16   1   -7.50   26.50
   5 -16   1    3.50   25.30
   5 -16   1    7.00   32.00
   7  15  -1   50.59  168.78
   6  15  -1  -16.80  169.08
   6  15  -1   31.40   41.10
   6  15  -1  -38.70   48.50
  -6 -15   1   74.99   33.80
  -6 -15   1   43.90   55.19
   5  15  -1   12.30   36.40
   5  15  -1    9.00   40.40
   5  15  -1   42.70  148.99
  -5 -15   1   53.39   46.50
  -5 -15   1   94.49   31.40
   4  15  -1   82.79   38.50
   4  15  -1 -186.08  129.09
   4  15  -1    9.30   33.90
  -4 -15   1   43.60   38.10
  -4 -15   1   96.29   31.20
  -4 -15   1   32.60   16.00
   3  15  -1   64.69   30.70
   3  15  -1   77.59   31.70
   3  15  -1   55.39   13.40
   3  15  -1   47.70  117.59
  -3 -15   1   89.79   32.40
  -3 -15   1  132.49   31.10
  -3 -15   1   48.30   15.30
   2  15  -1  -81.09  105.19
   2  15  -1   30.70   24.00
   2  15  -1   21.60   16.30
  -2 -15   1  -16.50   19.30
  -2 -15   1   32.70   25.80
  -2 -15   1   24.60   26.30
  -2 -15   1    9.90   14.80
   1  15  -1  147.39   23.70
   1  15  -1   75.29  100.49
   1  15  -1  150.18   28.70
   1  15  -1  154.78   27.10
  -1 -15   1   99.39   27.10
  -1 -15   1   84.29   26.40
  -1 -15   1  128.49   22.40
  -1 -15   1  167.28   29.80
   0  15  -1  219.28   32.30
   0  15  -1  212.78   30.60
   0  15  -1   31.00  109.89
   0  15  -1  273.77   37.10
   0 -15   1  189.38   29.80
   0 -15   1  177.48   33.40
   0 -15   1  247.88   34.20
   0 -15   1  241.78   33.10
  -1  15  -1  154.48   23.30
  -1  15  -1  110.99   25.90
  -1  15  -1   92.19   28.50
  -1  15  -1  146.79  120.89
   1 -15   1  116.59   26.10
   1 -15   1  156.08   28.20
   1 -15   1  141.39   25.60
  -2  15  -1   15.10    7.40
  -2  15  -1    9.20   19.60
  -2  15  -1   39.80   24.70
   2 -15   1   54.19   21.60
   2 -15   1    5.50   19.70
   2 -15   1    3.10   19.30
  -3  15  -1   77.19   25.10
  -3  15  -1   20.70   29.20
   3 -15   1   44.80   22.00
   3 -15   1   25.10   21.30
   3 -15   1   68.09   22.60
  -4  15  -1   34.00   25.30
  -4  15  -1  -38.70   27.20
   4 -15   1    9.00   19.60
   4 -15   1   14.80   20.50
   4 -15   1   10.00   24.40
  -5  15  -1   12.80   35.30
  -5  15  -1    5.20   26.40
   5 -15   1   23.00   21.10
   5 -15   1   97.19   30.80
   5 -15   1   51.69   24.10
  -6  15  -1   47.40   32.70
  -6  15  -1   47.60   30.40
   6 -15   1   12.70   25.10
   6 -15   1   67.79   34.20
   6 -15   1   47.40   27.10
   8  14  -1    0.10  160.68
   7  14  -1  201.68  154.88
   7  14  -1  146.49   57.69
   7  14  -1  -33.60   43.10
  -7 -14   1    4.10   58.39
  -7 -14   1   98.39   40.10
   6  14  -1   37.50   46.50
   6  14  -1   61.59  149.49
   6  14  -1  -13.60   37.10
  -6 -14   1  -20.10   33.10
  -6 -14   1    4.80   14.70
  -6 -14   1  -29.00   51.39
   5  14  -1   30.40   38.70
   5  14  -1   21.10   35.80
   5  14  -1   95.89  145.19
  -5 -14   1    5.70   16.70
  -5 -14   1    6.30   39.30
  -5 -14   1    7.60   26.70
   4  14  -1   18.50   31.20
   4  14  -1   73.59   31.90
   4  14  -1  -21.10  121.49
  -4 -14   1   60.19   32.00
  -4 -14   1   -6.40   13.00
  -4 -14   1  -27.50   24.60
   3  14  -1   46.70   10.90
   3  14  -1  199.08  108.39
   3  14  -1   75.19   29.70
  -3 -14   1   34.70   14.80
  -3 -14   1   64.49   27.80
  -3 -14   1   67.49   21.70
   2  14  -1   82.49   88.09
   2  14  -1  216.68   33.70
   2  14  -1  224.68   32.50
  -2 -14   1  183.78   26.50
  -2 -14   1  142.59   31.10
  -2 -14   1  218.28   33.40
  -2 -14   1  297.77   40.00
   1  14  -1   21.70   16.30
   1  14  -1   38.00   15.30
   1  14  -1   22.10    5.30
   1  14  -1    2.50   18.30
   1  14  -1  -38.20   87.39
  -1 -14   1   17.70   14.50
  -1 -14   1   13.50   18.10
  -1 -14   1   -2.90   20.60
  -1 -14   1   34.90   17.40
   0  14  -1  231.28   31.80
   0  14  -1  256.67   32.40
   0  14  -1  248.38   24.50
   0  14  -1  244.48   31.60
   0  14  -1   84.79  104.89
   0 -14   1  187.78   34.00
   0 -14   1  224.18   30.60
   0 -14   1  261.07   31.00
  -1  14  -1   27.30  103.09
  -1  14  -1   52.99   18.80
  -1  14  -1   59.79   19.80
  -1  14  -1   70.79   18.10
  -1  14  -1   28.00   10.10
   1 -14   1   43.70   19.90
   1 -14   1   42.80   16.10
   1 -14   1   19.80   16.70
   1 -14   1   25.10   18.30
  -2  14  -1  110.79   24.00
  -2  14  -1   72.59   10.10
  -2  14  -1  111.59   23.90
   2 -14   1   72.49   20.40
   2 -14   1   92.19   22.00
   2 -14   1   86.09   20.90
  -3  14  -1   -4.70   20.20
  -3  14  -1   15.00   20.30
   3 -14   1    6.80   17.10
   3 -14   1  -14.60   16.30
   3 -14   1    7.90   19.20
  -4  14  -1   50.49   28.10
  -4  14  -1   61.49   25.80
   4 -14   1   79.69   25.20
   4 -14   1   46.30   20.20
   4 -14   1   60.09   20.20
  -5  14  -1    6.70   29.00
  -5  14  -1   -4.80   23.30
   5 -14   1   27.70   24.40
   5 -14   1   12.10   21.30
   5 -14   1   47.00   21.00
  -6  14  -1   44.70   33.80
  -6  14  -1   70.79   30.40
   6 -14   1   54.69   24.70
   6 -14   1   98.99   26.60
   6 -14   1   73.19   35.30
  -7  14  -1   -3.20   29.30
  -7  14  -1   63.59   40.70
   7 -14   1   34.60   26.20
   7 -14   1   30.60   26.20
   7 -14   1   -5.30   36.70
   8  13  -1 -195.18  174.38
   7  13  -1   87.49   44.90
   7  13  -1  -92.99  163.58
   7  13  -1   50.99   47.60
  -7 -13   1  -34.30   53.49
  -7 -13   1   23.60   33.40
   6  13  -1    5.30   35.90
   6  13  -1 -270.67  157.68
   6  13  -1    4.00   43.00
  -6 -13   1  -12.90   47.30
  -6 -13   1   24.20   13.20
  -6 -13   1   30.40   32.40
   5  13  -1   28.50   31.70
   5  13  -1  -25.80   33.50
   5  13  -1   23.30  104.79
  -5 -13   1   -6.00   11.90
  -5 -13   1   23.90   26.30
  -5 -13   1   12.40   34.90
   4  13  -1  189.68   96.29
   4  13  -1    9.50   26.10
   4  13  -1   28.20   26.60
  -4 -13   1  -54.79   25.10
  -4 -13   1  -11.40   21.00
  -4 -13   1    2.10   12.30
   3  13  -1  205.08   36.10
   3  13  -1  117.19   25.00
   3  13  -1   46.00   96.39
   3  13  -1  151.18   16.80
  -3 -13   1  125.29   27.70
  -3 -13   1  210.18   34.10
  -3 -13   1  169.58   21.40
   2  13  -1   17.90   12.20
   2  13  -1    6.10   21.70
   2  13  -1    5.90   14.60
   2  13  -1  -28.50   67.79
  -2 -13   1    2.20   14.90
  -2 -13   1    2.80   19.00
  -2 -13   1   -2.90   12.00
  -2 -13   1   12.10   19.60
   1  13  -1  102.39   12.10
   1  13  -1   98.59   23.00
   1  13  -1  -10.90   76.99
   1  13  -1  154.98   22.30
  -1 -13   1  108.09   18.40
  -1 -13   1  152.58   25.60
  -1 -13   1  127.69   24.10
  -1 -13   1   64.49   20.20
   0  13  -1    5.70   12.70
   0  13  -1    4.30   15.70
   0  13  -1  -34.80   76.89
   0  13  -1   -7.70   13.40
   0  13  -1   -3.20    8.30
   0 -13   1  -20.70   13.30
   0 -13   1    4.80   21.30
   0 -13   1   -0.20   12.80
   0 -13   1   -0.80   11.90
  -1  13  -1   57.19   84.99
  -1  13  -1   -0.50   11.80
  -1  13  -1    5.80   14.80
  -1  13  -1   11.00   15.80
   1 -13   1  -12.10   14.60
   1 -13   1   -6.80   13.00
   1 -13   1    3.50   13.10
   1 -13   1   -9.00   15.30
  -2  13  -1    0.40    9.50
  -2  13  -1    2.20   16.50
  -2  13  -1   51.69   18.10
   2 -13   1  -13.60   14.10
   2 -13   1   32.10   13.60
   2 -13   1   19.40   16.10
  -3  13  -1   -3.40   19.30
  -3  13  -1   -9.90   10.30
  -3  13  -1   19.00   19.40
   3 -13   1    6.80   15.90
   3 -13   1  -14.10   14.60
   3 -13   1   17.50   13.60
  -4  13  -1  136.59   30.00
  -4  13  -1  135.99   26.20
   4 -13   1  134.69   25.80
   4 -13   1  180.78   29.60
   4 -13   1  142.19   23.90
  -5  13  -1   85.59   26.90
  -5  13  -1  137.09   35.80
   5 -13   1  127.19   29.30
   5 -13   1   83.19   21.00
   5 -13   1  130.49   26.00
  -6  13  -1   14.20   25.00
  -6  13  -1   59.39   30.30
  -6  13  -1  -11.30   18.40
   6 -13   1  -20.20   19.40
   6 -13   1   -6.20   18.90
   6 -13   1   39.20   26.20
  -7  13  -1   41.70   32.80
  -7  13  -1   29.20   24.80
  -7  13  -1   16.70   27.20
   7 -13   1    3.10   33.90
   7 -13   1    2.80   23.40
   7 -13   1   43.70   25.20
   9  12  -1 -206.28  181.78
   8  12  -1   61.59  181.48
   8  12  -1   30.00   53.29
   8  12  -1  -75.09   49.30
  -8 -12   1  -84.89   57.29
   7  12  -1  -96.19  149.49
   7  12  -1  -77.49   42.20
   7  12  -1   31.20   37.80
  -7 -12   1    0.50   32.40
  -7 -12   1   30.10   14.70
  -7 -12   1   23.80   54.09
   6  12  -1   90.79  126.39
   6  12  -1   14.10   36.30
   6  12  -1   12.90   33.40
  -6 -12   1  -19.60   22.60
  -6 -12   1   15.70   12.10
  -6 -12   1    1.80   35.80
   5  12  -1 -154.88  125.39
   5  12  -1   19.70   30.00
   5  12  -1  -26.30   26.20
  -5 -12   1   16.60    9.40
  -5 -12   1    4.40   27.30
  -5 -12   1   15.90   22.30
   4  12  -1  207.68   38.50
  -4 -12   1  269.47   44.90
  -4 -12   1  254.67   36.40
  -4 -12   1  243.98   29.10
   3  12  -1  447.06   41.10
   3  12  -1  413.36   49.40
   3  12  -1  385.16   31.50
  -3 -12   1  371.66   36.70
  -3 -12   1  373.66   41.40
  -3 -12   1  390.16   47.10
   2  12  -1   51.99   18.90
   2  12  -1   45.70   12.20
   2  12  -1  -93.89   71.69
   2  12  -1   63.99   13.60
  -2 -12   1   45.70   18.00
  -2 -12   1   54.29   17.20
  -2 -12   1   89.39   20.80
  -2 -12   1   60.49   13.30
   1  12  -1    4.90   10.10
   1  12  -1    1.20   15.50
   1  12  -1  -10.70   61.29
   1  12  -1    1.60    6.40
   1  12  -1  -15.30   13.20
  -1 -12   1    9.20   14.90
  -1 -12   1    1.50   13.70
  -1 -12   1    0.20   10.80
  -1 -12   1    4.00   14.30
   0  12  -1    3.10   13.10
   0  12  -1   14.80   13.70
   0  12  -1    3.30    7.00
   0  12  -1   -9.50   16.20
   0  12  -1  -67.79   66.39
   0 -12   1   -1.30   16.40
   0 -12   1    4.60   11.60
   0 -12   1    5.60   11.20
   0 -12   1    0.80   14.50
  -1  12  -1   -3.20    6.70
  -1  12  -1    2.80   13.80
  -1  12  -1    2.70   73.39
  -1  12  -1   13.40    9.10
  -1  12  -1    7.30   13.60
   1 -12   1  -16.30   11.20
   1 -12   1    6.90   10.60
   1 -12   1  -17.90   12.70
   1 -12   1  -11.60   12.90
  -2  12  -1  211.28   19.00
  -2  12  -1  278.17   32.90
  -2  12  -1  247.38   22.20
  -2  12  -1  225.28   30.00
   2 -12   1  233.98   27.10
   2 -12   1  238.28   28.20
   2 -12   1  196.28   28.10
  -3  12  -1  479.15   49.70
  -3  12  -1  543.45   48.80
  -3  12  -1  390.56   38.10
   3 -12   1  465.55   43.20
   3 -12   1  511.15   44.40
   3 -12   1  511.55   47.60
  -4  12  -1  102.59   28.30
  -4  12  -1  127.89   25.50
  -4  12  -1  129.49   16.60
   4 -12   1  155.08   22.30
   4 -12   1  148.19   26.80
   4 -12   1  158.08   23.80
  -5  12  -1  158.08   33.20
  -5  12  -1  166.88   26.60
  -5  12  -1  144.59   28.60
   5 -12   1  176.68   25.80
   5 -12   1  151.28   31.70
   5 -12   1  205.08   27.50
   5 -12   1  134.09   15.60
  -6  12  -1   46.90   23.20
  -6  12  -1    4.00   18.30
  -6  12  -1   12.50   28.80
   6 -12   1   32.60   25.80
   6 -12   1  -34.50   16.30
   6 -12   1  -18.70   18.20
  -7  12  -1   -1.40   30.40
  -7  12  -1   -8.00   21.90
  -7  12  -1   -8.50   24.30
   7 -12   1  -12.80   20.10
   7 -12   1   11.60   22.70
   7 -12   1   12.50   30.10
  -8  12  -1   -1.30   27.40
  -8  12  -1   97.89   36.70
  -8  12  -1   70.29   29.20
   8 -12   1    8.70   26.80
   8 -12   1   34.10   27.20
   8 -12   1   39.00   41.40
   9  11  -1 -292.07  183.38
   8  11  -1  -54.49   46.40
   8  11  -1  138.49  175.48
   8  11  -1  -34.20   48.10
  -8 -11   1   17.60   55.29
  -8 -11   1  -12.40   25.50
   7  11  -1   54.89  154.28
   7  11  -1  -51.79   38.60
   7  11  -1   28.50   42.20
  -7 -11   1  -40.50   27.00
  -7 -11   1    5.70   13.90
  -7 -11   1  -46.50   45.10
   6  11  -1   39.80   33.40
   6  11  -1  242.68  150.58
   6  11  -1   88.29   40.50
  -6 -11   1   50.09   12.80
  -6 -11   1    1.20   23.90
  -6 -11   1   65.59   37.00
   5  11  -1   38.70   29.70
   5  11  -1   82.09   27.50
   5  11  -1  220.98  125.39
  -5 -11   1   10.60   28.10
  -5 -11   1  -17.00   19.30
   4  11  -1   18.60  110.99
   4  11  -1  258.57   41.70
  -4 -11   1  277.87   34.70
  -4 -11   1  286.07   43.00
  -4 -11   1  245.98   25.00
   3  11  -1  308.77   39.70
   3  11  -1  306.37   24.40
   3  11  -1  322.67   33.60
  -3 -11   1  247.98   32.90
  -3 -11   1  330.07   40.40
  -3 -11   1  272.37   30.70
   2  11  -1  280.07   26.60
   2  11  -1  321.47   28.40
   2  11  -1  306.37   36.80
  -2 -11   1  238.88   31.30
  -2 -11   1  279.57   36.00
  -2 -11   1  322.47   30.10
   1  11  -1  319.27   30.90
   1  11  -1  375.56   29.60
   1  11  -1  288.57   34.80
   1  11  -1  380.56   39.40
  -1 -11   1  322.37   40.90
  -1 -11   1  414.06   31.60
  -1 -11   1  388.96   35.80
  -1 -11   1  351.96   38.60
  -1 -11   1  427.46   34.60
  -1 -11   1  322.07   37.40
   0  11  -1   -6.40   13.20
   0  11  -1  -89.59   55.49
   0  11  -1   21.50    6.60
   0  11  -1    7.70   11.80
   0 -11   1   47.40   11.80
   0 -11   1    9.80   11.80
   0 -11   1   37.40   14.00
   0 -11   1    7.70   10.40
   0 -11   1   28.60   11.80
  -1  11  -1  376.26   37.60
  -1  11  -1  453.75   31.80
  -1  11  -1  345.07   32.70
  -1  11  -1  384.76   38.50
   1 -11   1  375.16   36.70
   1 -11   1  352.86   37.60
   1 -11   1  400.86   35.00
   1 -11   1  372.06   35.70
  -2  11  -1  685.63   60.09
  -2  11  -1  666.63   50.59
  -2  11  -1  640.04   58.19
  -2  11  -1  689.63   52.89
   2 -11   1  695.23   57.39
   2 -11   1  740.23   58.79
   2 -11   1  665.53   55.49
  -3  11  -1  200.78   22.20
  -3  11  -1  223.68   31.80
  -3  11  -1  276.07   29.80
   3 -11   1  228.48   28.60
   3 -11   1  274.27   27.40
   3 -11   1  201.08   26.20
  -4  11  -1   58.49   16.00
  -4  11  -1   73.59   18.80
  -4  11  -1   55.39   21.70
  -4  11  -1   19.30   11.90
   4 -11   1   39.80   18.70
   4 -11   1   37.90   14.10
   4 -11   1   73.19   14.90
   4 -11   1   41.30    7.20
  -5  11  -1  124.59   30.50
  -5  11  -1  124.39   23.40
  -5  11  -1  111.19   24.50
   5 -11   1  125.99   14.90
   5 -11   1  133.59   18.00
   5 -11   1  124.69   21.60
   5 -11   1  155.08   23.10
   5 -11   1  166.78   28.00
  -6  11  -1   52.29   26.40
  -6  11  -1   50.69   22.10
  -6  11  -1   63.79   22.00
   6 -11   1   79.59   26.70
   6 -11   1   52.99   18.60
   6 -11   1  103.69   21.70
   6 -11   1   74.19   15.40
  -7  11  -1   93.99   24.20
  -7  11  -1  117.99   34.50
  -7  11  -1  112.39   28.90
   7 -11   1   99.59   23.70
   7 -11   1  165.58   37.30
   7 -11   1  160.68   29.40
  -8  11  -1   55.29   28.30
  -8  11  -1   -7.10   26.00
  -8  11  -1  -27.00   29.80
   8 -11   1   14.30   22.80
   8 -11   1  -29.80   33.10
   8 -11   1  -20.30   25.90
   9  10  -1   51.29   57.49
   9  10  -1  133.69   56.99
   9  10  -1  250.67  187.58
  -9 -10   1   19.00   62.39
   8  10  -1   32.80   44.70
   8  10  -1   82.39   51.39
   8  10  -1   63.69  157.38
  -8 -10   1   72.19   53.69
  -8 -10   1   80.49   18.60
   7  10  -1   57.99  158.28
   7  10  -1   69.19   37.90
   7  10  -1  200.78   45.90
  -7 -10   1  172.78   49.90
  -7 -10   1  155.68   21.00
   6  10  -1    8.80   30.60
   6  10  -1  -38.90  115.09
   6  10  -1  -17.40   28.80
  -6 -10   1  -15.20   21.40
  -6 -10   1    0.60   10.30
  -6 -10   1   36.80   31.30
   5  10  -1  115.79   28.40
   5  10  -1  -53.59  117.69
   5  10  -1  130.39   31.60
  -5 -10   1  104.49   12.10
  -5 -10   1  127.69   25.40
  -5 -10   1  164.48   33.60
  -5 -10   1   99.49   14.00
   4  10  -1   -2.60   18.80
   4  10  -1 -153.18   99.89
  -4 -10   1   41.70   14.30
  -4 -10   1   -0.70    7.60
  -4 -10   1   -0.30    6.30
  -4 -10   1   12.50   20.30
   3  10  -1   73.49   20.10
   3  10  -1   48.50   15.90
   3  10  -1   60.39    8.10
   3  10  -1   44.10   90.89
  -3 -10   1   53.29   15.20
  -3 -10   1   40.90   10.80
  -3 -10   1   69.79   10.90
  -3 -10   1   49.60   20.40
   2  10  -1  996.20   73.79
   2  10  -1 1028.10   82.19
   2  10  -1  977.60   75.69
  -2 -10   1  803.32   80.39
  -2 -10   1 1022.70   81.99
  -2 -10   1 1076.19   76.79
  -2 -10   1  960.60   78.29
   1  10  -1  147.59   15.60
   1  10  -1  155.88   18.90
   1  10  -1  118.99   15.50
   1  10  -1  144.29   26.30
  -1 -10   1  171.98   16.00
  -1 -10   1  150.68   20.40
  -1 -10   1  146.79   20.70
  -1 -10   1  117.89   22.00
  -1 -10   1  157.58   24.90
   0  10  -1   39.30    7.20
   0  10  -1   37.50   12.50
   0  10  -1   22.60   14.30
   0 -10   1   24.50   11.00
   0 -10   1   51.09   12.70
   0 -10   1   42.70    8.50
   0 -10   1   41.20    8.90
   0 -10   1   35.00   12.70
   0 -10   1   32.40   11.90
  -1  10  -1   79.39   16.80
  -1  10  -1   93.49   17.40
  -1  10  -1  113.09   13.70
  -1  10  -1   70.49   66.59
  -1  10  -1  116.39   11.70
   1 -10   1  111.09   16.90
   1 -10   1   96.89   17.90
   1 -10   1   89.89   16.80
   1 -10   1  113.19   15.00
  -2  10  -1    6.70   69.09
  -2  10  -1    5.30    3.40
  -2  10  -1    4.60   12.30
  -2  10  -1   24.60   11.20
  -2  10  -1    1.00    6.70
   2 -10   1    8.70    7.00
   2 -10   1    7.10    8.50
   2 -10   1    9.00    9.80
   2 -10   1    0.00   10.50
   2 -10   1  -55.39  149.79
  -3  10  -1  549.05   43.30
  -3  10  -1  465.45   40.00
  -3  10  -1  515.55   47.40
  -3  10  -1  481.05   45.20
   3 -10   1  569.84   43.50
   3 -10   1  522.05   42.60
   3 -10   1  426.86   37.60
   3 -10   1  489.95   45.40
  -4  10  -1  269.67   27.60
  -4  10  -1  219.28   31.10
  -4  10  -1  249.18   35.40
   4 -10   1  -69.29  167.68
   4 -10   1  262.37   22.10
   4 -10   1  322.47   28.10
   4 -10   1  264.07   22.10
   4 -10   1  247.18   27.50
  -5  10  -1   17.00   13.90
  -5  10  -1    6.90   13.50
  -5  10  -1   -1.70   14.90
  -5  10  -1  -31.80   17.20
   5 -10   1   15.80   12.00
   5 -10   1  135.99  186.78
   5 -10   1   19.00   11.60
   5 -10   1   13.50    7.30
   5 -10   1   20.80   13.70
  -6  10  -1    3.60   20.10
  -6  10  -1    5.70   17.90
  -6  10  -1   23.20   15.70
   6 -10   1   27.70   14.50
   6 -10   1  -10.60   16.70
   6 -10   1    4.10   14.10
  -7  10  -1  -21.60   26.20
  -7  10  -1  -40.00   17.20
  -7  10  -1  -26.70   19.30
   7 -10   1  -18.40   16.30
   7 -10   1   -0.60   28.80
   7 -10   1  -23.80   17.60
   7 -10   1    2.10   16.80
  -8  10  -1    2.70   22.40
  -8  10  -1    6.30   30.50
  -8  10  -1   -8.60   23.60
   8 -10   1   40.80   21.40
   8 -10   1   79.89   28.30
   8 -10   1   20.40   34.80
   9   9  -1  -77.09  188.88
   9   9  -1   43.60   46.80
   9   9  -1   15.00   50.19
  -9  -9   1   68.09   22.80
  -9  -9   1  111.69   63.39
   8   9  -1  173.48   47.70
   8   9  -1   83.19   46.10
   8   9  -1  244.58  162.78
  -8  -9   1  188.08   25.10
  -8  -9   1  221.98   56.39
   7   9  -1  139.89   41.30
   7   9  -1   10.20  140.79
   7   9  -1  186.78   45.20
  -7  -9   1  181.48   22.60
  -7  -9   1  196.58   50.59
   6   9  -1  -21.20  114.09
   6   9  -1   10.70   27.90
   6   9  -1   14.20   22.60
  -6  -9   1    0.30    7.40
  -6  -9   1   26.20   10.60
  -6  -9   1  -31.20   17.90
  -6  -9   1   19.30   30.40
   5   9  -1   95.59  108.49
   5   9  -1    9.60   22.30
   5   9  -1  -11.60   19.60
  -5  -9   1    0.40    4.20
  -5  -9   1   12.00   15.30
  -5  -9   1    2.00    6.10
  -5  -9   1    0.20    9.50
  -5  -9   1  -31.40   24.90
   4   9  -1  238.58   35.80
  -4  -9   1  207.78   19.60
  -4  -9   1  247.58   29.50
  -4  -9   1  256.17   37.20
  -4  -9   1  209.68   19.50
   3   9  -1  235.28   26.40
   3   9  -1  210.08   17.70
   3   9  -1  220.98   30.70
  -3  -9   1  236.18   20.80
  -3  -9   1  256.77   27.20
  -3  -9   1  220.68   32.80
  -3  -9   1  217.18   20.10
   2   9  -1  439.66   35.90
   2   9  -1  493.75   39.40
   2   9  -1  443.66   43.40
  -2  -9   1  371.56   43.00
  -2  -9   1  481.35   37.90
  -2  -9   1  479.65   45.60
  -2  -9   1  441.86   46.60
  -2  -9   1  479.25   41.40
  -2  -9   1  469.45   37.00
   1   9  -1  246.98   31.60
   1   9  -1  214.58   22.10
   1   9  -1  265.57   22.20
  -1  -9   1  265.97   28.20
  -1  -9   1  242.78   25.10
  -1  -9   1  207.18   28.40
  -1  -9   1  254.37   23.70
  -1  -9   1  307.67   28.70
  -1  -9   1  264.77   21.30
  -1  -9   1  180.58   24.20
  -1  -9   1   64.19  122.09
   0   9  -1   52.69   13.00
   0   9  -1   56.79    8.20
   0   9  -1   27.40   10.00
   0   9  -1    5.80   43.10
   0  -9   1   27.00   11.40
   0  -9   1   56.89   12.10
   0  -9   1   52.59   11.00
   0  -9   1   35.60    8.30
   0  -9   1   50.29   12.50
   0  -9   1   69.89    9.30
   0  -9   1  -10.80   85.19
  -1   9  -1  753.92   62.59
  -1   9  -1  753.42   62.39
  -1   9  -1  679.73   57.59
  -1   9  -1  881.01   60.49
   1  -9   1  749.53   58.79
   1  -9   1  726.73   59.19
   1  -9   1  784.12   61.29
   1  -9   1  746.63   61.49
   1  -9   1  762.92   59.89
   1  -9   1  773.22   58.69
  -2   9  -1  120.79   17.60
  -2   9  -1   71.09   15.00
  -2   9  -1   97.99    9.10
  -2   9  -1  116.19   19.70
  -2   9  -1   87.29   12.50
  -2   9  -1  119.19   79.49
   2  -9   1  110.49   15.50
   2  -9   1   -5.70   99.19
   2  -9   1  105.59   16.40
   2  -9   1  128.49   11.50
  -3   9  -1    8.80    9.60
  -3   9  -1    0.80   12.90
  -3   9  -1   10.20    7.60
  -3   9  -1    4.80   10.00
   3  -9   1  -82.29   97.19
   3  -9   1   23.60    9.20
   3  -9   1   16.90    9.10
   3  -9   1    0.40    3.90
  -4   9  -1  197.68   27.60
  -4   9  -1  189.08   23.10
  -4   9  -1  192.38   27.60
   4  -9   1  202.78   20.00
   4  -9   1  213.88   22.50
  -5   9  -1  -18.70   13.00
  -5   9  -1  -23.10   14.40
  -5   9  -1   14.80   16.80
  -5   9  -1  -11.10   11.90
   5  -9   1  -18.80   12.60
   5  -9   1   19.00   11.40
   5  -9   1   66.79  112.19
   5  -9   1    6.80   10.90
   5  -9   1    4.80    8.60
  -6   9  -1   45.50   15.80
  -6   9  -1   36.40   18.00
  -6   9  -1   24.60   22.50
   6  -9   1   51.69   24.10
   6  -9   1   30.20   16.90
   6  -9   1   53.39   17.80
   6  -9   1   60.59   15.50
  -7   9  -1  332.37   42.00
  -7   9  -1  344.67   51.49
  -7   9  -1  324.67   40.20
   7  -9   1  415.66   43.20
   7  -9   1  355.06   39.60
   7  -9   1  354.66   39.30
  -8   9  -1   13.40   29.80
  -8   9  -1   84.69   23.00
  -8   9  -1   54.29   22.30
   8  -9   1   34.60   23.60
   8  -9   1   53.29   26.10
   8  -9   1   85.29   22.70
   8  -9   1   47.10   31.30
  -9   9  -1   -7.60   26.60
  -9   9  -1   52.29   35.40
  -9   9  -1   35.10   26.50
   9  -9   1   20.40   23.70
   9  -9   1   37.10   31.10
   9  -9   1   76.49   37.50
  10   8  -1  370.96  246.28
   9   8  -1   27.60   47.60
   9   8  -1  -26.10   42.40
   9   8  -1  -34.30  172.58
  -9  -8   1    1.40   19.30
  -9  -8   1   51.19   57.09
   8   8  -1 -169.08  154.98
   8   8  -1  172.08   49.60
   8   8  -1  166.78   45.30
  -8  -8   1  190.08   58.79
  -8  -8   1  193.78   26.90
   7   8  -1    6.40   30.90
   7   8  -1   67.79  126.59
   7   8  -1   21.90   28.50
  -7  -8   1   46.20   36.70
  -7  -8   1    3.40   11.50
   6   8  -1   73.09   25.70
   6   8  -1 -137.69   92.99
   6   8  -1   35.70   24.40
  -6  -8   1   24.60    6.60
  -6  -8   1   35.40   10.70
  -6  -8   1   57.09   31.30
  -6  -8   1   14.30   18.70
   5   8  -1  -28.80   18.80
   5   8  -1  -22.60   95.29
   5   8  -1   12.30   20.20
  -5  -8   1    1.80   14.70
  -5  -8   1  -11.50   21.60
  -5  -8   1   -5.00    5.00
  -5  -8   1   -3.10    9.50
  -5  -8   1    1.80    3.30
   4   8  -1  161.98   27.60
  -4  -8   1  153.28   13.80
  -4  -8   1  163.18   23.80
  -4  -8   1  127.99   13.10
  -4  -8   1  182.38   32.20
   3   8  -1    5.60    2.70
   3   8  -1   12.30   15.40
   3   8  -1   63.39   85.09
   3   8  -1    9.40    9.50
   3   8  -1    1.20   12.20
  -3  -8   1    8.10    4.60
  -3  -8   1   13.60   10.10
  -3  -8   1    7.00   14.30
  -3  -8   1   14.10    5.40
   2   8  -1 2867.41  204.58
   2   8  -1 2918.21  210.28
   2   8  -1 2820.42  205.88
   2   8  -1 2823.92  202.48
  -2  -8   1 2867.61  206.58
  -2  -8   1 2309.77  208.08
  -2  -8   1 2845.82  203.58
  -2  -8   1 2961.20  209.58
  -2  -8   1 2921.01  203.48
   1   8  -1   -7.00   78.19
   1   8  -1   46.40    8.30
   1   8  -1   43.40    7.50
   1   8  -1   45.70    7.90
   1   8  -1   44.00   10.00
   1   8  -1   42.70   14.50
  -1  -8   1   76.09   10.30
  -1  -8   1   35.20   10.30
  -1  -8   1   24.90    8.40
  -1  -8   1   31.50   14.00
  -1  -8   1   30.80   11.10
  -1  -8   1   53.59   12.70
  -1  -8   1   59.59   72.69
   0   8  -1  651.13   51.19
   0   8  -1  714.13   48.90
   0   8  -1  676.13   52.09
   0   8  -1  674.73   53.79
   0   8  -1  639.74   53.39
   0  -8   1  743.53   54.39
   0  -8   1  716.03   52.19
   0  -8   1  676.13   53.99
   0  -8   1  594.24   55.49
   0  -8   1  675.13   52.69
   0  -8   1  710.63   51.59
   0  -8   1  626.94   53.19
  -1   8  -1   31.10   12.50
  -1   8  -1   31.20   12.00
  -1   8  -1   28.90    5.70
  -1   8  -1   25.50    5.90
  -1   8  -1  -19.00   73.39
  -1   8  -1   28.10    7.70
  -1   8  -1   29.30    7.00
   1  -8   1   18.70    9.80
   1  -8   1    6.90    8.50
   1  -8   1   21.00   74.39
   1  -8   1   32.90    7.60
   1  -8   1   26.90    9.00
   1  -8   1   35.40   11.90
   1  -8   1   16.10    6.10
   1  -8   1   36.40    7.40
  -2   8  -1  749.23   64.29
  -2   8  -1  774.52   59.19
  -2   8  -1  804.52   61.29
  -2   8  -1  786.32   60.99
  -2   8  -1  744.63   62.79
   2  -8   1  784.32   62.59
   2  -8   1  792.22   60.49
   2  -8   1  804.92   60.69
  -3   8  -1  189.38   27.40
  -3   8  -1  219.68   22.00
  -3   8  -1  169.28   24.10
  -3   8  -1  227.78   24.20
  -3   8  -1  201.08   20.30
   3  -8   1  205.08   18.20
   3  -8   1  227.28   21.30
  -4   8  -1  251.87   28.50
  -4   8  -1  293.67   29.50
  -4   8  -1  316.17   31.00
  -4   8  -1  273.17   34.90
   4  -8   1  301.97   28.00
   4  -8   1  357.56   26.20
   4  -8   1  306.47   28.60
  -5   8  -1   41.20   16.40
  -5   8  -1   73.79   16.30
  -5   8  -1  118.09   18.30
  -5   8  -1   42.50   16.90
   5  -8   1   68.79   14.30
   5  -8   1   93.69   15.70
   5  -8   1  105.29   17.50
   5  -8   1   62.69   15.70
  -6   8  -1  -27.10   11.90
  -6   8  -1  -14.10   13.10
  -6   8  -1  -17.90   16.10
   6  -8   1    9.90   15.40
   6  -8   1   10.00   12.60
   6  -8   1 -115.69  121.89
   6  -8   1  -10.30   14.80
  -7   8  -1    9.20   16.20
  -7   8  -1    1.20   16.60
  -7   8  -1   24.40   25.00
   7  -8   1   16.60   15.90
   7  -8   1   29.40   16.50
   7  -8   1    2.80   16.50
  -8   8  -1   63.69   21.50
  -8   8  -1   70.29   29.40
  -8   8  -1   26.00   21.40
   8  -8   1   25.20   24.40
   8  -8   1   48.80   25.50
   8  -8   1   96.69   24.50
  -9   8  -1   11.50   23.60
  -9   8  -1  113.99   32.50
  -9   8  -1   76.29   25.90
   9  -8   1   68.49   23.90
   9  -8   1   44.90   32.10
   9  -8   1    4.20   30.50
   9  -8   1   54.69   33.50
  10   7  -1 -173.48  211.78
   9   7  -1   59.09   47.20
   9   7  -1   48.10  173.38
   9   7  -1   50.79   44.60
  -9  -7   1  -12.20   18.40
  -9  -7   1   54.39   53.39
   8   7  -1    5.20   38.00
   8   7  -1   34.50  143.19
   8   7  -1   11.00   34.50
  -8  -7   1  -30.40   14.20
  -8  -7   1   40.50   40.60
   7   7  -1  249.48  112.29
   7   7  -1   21.60   27.20
   7   7  -1  -20.00   26.00
  -7  -7   1   15.30   34.80
  -7  -7   1  -11.90   10.70
   6   7  -1   67.79   97.49
   6   7  -1    1.80   22.10
   6   7  -1   22.00   21.80
  -6  -7   1    5.80    4.60
  -6  -7   1   46.80   24.60
  -6  -7   1    3.00    9.30
   5   7  -1   -8.50   17.60
   5   7  -1    7.70   18.20
   5   7  -1   29.60   91.69
  -5  -7   1   10.30   13.60
  -5  -7   1    7.00    9.90
  -5  -7   1    8.60    3.00
  -5  -7   1   13.40    4.60
  -5  -7   1    7.10   21.20
   4   7  -1  707.33   58.79
   4   7  -1  725.33   65.19
  -4  -7   1  652.73   53.89
  -4  -7   1  774.22   54.29
  -4  -7   1  788.52   62.09
  -4  -7   1  799.72   67.39
   3   7  -1  318.67   30.10
   3   7  -1  307.37   35.70
   3   7  -1  327.07   27.40
  -3  -7   1  297.07   31.90
  -3  -7   1  304.07   24.50
  -3  -7   1  292.57   24.10
  -3  -7   1  299.47   36.90
   2   7  -1  530.55   47.70
   2   7  -1  497.85   42.30
   2   7  -1  520.35   38.70
   2   7  -1  466.65   42.80
   2   7  -1  540.15   41.00
  -2  -7   1  409.86   45.20
  -2  -7   1  449.16   42.90
  -2  -7   1  558.44   46.20
  -2  -7   1  529.35   39.70
  -2  -7   1  575.64   39.90
  -2  -7   1  556.54   47.10
   1   7  -1   -1.50   63.19
   1   7  -1  133.09   14.60
   1   7  -1  142.89   14.00
   1   7  -1  158.98   14.90
   1   7  -1  151.78   18.90
   1   7  -1  140.89   16.00
  -1  -7   1  140.79   14.60
  -1  -7   1  146.99   14.70
  -1  -7   1  143.69   21.00
  -1  -7   1  155.78   18.10
  -1  -7   1  143.19   16.50
  -1  -7   1  181.38   19.10
   0   7  -1  604.74   48.80
   0   7  -1  755.22   50.79
   0   7  -1  661.93   47.10
   0   7  -1  690.03   49.90
   0   7  -1  608.14   50.89
   0   7  -1  565.84   50.19
   0  -7   1  596.34   51.99
   0  -7   1  678.53   51.19
   0  -7   1  660.23   49.70
   0  -7   1  621.94   50.59
   0  -7   1  680.43   50.39
   0  -7   1  648.04   50.99
   0  -7   1  659.43   49.20
  -1   7  -1   17.20   40.00
  -1   7  -1   26.60   10.60
  -1   7  -1   33.60    5.70
  -1   7  -1   27.40    5.80
  -1   7  -1   30.60    5.40
  -1   7  -1   14.90    9.20
  -1   7  -1   38.10    6.90
   1  -7   1   27.80    6.50
   1  -7   1   29.70    6.50
   1  -7   1   18.10    7.30
   1  -7   1   26.20    8.50
   1  -7   1   31.00    8.90
  -2   7  -1  969.10   70.09
  -2   7  -1  852.51   68.89
  -2   7  -1  898.31   68.79
  -2   7  -1  930.41   73.59
  -2   7  -1  960.90   70.39
  -2   7  -1  918.01   72.39
   2  -7   1  929.51   67.19
   2  -7   1  931.31   69.59
   2  -7   1  852.61   66.09
   2  -7   1  875.91   69.19
   2  -7   1  935.41   70.29
   2  -7   1  989.00   71.39
  -3   7  -1  978.10   74.19
  -3   7  -1  867.61   72.99
  -3   7  -1  982.80   76.19
  -3   7  -1  974.50   77.99
   3  -7   1  985.30   72.39
   3  -7   1  973.90   73.09
   3  -7   1 1011.00   74.79
  -4   7  -1  138.19   20.50
  -4   7  -1  125.19   21.40
  -4   7  -1  127.19   18.20
  -4   7  -1  130.39   17.60
   4  -7   1  115.69   18.10
   4  -7   1  -19.00   74.09
   4  -7   1  185.38   19.30
   4  -7   1  163.18   17.90
  -5   7  -1    6.80   10.60
  -5   7  -1    9.60   13.80
  -5   7  -1   -4.00   12.30
  -5   7  -1  -15.40    9.70
   5  -7   1   -0.80   12.30
   5  -7   1  -11.00   14.80
   5  -7   1   -4.20   10.90
   5  -7   1  -50.99   86.59
   5  -7   1   -4.10    8.50
  -6   7  -1   16.80   12.50
  -6   7  -1  -30.00   16.30
  -6   7  -1   39.90   12.70
   6  -7   1   20.20    6.10
   6  -7   1   31.60   14.20
   6  -7   1 -142.39   99.79
   6  -7   1   29.00   12.90
   6  -7   1   19.40   15.50
   6  -7   1  -59.99   64.19
  -7   7  -1   89.09   21.00
  -7   7  -1   35.30   17.70
  -7   7  -1   28.30   22.90
   7  -7   1   10.80   10.00
   7  -7   1  -57.29   65.89
   7  -7   1   23.40   13.80
   7  -7   1   37.60   19.20
   7  -7   1   29.50   20.40
  -8   7  -1   42.70   28.60
  -8   7  -1    1.50   16.60
  -8   7  -1   -0.60   17.80
   8  -7   1   -8.90   17.70
   8  -7   1   25.60   23.70
   8  -7   1  -13.70   21.20
  -9   7  -1   48.10   23.60
  -9   7  -1  -13.70   20.20
  -9   7  -1   18.70   28.80
   9  -7   1   68.19   24.70
   9  -7   1   59.59   32.00
   9  -7   1  -25.10   27.20
  10   6  -1  -13.60   43.40
  10   6  -1  -40.60   54.49
  10   6  -1   50.39  200.28
 -10  -6   1   38.20   24.60
 -10  -6   1   -6.00   60.09
   9   6  -1   69.49   42.90
   9   6  -1  247.18  150.58
   9   6  -1   20.10   41.20
  -9  -6   1   17.30   17.70
  -9  -6   1   13.40   44.30
   8   6  -1  -12.30   33.30
   8   6  -1  109.09  131.09
   8   6  -1   50.89   34.10
  -8  -6   1   10.40   42.20
  -8  -6   1   -9.80   13.00
   7   6  -1  131.49   34.80
   7   6  -1  208.58   37.10
   7   6  -1  -65.79  111.39
  -7  -6   1  237.08   45.10
  -7  -6   1  186.08   22.40
   6   6  -1  457.55   93.69
   6   6  -1  274.17   41.70
   6   6  -1  172.88   37.30
  -6  -6   1  258.57   43.10
  -6  -6   1  272.97   26.00
   5   6  -1   -2.80   17.70
   5   6  -1    8.60    3.50
   5   6  -1   -2.80   14.60
   5   6  -1   48.20   98.29
  -5  -6   1    4.40   12.30
  -5  -6   1   -8.60    6.60
  -5  -6   1   -1.20   19.60
  -5  -6   1    0.80    4.10
   4   6  -1   16.00   14.80
   4   6  -1    8.10   15.60
   4   6  -1  -12.30    8.30
   4   6  -1   22.60   88.69
   4   6  -1    3.40    3.60
  -4  -6   1  -18.00   16.00
  -4  -6   1    1.30    3.40
  -4  -6   1   27.70   65.99
  -4  -6   1    1.20   13.70
  -4  -6   1    7.80    2.40
  -4  -6   1    4.70    4.30
   3   6  -1 2447.46  186.88
   3   6  -1 2431.46  189.18
   3   6  -1 2443.96  183.58
   3   6  -1 2458.35  186.08
  -3  -6   1 2627.14  181.18
  -3  -6   1 2538.05  181.18
  -3  -6   1 2582.64  189.08
  -3  -6   1 2665.13  185.88
  -3  -6   1 2513.55  188.48
  -3  -6   1 2528.45  189.88
   2   6  -1    1.80    7.20
   2   6  -1    0.60   11.50
   2   6  -1   58.59   57.29
   2   6  -1    2.70    4.80
   2   6  -1  -10.30    7.20
   2   6  -1    9.40    2.70
  -2  -6   1    7.90    6.70
  -2  -6   1   17.80   10.00
  -2  -6   1    3.50    3.40
  -2  -6   1   10.80    3.90
  -2  -6   1    3.70    8.60
  -2  -6   1    7.50    9.90
  -2  -6   1   16.70    6.80
  -2  -6   1  -91.49   54.69
   1   6  -1  862.81   65.59
   1   6  -1  897.91   63.99
   1   6  -1  871.01   63.49
   1   6  -1  866.01   64.39
   1   6  -1  850.21   66.79
  -1  -6   1  697.73   66.29
  -1  -6   1  895.71   66.59
  -1  -6   1  885.11   63.99
  -1  -6   1  878.21   63.79
  -1  -6   1  835.92   64.89
  -1  -6   1  849.72   65.49
   0   6  -1  318.97   27.30
   0   6  -1  317.17   26.20
   0   6  -1  341.47   26.70
   0   6  -1  323.77   24.70
   0   6  -1  342.77   28.30
   0  -6   1  364.76   28.20
   0  -6   1  337.47   26.80
   0  -6   1  290.67   28.20
   0  -6   1  333.37   28.40
   0  -6   1  354.86   27.30
   0  -6   1  368.26   26.50
   0  -6   1  320.67   27.50
  -1   6  -1   27.30   28.80
  -1   6  -1   40.60    9.10
  -1   6  -1   58.39    7.50
  -1   6  -1   60.69    6.60
  -1   6  -1   43.20    6.40
  -1   6  -1   44.30    6.60
  -1   6  -1   36.20    9.40
  -1   6  -1   58.99    8.50
   1  -6   1   45.80    7.10
   1  -6   1   47.00    6.90
   1  -6   1   49.30    8.40
   1  -6   1   35.40    5.40
   1  -6   1   57.09    8.40
   1  -6   1   51.19    8.90
   1  -6   1    3.10   48.20
   1  -6   1   52.59    7.80
  -2   6  -1   35.20    9.40
  -2   6  -1   44.70    7.40
  -2   6  -1   38.30   10.20
  -2   6  -1   58.79    7.60
  -2   6  -1   32.90   11.80
  -2   6  -1   50.89    8.50
   2  -6   1   55.89    6.10
   2  -6   1   44.20    6.70
   2  -6   1   55.79    8.60
   2  -6   1   35.70    9.10
   2  -6   1   30.00   48.80
   2  -6   1   36.90    8.20
   2  -6   1   42.40    8.40
   2  -6   1   61.99    9.90
  -3   6  -1 1842.52  139.09
  -3   6  -1 1871.41  138.19
  -3   6  -1 1660.73  137.49
  -3   6  -1 1835.92  140.99
   3  -6   1 1876.01  136.99
   3  -6   1 1987.90  137.99
   3  -6   1 1802.52  137.49
   3  -6   1 1831.62  139.19
   3  -6   1 1951.60  141.69
   3  -6   1 2031.50  136.49
   3  -6   1 1805.52  137.79
   3  -6   1 1985.40  137.79
  -4   6  -1  233.18   26.80
  -4   6  -1  225.88   24.90
  -4   6  -1  213.78   23.50
  -4   6  -1  234.28   24.20
  -4   6  -1  188.48   25.90
   4  -6   1  198.08   24.20
   4  -6   1  261.77   23.00
   4  -6   1  253.47   23.20
   4  -6   1  188.48   28.90
   4  -6   1  219.08   22.90
   4  -6   1  261.87   23.20
   4  -6   1  266.87   26.10
  -5   6  -1    4.60   10.30
  -5   6  -1    3.20    9.00
  -5   6  -1   -8.30   13.50
  -5   6  -1   -5.00   13.80
   5  -6   1    2.80   11.80
   5  -6   1   -2.70   13.40
   5  -6   1   12.50   14.90
   5  -6   1   -3.00    5.70
   5  -6   1    2.60    8.00
  -6   6  -1   65.79   19.60
  -6   6  -1   75.59   15.20
  -6   6  -1   73.89   16.00
   6  -6   1   75.39   17.50
   6  -6   1   73.39   16.20
   6  -6   1   43.40   10.30
   6  -6   1  -45.90   51.19
   6  -6   1   62.49   18.30
  -7   6  -1   43.80   17.30
  -7   6  -1   28.00   21.20
  -7   6  -1   25.80   14.80
   7  -6   1   80.49   21.90
   7  -6   1   60.79   15.70
   7  -6   1   33.30   13.70
   7  -6   1   44.70   21.00
  -8   6  -1    6.50   26.80
  -8   6  -1    2.00   17.90
  -8   6  -1   15.80   16.30
   8  -6   1    2.40   22.00
   8  -6   1   10.70   17.90
   8  -6   1    0.20   22.60
   8  -6   1   22.60   20.30
  -9   6  -1    3.60   22.40
  -9   6  -1  -13.10   19.20
  -9   6  -1   11.40   29.70
   9  -6   1   29.00   30.30
   9  -6   1    5.10   20.40
   9  -6   1   26.00   23.20
   9  -6   1   15.90   31.80
  10   5  -1   21.70   51.49
  10   5  -1   99.69  196.28
  10   5  -1    2.40   45.60
 -10  -5   1   44.60   23.70
 -10  -5   1  133.19   66.89
   9   5  -1    9.00  146.09
   9   5  -1   18.40   36.50
   9   5  -1  107.49   41.00
  -9  -5   1  115.99   51.79
  -9  -5   1  122.79   22.80
   8   5  -1  147.19  116.99
   8   5  -1   24.70   32.80
   8   5  -1   11.30   31.00
  -8  -5   1   92.39   41.90
  -8  -5   1   -0.80   13.60
   7   5  -1   75.79    8.60
   7   5  -1   60.19   28.40
   7   5  -1  136.19   33.20
  -7  -5   1   93.09   16.10
  -7  -5   1  163.78   38.50
   6   5  -1  436.36   40.00
   6   5  -1  461.85   33.50
   6   5  -1  461.65   49.80
   6   5  -1  355.36   50.79
  -6  -5   1  448.86   52.89
  -6  -5   1  501.25   39.20
   5   5  -1   15.80   10.90
   5   5  -1   25.10    4.10
   5   5  -1   11.00   16.10
   5   5  -1   22.00   17.70
   5   5  -1  -79.89   80.39
  -5  -5   1   32.20    4.40
  -5  -5   1   33.20   18.70
  -5  -5   1   17.50    7.60
  -5  -5   1    2.10   65.29
   4   5  -1    5.20    3.60
   4   5  -1   -7.00   13.00
   4   5  -1    2.00   14.90
   4   5  -1   11.10    3.00
   4   5  -1  100.39   91.29
   4   5  -1   16.80    7.70
   4   5  -1   20.20   14.80
  -4  -5   1   30.10   11.00
  -4  -5   1    8.70    3.20
  -4  -5   1   -2.50   14.60
  -4  -5   1   14.60    4.70
  -4  -5   1    7.90    2.20
  -4  -5   1   21.60   14.90
   3   5  -1  127.89   17.20
   3   5  -1  144.49   19.50
   3   5  -1  161.58   15.50
   3   5  -1  178.18   25.10
   3   5  -1    7.90   64.59
   3   5  -1  149.19   13.00
   3   5  -1  161.48   19.00
  -3  -5   1  147.39   20.90
  -3  -5   1  151.68   12.40
  -3  -5   1  136.39   12.00
  -3  -5   1  167.28   25.90
  -3  -5   1  152.08   21.50
  -3  -5   1  144.39   17.20
   2   5  -1  648.54   50.79
   2   5  -1  651.03   50.49
   2   5  -1  557.04   50.19
   2   5  -1  659.13   48.80
   2   5  -1  597.44   52.79
   2   5  -1  632.84   46.40
   2   5  -1  632.04   47.80
  -2  -5   1  648.84   49.70
  -2  -5   1  666.53   47.20
  -2  -5   1  661.03   52.79
  -2  -5   1  633.34   51.29
  -2  -5   1  693.23   47.50
  -2  -5   1  701.23   52.79
  -2  -5   1  537.45   51.19
   1   5  -1  143.89   13.40
   1   5  -1  141.99   12.90
   1   5  -1  152.28   13.00
   1   5  -1  144.39   13.80
   1   5  -1  130.79   11.80
   1   5  -1  125.99   14.80
  -1  -5   1   99.49   14.10
  -1  -5   1  153.88   15.70
  -1  -5   1  128.89   13.40
  -1  -5   1  138.99   12.50
  -1  -5   1  139.69   12.40
  -1  -5   1  119.49   13.30
  -1  -5   1  128.19   14.00
   0   5  -1   -0.80    3.10
   0   5  -1   -2.80    4.10
   0   5  -1   -4.50    3.30
   0   5  -1    1.40    1.60
   0   5  -1    3.50    2.90
   0   5  -1   -0.30    2.70
   0   5  -1   23.50   32.10
   0  -5   1   -1.80    2.90
   0  -5   1   -1.10    3.00
   0  -5   1    1.80    4.00
   0  -5   1    3.40    3.20
   0  -5   1   -8.20    4.10
   0  -5   1    2.00    4.60
   0  -5   1    4.10   36.30
  -1   5  -1  116.49   13.40
  -1   5  -1  116.69   10.40
  -1   5  -1  109.59   12.60
  -1   5  -1  112.19   11.50
  -1   5  -1  129.59   11.40
  -1   5  -1  121.89   10.80
  -1   5  -1  148.49   12.50
   1  -5   1  127.59   12.00
   1  -5   1  111.39   10.30
   1  -5   1  117.49   11.50
   1  -5   1  127.99   11.60
   1  -5   1  118.89   10.70
   1  -5   1  126.09   12.40
   1  -5   1  107.59   12.10
  -2   5  -1  417.16   38.70
  -2   5  -1  484.25   40.50
  -2   5  -1  476.45   38.40
  -2   5  -1  466.95   38.00
  -2   5  -1  470.45   39.30
   2  -5   1  519.75   38.20
   2  -5   1  504.95   39.50
   2  -5   1  477.95   38.30
   2  -5   1  536.75   37.00
   2  -5   1  503.85   37.90
  -3   5  -1 1736.63  126.29
  -3   5  -1 1730.33  126.89
  -3   5  -1 1696.43  128.99
  -3   5  -1 1461.55  125.99
   3  -5   1 1707.23  126.59
   3  -5   1 1807.82  126.39
   3  -5   1 1802.22  126.89
   3  -5   1 1696.43  125.69
   3  -5   1 1679.73  125.39
   3  -5   1 1697.23  125.29
   3  -5   1 1766.22  127.29
   3  -5   1 1813.82  125.69
   3  -5   1 1666.03  129.29
  -4   5  -1  203.28   20.90
  -4   5  -1  174.58   23.00
  -4   5  -1  191.78   21.90
  -4   5  -1  130.29   20.10
  -4   5  -1  174.88   22.70
   4  -5   1  142.59   21.80
   4  -5   1  197.48   27.40
   4  -5   1  205.08   18.30
   4  -5   1  186.58   16.00
   4  -5   1  171.88   19.20
   4  -5   1  195.58   20.20
   4  -5   1  202.68   22.70
   4  -5   1  190.38   19.90
  -5   5  -1  199.98   27.90
  -5   5  -1  204.18   23.70
  -5   5  -1  149.79   26.10
  -5   5  -1  195.98   22.70
   5  -5   1  220.58   30.10
   5  -5   1  201.18   25.50
   5  -5   1  217.28   23.80
   5  -5   1  260.47   23.40
   5  -5   1  221.38   20.40
   5  -5   1  227.08   28.70
   5  -5   1  206.98   21.60
  -6   5  -1  159.78   22.60
  -6   5  -1  160.98   22.30
  -6   5  -1  180.28   27.70
   6  -5   1  151.68   20.70
   6  -5   1  153.08   26.20
   6  -5   1   62.99   44.20
   6  -5   1  167.68   20.80
   6  -5   1  163.18   25.00
   6  -5   1  168.88   21.90
  -7   5  -1  143.79   21.10
  -7   5  -1  142.19   26.30
  -7   5  -1  146.59   21.50
   7  -5   1   77.19   24.50
   7  -5   1  107.79   22.80
   7  -5   1  115.99   27.10
   7  -5   1  133.59   20.20
  -8   5  -1  127.79   20.60
  -8   5  -1  118.59   25.20
  -8   5  -1  135.69   29.20
   8  -5   1  114.09   30.20
   8  -5   1  136.09   32.10
   8  -5   1  185.48   25.50
   8  -5   1  144.29   33.10
  -9   5  -1   54.59   22.90
  -9   5  -1    9.60   18.50
  -9   5  -1   40.10   28.80
   9  -5   1   21.10   29.00
   9  -5   1   29.10   20.90
   9  -5   1   18.10   44.50
   9  -5   1   46.60   31.90
   9  -5   1   49.10   19.10
 -10   5  -1   46.70   33.80
 -10   5  -1   75.39   25.90
  10  -5   1  -19.40   42.50
  10  -5   1  -19.20   37.20
  10  -5   1  -16.30   35.90
  10  -5   1   46.50   26.10
  10   4  -1   29.20   44.00
  10   4  -1   32.80   48.60
  10   4  -1 -105.09  181.08
 -10  -4   1   83.09   60.69
 -10  -4   1   -9.50   22.90
   9   4  -1   -7.80   40.20
   9   4  -1   89.29  131.59
   9   4  -1   19.00   32.30
  -9  -4   1  -21.80   16.90
  -9  -4   1  -13.40   43.50
   8   4  -1   74.99   31.10
   8   4  -1   76.69   11.00
   8   4  -1   82.09   30.80
   8   4  -1  137.89  111.09
  -8  -4   1   96.69   37.80
  -8  -4   1   78.29   17.50
   7   4  -1  312.27   43.20
   7   4  -1  215.68  103.29
   7   4  -1  279.97   23.80
   7   4  -1  269.97   46.10
  -7  -4   1  375.16   53.49
  -7  -4   1  323.37   29.60
   6   4  -1   12.30   82.69
   6   4  -1    3.50   17.60
   6   4  -1   -2.30    4.80
   6   4  -1   -4.90   10.10
   6   4  -1    1.40    4.20
   6   4  -1   27.00   18.40
  -6  -4   1  -12.40   75.29
  -6  -4   1  -20.80   18.10
  -6  -4   1    7.40    9.30
   5   4  -1   68.99    7.60
   5   4  -1  112.39   15.40
   5   4  -1   91.39   12.70
   5   4  -1   65.99   20.00
   5   4  -1   68.09   19.30
   5   4  -1   99.19    9.20
  -5  -4   1   72.59   12.10
  -5  -4   1  132.49   29.20
  -5  -4   1   94.19    8.10
  -5  -4   1  221.78   63.09
   4   4  -1  368.56   36.70
   4   4  -1  365.36   31.00
   4   4  -1  307.97   37.70
   4   4  -1  362.06   27.00
   4   4  -1  356.76   27.10
   4   4  -1  364.96   27.30
   4   4  -1  338.57   36.70
  -4  -4   1  356.76   39.30
  -4  -4   1  374.96   33.30
  -4  -4   1  369.46   29.00
  -4  -4   1  394.56   42.70
  -4  -4   1  392.66   27.60
  -4  -4   1  363.16   35.90
   3   4  -1  -31.50   40.20
   3   4  -1   32.70    4.20
   3   4  -1   51.29    7.90
   3   4  -1   30.90    4.60
   3   4  -1   49.10   14.80
   3   4  -1   14.60    7.60
   3   4  -1   35.60    9.30
   3   4  -1   30.80    9.60
   3   4  -1   30.00    3.60
  -3  -4   1   28.50    7.70
  -3  -4   1   52.89   16.80
  -3  -4   1   30.20   11.70
  -3  -4   1   38.40    5.30
  -3  -4   1   65.79   11.80
  -3  -4   1    5.30   39.20
  -3  -4   1   39.60    4.50
  -3  -4   1   33.80    3.60
   2   4  -1   92.79   13.90
   2   4  -1  110.39    8.10
   2   4  -1  104.99    9.60
   2   4  -1   64.49   38.00
   2   4  -1  122.39   11.00
   2   4  -1   87.29   11.80
   2   4  -1  118.49   13.30
  -2  -4   1   73.69   12.40
  -2  -4   1  106.29   11.40
  -2  -4   1   99.99    8.80
  -2  -4   1  110.39    9.30
  -2  -4   1   94.09   14.80
  -2  -4   1  110.09   13.30
  -2  -4   1  105.49   14.60
   1   4  -1 7397.26  525.25
   1   4  -1 7512.85  527.85
   1   4  -1 6916.91  526.75
   1   4  -1 7156.28  524.45
   1   4  -1 7237.98  526.25
   1   4  -1 7661.93  525.55
   1   4  -1 7967.10  532.55
  -1  -4   1 7270.97  526.95
  -1  -4   1 7381.66  525.05
  -1  -4   1 7612.74  525.15
  -1  -4   1 7890.01  527.85
  -1  -4   1 7173.28  526.45
  -1  -4   1 6741.23  525.65
   0   4  -1  551.44   44.30
   0   4  -1  515.85   43.20
   0   4  -1  603.44   43.60
   0   4  -1  591.74   44.00
   0   4  -1  587.04   42.40
   0   4  -1  617.84   44.30
   0  -4   1  561.94   42.70
   0  -4   1  605.44   44.50
   0  -4   1  561.54   43.60
   0  -4   1  617.54   43.30
   0  -4   1  561.64   44.50
   0  -4   1  642.14   44.10
   0  -4   1  599.34   43.70
  -1   4  -1  268.57   21.10
  -1   4  -1  234.88   21.00
  -1   4  -1  269.87   22.50
  -1   4  -1  259.07   19.90
  -1   4  -1  246.18   21.90
   1  -4   1  246.88   21.80
   1  -4   1  265.47   20.00
   1  -4   1  284.07   21.30
   1  -4   1  270.47   21.70
   1  -4   1  317.27   20.60
   1  -4   1  247.38   20.90
   1  -4   1  271.27   20.10
  -2   4  -1 2827.72  220.28
  -2   4  -1 2935.71  221.58
  -2   4  -1 2933.31  220.58
  -2   4  -1 2980.80  219.98
   2  -4   1 3139.29  219.68
   2  -4   1 3202.58  220.48
   2  -4   1 3003.10  219.58
   2  -4   1 3255.07  220.28
   2  -4   1 3096.99  220.98
   2  -4   1 3167.88  220.18
   2  -4   1 3102.49  220.38
  -3   4  -1   24.00    7.00
  -3   4  -1   21.40    7.10
  -3   4  -1   30.70    8.70
  -3   4  -1   20.20    6.60
  -3   4  -1   35.70   11.30
   3  -4   1   28.80    7.10
   3  -4   1   25.20    5.90
   3  -4   1   18.20    6.40
   3  -4   1  -38.20   34.90
   3  -4   1   24.40   10.10
   3  -4   1   25.10    6.10
   3  -4   1   29.40    7.80
   3  -4   1   37.90    7.20
   3  -4   1   23.30    7.70
   3  -4   1   31.50    4.60
   3  -4   1   29.60    8.30
  -4   4  -1   99.39   17.30
  -4   4  -1  138.09   20.20
  -4   4  -1  139.19   16.30
  -4   4  -1  155.78   16.80
   4  -4   1  129.39   18.50
   4  -4   1  132.79   22.40
   4  -4   1  124.69   13.90
   4  -4   1  128.29   15.30
   4  -4   1  117.59   17.40
   4  -4   1  133.49   16.00
   4  -4   1  157.68   23.50
   4  -4   1  120.69   13.90
   4  -4   1  114.19   16.60
   4  -4   1  143.89   17.50
  -5   4  -1  832.42   69.19
  -5   4  -1  713.33   70.49
  -5   4  -1  906.41   71.79
  -5   4  -1  929.11   69.39
   5  -4   1  944.31   68.49
   5  -4   1  904.61   74.59
   5  -4   1  796.42   73.39
   5  -4   1  818.12   66.39
   5  -4   1  955.80   73.39
   5  -4   1  903.31   67.99
   5  -4   1  980.10   68.79
  -6   4  -1  124.89   18.00
  -6   4  -1  122.19   22.00
  -6   4  -1   82.89   15.90
   6  -4   1  112.49   22.80
   6  -4   1   99.89   19.10
   6  -4   1  101.59   15.10
   6  -4   1  106.89   17.60
   6  -4   1   92.49   21.10
  -7   4  -1   26.10   17.70
  -7   4  -1   -4.20   11.80
  -7   4  -1   -9.70   13.10
   7  -4   1   23.40   19.20
   7  -4   1   23.30   24.40
   7  -4   1   35.40   11.30
   7  -4   1   -3.10   17.20
   7  -4   1    1.10   11.30
  -8   4  -1  231.08   31.90
  -8   4  -1  200.88   30.30
  -8   4  -1  267.97   41.70
   8  -4   1  281.67   42.90
   8  -4   1  290.27   34.20
   8  -4   1  250.67   30.00
   8  -4   1  304.87   38.30
   8  -4   1  329.37   45.40
  -9   4  -1  -14.80   19.10
  -9   4  -1    4.80   27.20
  -9   4  -1   24.10   16.90
   9  -4   1  -15.60   20.30
   9  -4   1    3.30   27.40
   9  -4   1   12.40   29.00
   9  -4   1   14.70   29.60
 -10   4  -1   -2.50   22.50
 -10   4  -1   55.39   31.00
  10  -4   1  -41.60   24.30
  10  -4   1  -37.50   36.90
  10  -4   1   -8.10   40.60
  10   3  -1   30.10   48.80
  10   3  -1  -14.90   41.40
 -10  -3   1    7.10   24.10
 -10  -3   1   16.80   57.09
   9   3  -1    0.10   37.50
   9   3  -1   32.00   33.60
   9   3  -1  115.69  121.69
  -9  -3   1   42.70   46.60
  -9  -3   1   95.99   19.80
   8   3  -1   49.50   98.39
   8   3  -1   64.59   29.40
   8   3  -1    6.10   28.00
  -8  -3   1   34.80   15.10
  -8  -3   1   26.80   36.40
   7   3  -1    6.70   92.09
   7   3  -1   44.50   26.60
   7   3  -1   74.49   11.10
   7   3  -1   53.29   27.30
   7   3  -1   89.39   11.30
  -7  -3   1   75.79   31.40
  -7  -3   1   87.29   15.00
   6   3  -1   20.50   17.00
  -6  -3   1   64.59   68.59
   5   3  -1  265.17   20.60
   5   3  -1  260.17   19.40
   5   3  -1  244.48   25.20
   5   3  -1  269.67   21.60
   5   3  -1  236.78   33.10
   5   3  -1  223.18   23.40
   5   3  -1  255.77   33.80
  -5  -3   1  268.17   21.50
  -5  -3   1  291.37   35.20
  -5  -3   1  264.37   32.90
  -5  -3   1  286.77   24.40
   4   3  -1  669.93   47.80
   4   3  -1  652.13   55.89
   4   3  -1  681.83   48.00
   4   3  -1  614.54   56.09
   4   3  -1  664.93   48.90
   4   3  -1  664.73   58.89
   4   3  -1  689.03   51.79
   4   3  -1  652.73   50.59
  -4  -3   1  699.93   48.10
  -4  -3   1  671.83   49.90
  -4  -3   1  577.54   62.89
  -4  -3   1  631.94   60.19
  -4  -3   1  596.84   59.09
  -4  -3   1  674.03   54.99
   3   3  -1   14.00    6.20
   3   3  -1   12.30    2.20
   3   3  -1   16.90    8.30
   3   3  -1    8.70    2.90
   3   3  -1   12.20    9.90
   3   3  -1    1.30    4.70
   3   3  -1   -7.10   29.80
   3   3  -1   10.00    2.30
   3   3  -1   21.90    8.80
  -3  -3   1   31.50    8.50
  -3  -3   1   15.30    5.40
  -3  -3   1    5.10    8.80
  -3  -3   1    7.60    2.70
  -3  -3   1   70.19   30.40
  -3  -3   1   16.10    9.60
  -3  -3   1   14.10    2.70
   2   3  -1   -2.30    5.00
   2   3  -1    5.40    3.70
   2   3  -1    4.70    5.20
   2   3  -1   -2.60   25.50
   2   3  -1    6.80    5.50
   2   3  -1    7.20    4.60
   2   3  -1    3.00    2.00
   2   3  -1    4.20    1.50
   2   3  -1    3.70    1.50
  -2  -3   1    0.90    3.70
  -2  -3   1   13.40    6.00
  -2  -3   1    2.00    1.70
  -2  -3   1  -31.00   27.90
  -2  -3   1   -1.00    5.10
  -2  -3   1    0.80    1.30
  -2  -3   1   -2.80    4.90
   1   3  -1  786.02   63.49
   1   3  -1  813.12   63.39
   1   3  -1  867.01   62.09
   1   3  -1  823.22   64.19
   1   3  -1  894.71   62.49
  -1  -3   1  794.52   63.39
  -1  -3   1  864.41   64.19
  -1  -3   1  854.31   63.99
  -1  -3   1  921.81   61.99
  -1  -3   1  833.72   69.89
  -1  -3   1  855.51   62.59
  -1  -3   1  905.21   61.79
   0   3  -1 4986.00  367.06
   0   3  -1 5159.68  366.76
   0   3  -1 4966.90  365.96
   0   3  -1 4728.33  366.76
   0   3  -1 5019.80  367.46
   0   3  -1 5226.48  367.26
   0   3  -1 5686.93  367.46
   0  -3   1 5285.07  366.56
   0  -3   1 5279.57  367.46
   0  -3   1 4996.60  366.86
   0  -3   1 4990.10  367.46
   0  -3   1 5006.30  366.26
   0  -3   1 5402.86  366.96
   0  -3   1 5405.26  367.26
  -1   3  -1 1129.99   85.79
  -1   3  -1 1095.59   85.19
  -1   3  -1 1137.09   85.19
  -1   3  -1 1251.77   85.99
  -1   3  -1 1164.08   85.39
  -1   3  -1 1109.09   86.19
   1  -3   1 1191.58   84.89
   1  -3   1 1127.69   85.09
   1  -3   1 1251.07   86.19
   1  -3   1 1148.89   85.59
   1  -3   1 1368.86   85.79
   1  -3   1 1137.79   85.29
  -2   3  -1  136.29   12.60
  -2   3  -1  137.09   12.70
  -2   3  -1  130.89   13.80
  -2   3  -1  122.79   13.40
  -2   3  -1  112.49   13.40
   2  -3   1  124.09   12.10
   2  -3   1  139.39   10.80
   2  -3   1  157.28   12.70
   2  -3   1  141.99   12.90
   2  -3   1  160.98   13.50
   2  -3   1  138.49   12.30
   2  -3   1  117.79   12.70
   2  -3   1  123.39   15.00
   2  -3   1  134.99   13.90
   2  -3   1  147.49   13.00
  -3   3  -1   29.20    8.60
  -3   3  -1   16.20    5.00
  -3   3  -1   20.10    6.40
  -3   3  -1   19.90    7.30
  -3   3  -1   15.60    7.00
   3  -3   1   17.60    8.00
   3  -3   1   37.70    6.30
   3  -3   1   23.30    7.20
   3  -3   1   25.00    5.90
   3  -3   1   24.00    4.80
   3  -3   1   21.30    8.60
   3  -3   1   13.60    5.00
   3  -3   1   16.40    5.80
   3  -3   1   22.70    6.40
  -4   3  -1  939.61   70.19
  -4   3  -1  865.41   67.09
  -4   3  -1  833.72   65.99
  -4   3  -1  792.92   68.69
   4  -3   1  974.70   66.69
   4  -3   1  775.72   71.59
   4  -3   1  862.01   66.19
   4  -3   1  863.91   66.79
   4  -3   1  900.11   65.09
   4  -3   1  872.11   70.09
   4  -3   1  851.01   69.99
   4  -3   1  892.71   66.39
   4  -3   1  888.31   70.29
  -6   3  -1  350.46   33.10
  -6   3  -1  349.07   36.80
  -6   3  -1  372.56   34.40
   6  -3   1  375.86   40.10
   6  -3   1  348.47   29.20
   6  -3   1  304.97   38.60
   6  -3   1  324.87   38.90
   6  -3   1  374.76   33.30
  -7   3  -1   55.79   15.40
  -7   3  -1   61.79   14.00
  -7   3  -1   65.39   19.70
   7  -3   1   64.79   22.20
   7  -3   1   52.19   21.70
   7  -3   1   53.49   20.20
   7  -3   1   38.80   10.30
  -8   3  -1   45.90   15.10
  -8   3  -1   29.60   22.50
  -8   3  -1   60.19   20.30
   8  -3   1   80.49   27.40
   8  -3   1   71.99   26.30
   8  -3   1   49.99   24.70
   8  -3   1   78.09   16.70
  -9   3  -1  -22.70   18.70
  -9   3  -1   -4.50   24.20
   9  -3   1  -14.90   28.70
   9  -3   1    7.70   28.50
   9  -3   1    8.90   27.60
 -10   3  -1   -8.50   23.10
 -10   3  -1   11.20   29.90
  10  -3   1  -15.30   36.60
  10  -3   1   32.60   26.30
  10  -3   1  -32.10   35.60
  10  -3   1  -39.40   50.09
  10   2  -1   47.60   46.80
  10   2  -1   42.00   40.80
  10   2  -1  -10.00   37.60
 -10  -2   1  -31.00   22.00
 -10  -2   1  -19.00   45.10
   9   2  -1   55.99   34.90
   9   2  -1  -21.80  118.99
   9   2  -1   86.79   38.90
  -9  -2   1   49.20   20.10
  -9  -2   1   12.50   39.20
   8   2  -1  137.19   98.39
   8   2  -1   -8.00   27.30
   8   2  -1   89.69   26.90
  -8  -2   1   16.10   27.90
  -8  -2   1    0.00   13.90
  -8  -2   1    9.40   13.50
   7   2  -1   11.00   19.20
   7   2  -1   -9.00   19.60
  -7  -2   1  -32.20   24.00
  -7  -2   1   14.60   14.10
   6   2  -1  653.33   47.50
   6   2  -1  636.74   51.19
   6   2  -1  720.13   49.40
   6   2  -1  670.53   52.49
   6   2  -1  588.14   62.39
   6   2  -1  643.54   60.69
   6   2  -1  601.94  117.59
  -6  -2   1  642.54   53.09
  -6  -2   1  704.73   52.49
  -6  -2   1  634.44   65.39
   5   2  -1  691.23   53.69
   5   2  -1  668.33   52.49
   5   2  -1  702.13   49.60
   5   2  -1  681.53   48.60
   5   2  -1  663.63   59.29
   5   2  -1  617.94   62.19
   5   2  -1  634.14   51.19
  -5  -2   1  706.33   51.79
  -5  -2   1  711.23   64.29
  -5  -2   1  699.83   58.79
  -5  -2   1  710.53   61.99
  -5  -2   1  582.34   52.69
   4   2  -1  497.85   38.40
   4   2  -1  478.95   39.10
   4   2  -1  499.85   35.50
   4   2  -1  422.86   48.00
   4   2  -1  468.75   44.00
   4   2  -1  512.35   37.30
   4   2  -1  493.65   35.90
   4   2  -1  441.56   43.30
   4   2  -1  458.65   37.40
  -4  -2   1  512.55   37.60
  -4  -2   1  498.55   38.00
  -4  -2   1  517.05   50.19
  -4  -2   1  439.86   46.60
  -4  -2   1  534.15   43.40
   3   2  -1   84.59    6.80
   3   2  -1   78.09    6.70
   3   2  -1   76.99    8.40
   3   2  -1   78.89   13.90
   3   2  -1   92.39   13.20
   3   2  -1   89.29   13.20
   3   2  -1   80.99    9.20
   3   2  -1   74.29    9.80
  -3  -2   1   87.49   14.00
  -3  -2   1   71.79   16.00
  -3  -2   1   88.99    8.00
  -3  -2   1   86.69    8.20
  -3  -2   1   70.99   11.70
  -3  -2   1   76.29    7.20
   2   2  -1    4.20    4.80
   2   2  -1    4.30    1.30
   2   2  -1    7.10    1.20
   2   2  -1    4.50    4.20
   2   2  -1    5.00    2.00
   2   2  -1    1.90    3.20
   2   2  -1  -19.90   17.80
   2   2  -1    4.90    4.90
   2   2  -1    8.50    5.90
  -2  -2   1  -21.10   21.50
  -2  -2   1    3.10    5.00
  -2  -2   1    3.80    5.20
  -2  -2   1    5.20    1.70
  -2  -2   1    1.90    3.00
  -2  -2   1   12.10    5.50
  -2  -2   1    5.30    1.70
   1   2  -1   96.99   10.70
   1   2  -1   99.39   10.70
   1   2  -1  130.29    9.70
   1   2  -1  110.39    9.00
   1   2  -1  111.69   10.90
  -1  -2   1  123.39    9.70
  -1  -2   1  112.09   10.90
  -1  -2   1  116.29   11.00
  -1  -2   1   84.49   10.10
  -1  -2   1  116.79    8.60
  -1  -2   1  116.89    8.90
  -1  -2   1  108.29   10.80
   0   2  -1  542.95   47.70
   0   2  -1  644.54   47.50
   0   2  -1  660.73   47.80
   0   2  -1  683.73   48.10
   0   2  -1  684.43   47.10
   0   2  -1  655.23   47.70
   0   2  -1  653.83   47.30
   0  -2   1  631.54   47.20
   0  -2   1  702.63   48.10
   0  -2   1  625.64   47.50
   0  -2   1  739.13   48.20
  -1   2  -1  441.26   33.00
  -1   2  -1  446.56   33.50
  -1   2  -1  432.56   33.60
  -1   2  -1  433.56   33.20
  -1   2  -1  474.25   33.20
  -1   2  -1  376.66   33.40
   1  -2   1  432.16   33.40
   1  -2   1  422.96   32.80
   1  -2   1  451.15   33.00
   1  -2   1  449.76   33.00
   1  -2   1  469.55   33.50
   1  -2   1  485.35   33.40
  -2   2  -1  770.82   66.89
  -2   2  -1  894.81   66.89
  -2   2  -1  946.21   65.29
  -2   2  -1  772.82   66.99
  -2   2  -1  927.81   65.99
  -2   2  -1  929.41   65.89
   2  -2   1  929.41   65.39
   2  -2   1  907.01   66.39
   2  -2   1  883.81   68.49
   2  -2   1  955.20   65.49
   2  -2   1  945.21   65.89
   2  -2   1  959.00   67.99
   2  -2   1  823.82   66.99
   2  -2   1  852.11   66.99
   2  -2   1  905.11   65.79
  -3   2  -1   48.90   12.30
  -3   2  -1   48.00    7.70
  -3   2  -1   38.20    8.00
  -3   2  -1   50.39    6.80
  -3   2  -1   44.60    7.80
  -3   2  -1   38.60    9.60
   3  -2   1   46.20    7.70
   3  -2   1   43.00    6.80
   3  -2   1   66.19   10.80
   3  -2   1   49.20    7.80
   3  -2   1   44.90   10.20
   3  -2   1   53.79    9.80
   3  -2   1   52.49    7.50
   3  -2   1   45.50    9.40
   3  -2   1   49.00    6.70
  -4   2  -1  151.48   18.90
  -4   2  -1  127.59   17.40
  -4   2  -1  126.89   16.70
  -4   2  -1  123.59   23.00
  -4   2  -1  121.09   13.80
  -4   2  -1  146.69   15.50
   4  -2   1  155.78   22.30
   4  -2   1  167.98   14.60
   4  -2   1   90.39   18.70
   4  -2   1  108.59   14.80
   4  -2   1  120.09   20.80
   4  -2   1  119.99   19.90
   4  -2   1  159.08   12.90
   4  -2   1  151.78   14.80
   4  -2   1  143.19   15.80
  -5   2  -1    3.10    7.70
  -5   2  -1    5.60   11.70
  -5   2  -1   -5.20    6.00
  -5   2  -1    1.90   12.90
   5  -2   1   16.30    7.40
   5  -2   1   -0.30   18.20
   5  -2   1   -7.10    9.50
   5  -2   1   23.90   31.70
   5  -2   1    6.30    5.80
   5  -2   1   12.90   14.60
   5  -2   1    5.70   11.60
   5  -2   1   -1.70    7.90
   5  -2   1    0.40    4.90
  -6   2  -1   10.10   13.10
   6  -2   1    6.80   13.50
   6  -2   1   -6.90   15.90
   6  -2   1   -9.20   18.30
  -7   2  -1   54.89   12.40
  -7   2  -1   52.59   15.80
  -7   2  -1   67.09   19.90
  -7   2  -1   34.80   22.60
   7  -2   1   36.50   20.00
   7  -2   1   23.70   20.80
   7  -2   1   60.89    9.40
   7  -2   1   56.69   21.50
   7  -2   1   88.79   18.10
   7  -2   1   67.59    9.30
  -8   2  -1   25.70   19.60
  -8   2  -1   19.40   17.50
   8  -2   1   26.90    8.70
   8  -2   1   41.70   25.70
   8  -2   1   39.40   23.90
   8  -2   1   51.99   22.00
  -9   2  -1   -0.90   24.10
  -9   2  -1   55.49   21.40
   9  -2   1   24.10   29.70
   9  -2   1   -1.50   31.50
   9  -2   1   31.00   30.50
 -10   2  -1    7.90   28.50
 -10   2  -1    1.00   21.90
  10  -2   1   32.20   42.30
  10  -2   1   74.99   39.90
  10  -2   1   50.69   37.30
  10   1  -1   70.49   39.00
  10   1  -1  101.29   43.20
  10   1  -1   32.40   46.10
 -10  -1   1   96.89   24.90
 -10  -1   1   60.49   52.99
   9   1  -1  157.48  110.59
   9   1  -1   11.00   18.90
   9   1  -1    7.20   33.50
   9   1  -1  -15.30   33.10
   9   1  -1   29.00   32.60
  -9  -1   1  -10.60   35.90
  -9  -1   1  -19.60   16.40
  -9  -1   1  -10.40   16.70
   8   1  -1   10.30   24.80
   8   1  -1   -1.80   90.19
   8   1  -1   18.10   25.30
  -8  -1   1   59.49   15.50
  -8  -1   1   50.09   16.20
  -8  -1   1   11.50   31.40
   7   1  -1  166.88   14.50
   7   1  -1  167.18   16.70
   7   1  -1  166.98   32.50
   7   1  -1  173.68   13.70
   7   1  -1  -42.60   98.69
   7   1  -1  198.18   32.50
   7   1  -1  151.68   21.20
  -7  -1   1  213.88   39.40
  -7  -1   1  186.58   27.30
  -7  -1   1  200.78   22.60
   6   1  -1  168.98   13.50
   6   1  -1  153.98   18.00
   6   1  -1  169.08   19.80
   6   1  -1  166.08   15.30
   6   1  -1  227.88   31.70
   6   1  -1  159.78   29.70
  -6  -1   1   80.99   61.29
  -6  -1   1  183.68   33.00
  -6  -1   1  174.48   20.10
  -6  -1   1  171.68   22.10
   5   1  -1 1087.09   80.99
   5   1  -1 1105.39   83.19
   5   1  -1 1073.39   80.39
   5   1  -1 1161.68   82.79
   5   1  -1 1120.39   90.49
   5   1  -1 1163.58   83.89
   5   1  -1  931.91   90.49
   5   1  -1 1162.18   85.09
  -5  -1   1 1166.88   84.49
  -5  -1   1 1143.49   83.99
  -5  -1   1 1070.89   91.59
  -5  -1   1 1153.18   94.09
   4   1  -1   19.70   15.00
   4   1  -1   19.60    3.30
   4   1  -1   26.50   12.20
   4   1  -1    7.50   10.70
   4   1  -1   37.60    6.90
   4   1  -1   22.50    6.40
   4   1  -1   30.50    5.90
   4   1  -1   18.40   10.40
   4   1  -1   -8.70   30.40
   4   1  -1   28.40    5.40
   4   1  -1   21.90    3.60
  -4  -1   1   16.40   15.40
  -4  -1   1  -11.40   35.30
  -4  -1   1   22.10    5.80
  -4  -1   1   10.60    9.50
  -4  -1   1   26.50   14.90
  -4  -1   1   18.80    6.00
   3   1  -1  280.77   22.50
   3   1  -1  276.17   20.80
   3   1  -1  286.57   26.30
   3   1  -1  272.47   20.80
   3   1  -1  303.97   22.00
   3   1  -1  267.37   23.00
   3   1  -1  244.18   25.70
   3   1  -1  250.37   25.70
   3   1  -1  266.67   22.60
  -3  -1   1  266.57   27.00
  -3  -1   1  292.57   25.00
  -3  -1   1  299.77   28.30
  -3  -1   1  282.27   22.60
  -3  -1   1  279.87   22.00
   2   1  -1   30.60    6.70
   2   1  -1   36.20    5.10
   2   1  -1   28.70    2.70
   2   1  -1   28.70    6.90
   2   1  -1   25.50    3.10
   2   1  -1   35.30    5.10
   2   1  -1   22.00    6.00
   2   1  -1   30.60    4.60
   2   1  -1   24.30    3.70
   2   1  -1   -1.90   14.90
  -2  -1   1   27.80    3.70
  -2  -1   1   27.90    7.10
  -2  -1   1   26.50    3.30
  -2  -1   1   30.10    4.10
  -2  -1   1   43.20    7.30
  -2  -1   1   -8.20   16.10
  -2  -1   1   14.80    5.00
   1   1  -1 1002.00   74.59
   1   1  -1 1063.19   76.59
   1   1  -1 1106.09   75.19
   1   1  -1 1067.39   74.69
  -1  -1   1 1063.39   75.19
  -1  -1   1 1024.60   74.59
  -1  -1   1 1021.60   76.79
  -1  -1   1 1014.10   76.59
   0   1  -1   -0.30    0.70
  -1   1  -1  332.77   23.70
  -1   1  -1  295.47   23.60
  -1   1  -1  319.57   24.20
  -1   1  -1  319.17   23.80
  -1   1  -1  301.07   23.50
   1  -1   1  326.17   23.60
   1  -1   1  331.77   23.60
   1  -1   1  338.67   24.00
   1  -1   1  285.97   24.50
   1  -1   1  335.97   23.50
   1  -1   1  296.17   24.50
  -2   1  -1  352.86   31.00
  -2   1  -1  400.66   31.40
  -2   1  -1  403.76   30.70
  -2   1  -1  398.06   32.90
  -2   1  -1  414.76   30.30
  -2   1  -1  332.07   32.20
   2  -1   1  358.36   31.90
   2  -1   1  413.66   31.30
   2  -1   1  444.46   34.10
   2  -1   1  412.56   29.90
   2  -1   1  429.66   33.50
   2  -1   1  383.46   32.70
   2  -1   1  442.16   31.10
   2  -1   1  443.36   30.80
  -3   1  -1   39.70    7.80
  -3   1  -1   55.69    8.60
  -3   1  -1   35.70    8.70
  -3   1  -1   43.10    6.50
  -3   1  -1   34.90    6.80
  -3   1  -1   51.39   10.60
   3  -1   1   45.00    8.00
   3  -1   1   40.00    8.70
   3  -1   1   30.30    8.00
   3  -1   1   52.39    7.00
   3  -1   1   43.00    6.70
   3  -1   1   69.59   11.90
   3  -1   1   47.30    5.60
   3  -1   1   47.80    6.90
   3  -1   1   49.40    9.70
  -4   1  -1 1780.62  129.89
  -4   1  -1 1501.35  132.19
  -4   1  -1 1841.52  135.79
  -4   1  -1 1876.71  130.49
  -4   1  -1 1786.12  127.79
   4  -1   1 1728.23  127.19
   4  -1   1 1765.52  128.29
   4  -1   1 1702.43  127.89
   4  -1   1 1725.53  130.49
   4  -1   1 1585.24  133.29
   4  -1   1 1776.82  133.59
   4  -1   1 1950.10  128.19
   4  -1   1 1746.23  134.29
   4  -1   1 1773.62  126.29
  -5   1  -1  133.79   17.40
  -5   1  -1  130.09   13.70
  -5   1  -1  100.99   19.30
  -5   1  -1  151.98   26.10
  -5   1  -1  123.09   16.00
   5  -1   1  114.49   14.10
   5  -1   1  111.79   11.10
   5  -1   1   88.99   22.70
   5  -1   1  108.69   21.00
   5  -1   1  117.19   13.70
   5  -1   1  117.89   20.30
   5  -1   1  103.59   12.00
  -6   1  -1   96.39   16.60
  -6   1  -1   90.89   14.20
  -6   1  -1  142.29   19.60
  -6   1  -1  109.09   20.00
  -6   1  -1   99.09   23.70
   6  -1   1   56.89   45.30
   6  -1   1   84.79   12.80
   6  -1   1  116.99   15.40
   6  -1   1   94.09   21.90
   6  -1   1   91.69   14.80
   6  -1   1  105.29   10.60
   6  -1   1  106.89   23.30
   6  -1   1   78.09   10.40
   6  -1   1   81.59   24.30
  -7   1  -1   90.89   19.50
  -7   1  -1   60.49   26.20
  -7   1  -1   70.19   16.00
   7  -1   1   34.70   14.20
   7  -1   1   97.79   54.29
   7  -1   1   38.70   20.80
   7  -1   1   71.19    9.50
   7  -1   1   75.39   23.80
   7  -1   1   69.89    9.50
   7  -1   1   74.79   24.40
  -8   1  -1  -12.20   30.20
  -8   1  -1   20.80   15.20
  -8   1  -1   30.30   18.20
   8  -1   1  -32.00   23.30
   8  -1   1   -1.60   23.50
   8  -1   1   34.00   69.59
   8  -1   1    7.40    5.40
   8  -1   1   39.80   23.70
  -9   1  -1   43.40   22.60
  -9   1  -1   79.79   22.00
  -9   1  -1   10.00   35.50
   9  -1   1   16.10   27.40
   9  -1   1   26.10   32.80
   9  -1   1   46.30   35.20
 -10   1  -1  137.69   26.10
 -10   1  -1   47.90   28.80
  10  -1   1   50.29   41.50
  10  -1   1  104.29   44.70
  10  -1   1   17.80   42.20
  10   0  -1  -56.29   44.20
  10   0  -1  -11.20   39.80
  10   0  -1    1.10   38.10
 -10   0   1  -39.90   22.20
 -10   0   1   47.80   47.70
 -10   0   1    0.00   22.70
   9   0  -1  -42.70   31.40
   9   0  -1  -40.40   31.60
   9   0  -1   -0.40   16.50
   9   0  -1  -23.10   33.60
   9   0  -1   30.30  108.49
  -9   0   1   -1.80   18.20
  -9   0   1   31.50   17.80
  -9   0   1   -0.90   38.70
   8   0  -1  -20.80   15.80
   8   0  -1  -55.69   24.90
   8   0  -1   99.39  111.59
   8   0  -1  -20.00   24.70
   8   0  -1    0.90    4.60
   8   0  -1    1.60   20.90
  -8   0   1  -14.30   29.60
  -8   0   1  -10.00   14.80
  -8   0   1   17.90   15.40
   7   0  -1    3.40   22.70
  -7   0   1   -7.90   23.60
   6   0  -1    8.40   16.70
   6   0  -1   12.40   16.00
   6   0  -1   13.00    9.70
  -6   0   1   -5.90   17.60
  -6   0   1    2.40   14.20
   4   0  -1    4.80    5.60
   4   0  -1  -10.50    9.90
   4   0  -1    2.30    3.90
   4   0  -1    1.70   27.00
   4   0  -1   -0.30   11.00
   4   0  -1    2.60    5.20
   4   0  -1    3.10    2.80
   4   0  -1   -6.70    9.90
   4   0  -1    2.60    8.70
  -4   0   1    4.40    5.60
  -4   0   1    1.10    5.00
  -4   0   1    0.80   12.70
  -4   0   1  -11.20    4.30
  -4   0   1    8.90   11.00
   3   0  -1    7.50    4.20
   3   0  -1    3.10    6.40
  -3   0   1   -0.30    6.70
   2   0  -1   -4.50    2.80
   2   0  -1    8.00    5.10
   2   0  -1    0.90    2.00
   2   0  -1   -0.40    2.40
   2   0  -1    1.20    3.40
   2   0  -1    1.70    1.60
   2   0  -1   -6.40   11.90
   2   0  -1   -7.30    4.50
  -2   0   1    2.80    3.80
  -2   0   1   -4.50    3.90
  -2   0   1   -0.70    2.60
  -2   0   1  -21.30   20.50
  -2   0   1    2.30    1.80
  -2   0   1    1.90    2.20
   1   0  -1    0.30    1.10
   1   0  -1    4.10    2.40
   1   0  -1   -1.30    1.80
   1   0  -1   -0.10    1.50
   1   0  -1    3.80   12.10
   1   0  -1    1.40    1.40
   1   0  -1    0.10    0.90
   1   0  -1   -0.60    1.10
  -1   0   1    0.40    1.50
  -1   0   1   -0.90    1.40
  -1   0   1    0.20    1.00
  -1   0   1   -8.70   11.80
  -1   0   1    0.60    0.90
  -1   0   1   -0.70    2.10
  -1   0   1   -0.90    2.20
  -1   0  -1    0.70    0.80
  -1   0  -1    0.10    2.20
  -1   0  -1    1.30    2.10
  -1   0  -1    0.80    2.20
  -1   0  -1   -1.80    1.20
  -1   0  -1    0.20    1.00
  -1   0  -1    2.90    6.00
  -1   0  -1    0.60    1.10
  -1   0  -1    1.20    0.70
   1   0   1    0.30    2.40
   1   0   1   -2.20    1.00
   1   0   1    0.50    0.60
   1   0   1   -1.00    1.80
   1   0   1    0.20    0.80
   1   0   1    0.30    2.10
   1   0   1   -3.70    7.80
   1   0   1    0.10    1.10
  -2   0  -1    0.60    2.30
  -2   0  -1    0.90    4.40
  -2   0  -1    0.70    1.70
  -2   0  -1   -1.50    5.00
  -2   0  -1    2.80    2.30
  -2   0  -1    3.10   10.10
  -2   0  -1    2.90    3.90
   2   0   1   -3.20    1.20
   2   0   1    4.20    2.30
   2   0   1   -4.70    4.80
   2   0   1    1.00    2.20
   2   0   1    0.70    4.20
   2   0   1   27.10   14.20
   2   0   1   -0.30    3.90
   2   0   1   -2.30    1.80
   2   0   1    3.00    5.20
   2   0   1   -1.90    1.80
  -3   0  -1   -1.20    6.20
  -3   0  -1    0.60    7.90
  -3   0  -1    4.00   20.00
  -3   0  -1   -2.60    2.50
  -3   0  -1    2.50    6.80
  -3   0  -1    3.10    3.50
  -3   0  -1   -0.90    3.60
   3   0   1    0.40    1.70
   3   0   1   -2.50    2.90
   3   0   1    4.10    3.40
   3   0   1    1.20    7.40
   3   0   1   24.90    7.90
   3   0   1   -0.90    5.40
   3   0   1   -3.10    3.20
   3   0   1   12.10    7.00
  -5   0  -1  -15.80   11.50
  -5   0  -1   26.10   16.90
  -5   0  -1   -8.80    7.40
  -5   0  -1   -9.60    7.50
   5   0   1   -0.60    5.60
   5   0   1    8.40    7.90
   5   0   1  -13.70    6.20
   5   0   1   -0.10    3.00
   5   0   1   13.10   15.80
   5   0   1    5.40   13.60
   5   0   1   -3.80    4.30
   5   0   1   -1.30    2.90
  -6   0  -1    0.70    9.50
  -6   0  -1   11.40   14.70
   6   0   1  110.29   49.99
   6   0   1  -15.20    8.20
   6   0   1    6.20    8.10
   6   0   1   21.30   15.40
   6   0   1    0.30    5.90
   6   0   1    3.50    3.40
   6   0   1  -10.40   14.00
   6   0   1   -8.90    3.40
  -7   0  -1   22.80   21.90
  -7   0  -1   -6.60   13.70
  -7   0  -1    4.30   11.40
   7   0   1    2.20    3.30
   7   0   1   -9.20   17.90
   7   0   1   10.50    9.30
   7   0   1   -3.70   17.10
   7   0   1    4.80    3.20
   7   0   1    9.40   11.80
   7   0   1   18.80   20.10
  -8   0  -1   15.30   32.60
  -8   0  -1   14.50   16.50
   8   0   1    1.50   23.90
   8   0   1   -4.50   22.40
   8   0   1   15.20   23.20
   8   0   1  138.59   79.29
  -9   0  -1    3.50   19.40
  -9   0  -1   45.80   20.70
  -9   0  -1   18.40   40.80
   9   0   1   47.50   31.80
   9   0   1  -58.39   31.20
   9   0   1   -1.10   32.20
 -10   0  -1   15.50   25.30
 -10   0  -1  -47.60   22.50
  10   0   1    7.20   45.10
  10   0   1  -34.30   37.80
  10   0   1  -25.00   32.20
  10  -1  -1   39.70   40.90
  10  -1  -1   96.59   44.80
  10  -1  -1  121.39   44.70
 -10   1   1   65.99   27.70
 -10   1   1  125.29   51.59
 -10   1   1   97.19   24.50
   9  -1  -1  -27.30   30.00
   9  -1  -1    1.00  111.19
   9  -1  -1   76.49   30.80
   9  -1  -1   43.20   17.10
   9  -1  -1   22.60   27.90
  -9   1   1   12.20   19.30
  -9   1   1   11.70   39.10
  -9   1   1    8.50   18.40
   8  -1  -1   42.30    8.10
   8  -1  -1   45.80   24.40
   8  -1  -1   87.29  113.99
   8  -1  -1   -0.30   24.20
   8  -1  -1   61.09   26.70
  -8   1   1   24.90   17.60
  -8   1   1   65.69   28.20
  -8   1   1   56.69   15.50
   7  -1  -1  151.68   16.30
   7  -1  -1  -48.60   94.49
   7  -1  -1  123.09   25.00
   7  -1  -1  134.89   17.50
   7  -1  -1  161.78   15.50
   7  -1  -1  157.78   29.90
   7  -1  -1  132.09   30.30
  -7   1   1  165.48   22.20
  -7   1   1  190.48   39.00
  -7   1   1  170.88   25.30
   6  -1  -1  187.78   20.70
   6  -1  -1  181.68   22.30
   6  -1  -1  166.98   29.00
   6  -1  -1  162.28   16.70
   6  -1  -1  114.89   24.40
   6  -1  -1  170.68   26.90
   6  -1  -1  183.78   16.10
  -6   1   1  171.08   25.20
  -6   1   1  207.88   21.80
  -6   1   1  166.08   22.50
  -6   1   1  190.98   32.90
   5  -1  -1 1061.79   82.69
   5  -1  -1 1138.29   83.49
   5  -1  -1 1109.99   81.09
   5  -1  -1 1085.89   83.79
   5  -1  -1 1123.19   88.79
   5  -1  -1 1001.10   90.79
  -5   1   1 1143.39   90.69
  -5   1   1 1133.19   83.89
  -5   1   1 1104.29   83.89
  -5   1   1 1147.59   91.69
   4  -1  -1   24.70   11.20
   4  -1  -1   16.10    9.50
   4  -1  -1   20.70    4.50
   4  -1  -1   13.70    5.30
   4  -1  -1   25.50    7.20
   4  -1  -1   16.00    6.00
   4  -1  -1   29.40   10.00
   4  -1  -1   23.30    8.00
  -4   1   1   17.50    5.90
  -4   1   1   11.60   12.30
  -4   1   1   26.90   13.40
  -4   1   1   34.40    8.30
  -4   1   1   20.10    7.60
   3  -1  -1  267.67   22.00
   3  -1  -1  271.17   23.20
   3  -1  -1  292.07   22.70
   3  -1  -1  308.87   24.10
   3  -1  -1  233.18   24.80
   3  -1  -1  247.28   26.20
   3  -1  -1  238.98   25.30
  -3   1   1  275.17   25.90
  -3   1   1  262.57   26.80
  -3   1   1  275.37   22.30
  -3   1   1  297.17   23.90
  -3   1   1  280.07   22.80
   2  -1  -1   28.90    4.50
   2  -1  -1   31.80    6.60
   2  -1  -1   27.30    5.80
   2  -1  -1   36.80    7.80
   2  -1  -1   27.70    5.30
   2  -1  -1   33.50    5.30
   2  -1  -1   19.40    4.40
  -2   1   1   30.10    6.40
  -2   1   1   39.10    6.10
  -2   1   1   33.80    5.30
  -2   1   1   25.30    4.20
  -2   1   1   38.10    7.40
   1  -1  -1 1026.40   74.29
   1  -1  -1 1077.19   74.69
   1  -1  -1 1020.00   73.09
   1  -1  -1  930.31   74.19
   1  -1  -1 1046.40   73.99
   1  -1  -1 1064.29   73.59
   1  -1  -1 1077.19   73.79
   1  -1  -1  900.51   73.49
  -1   1   1 1040.90   73.59
  -1   1   1  991.40   74.39
  -1   1   1 1014.90   74.59
  -1   1   1 1046.40   73.99
  -1   1   1 1037.20   74.29
   0   1   1    1.40    1.30
  -1  -1  -1  291.47   25.90
  -1  -1  -1  320.57   24.00
  -1  -1  -1  324.17   22.20
  -1  -1  -1  317.07   23.30
   1   1   1  264.47   24.10
   1   1   1  260.17   23.50
   1   1   1  317.37   23.90
   1   1   1  286.47   22.10
  -2  -1  -1  371.56   34.40
  -2  -1  -1  431.66   31.10
  -2  -1  -1  423.56   30.80
  -2  -1  -1  374.36   33.90
  -2  -1  -1  406.76   31.30
  -2  -1  -1  420.76   33.80
   2   1   1  427.66   34.50
   2   1   1  433.86   32.70
   2   1   1  349.47   33.80
   2   1   1  426.56   33.90
   2   1   1  445.86   34.80
   2   1   1  436.76   30.70
   2   1   1  429.76   30.80
  -3  -1  -1   59.69    9.90
  -3  -1  -1   51.79   11.50
  -3  -1  -1   16.80   20.80
  -3  -1  -1   39.40    6.00
  -3  -1  -1   43.10    6.40
   3   1   1   45.10    9.30
   3   1   1   52.79    5.50
   3   1   1   37.20    5.60
   3   1   1   29.00    9.70
   3   1   1   60.69   11.30
   3   1   1   41.50    6.00
   3   1   1   49.30    6.10
   3   1   1   42.30    7.60
   3   1   1   58.79   13.70
  -4  -1  -1 1703.63  135.39
  -4  -1  -1 1791.82  128.09
  -4  -1  -1 1725.23  127.89
  -4  -1  -1 1927.61  131.89
   4   1   1 1688.53  133.89
   4   1   1 1845.92  134.29
   4   1   1 1565.04  134.19
   4   1   1 1707.43  126.99
   4   1   1 1655.33  131.59
   4   1   1 1768.52  126.79
   4   1   1 1779.42  126.29
   4   1   1 1648.24  129.29
   4   1   1 1900.01  127.09
  -5  -1  -1  115.89   16.10
  -5  -1  -1  166.18   21.70
  -5  -1  -1  122.19   14.90
  -5  -1  -1  108.89   22.60
   5   1   1  109.49   12.50
   5   1   1  105.09   11.90
   5   1   1  113.59   23.20
   5   1   1  112.59   17.90
   5   1   1  105.69   11.10
   5   1   1  105.09   13.20
   5   1   1   80.49   20.70
  -6  -1  -1  105.79   17.10
  -6  -1  -1  176.28   56.29
  -6  -1  -1  118.89   16.80
  -6  -1  -1   80.59   22.00
   6   1   1   92.39   24.20
   6   1   1   79.49   21.00
   6   1   1   89.79   12.00
   6   1   1  101.89   14.30
   6   1   1   95.19   11.50
   6   1   1   27.50   54.49
  -7  -1  -1   65.89   15.00
  -7  -1  -1   47.30   17.10
  -7  -1  -1   71.79   28.40
   7   1   1   48.80   21.00
   7   1   1   60.99   12.80
   7   1   1   48.10    9.80
   7   1   1   17.30   72.89
   7   1   1   55.79   24.50
  -8  -1  -1    5.00   30.80
  -8  -1  -1   29.90   16.10
   8   1   1   53.69  109.49
   8   1   1  -27.90   24.30
   8   1   1   -4.70   22.10
   8   1   1   27.30   27.50
  -9  -1  -1   -8.20   18.50
  -9  -1  -1   77.99   22.50
  -9  -1  -1   74.09   40.60
   9   1   1  -13.70  182.68
   9   1   1   -0.20   32.50
   9   1   1  -19.50   33.80
   9   1   1   89.69   35.70
 -10  -1  -1   91.29   59.49
 -10  -1  -1   38.90   25.80
  10   1   1  108.89   39.10
  10   1   1   98.59   40.50
  10   1   1   79.19   48.30
  10  -2  -1  -61.79   38.10
  10  -2  -1   12.80   24.30
  10  -2  -1   25.90   40.60
  10  -2  -1   -5.00   40.20
 -10   2   1  -26.60   22.00
 -10   2   1  -18.10   27.20
   9  -2  -1   67.29   34.80
   9  -2  -1   -8.50   32.10
   9  -2  -1   77.39   32.10
   9  -2  -1   71.19   20.30
  -9   2   1   26.30   23.20
  -9   2   1   26.20   19.80
  -9   2   1   50.19   39.80
   8  -2  -1  104.69  119.99
   8  -2  -1   10.40   10.50
   8  -2  -1  -15.10   23.30
   8  -2  -1   16.70   24.60
   8  -2  -1  -14.10   22.10
  -8   2   1   13.50   26.00
  -8   2   1   14.20   16.30
  -8   2   1    2.30   17.80
   7  -2  -1   62.49   83.49
   7  -2  -1    1.70    8.30
   7  -2  -1   20.10   19.80
   7  -2  -1   -2.30   18.00
   7  -2  -1   22.70   19.00
   7  -2  -1   -2.40    9.00
  -7   2   1    7.30   11.20
  -7   2   1  -17.80   10.50
  -7   2   1  -11.80   22.30
  -7   2   1   -0.30   13.50
   6  -2  -1  685.53   61.29
   6  -2  -1  648.64   50.79
   6  -2  -1  671.63   54.49
   6  -2  -1  577.44   60.59
   6  -2  -1  667.43   59.19
  -6   2   1  716.93   57.49
  -6   2   1  681.13   54.29
  -6   2   1  640.74   61.69
  -6   2   1  637.44   53.49
   5  -2  -1  621.84   53.29
   5  -2  -1  698.33   56.69
   5  -2  -1  569.24   52.39
   5  -2  -1  683.73   51.29
   5  -2  -1  706.13   53.59
   5  -2  -1  588.44   57.29
   5  -2  -1  698.03   60.09
   5  -2  -1  634.04   61.39
  -5   2   1  696.63   53.59
  -5   2   1  683.03   56.89
  -5   2   1  773.62   62.59
  -5   2   1  723.63   55.09
  -5   2   1  702.03   61.09
   4  -2  -1  444.46   41.40
   4  -2  -1  444.76   38.00
   4  -2  -1  463.05   42.40
   4  -2  -1  508.75   44.40
   4  -2  -1  528.25   41.00
   4  -2  -1  488.75   39.90
   4  -2  -1  503.15   42.10
   4  -2  -1  533.85   39.30
  -4   2   1  434.86   45.60
  -4   2   1  500.85   39.60
  -4   2   1  492.15   45.20
  -4   2   1  520.65   39.60
  -4   2   1  462.95   41.10
   3  -2  -1   66.39   10.80
   3  -2  -1   60.79    9.70
   3  -2  -1   62.69   10.20
   3  -2  -1   86.29   10.00
   3  -2  -1   78.79    9.90
   3  -2  -1   63.69    8.80
   3  -2  -1   63.29   11.10
   3  -2  -1   92.89   14.70
  -3   2   1   90.09    9.40
  -3   2   1   77.39   12.20
  -3   2   1   67.89   11.30
  -3   2   1   78.29    9.50
  -3   2   1   88.69   11.70
   2  -2  -1    6.20    4.60
   2  -2  -1    3.20    2.30
   2  -2  -1   13.80    5.30
   2  -2  -1    2.60    2.90
   2  -2  -1   -1.30    3.70
   2  -2  -1    7.30    3.00
   2  -2  -1    0.60    3.30
   2  -2  -1   -1.20    3.10
  -2   2   1    3.10    3.70
  -2   2   1   -1.00    2.60
  -2   2   1   -1.10    2.60
  -2   2   1    8.10    4.20
  -2   2   1    3.90    3.90
   1  -2  -1  119.49   10.30
   1  -2  -1   95.89    8.80
   1  -2  -1  114.49    9.20
   1  -2  -1  125.69   10.10
   1  -2  -1  106.89    9.50
   1  -2  -1  110.89    9.60
   1  -2  -1  119.19   10.30
   1  -2  -1   99.19    8.70
   1  -2  -1  122.59   10.70
  -1   2   1  115.59    9.80
  -1   2   1  113.99    9.20
  -1   2   1  113.99   10.00
  -1   2   1  114.99    9.70
  -1   2   1  107.19    9.90
  -1   2   1  115.09   10.40
   0  -2  -1  667.33   45.10
   0  -2  -1  659.83   45.10
   0  -2  -1  532.35   44.80
   0  -2  -1  632.74   45.40
   0   2   1  524.95   44.70
   0   2   1  631.24   45.20
   0   2   1  653.03   45.00
   0   2   1  674.43   45.10
   0   2   1  556.94   44.70
  -1  -2  -1  461.35   34.90
  -1  -2  -1  470.25   36.20
  -1  -2  -1  482.35   33.90
  -1  -2  -1  445.16   35.50
   1   2   1  485.25   35.50
   1   2   1  460.45   33.80
   1   2   1  378.66   35.60
   1   2   1  478.95   34.90
   1   2   1  456.65   36.00
  -2  -2  -1  923.91   67.19
  -2  -2  -1  954.00   71.39
  -2  -2  -1  969.50   72.09
  -2  -2  -1  940.71   67.59
  -2  -2  -1  987.90   69.99
   2   2   1  925.31   71.69
   2   2   1  929.41   69.59
   2   2   1  962.60   67.79
   2   2   1  932.71   71.29
   2   2   1  791.02   71.39
   2   2   1  960.70   71.59
  -3  -2  -1   46.00    6.40
  -3  -2  -1   37.60   11.70
  -3  -2  -1   49.70    6.10
  -3  -2  -1   42.00    5.50
  -3  -2  -1   75.09   11.80
  -3  -2  -1    4.20   25.60
   3   2   1   62.59   12.00
   3   2   1   57.69    9.20
   3   2   1   53.39   33.30
   3   2   1   47.90    6.10
   3   2   1   49.40   12.30
   3   2   1   63.09   12.30
   3   2   1   54.19    6.40
   3   2   1   42.50    9.70
  -4  -2  -1  157.98   15.50
  -4  -2  -1  125.69   13.30
  -4  -2  -1  171.48   27.10
  -4  -2  -1  161.38   19.60
   4   2   1  144.59   12.60
   4   2   1  141.59   16.90
   4   2   1  132.59   20.60
   4   2   1  120.59   21.70
   4   2   1  147.29   13.30
   4   2   1  130.89   19.90
   4   2   1  114.89   24.00
  -5  -2  -1   18.90   16.50
  -5  -2  -1   10.60    6.10
  -5  -2  -1    4.80    7.70
  -5  -2  -1   -2.80   16.90
   5   2   1    0.40    5.70
   5   2   1    8.20    4.70
   5   2   1    6.50   12.70
   5   2   1    2.20   51.09
   5   2   1   19.30   13.70
   5   2   1    0.50   10.40
  -6  -2  -1  -19.80   16.30
  -6  -2  -1  -10.10    8.80
  -6  -2  -1   -0.80    7.70
  -6  -2  -1  118.49   59.69
   6   2   1   20.90   19.70
   6   2   1    2.40   16.20
   6   2   1   -0.80    7.80
   6   2   1   -1.40   68.79
   6   2   1  -12.10    5.70
  -7  -2  -1  -85.49   72.99
  -7  -2  -1   72.69   25.30
  -7  -2  -1   54.29   15.10
  -7  -2  -1   31.30   15.60
   7   2   1   58.29   12.30
   7   2   1    8.30  103.79
   7   2   1   46.20   10.00
   7   2   1   32.90   21.80
   7   2   1   49.70   21.40
  -8  -2  -1   59.99   34.20
  -8  -2  -1   29.90   17.20
  -8  -2  -1    7.20   15.10
   8   2   1   45.70   27.10
   8   2   1   34.60   25.70
   8   2   1   42.40  119.39
  -9  -2  -1   23.90   17.30
  -9  -2  -1   39.20   37.80
  -9  -2  -1   28.30   19.20
   9   2   1  155.38  132.69
   9   2   1  -29.10   29.90
   9   2   1   31.80   35.20
   9   2   1   28.50   35.50
 -10  -2  -1  -26.80   47.60
 -10  -2  -1   39.00   23.00
  10   2   1   76.49   39.30
  10   2   1    2.60   44.20
  10   2   1    2.00   38.20
  10  -3  -1    1.10   26.50
  10  -3  -1    6.50   38.80
  10  -3  -1   -3.60   35.00
  10  -3  -1   44.20   24.00
  10  -3  -1  -10.60   40.40
 -10   3   1   13.40   29.40
 -10   3   1   24.90   22.00
   9  -3  -1   85.29   22.10
   9  -3  -1   26.30   19.70
   9  -3  -1   11.80   28.10
   9  -3  -1   95.69   34.00
   9  -3  -1   38.20   31.40
   9  -3  -1   36.70   20.70
  -9   3   1   33.90   21.50
  -9   3   1   63.49   25.20
   8  -3  -1   12.20   22.50
   8  -3  -1   -2.10   23.20
   8  -3  -1   23.10   14.70
   8  -3  -1   15.30   21.20
   8  -3  -1   15.10   14.50
   8  -3  -1  -34.20  120.49
  -8   3   1   12.80   19.10
  -8   3   1   69.79   28.40
  -8   3   1   37.20   16.50
  -8   3   1   41.50   14.30
   7  -3  -1   63.79   20.70
   7  -3  -1   70.79   22.70
   7  -3  -1   63.79   12.70
   7  -3  -1  210.28   90.29
   7  -3  -1   86.19   24.10
   7  -3  -1   67.49   17.00
  -7   3   1   86.59   17.10
  -7   3   1   72.39   16.90
  -7   3   1   78.09   26.00
  -7   3   1   60.59   18.40
   6  -3  -1    2.30   18.30
   6  -3  -1  -49.50   50.39
   6  -3  -1    1.20   10.20
   6  -3  -1    4.20   14.40
   6  -3  -1   15.90   14.80
  -6   3   1   -0.60   12.90
  -6   3   1   16.10   17.50
  -6   3   1  -11.70    9.60
  -6   3   1   10.40    9.10
   5  -3  -1  289.47   27.30
   5  -3  -1  203.38   31.80
   5  -3  -1  249.28   31.00
   5  -3  -1  324.77   26.70
   5  -3  -1  263.17   31.90
   5  -3  -1  227.78   28.00
  -5   3   1  276.17   34.10
  -5   3   1  292.77   26.30
  -5   3   1  267.07   28.30
  -5   3   1  237.38   31.30
  -5   3   1  269.67   27.90
   4  -3  -1  651.93   55.59
   4  -3  -1  662.13   51.59
   4  -3  -1  657.13   53.99
   4  -3  -1  667.73   50.79
   4  -3  -1  626.34   53.19
   4  -3  -1  683.23   50.59
   4  -3  -1  650.83   52.59
   4  -3  -1  670.93   51.19
   4  -3  -1  573.34   53.09
  -4   3   1  683.43   54.69
  -4   3   1  637.04   51.29
  -4   3   1  645.94   55.99
  -4   3   1  674.83   51.99
   3  -3  -1    3.90    4.20
   3  -3  -1   -0.20    5.80
   3  -3  -1   19.60    7.00
   3  -3  -1    6.70    5.40
   3  -3  -1   17.80    5.10
   3  -3  -1    9.40    3.90
   3  -3  -1   10.30    5.10
   3  -3  -1   14.80    5.00
   3  -3  -1   12.60    6.40
  -3   3   1    6.50    5.10
  -3   3   1   23.90    7.90
  -3   3   1    6.70    6.40
  -3   3   1   13.90    7.60
  -3   3   1    9.30    5.10
   2  -3  -1   -4.40    3.50
   2  -3  -1   -5.30    3.60
   2  -3  -1    2.60    2.90
   2  -3  -1    2.50    2.30
   2  -3  -1    5.50    2.80
   2  -3  -1    7.20    4.70
   2  -3  -1    8.00    5.70
   2  -3  -1    7.60    3.40
  -2   3   1    0.70    3.70
  -2   3   1   -3.20    2.20
  -2   3   1    6.10    3.90
  -2   3   1    0.70    4.20
  -2   3   1    2.20    3.10
  -2   3   1    3.90    3.70
   1  -3  -1  869.61   63.49
   1  -3  -1  874.71   63.59
   1  -3  -1  880.41   64.09
   1  -3  -1  866.11   62.49
   1  -3  -1  912.71   62.99
   1  -3  -1  858.91   61.89
   1  -3  -1  882.61   62.19
  -1   3   1  889.11   62.99
  -1   3   1  849.32   63.49
  -1   3   1  836.02   62.39
  -1   3   1  833.22   62.39
  -1   3   1  847.22   63.89
  -1   3   1  764.72   61.79
   0  -3  -1 4358.96  359.46
   0  -3  -1 5263.07  360.26
   0  -3  -1 5134.59  359.66
   0  -3  -1 4917.51  359.46
   0   3   1 5050.99  359.76
   0   3   1 5297.27  359.66
   0   3   1 5404.06  359.76
   0   3   1 4930.51  359.86
   0   3   1 5041.70  359.56
   0   3   1 5026.00  359.36
  -1  -3  -1 1171.28   85.79
  -1  -3  -1 1215.68   83.99
  -1  -3  -1 1183.98   86.29
  -1  -3  -1 1179.78   84.69
  -1  -3  -1 1169.48   87.29
   1   3   1 1174.18   85.99
   1   3   1 1239.78   85.79
   1   3   1 1157.88   87.09
   1   3   1 1214.78   84.69
   1   3   1  975.70   86.49
  -2  -3  -1  131.89   11.60
  -2  -3  -1  139.89   15.20
  -2  -3  -1  163.68   14.60
  -2  -3  -1  136.99   10.90
  -2  -3  -1  158.08   17.00
   2   3   1  122.89   15.90
   2   3   1  106.19   34.90
   2   3   1  138.69   13.50
   2   3   1  134.59   15.30
   2   3   1  143.39   11.70
   2   3   1  127.79   14.70
   2   3   1  124.39   15.50
  -3  -3  -1   19.90    3.20
  -3  -3  -1   16.60    7.50
  -3  -3  -1   28.60    9.70
  -3  -3  -1   17.60    3.20
  -3  -3  -1   17.90    4.50
  -3  -3  -1   32.70   11.40
  -3  -3  -1    7.50   36.50
   3   3   1    7.30    9.30
   3   3   1   25.40    4.20
   3   3   1   17.30   11.70
   3   3   1  -57.29   34.40
   3   3   1   19.20    6.50
   3   3   1    9.40    8.50
   3   3   1    2.50    8.40
  -4  -3  -1  944.31   65.29
  -4  -3  -1  833.52   64.69
  -4  -3  -1  888.31   72.49
  -4  -3  -1  911.31   66.89
  -4  -3  -1  989.70   78.19
   4   3   1  856.31   73.09
   4   3   1  828.52   72.89
   4   3   1  885.01   65.69
   4   3   1  921.51   65.29
   4   3   1  866.21   73.69
   4   3   1  918.21   68.69
   4   3   1  771.52   74.39
  -5  -3  -1   12.00   17.60
  -5  -3  -1   -5.60    5.00
  -5  -3  -1   -5.80    8.20
  -5  -3  -1  -55.49   40.70
   5   3   1   -0.20    4.80
   5   3   1  -17.10   62.49
   5   3   1   12.40   13.70
   5   3   1    0.00    5.70
   5   3   1   14.80   13.60
   5   3   1   10.50   11.40
  -6  -3  -1  378.56   30.20
  -6  -3  -1  358.76   32.30
  -6  -3  -1  349.77   46.90
   6   3   1  376.56   40.70
   6   3   1  334.47   28.80
   6   3   1  367.56   30.40
   6   3   1  303.87   41.80
  -7  -3  -1  129.99   90.09
  -7  -3  -1   94.09   31.20
  -7  -3  -1   57.89   12.00
  -7  -3  -1   61.49   14.10
   7   3   1   55.99   23.10
   7   3   1  111.09  114.09
   7   3   1   60.79   12.30
   7   3   1   52.09   10.60
   7   3   1   96.39   28.30
  -8  -3  -1   66.39   16.60
  -8  -3  -1   72.59   37.40
  -8  -3  -1   61.99   17.10
   8   3   1   95.49   31.30
   8   3   1   54.79   31.60
   8   3   1   90.79  105.79
  -9  -3  -1   43.50   45.40
  -9  -3  -1   -6.10   17.90
   9   3   1   15.80   37.90
   9   3   1   -7.70   32.10
   9   3   1  128.49  132.29
 -10  -3  -1   62.69   24.70
 -10  -3  -1   91.19   56.89
  10   3   1   -6.90   45.00
  10   3   1  -59.99   39.30
  10   3   1  -63.69   38.80
  10  -4  -1   19.40   25.00
  10  -4  -1  -37.40   33.90
  10  -4  -1  -22.60   29.50
  10  -4  -1   47.80   41.40
 -10   4   1  -31.50   29.70
 -10   4   1   27.10   24.20
   9  -4  -1   -2.90   30.20
   9  -4  -1   22.50   30.60
   9  -4  -1   38.50   32.60
   9  -4  -1    2.10   17.80
   9  -4  -1  -16.90   14.60
   9  -4  -1  -26.20   20.90
  -9   4   1  -23.70   23.50
  -9   4   1   36.70   21.90
  -9   4   1    3.90   17.10
   8  -4  -1  114.19   23.30
   8  -4  -1   67.49   24.30
   8  -4  -1  143.99   29.20
   8  -4  -1   17.90  122.59
   8  -4  -1  111.79   20.30
   8  -4  -1   80.29   17.60
   8  -4  -1  109.89   28.70
  -8   4   1   85.89   18.80
  -8   4   1   91.39   20.70
  -8   4   1   64.99   24.50
   7  -4  -1  248.28   29.80
   7  -4  -1  288.47   41.50
   7  -4  -1  321.37   32.00
   7  -4  -1  323.67   39.00
   7  -4  -1  294.87   38.90
   7  -4  -1  298.67   31.00
  -7   4   1  309.37   36.60
  -7   4   1  297.07   31.80
  -7   4   1  276.27   30.30
   6  -4  -1   91.59   58.09
   6  -4  -1    6.60   14.10
   6  -4  -1    5.60    9.10
   6  -4  -1   16.60   15.10
   6  -4  -1   -2.70   15.40
  -6   4   1   24.60   10.20
  -6   4   1   25.30   16.30
  -6   4   1  -17.80   12.90
   5  -4  -1   74.29   17.10
   5  -4  -1  105.19   14.70
   5  -4  -1  114.89   21.10
   5  -4  -1   82.09   14.90
   5  -4  -1  101.89   14.90
   5  -4  -1   82.39   17.80
  -5   4   1   58.79   20.10
  -5   4   1  101.49   16.40
  -5   4   1   91.59   17.30
  -5   4   1   96.49   15.00
  -5   4   1   90.59   20.90
   4  -4  -1  357.26   35.80
   4  -4  -1  394.06   31.40
   4  -4  -1  378.86   33.10
   4  -4  -1  330.27   31.90
   4  -4  -1  357.56   33.10
   4  -4  -1  395.76   33.20
   4  -4  -1  366.76   30.30
   4  -4  -1  325.97   30.20
   4  -4  -1  302.07   30.10
  -4   4   1  375.66   31.90
  -4   4   1  370.66   34.80
  -4   4   1  367.96   36.30
  -4   4   1  409.36   33.60
   3  -4  -1   37.70    7.90
   3  -4  -1   43.20    8.00
   3  -4  -1   40.60    9.40
   3  -4  -1   43.10    7.00
   3  -4  -1   27.40    6.30
   3  -4  -1   21.30    8.40
   3  -4  -1   28.30    6.00
   3  -4  -1   32.00    6.90
  -3   4   1   33.40    8.00
  -3   4   1   32.60    8.40
  -3   4   1   34.30    8.90
  -3   4   1   14.90    6.00
  -3   4   1   33.90   10.70
   2  -4  -1   97.89   12.20
   2  -4  -1  102.49   10.10
   2  -4  -1  112.49    9.80
   2  -4  -1  120.29   11.10
   2  -4  -1   99.59   12.50
   2  -4  -1  134.39   10.60
   2  -4  -1  107.89   10.90
   2  -4  -1  108.99   12.70
   2  -4  -1  111.69    9.20
  -2   4   1   84.39   10.90
  -2   4   1  104.39   11.80
  -2   4   1  106.99   11.30
  -2   4   1  100.69   13.20
  -2   4   1  125.39   10.40
  -2   4   1   96.79   11.40
   1  -4  -1 7592.24  546.85
   1  -4  -1 8230.58  546.85
   1  -4  -1 7998.10  548.35
   1  -4  -1 7311.77  546.95
   1  -4  -1 7710.13  548.15
   1  -4  -1 8250.67  548.85
   1  -4  -1 7698.43  547.35
  -1   4   1 7260.17  548.35
  -1   4   1 7028.20  546.15
  -1   4   1 8639.04  547.05
  -1   4   1 7520.65  546.85
  -1   4   1 7276.17  546.15
  -1   4   1 7383.86  548.15
   0  -4  -1  642.14   44.30
   0  -4  -1  618.94   44.20
   0  -4  -1  621.34   45.20
   0  -4  -1  543.65   43.80
   0  -4  -1  490.65   44.00
   0   4   1  608.34   43.80
   0   4   1  593.74   44.50
   0   4   1  615.74   44.20
   0   4   1  561.74   43.80
   0   4   1  595.04   44.00
   0   4   1  523.75   43.90
  -1  -4  -1  265.17   24.40
  -1  -4  -1  285.77   20.90
  -1  -4  -1  256.57   21.30
  -1  -4  -1  293.87   23.00
  -1  -4  -1  275.67   22.90
   1   4   1  226.88   22.80
   1   4   1  276.67   22.40
   1   4   1  273.97   21.50
   1   4   1  259.47   23.90
   1   4   1  267.77   20.60
   1   4   1  276.07   22.70
  -2  -4  -1 3115.19  220.68
  -2  -4  -1 3264.17  215.98
  -2  -4  -1 3118.49  215.28
  -2  -4  -1 3148.89  220.28
  -2  -4  -1 3077.49  218.28
   2   4   1 2924.01  215.68
   2   4   1 3082.39  219.98
   2   4   1 2906.01  218.88
   2   4   1 2771.82  219.88
   2   4   1 2553.74  219.88
   2   4   1 3167.78  217.78
  -3  -4  -1   26.20    4.40
  -3  -4  -1   16.50    8.70
  -3  -4  -1  -25.70   46.00
  -3  -4  -1   28.60   11.60
  -3  -4  -1   32.80   12.00
  -3  -4  -1   25.50    3.40
   3   4   1   26.60    4.80
   3   4   1   31.70   13.90
   3   4   1   32.00   13.00
   3   4   1   20.80   44.20
   3   4   1   30.70    9.70
   3   4   1   30.80   10.10
   3   4   1   17.00    6.10
  -4  -4  -1  120.99   21.70
  -4  -4  -1  118.79   14.30
  -4  -4  -1  142.89   21.10
  -4  -4  -1   36.90   50.19
  -4  -4  -1  119.19   26.10
  -4  -4  -1  123.99   11.10
  -4  -4  -1  118.79   10.30
   4   4   1  154.88   22.60
   4   4   1  140.19   24.70
   4   4   1  171.98   22.80
   4   4   1  139.19   17.10
   4   4   1  125.69   24.90
   4   4   1  123.29   12.00
  -5  -4  -1  939.71   80.29
  -5  -4  -1  919.01   65.59
  -5  -4  -1  911.91   68.89
   5   4   1  881.01   75.99
   5   4   1  944.31   66.49
   5   4   1  713.73   76.29
   5   4   1  908.01   67.39
  -6  -4  -1   85.69   10.90
  -6  -4  -1   84.99   14.50
  -6  -4  -1  -27.00   68.99
  -6  -4  -1  132.09   26.70
   6   4   1   94.99   24.50
   6   4   1  246.38  100.79
   6   4   1   96.09   23.50
   6   4   1   95.09   12.50
   6   4   1   75.99   11.70
  -7  -4  -1   -4.60   11.10
  -7  -4  -1   67.69  103.39
  -7  -4  -1   17.30    7.40
  -7  -4  -1  -32.00   25.20
   7   4   1  168.08  103.49
   7   4   1   45.00   23.90
   7   4   1   10.00   11.60
   7   4   1    9.20   21.60
   7   4   1    5.70    8.20
  -8  -4  -1  349.27   56.69
  -8  -4  -1  214.98   30.80
   8   4   1   82.59  117.79
   8   4   1  278.27   42.80
   8   4   1  235.58   46.10
  -9  -4  -1   29.80   18.30
  -9  -4  -1  -33.90   41.60
   9   4   1  106.79   39.70
   9   4   1   57.49  133.79
   9   4   1  -31.40   33.00
 -10  -4  -1  -47.40   22.20
 -10  -4  -1  -67.99   53.09
  10   4   1  -19.80   45.50
  10   4   1   62.79   44.00
  10  -5  -1  -15.80   33.60
  10  -5  -1   15.30   25.40
  10  -5  -1    1.80   36.10
  10  -5  -1   89.59   42.20
 -10   5   1   16.60   24.10
 -10   5   1   16.10   31.90
   9  -5  -1  151.18   25.20
   9  -5  -1   66.29   20.10
   9  -5  -1  112.29   27.00
   9  -5  -1  131.39   33.50
   9  -5  -1   81.19   33.00
   9  -5  -1  112.49   34.20
  -9   5   1   62.89   29.20
  -9   5   1   56.89   22.60
  -9   5   1   58.09   22.20
   8  -5  -1   32.00   24.00
   8  -5  -1   12.00   19.70
   8  -5  -1   13.50  150.68
   8  -5  -1  -14.80   19.20
   8  -5  -1    3.70   15.00
   8  -5  -1  -16.50   14.10
   8  -5  -1  -47.80   21.80
  -8   5   1   14.00   18.20
  -8   5   1   -6.50   15.20
  -8   5   1    9.50   22.00
   7  -5  -1 -109.69  106.39
   7  -5  -1   73.09   22.70
   7  -5  -1  125.09   29.60
   7  -5  -1  103.99   17.70
   7  -5  -1   81.49   21.60
  -7   5   1  102.89   19.30
  -7   5   1  107.69   25.40
  -7   5   1   94.49   18.30
   6  -5  -1  506.25   40.60
   6  -5  -1  417.86   43.90
   6  -5  -1  455.95   48.90
   6  -5  -1  484.15   42.60
  -6   5   1  439.76   46.40
  -6   5   1  480.35   42.70
  -6   5   1  496.75   42.50
   5  -5  -1   26.00    9.40
   5  -5  -1   25.10   13.40
   5  -5  -1   25.00   12.40
   5  -5  -1   31.60    9.50
   5  -5  -1   18.10   11.50
  -5   5   1   26.40   17.00
  -5   5   1   34.40    9.80
  -5   5   1   32.40   10.10
  -5   5   1   32.60   12.90
   4  -5  -1    5.50    5.70
   4  -5  -1  -11.40    9.40
   4  -5  -1    4.80    7.80
   4  -5  -1   -2.90   10.00
   4  -5  -1   14.60   12.80
   4  -5  -1   14.20    7.00
   4  -5  -1   21.40    9.90
   4  -5  -1    9.50    9.00
  -4   5   1    4.80    7.30
  -4   5   1    3.40   11.20
  -4   5   1   22.90   10.60
  -4   5   1    5.50    8.80
   3  -5  -1  169.78   13.00
   3  -5  -1  164.98   14.70
   3  -5  -1  151.58   16.00
   3  -5  -1  171.08   17.80
   3  -5  -1  151.68   16.00
   3  -5  -1  171.98   16.90
   3  -5  -1  170.38   15.60
   3  -5  -1  165.88   15.90
   3  -5  -1  164.18   18.80
  -3   5   1  152.68   18.10
  -3   5   1  120.49   15.80
  -3   5   1  141.49   16.40
  -3   5   1  157.68   18.00
  -3   5   1  161.48   23.00
   2  -5  -1  689.73   51.49
   2  -5  -1  692.93   48.00
   2  -5  -1  682.33   49.80
   2  -5  -1  702.83   47.10
   2  -5  -1  681.73   50.59
   2  -5  -1  637.44   49.00
   2  -5  -1  627.94   48.20
   2  -5  -1  648.34   51.19
   2  -5  -1  633.74   50.89
  -2   5   1  649.64   49.90
  -2   5   1  694.13   51.49
  -2   5   1  565.34   47.80
  -2   5   1  638.94   48.90
  -2   5   1  587.24   51.49
  -2   5   1  627.24   49.10
   1  -5  -1  159.28   12.90
   1  -5  -1  131.29   13.00
   1  -5  -1  144.39   12.80
   1  -5  -1  128.69   13.80
   1  -5  -1  148.19   13.20
   1  -5  -1  146.19   14.10
  -1   5   1  141.09   14.70
  -1   5   1  127.09   11.20
  -1   5   1  136.69   11.90
  -1   5   1  133.79   14.10
  -1   5   1  129.79   12.20
   0  -5  -1   -4.50    3.90
   0  -5  -1   -2.10    3.60
   0  -5  -1  -22.00   38.20
   0  -5  -1   -6.70    4.90
   0  -5  -1    2.20    4.00
   0  -5  -1   -4.30    3.20
   0   5   1    1.60    4.00
   0   5   1    0.30    3.10
   0   5   1   -0.20    3.80
   0   5   1   10.00   29.00
   0   5   1    8.30    3.70
   0   5   1    1.20    3.60
   0   5   1    9.20    3.80
  -1  -5  -1  123.99   11.80
  -1  -5  -1  107.89   12.80
  -1  -5  -1   98.79   13.10
  -1  -5  -1  121.39   13.00
  -1  -5  -1  122.19   14.90
  -1  -5  -1   32.70   44.20
  -1  -5  -1  130.79   11.20
   1   5   1  121.19   15.10
   1   5   1  137.19   12.00
   1   5   1  118.99   10.80
   1   5   1  139.39   13.40
   1   5   1  128.09   12.20
   1   5   1  118.59   13.00
  -2  -5  -1  535.75   37.10
  -2  -5  -1  508.35   41.50
  -2  -5  -1  507.15   42.80
  -2  -5  -1  487.15   37.20
  -2  -5  -1  523.15   35.40
  -2  -5  -1  512.35   40.40
   2   5   1  485.45   42.90
   2   5   1  498.55   39.90
   2   5   1  394.66   41.10
   2   5   1  399.56   39.80
   2   5   1  499.35   39.20
   2   5   1  501.15   37.40
   2   5   1  472.35   40.40
  -3  -5  -1 1774.22  125.29
  -3  -5  -1 1763.72  128.59
  -3  -5  -1 1733.23  127.19
  -3  -5  -1 1625.74  120.39
  -3  -5  -1 1678.43  119.49
   3   5   1 1672.33  120.49
   3   5   1 1486.55  127.89
   3   5   1 1605.94  125.89
   3   5   1 1592.14  125.09
   3   5   1 1701.13  123.19
   3   5   1 1671.93  128.59
  -4  -5  -1  202.48   18.80
  -4  -5  -1   53.59   64.79
  -4  -5  -1  211.88   32.40
  -4  -5  -1  205.08   16.10
  -4  -5  -1  207.48   14.80
  -4  -5  -1  208.38   25.30
   4   5   1    9.20   85.59
   4   5   1  206.48   22.40
   4   5   1  193.68   16.70
   4   5   1  160.18   24.00
   4   5   1  171.98   26.90
   4   5   1  188.88   27.70
   4   5   1  171.48   26.80
  -5  -5  -1  200.88   21.20
  -5  -5  -1  220.68   17.10
  -5  -5  -1  210.48   34.40
   5   5   1  189.28   17.60
   5   5   1  159.98   31.80
   5   5   1  212.88   30.10
  -6  -5  -1  186.08   36.50
  -6  -5  -1  -34.20   85.09
  -6  -5  -1  155.48   19.90
   6   5   1  208.18   33.60
   6   5   1  147.69   94.69
   6   5   1  151.98   15.90
   6   5   1  164.88   19.00
   6   5   1  230.88   35.50
  -7  -5  -1  146.59   39.40
  -7  -5  -1  125.09   20.00
   7   5   1  140.29   30.10
   7   5   1   92.29   14.70
   7   5   1  130.39   31.70
   7   5   1  120.89   17.10
   7   5   1   15.90  109.49
  -8  -5  -1  170.68   44.40
  -8  -5  -1  144.59   23.10
   8   5   1  123.79   37.70
   8   5   1  138.19  117.39
   8   5   1   89.69   36.80
  -9  -5  -1   46.80   20.20
  -9  -5  -1    3.30   44.10
   9   5   1  174.38  134.59
   9   5   1   46.80   40.40
   9   5   1    4.40   40.80
 -10  -5  -1   30.60   58.19
 -10  -5  -1   29.40   23.80
  10   5   1   40.90   50.09
  10   5   1  -49.90   43.20
  10  -6  -1   38.30   43.80
  10  -6  -1    2.50   38.50
  10  -6  -1   10.90   25.30
  10  -6  -1   43.60   36.30
 -10   6   1   34.00   24.50
 -10   6   1   45.70   27.00
 -10   6   1   57.39   33.90
   9  -6  -1   45.10   24.40
   9  -6  -1   84.19   21.50
   9  -6  -1   58.49   31.00
   9  -6  -1   93.89   28.40
   9  -6  -1   66.39   31.40
  -9   6   1   76.49   22.40
  -9   6   1   62.39   22.70
  -9   6   1   62.49   31.10
   8  -6  -1    1.90   15.40
   8  -6  -1  -23.70   26.30
   8  -6  -1   43.30   23.50
   8  -6  -1  -79.09  146.09
   8  -6  -1   -3.40   20.40
   8  -6  -1   25.80   17.10
   8  -6  -1   36.40   21.60
  -8   6   1   16.20   24.00
  -8   6   1   -1.20   17.00
  -8   6   1   -4.00   17.40
   7  -6  -1  225.98   33.20
   7  -6  -1  194.68   30.40
   7  -6  -1  250.27   31.70
   7  -6  -1  197.88   26.20
   7  -6  -1  203.48   29.00
   7  -6  -1   48.30  122.29
  -7   6   1  200.28   28.00
  -7   6   1  190.88   32.70
  -7   6   1  181.38   27.10
   6  -6  -1  286.57   25.80
   6  -6  -1  216.08   29.40
   6  -6  -1  214.38   36.10
   6  -6  -1  211.88   25.80
  -6   6   1  266.27   32.40
  -6   6   1  239.58   28.40
  -6   6   1  226.98   26.20
   5  -6  -1   14.80   10.10
   5  -6  -1    2.80    7.60
   5  -6  -1  -18.10   12.40
   5  -6  -1   -3.40    7.40
   5  -6  -1    5.90   10.30
   5  -6  -1  -46.60   82.99
  -5   6   1   -3.60   12.70
  -5   6   1  -22.80    8.40
  -5   6   1  -18.30    9.90
   4  -6  -1   -2.40    5.80
   4  -6  -1   -8.40    9.60
   4  -6  -1   -2.50    6.40
   4  -6  -1    2.50    8.20
   4  -6  -1    6.80    3.50
   4  -6  -1  -43.30   69.79
   4  -6  -1   12.80    5.30
   4  -6  -1    3.00    8.80
  -4   6   1  -16.10    7.70
  -4   6   1   19.50    7.60
  -4   6   1   -9.80    9.20
  -4   6   1   12.90    9.50
  -4   6   1    3.20    9.90
   3  -6  -1 2524.75  184.18
   3  -6  -1 2494.65  184.28
   3  -6  -1 2512.25  187.78
   3  -6  -1 2630.04  186.48
   3  -6  -1 2569.24  186.98
   3  -6  -1 2525.45  187.48
   3  -6  -1 2743.03  182.88
   3  -6  -1 2406.76  185.18
  -3   6   1 2489.45  188.18
  -3   6   1 2673.13  185.68
  -3   6   1 2536.55  185.38
  -3   6   1 2524.85  186.78
  -3   6   1 2440.56  184.08
   2  -6  -1   14.10    6.60
   2  -6  -1    4.60    2.40
   2  -6  -1   15.20    9.10
   2  -6  -1    6.00    1.60
   2  -6  -1    3.90    4.10
   2  -6  -1    2.70    5.70
   2  -6  -1   11.10    7.40
   2  -6  -1    2.00    6.30
   2  -6  -1    7.80    3.90
   2  -6  -1  -16.80   51.29
  -2   6   1   10.90    8.30
  -2   6   1    5.40   10.10
  -2   6   1    3.70    2.90
  -2   6   1    8.50    4.50
  -2   6   1    6.50    4.30
  -2   6   1    0.40    3.80
  -2   6   1   -1.30    7.00
   1  -6  -1  878.11   66.19
   1  -6  -1  890.91   65.09
   1  -6  -1  836.22   64.59
   1  -6  -1  922.21   64.79
   1  -6  -1  826.92   64.69
   1  -6  -1  863.11   66.09
  -1   6   1  871.71   63.69
  -1   6   1  773.92   65.69
  -1   6   1  902.71   64.39
  -1   6   1  896.41   66.59
  -1   6   1  829.12   62.29
   0  -6  -1  358.66   30.20
   0  -6  -1  334.27   28.90
   0  -6  -1  320.67   28.60
   0  -6  -1  378.56   28.70
   0   6   1  357.46   28.40
   0   6   1  333.47   28.60
   0   6   1  338.27   29.00
   0   6   1  353.86   29.70
   0   6   1  349.77   27.80
  -1  -6  -1   53.39    7.10
  -1  -6  -1   54.19    7.80
  -1  -6  -1   19.80   47.90
  -1  -6  -1   35.80    9.90
  -1  -6  -1   73.49   11.50
  -1  -6  -1   46.80    8.60
  -1  -6  -1   47.30   10.40
  -1  -6  -1   48.10    7.50
   1   6   1   41.40    8.20
   1   6   1   58.29    8.30
   1   6   1   46.50    9.10
   1   6   1  -26.30   48.90
   1   6   1   45.90    7.20
   1   6   1   50.39    7.00
   1   6   1   42.40   11.00
  -2  -6  -1   38.70   11.20
  -2  -6  -1   47.50    6.90
  -2  -6  -1   37.10    5.00
  -2  -6  -1   59.39   13.20
  -2  -6  -1   55.29    7.10
  -2  -6  -1   51.39   13.60
   2   6   1   60.49   16.00
   2   6   1   42.30    9.70
   2   6   1   40.20   11.90
   2   6   1   52.99    9.50
   2   6   1   62.19    9.50
   2   6   1   34.60    9.50
   2   6   1   21.10   60.29
   2   6   1   39.20    6.50
  -3  -6  -1 1985.90  139.39
  -3  -6  -1 1982.60  143.19
  -3  -6  -1 1923.51  142.59
  -3  -6  -1 1843.02  133.49
  -3  -6  -1 1877.01  134.49
   3   6   1 1865.21  138.99
   3   6   1 1803.02  139.99
   3   6   1 1773.72  141.79
   3   6   1 1587.14  141.89
   3   6   1 1879.91  134.49
   3   6   1 1864.61  137.19
  -4  -6  -1  239.08   27.20
  -4  -6  -1  198.78   17.80
  -4  -6  -1  231.38   16.80
  -4  -6  -1  230.48   33.00
   4   6   1  222.88   18.50
   4   6   1  176.48   28.00
   4   6   1   97.89  101.29
   4   6   1  229.28   29.20
   4   6   1  167.08   28.00
  -5  -6  -1   11.80   13.70
  -5  -6  -1  186.28   89.39
  -5  -6  -1    5.90    3.90
  -5  -6  -1  -29.00   16.70
  -5  -6  -1   -0.10    7.60
   5   6   1   14.30   15.60
   5   6   1  -99.29   85.59
   5   6   1  -11.00    5.50
   5   6   1  -24.70   16.60
  -6  -6  -1   58.29   12.50
  -6  -6  -1   50.49   26.20
   6   6   1   60.79    8.60
   6   6   1  165.98  101.59
   6   6   1   68.99   22.80
   6   6   1   31.40   11.10
   6   6   1    8.70   21.70
  -7  -6  -1   25.60   13.00
  -7  -6  -1   60.89   27.60
   7   6   1    7.50   24.30
   7   6   1   34.70    9.00
   7   6   1   33.50   24.80
   7   6   1  -10.60  119.19
   7   6   1   45.80   15.00
  -8  -6  -1   10.90   37.10
  -8  -6  -1   16.60   14.70
   8   6   1   90.49   37.20
   8   6   1  -74.09  119.59
   8   6   1   24.80   33.90
  -9  -6  -1  -14.00   19.80
  -9  -6  -1  -23.60   45.40
   9   6   1  123.09  139.29
   9   6   1   14.00   36.90
   9   6   1   98.09   46.90
   9  -7  -1    2.30   21.80
   9  -7  -1   25.50   21.90
   9  -7  -1  -10.20   28.70
   9  -7  -1   -8.50   30.40
   9  -7  -1   -5.30   31.30
  -9   7   1  -12.70   29.30
  -9   7   1   40.50   23.10
  -9   7   1   -9.10   22.00
   8  -7  -1   17.40   21.60
   8  -7  -1   20.80   15.30
   8  -7  -1   23.50   23.70
   8  -7  -1   -0.80   23.70
   8  -7  -1  -12.30   22.10
  -8   7   1   -8.10   18.10
  -8   7   1   32.50   18.60
  -8   7   1   30.30   26.40
   7  -7  -1  -12.30   18.60
   7  -7  -1    2.20   14.70
   7  -7  -1  -14.30   14.90
   7  -7  -1 -112.99  125.19
   7  -7  -1   -9.10   17.40
   7  -7  -1    0.40   11.60
  -7   7   1    2.30   19.00
  -7   7   1   16.90   15.60
  -7   7   1   22.00   12.70
   6  -7  -1   13.20   11.80
   6  -7  -1   59.99  115.19
   6  -7  -1   23.30   10.80
   6  -7  -1    6.40   19.30
   6  -7  -1  120.39  132.59
   6  -7  -1    3.90   10.30
   6  -7  -1   18.60   14.90
   6  -7  -1   15.80    5.80
  -6   7   1    7.30   11.10
  -6   7   1   22.60   12.80
  -6   7   1   -4.90   15.00
   5  -7  -1   -3.50    7.80
   5  -7  -1   10.80    7.40
   5  -7  -1    5.70    4.40
   5  -7  -1    9.10    8.60
   5  -7  -1   -2.10   12.00
   5  -7  -1   17.90   10.90
   5  -7  -1   14.90   12.50
  -5   7   1    0.90   13.20
  -5   7   1   -3.60    9.40
  -5   7   1    1.80    9.60
   4  -7  -1  787.72   67.59
   4  -7  -1  851.31   60.79
   4  -7  -1  734.73   62.09
   4  -7  -1  837.42   60.19
   4  -7  -1  887.21   59.29
   4  -7  -1  717.03   61.89
   4  -7  -1  808.82   65.59
  -4   7   1  794.02   67.99
  -4   7   1  843.22   65.49
  -4   7   1  779.72   63.59
   3  -7  -1  310.07   24.60
   3  -7  -1  281.87   23.90
   3  -7  -1  306.27   26.60
   3  -7  -1  238.38   28.70
   3  -7  -1  307.77   30.30
   3  -7  -1  306.47   29.50
  -3   7   1  302.37   29.30
  -3   7   1  308.57   26.10
  -3   7   1  328.47   32.70
  -3   7   1  335.87   28.50
  -3   7   1  304.27   26.70
   2  -7  -1  566.84   44.40
   2  -7  -1  534.45   46.20
   2  -7  -1  632.04   43.50
   2  -7  -1  565.74   46.20
   2  -7  -1  551.94   43.70
   2  -7  -1  583.64   42.80
  -2   7   1  521.05   41.30
  -2   7   1  569.54   43.80
  -2   7   1  574.64   48.50
  -2   7   1  532.05   46.80
  -2   7   1  534.85   43.00
  -2   7   1  482.65   40.40
   1  -7  -1  152.18   17.40
   1  -7  -1  150.78   16.20
   1  -7  -1  109.99   18.20
   1  -7  -1  148.19   16.80
   1  -7  -1  172.38   16.40
   1  -7  -1  155.38   15.90
  -1   7   1  141.29   18.60
  -1   7   1  166.58   15.50
  -1   7   1  188.68   12.90
  -1   7   1  139.29   12.30
  -1   7   1  163.18   14.50
  -1   7   1  193.58   15.50
  -1   7   1   42.80   62.69
  -1   7   1  145.29   19.10
   0  -7  -1  662.23   51.99
   0  -7  -1  622.54   49.90
   0  -7  -1  637.14   51.19
   0  -7  -1  680.83   51.49
   0  -7  -1  536.35   50.89
   0   7   1  655.23   49.70
   0   7   1  759.02   50.89
   0   7   1  635.14   52.29
   0   7   1  656.23   48.40
   0   7   1  627.84   50.29
   0   7   1  626.64   50.79
  -1  -7  -1   19.10    9.60
  -1  -7  -1   16.50    9.80
  -1  -7  -1   20.40    6.80
  -1  -7  -1   26.10    6.80
  -1  -7  -1   27.00    5.40
  -1  -7  -1   34.60    6.30
  -1  -7  -1   31.00   11.00
  -1  -7  -1   78.39   57.49
   1   7   1   19.70    9.00
   1   7   1   36.70    6.80
   1   7   1   17.70    6.90
   1   7   1   27.20    5.00
   1   7   1   38.90   63.59
   1   7   1   18.70    6.90
   1   7   1   12.90    6.90
  -2  -7  -1  912.31   73.49
  -2  -7  -1  975.40   72.19
  -2  -7  -1  937.81   72.69
  -2  -7  -1  921.21   68.39
  -2  -7  -1  924.21   68.09
   2   7   1  870.31   66.29
   2   7   1  971.80   68.69
   2   7   1  935.41   69.69
   2   7   1  872.71   71.09
   2   7   1  795.82   71.09
   2   7   1  933.41   76.19
  -3  -7  -1  964.80   78.69
  -3  -7  -1 1048.10   73.69
  -3  -7  -1 1031.00   74.49
  -3  -7  -1 1079.69   84.59
   3   7   1 1064.79   77.99
   3   7   1  891.11   78.89
   3   7   1  988.60   74.39
   3   7   1  963.70   82.09
   3   7   1  959.20   77.89
  -4  -7  -1  148.19   14.50
  -4  -7  -1  148.29   12.80
  -4  -7  -1  204.28   25.00
  -4  -7  -1  157.58   28.50
   4   7   1  149.39   25.80
   4   7   1   99.29   23.40
   4   7   1  141.19   14.70
   4   7   1   20.80   78.19
  -5  -7  -1  -10.80   19.00
  -5  -7  -1    0.10    4.30
  -5  -7  -1    5.30    8.30
  -5  -7  -1   -2.90   13.40
  -5  -7  -1    3.70    3.30
   5   7   1  -11.70   17.00
   5   7   1  -25.70   17.10
   5   7   1   -8.40    6.10
   5   7   1   72.09  101.29
  -6  -7  -1   19.90    5.80
  -6  -7  -1   45.20   11.90
  -6  -7  -1   42.30   27.20
   6   7   1   38.60   25.90
   6   7   1   28.70   22.40
   6   7   1 -134.69  105.89
   6   7   1    6.60    7.40
  -7  -7  -1   47.20   33.90
  -7  -7  -1   33.70   13.50
   7   7   1  -64.99  111.59
   7   7   1   -7.10   24.40
   7   7   1   17.40   28.90
  -8  -7  -1   19.90   15.20
  -8  -7  -1    9.20   42.60
   8   7   1   34.10   39.60
   8   7   1   21.50   33.50
   8   7   1  -88.19  129.79
  -9  -7  -1   27.60   21.50
  -9  -7  -1  -59.49   44.80
   9   7   1   75.49   44.20
   9   7   1   -3.20  155.08
   9   7   1   -4.90   44.00
   9  -8  -1  -32.50   27.30
   9  -8  -1   -2.70   24.90
   9  -8  -1   19.10   31.90
   9  -8  -1  -31.10   32.50
   9  -8  -1   -3.20   22.30
  -9   8   1  -24.90   23.30
  -9   8   1  -26.30   20.70
  -9   8   1  -40.30   29.70
   8  -8  -1  263.47   33.70
   8  -8  -1  269.47   41.00
   8  -8  -1  209.08   38.60
   8  -8  -1  234.18   38.10
  -8   8   1  182.08   37.70
  -8   8   1  204.08   32.00
  -8   8   1  190.18   31.70
   7  -8  -1   31.10   20.60
   7  -8  -1   19.70   14.70
   7  -8  -1   25.40  124.89
   7  -8  -1   31.70   17.50
   7  -8  -1   16.10   18.10
   7  -8  -1   35.00   11.90
  -7   8   1   49.10   22.80
  -7   8   1   29.00   17.90
  -7   8   1   11.00   17.50
   6  -8  -1   75.39   15.80
   6  -8  -1   50.09   13.20
   6  -8  -1   29.00  166.48
   6  -8  -1   35.00    7.20
   6  -8  -1   35.60   16.70
   6  -8  -1   26.90   19.40
   6  -8  -1   38.70    9.70
  -6   8   1   17.90   14.40
  -6   8   1   21.00   12.80
  -6   8   1   25.70   20.40
   5  -8  -1  -13.30   12.00
   5  -8  -1    7.80    6.40
   5  -8  -1    1.30    5.10
   5  -8  -1    1.10   12.20
   5  -8  -1   -7.90    6.90
   5  -8  -1    8.40    9.30
   5  -8  -1 -159.28  110.59
   5  -8  -1   19.50   10.00
  -5   8   1  -14.70   13.80
  -5   8   1    0.50   11.10
  -5   8   1   21.00   11.00
   4  -8  -1  -59.29   98.09
   4  -8  -1  154.28   17.70
   4  -8  -1  118.99   16.10
   4  -8  -1  126.29   13.50
   4  -8  -1  146.99   22.50
   4  -8  -1  195.68   19.40
   4  -8  -1  144.29   24.10
   4  -8  -1  156.78   13.50
   4  -8  -1  162.08   13.50
  -4   8   1  135.89   19.50
  -4   8   1  151.98   24.50
  -4   8   1  173.18   20.90
   3  -8  -1    6.80    5.60
   3  -8  -1   19.10    9.40
   3  -8  -1   13.60   11.40
   3  -8  -1    4.30    2.30
   3  -8  -1 -105.09   86.39
   3  -8  -1  -20.40    8.50
   3  -8  -1   13.20    7.80
   3  -8  -1   12.00    4.00
  -3   8   1  -13.70    8.60
  -3   8   1    6.50   11.10
  -3   8   1    3.50    9.00
  -3   8   1   22.90    9.30
   2  -8  -1 2902.11  210.08
   2  -8  -1 2871.81  212.28
   2  -8  -1 3041.30  209.38
   2  -8  -1 3170.08  210.28
   2  -8  -1 2827.02  210.48
   2  -8  -1 2964.50  212.38
  -2   8   1 2844.02  213.08
  -2   8   1 2501.05  206.48
  -2   8   1 2835.82  212.48
  -2   8   1 3001.70  210.48
   1  -8  -1   28.80   10.60
   1  -8  -1   32.20   10.30
   1  -8  -1   53.29   10.60
   1  -8  -1   37.10   12.00
   1  -8  -1   48.60    8.30
   1  -8  -1   41.40    9.70
  -1   8   1   17.50   10.10
  -1   8   1   56.49    7.80
  -1   8   1   36.00    7.60
  -1   8   1   60.99   14.00
  -1   8   1   44.90    8.60
  -1   8   1  -27.20   79.29
  -1   8   1   54.19    5.50
   0  -8  -1  677.23   53.89
   0  -8  -1  568.84   54.39
   0  -8  -1  653.93   53.89
   0  -8  -1  671.13   52.19
   0  -8  -1  613.34   53.09
   0  -8  -1  742.93   52.59
   0   8   1  788.32   52.79
   0   8   1  663.23   52.69
   0   8   1  663.53   54.59
   0   8   1  639.34   51.69
   0   8   1  638.84   52.99
   0   8   1  667.03   50.09
  -1  -8  -1   29.40    7.40
  -1  -8  -1   23.80    7.70
  -1  -8  -1  -19.10   75.79
  -1  -8  -1   28.70    8.30
  -1  -8  -1   35.10   12.20
  -1  -8  -1   35.50    6.20
  -1  -8  -1   24.80   13.60
  -1  -8  -1   10.10   10.90
   1   8   1   11.10    5.70
   1   8   1   15.40    8.80
   1   8   1   36.00    7.90
   1   8   1   38.80   72.89
   1   8   1   47.80   14.80
   1   8   1   19.50    9.10
  -2  -8  -1  810.42   59.39
  -2  -8  -1  801.12   63.09
  -2  -8  -1  759.72   64.39
  -2  -8  -1  833.52   66.09
  -2  -8  -1  834.72   57.59
  -2  -8  -1  767.72   59.89
   2   8   1  800.92   59.79
   2   8   1  746.33   57.69
   2   8   1  664.63   62.59
   2   8   1  817.22   67.29
   2   8   1  756.72   61.89
  -3  -8  -1  230.18   26.70
  -3  -8  -1  215.48   19.40
  -3  -8  -1  244.48   34.70
  -3  -8  -1  245.08   20.50
   3   8   1  192.68   23.90
   3   8   1  192.88   27.80
   3   8   1  255.27   26.20
   3   8   1  228.08   29.60
   3   8   1  203.18   19.90
  -4  -8  -1  309.07   25.60
  -4  -8  -1  410.46   36.30
  -4  -8  -1  312.47   27.10
  -4  -8  -1  331.27   40.10
   4   8   1  285.37   38.60
   4   8   1  322.77   27.20
  -5  -8  -1   89.59   10.70
  -5  -8  -1   75.19    8.90
  -5  -8  -1  103.19   14.60
  -5  -8  -1   99.49   23.10
  -5  -8  -1   79.19   25.60
   5   8   1   74.49   10.60
   5   8   1  109.79   26.90
   5   8   1   59.19   24.90
   5   8   1   82.09   91.79
  -6  -8  -1    6.60   27.10
  -6  -8  -1  -42.30   19.10
  -6  -8  -1   -7.80    9.20
  -6  -8  -1   -5.30    5.50
   6   8   1   29.60   23.30
   6   8   1  -22.00   23.00
   6   8   1   38.00  105.99
   6   8   1   -7.80    7.90
  -7  -8  -1    9.90   32.70
  -7  -8  -1  -16.20   11.60
   7   8   1   66.99  119.89
   7   8   1   15.90   29.50
   7   8   1  -17.20   28.80
  -8  -8  -1   80.09   18.20
  -8  -8  -1   40.30   46.80
   8   8   1   58.69   40.10
   8   8   1   92.09   41.40
   8   8   1    1.10  141.29
  -9  -8  -1   85.79   53.09
  -9  -8  -1   61.69   23.20
   9   8   1   60.39  149.79
   9   8   1   59.89   45.10
   9   8   1   64.79   48.60
  10   8   1   86.09  238.98
   9  -9  -1   59.89   37.30
   9  -9  -1   47.90   30.90
   9  -9  -1   60.49   24.60
   9  -9  -1   -7.70   29.60
  -9   9   1   71.09   27.00
  -9   9   1   79.79   33.30
  -9   9   1   70.69   27.90
   8  -9  -1  220.58   29.10
   8  -9  -1  224.18   36.50
   8  -9  -1  200.78   36.10
   8  -9  -1  161.88   29.40
  -8   9   1  119.79   28.40
  -8   9   1  148.39   30.10
  -8   9   1  142.49   36.20
   7  -9  -1  211.48   30.40
   7  -9  -1  215.28   31.40
   7  -9  -1  208.18   33.70
   7  -9  -1  226.08   28.50
   7  -9  -1   20.70  136.69
  -7   9   1  165.68   29.80
  -7   9   1  138.79   27.90
  -7   9   1  188.68   35.70
   6  -9  -1    4.90   10.50
   6  -9  -1   17.90   11.70
   6  -9  -1   12.30   17.80
   6  -9  -1    4.70   20.40
   6  -9  -1    8.40   12.10
  -6   9   1   12.40   15.40
  -6   9   1    0.10   15.70
  -6   9   1   -7.70   17.80
   5  -9  -1  -11.00    9.90
   5  -9  -1   -4.80    5.60
   5  -9  -1   -1.30   15.50
   5  -9  -1   19.50    9.70
   5  -9  -1   15.80   10.70
  -5   9   1   -1.80   15.20
  -5   9   1    3.10   10.40
  -5   9   1    2.40   13.80
   4  -9  -1  220.08   20.80
   4  -9  -1  236.78   30.00
   4  -9  -1  261.47   18.80
   4  -9  -1  216.68   35.20
   4  -9  -1  308.97   25.40
   4  -9  -1 -133.79  159.48
   4  -9  -1  229.88   24.60
  -4   9   1  247.08   28.80
  -4   9   1  187.78   24.40
  -4   9   1  221.38   29.30
   3  -9  -1  246.68   20.30
   3  -9  -1  205.68   22.50
   3  -9  -1  243.88   23.40
   3  -9  -1  229.28   25.80
   3  -9  -1  173.58   26.10
   3  -9  -1  -81.49  129.89
  -3   9   1  251.17   28.10
  -3   9   1  185.38   25.20
   2  -9  -1  468.55   38.70
   2  -9  -1  461.75   39.80
   2  -9  -1  501.25   38.10
   2  -9  -1  485.05   41.40
  -2   9   1  474.05   41.50
  -2   9   1  396.16   41.80
  -2   9   1  428.46   33.90
  -2   9   1  428.96   34.70
  -2   9   1  486.35   38.50
   1  -9  -1  241.48   26.60
   1  -9  -1  270.27   25.40
   1  -9  -1  283.77   26.30
   1  -9  -1  238.68   28.10
   1  -9  -1  268.77   26.90
   1  -9  -1  265.17   27.30
  -1   9   1  249.88   23.30
  -1   9   1  278.37   28.70
  -1   9   1  310.57   24.90
  -1   9   1  256.27   29.80
   0  -9  -1   70.49   10.40
   0  -9  -1   69.39    9.50
   0  -9  -1 -115.59  111.19
   0  -9  -1   55.39   12.80
   0  -9  -1   54.19   13.30
   0  -9  -1   54.69   13.30
   0  -9  -1   63.89   13.00
   0  -9  -1   40.20   14.90
   0   9   1   45.40    7.30
   0   9   1   27.00   10.50
   0   9   1   64.09    9.50
   0   9   1   57.09   13.20
   0   9   1   56.19   13.10
   0   9   1   63.59   73.09
   0   9   1   61.89    8.70
  -1  -9  -1  771.52   60.69
  -1  -9  -1  779.72   62.19
  -1  -9  -1  778.22   59.89
  -1  -9  -1  835.82   57.19
  -1  -9  -1  790.92   59.89
  -1  -9  -1  748.93   58.39
  -1  -9  -1  596.64   61.79
   1   9   1  752.32   60.69
   1   9   1  718.53   57.69
   1   9   1  711.33   57.39
   1   9   1  691.83   63.69
  -2  -9  -1  137.19   23.60
  -2  -9  -1  115.19   11.00
  -2  -9  -1   72.89   19.20
  -2  -9  -1   96.59   14.50
  -2  -9  -1   91.59   16.90
  -2  -9  -1  114.69   14.30
   2   9   1  115.69   14.70
   2   9   1  101.29   21.90
   2   9   1   91.09   11.20
   2   9   1  105.89   17.40
   2   9   1   92.09   23.10
   2   9   1   20.20   56.79
  -3  -9  -1   19.70    7.60
  -3  -9  -1    7.70   17.50
  -3  -9  -1    0.90   12.20
  -3  -9  -1    5.70    6.80
   3   9   1   33.60   62.49
   3   9   1   22.50   14.50
   3   9   1    4.90    7.60
   3   9   1  -19.00   14.50
   3   9   1    1.40   14.30
  -4  -9  -1  189.18   19.70
  -4  -9  -1  209.78   18.20
  -4  -9  -1  215.18   30.40
  -4  -9  -1  242.58   36.90
   4   9   1  205.38   19.80
   4   9   1  233.28   32.00
   4   9   1  144.19   31.80
  -5  -9  -1   -9.80    5.40
  -5  -9  -1    1.80   14.90
  -5  -9  -1   13.50    6.20
  -5  -9  -1  -13.10   23.50
   5   9   1   13.90  102.59
   5   9   1    0.30    8.20
   5   9   1   20.50   22.90
   5   9   1   -8.80   22.10
  -6  -9  -1   10.10   21.70
  -6  -9  -1   88.19   34.30
  -6  -9  -1   40.30    5.40
  -6  -9  -1   26.00    7.20
  -6  -9  -1   21.90    5.30
  -6  -9  -1   47.30   12.50
   6   9   1   21.30    9.50
   6   9   1 -128.39  113.69
   6   9   1   70.49   28.60
   6   9   1    3.70   28.50
  -7  -9  -1  231.38   29.00
  -7  -9  -1  365.06   57.49
   7   9   1  328.07   55.59
   7   9   1  210.58   51.59
   7   9   1  102.49  128.39
  -8  -9  -1   42.70   50.89
  -8  -9  -1   11.50   16.60
   8   9   1  -16.60   40.70
   8   9   1 -119.59  143.29
   8   9   1   84.99   38.60
  -9  -9  -1  -65.29   61.89
  -9  -9  -1   29.00   22.10
   9   9   1   63.49   52.19
   9   9   1   11.70   41.50
   9   9   1   16.40  160.48
   9 -10  -1  -41.10   24.40
   9 -10  -1   23.10   37.70
   9 -10  -1   50.99   32.40
   9 -10  -1   -0.10   29.00
  -9  10   1  -15.20   27.80
  -9  10   1   45.90   28.30
  -9  10   1   41.30   36.20
   8 -10  -1   95.29   35.00
   8 -10  -1  137.99   28.40
   8 -10  -1   43.20   23.20
  -8  10   1   35.80   29.80
  -8  10   1   94.29   25.70
  -8  10   1   28.20   26.40
   7 -10  -1  155.58   26.30
   7 -10  -1   58.19  144.39
   7 -10  -1  143.49   33.50
   7 -10  -1  152.38   25.30
   7 -10  -1  219.38   30.10
  -7  10   1  146.69   31.30
  -7  10   1  131.89   27.60
  -7  10   1  100.19   32.20
   6 -10  -1   27.30   14.10
   6 -10  -1    5.60   19.70
   6 -10  -1   18.60   13.80
   6 -10  -1    9.20    7.90
  -6  10   1   22.00   16.30
  -6  10   1   15.00   16.90
  -6  10   1  -13.50   19.40
   5 -10  -1  144.39   20.50
   5 -10  -1  137.49   12.30
   5 -10  -1  119.99   22.90
   5 -10  -1  138.79   17.00
   5 -10  -1  149.19   21.20
  -5  10   1  123.99   27.70
  -5  10   1  130.29   20.00
  -5  10   1   81.59   21.10
   4 -10  -1    6.60    5.20
   4 -10  -1   24.00    9.70
   4 -10  -1    7.70   14.20
  -4  10   1   14.40   12.20
   3 -10  -1   84.39   14.50
   3 -10  -1   73.99   13.80
   3 -10  -1   30.20   15.90
   3 -10  -1   55.29   10.10
   3 -10  -1   59.79   16.00
  -3  10   1   70.39   17.60
  -3  10   1   52.09   15.00
   2 -10  -1 1008.00   76.69
   2 -10  -1  956.20   74.89
   2 -10  -1 1017.90   73.59
   2 -10  -1  972.10   74.69
  -2  10   1  999.20   74.99
  -2  10   1  964.30   78.09
  -2  10   1  894.41   70.29
  -2  10   1  966.90   77.19
  -2  10   1  864.51   69.09
   1 -10  -1  197.48   21.70
   1 -10  -1  140.19   21.10
   1 -10  -1  145.99   20.30
   1 -10  -1  135.89   21.00
  -1  10   1  193.88   14.50
  -1  10   1  167.78   19.80
  -1  10   1  138.69   21.70
  -1  10   1  158.08   23.50
  -1  10   1   55.69   82.79
  -1  10   1  152.38   17.50
   0 -10  -1   15.50   12.30
   0 -10  -1   25.00   10.00
   0 -10  -1    4.20   12.40
   0 -10  -1   18.00    9.40
   0 -10  -1   34.10   11.60
   0 -10  -1   57.69   14.20
   0  10   1   41.20    6.60
   0  10   1  -31.70   73.39
   0  10   1   35.80   11.80
   0  10   1   33.30   14.20
   0  10   1   33.70   12.10
   0  10   1   39.90    6.70
  -1 -10  -1   93.89   20.60
  -1 -10  -1  104.39   19.10
  -1 -10  -1   94.59   15.90
  -1 -10  -1  115.19   18.30
  -1 -10  -1   81.09   19.40
  -1 -10  -1   89.49   13.20
   1  10   1   94.99   13.20
   1  10   1   56.99   17.60
   1  10   1  102.69   15.00
   1  10   1   24.30   79.39
  -2 -10  -1    7.80   10.60
  -2 -10  -1    4.40    9.90
  -2 -10  -1  -17.10   13.50
  -2 -10  -1   10.50    5.40
  -2 -10  -1    3.60   19.20
  -2 -10  -1    5.80   10.10
   2  10   1   13.70   14.60
   2  10   1   14.40   15.80
   2  10   1   20.00   11.80
   2  10   1    3.50    5.50
   2  10   1  -43.00   84.59
  -3 -10  -1  553.24   44.30
  -3 -10  -1  547.75   53.39
  -3 -10  -1  526.55   47.90
  -3 -10  -1  541.85   41.20
   3  10   1  406.56   48.80
   3  10   1  449.86   47.00
   3  10   1  526.25   52.49
  -4 -10  -1  303.47   40.70
  -4 -10  -1  275.77   24.70
  -4 -10  -1  282.97   34.10
  -4 -10  -1  243.48   21.90
   4  10   1  212.88   23.70
   4  10   1  193.68   35.20
   4  10   1   55.79   81.39
   4  10   1  251.07   35.40
  -5 -10  -1   14.60   19.00
  -5 -10  -1   48.60   27.30
  -5 -10  -1   12.20    8.70
  -5 -10  -1   -2.40    7.00
   5  10   1    3.80   21.60
   5  10   1  -28.70   23.10
   5  10   1  108.99   91.99
   5  10   1   14.70    9.80
  -6 -10  -1   40.80   31.20
  -6 -10  -1   23.00   23.10
  -6 -10  -1   20.70   11.40
  -6 -10  -1   10.90    7.30
   6  10   1   39.00   31.30
   6  10   1    5.90  106.19
   6  10   1   51.99   32.40
  -7 -10  -1   13.50   14.80
  -7 -10  -1   24.30   43.50
   7  10   1   -1.80  127.49
   7  10   1   35.10   35.10
   7  10   1   73.59   33.50
  -8 -10  -1   32.00   18.10
  -8 -10  -1   -7.40   46.60
   8  10   1   28.70   41.20
   8  10   1   24.00   40.60
   8  10   1  -29.50  143.99
   9  10   1  -77.79  187.38
   8 -11  -1   27.30   22.40
   8 -11  -1   90.69   35.10
   8 -11  -1    4.80   24.20
  -8  11   1   12.60   26.10
  -8  11   1   14.50   32.80
  -8  11   1  -36.20   21.50
   7 -11  -1   -0.30   16.20
   7 -11  -1    1.10   27.50
   7 -11  -1   35.80   20.80
  -7  11   1  -24.30   26.80
  -7  11   1  -23.10   23.30
  -7  11   1  -10.10   19.90
   6 -11  -1   46.90    7.40
   6 -11  -1   62.79   16.10
   6 -11  -1   41.10   17.00
   6 -11  -1   63.39   25.20
  -6  11   1   46.30   18.60
  -6  11   1    7.40   24.20
  -6  11   1   27.30   21.20
   5 -11  -1   -2.60    7.70
   5 -11  -1    1.40   11.30
   5 -11  -1  -25.80   17.90
   5 -11  -1   -5.50   12.00
  -5  11   1   35.30   17.50
  -5  11   1   -4.80   19.90
   4 -11  -1  276.27   27.50
   4 -11  -1  227.28   31.20
   4 -11  -1  255.37   27.50
  -4  11   1  235.98   32.10
  -4  11   1  239.78   36.70
   3 -11  -1  353.56   27.00
   3 -11  -1  264.67   29.30
   3 -11  -1  285.47   35.30
   3 -11  -1  298.77   32.80
   3 -11  -1  295.77   29.80
  -3  11   1  248.58   33.40
  -3  11   1  278.37   34.40
   2 -11  -1  298.27   29.10
   2 -11  -1  311.87   31.70
   2 -11  -1  275.77   29.00
   2 -11  -1  274.37   27.90
  -2  11   1  261.07   22.70
  -2  11   1  267.37   30.50
  -2  11   1  252.17   21.00
  -2  11   1  289.57   33.10
   1 -11  -1  369.56   35.70
   1 -11  -1  352.06   37.30
   1 -11  -1  372.46   37.00
   1 -11  -1  329.87   36.90
  -1  11   1  376.96   38.10
  -1  11   1  450.35   30.20
  -1  11   1  378.86   38.50
  -1  11   1  374.66   33.30
   0 -11  -1   20.30   11.70
   0 -11  -1   14.50   11.50
   0 -11  -1   34.20   16.40
   0 -11  -1   36.20   10.70
   0 -11  -1   23.40   12.40
   0 -11  -1   23.10   11.50
   0  11   1   22.20    5.20
   0  11   1   39.30   17.30
   0  11   1  -10.60   79.39
   0  11   1   -8.90   12.50
   0  11   1   23.40   12.50
   0  11   1   23.10    6.50
  -1 -11  -1  393.76   38.60
  -1 -11  -1  337.97   40.60
  -1 -11  -1  452.75   34.00
  -1 -11  -1  382.36   41.10
  -1 -11  -1  451.85   37.60
   1  11   1  398.16   34.10
   1  11   1  409.76   40.50
   1  11   1  401.86   38.70
   1  11   1  358.96   37.10
  -2 -11  -1  692.03   61.89
  -2 -11  -1  674.53   54.09
  -2 -11  -1  547.45   58.09
  -2 -11  -1  672.93   58.09
   2  11   1  661.13   60.99
   2  11   1  577.04   58.99
   2  11   1  679.13   51.29
   2  11   1  744.13   54.99
  -3 -11  -1  255.07   25.80
  -3 -11  -1  293.57   37.50
  -3 -11  -1  205.58   30.40
   3  11   1  198.18   32.30
   3  11   1  232.88   36.50
   3  11   1  169.58   30.70
  -4 -11  -1   39.50   24.70
  -4 -11  -1   56.19   19.20
  -4 -11  -1   63.79   15.50
  -4 -11  -1   66.39   11.70
   4  11   1   33.70   22.40
   4  11   1   42.80   83.29
   4  11   1   78.89   25.90
  -5 -11  -1   90.69   17.90
  -5 -11  -1  105.59   32.20
  -5 -11  -1  100.59   26.40
   5  11   1 -111.39   98.89
   5  11   1  106.59   30.10
   5  11   1   90.79   32.20
  -6 -11  -1   44.80   34.90
  -6 -11  -1   43.40   14.40
  -6 -11  -1   40.80   26.10
  -6 -11  -1   52.19   11.00
   6  11   1   20.30   37.80
   6  11   1  183.48  115.69
   6  11   1   28.10   33.60
  -7 -11  -1  119.19   51.99
  -7 -11  -1   77.59   19.60
   7  11   1  139.19   42.70
   7  11   1  297.37  134.79
   7  11   1  101.79   41.50
  -8 -11  -1   38.60   54.49
  -8 -11  -1   14.50   19.80
   8  11   1 -147.39  169.48
   8  11   1    0.60   45.20
   8  11   1   31.60   46.70
   9  11   1 -218.08  206.48
   8 -12  -1   25.10   23.30
   8 -12  -1   -5.80   38.10
   8 -12  -1   28.40   25.50
  -8  12   1   -2.90   26.30
  -8  12   1   40.00   27.40
  -8  12   1   -6.20   31.80
   7 -12  -1   48.90   32.60
   7 -12  -1   -0.30   20.70
   7 -12  -1   49.20   21.80
  -7  12   1   33.70   29.20
  -7  12   1   -4.90   21.80
   6 -12  -1    9.10   16.50
   6 -12  -1   25.60   15.80
   6 -12  -1    7.70   22.60
  -6  12   1    1.10   20.70
  -6  12   1   13.30   26.90
   5 -12  -1   82.09   17.20
   5 -12  -1   50.29   19.70
   5 -12  -1   46.70   15.50
  -5  12   1   26.90   19.80
  -5  12   1   38.50   24.30
   4 -12  -1  200.58   28.20
   4 -12  -1  263.47   28.30
   4 -12  -1  299.87   35.20
  -4  12   1  238.58   34.80
  -4  12   1  194.48   32.90
   3 -12  -1  384.16   37.70
   3 -12  -1  402.26   37.50
   3 -12  -1  398.46   33.30
   3 -12  -1  405.76   40.60
   3 -12  -1  363.76   43.50
  -3  12   1  389.16   43.70
  -3  12   1  322.27   39.20
   2 -12  -1   29.40   12.90
   2 -12  -1   41.20   16.00
   2 -12  -1   36.20   14.60
   2 -12  -1   68.89   14.80
  -2  12   1   61.09    9.00
  -2  12   1   83.99   19.50
  -2  12   1   69.49   17.30
   1 -12  -1  -10.10   13.40
   1 -12  -1  -15.50   12.30
   1 -12  -1  -20.70   15.60
   1 -12  -1   -6.40   11.00
  -1  12   1  -17.40   79.29
  -1  12   1    1.00   12.80
  -1  12   1   -6.30   10.00
  -1  12   1   -2.90   12.40
   0 -12  -1  -16.50   19.30
   0 -12  -1    5.30   12.30
   0 -12  -1   -1.00   14.20
   0 -12  -1  -11.50   11.30
   0 -12  -1   19.80   13.40
   0  12   1  -46.20   64.69
   0  12   1    6.50    6.90
   0  12   1   -4.00   12.60
   0  12   1    6.70   12.80
   0  12   1   10.60   14.20
  -1 -12  -1    7.60   20.60
  -1 -12  -1   -4.00   10.80
  -1 -12  -1    9.20   16.00
  -1 -12  -1  -15.10   12.30
  -1 -12  -1   -2.60    9.70
   1  12   1   -4.60   12.10
   1  12   1  -26.00   13.50
   1  12   1  -10.50   18.40
   1  12   1   -3.90   13.70
   1  12   1   55.79   63.99
   1  12   1   14.30    9.30
  -2 -12  -1  249.18   26.10
  -2 -12  -1  231.88   31.40
  -2 -12  -1  224.88   32.70
  -2 -12  -1  179.98   29.80
   2  12   1  252.17   23.00
   2  12   1  215.28   26.90
   2  12   1  203.08   31.80
   2  12   1  231.18   35.20
  -3 -12  -1  553.64   46.00
  -3 -12  -1  594.54   56.99
  -3 -12  -1  533.05   52.29
   3  12   1  503.95   56.39
   3  12   1  475.45   53.49
  -4 -12  -1  167.18   29.00
  -4 -12  -1  156.48   32.20
  -4 -12  -1  129.99   19.20
   4  12   1  119.99   31.50
   4  12   1  130.19   28.50
   4  12   1  154.08   93.09
  -5 -12  -1  186.58   34.10
  -5 -12  -1  143.89   38.80
  -5 -12  -1  132.89   20.50
   5  12   1  157.98   36.70
   5  12   1  -23.70  113.69
   5  12   1   96.89   34.30
  -6 -12  -1   11.50   38.60
  -6 -12  -1    2.90   13.30
  -6 -12  -1    7.90   11.20
  -6 -12  -1   16.00   29.20
   6  12   1  -15.50  123.39
   6  12   1  -12.10   40.90
   6  12   1   29.60   34.50
  -7 -12  -1   16.70   50.09
  -7 -12  -1   16.20   17.20
  -7 -12  -1   -8.20   32.50
   7  12   1  186.68  145.79
   7  12   1   -8.80   37.30
   7  12   1   10.80   38.90
  -8 -12  -1   92.99   63.79
   8  12   1  223.68  180.98
   8  12   1  -10.20   52.49
   8  12   1   48.40   49.50
   9  12   1  -32.80  185.78
   7 -13  -1   -0.50   21.50
   7 -13  -1   15.00   22.90
   7 -13  -1  -32.60   31.90
  -7  13   1   46.20   32.70
  -7  13   1   27.40   22.30
   6 -13  -1   39.00   29.40
   6 -13  -1   21.80   20.20
   6 -13  -1   29.70   18.00
  -6  13   1  -17.20   23.90
  -6  13   1  -20.40   27.50
   5 -13  -1   68.49   25.00
   5 -13  -1   44.80   18.50
   5 -13  -1   25.50   15.90
  -5  13   1   17.70   21.90
  -5  13   1   12.00   25.70
   4 -13  -1   -1.40   13.20
   4 -13  -1    1.00   20.10
   4 -13  -1   -8.90   15.10
  -4  13   1    3.30   18.40
  -4  13   1  -21.50   19.10
   3 -13  -1  160.68   25.40
   3 -13  -1  136.89   24.10
   3 -13  -1  160.68   27.90
   3 -13  -1  141.79   21.00
  -3  13   1  103.29   23.50
  -3  13   1  197.48   32.00
   2 -13  -1    9.00   15.50
   2 -13  -1    0.10   14.10
   2 -13  -1   -5.30   13.40
   2 -13  -1   -7.30   13.10
  -2  13   1   21.80   17.00
  -2  13   1   -5.20    6.80
  -2  13   1    1.10   14.60
   1 -13  -1  110.69   21.30
   1 -13  -1  129.49   21.80
   1 -13  -1   86.19   21.70
   1 -13  -1   95.99   21.30
  -1  13   1   -4.10   86.69
  -1  13   1  109.99   21.00
  -1  13   1  123.29   20.10
  -1  13   1  117.99   22.80
  -1  13   1   74.79   13.00
  -1  13   1   84.89   10.90
   0 -13  -1  -26.60   14.80
   0 -13  -1   14.40   13.10
   0 -13  -1    5.00   16.00
   0 -13  -1    3.70   18.60
   0  13   1    2.80   12.80
   0  13   1    4.20   12.60
   0  13   1   -0.20    7.70
   0  13   1  -13.70   12.30
   0  13   1   -1.20   13.30
   0  13   1   23.40   83.19
  -1 -13  -1   -4.80   12.80
  -1 -13  -1   13.90   19.90
  -1 -13  -1  -18.50   12.20
  -1 -13  -1  -21.00   17.40
  -1 -13  -1   -1.60   16.00
   1  13   1   -2.00   13.80
   1  13   1   16.30   13.90
   1  13   1   15.70   81.19
   1  13   1  -16.30   18.20
   1  13   1   12.70   10.00
   1  13   1    1.10   11.00
   1  13   1   -6.80   16.50
  -2 -13  -1    7.40   20.10
  -2 -13  -1   14.40   13.10
  -2 -13  -1   -2.20   20.00
  -2 -13  -1   -6.00   16.40
   2  13   1   35.90   16.00
   2  13   1   -9.40   18.00
   2  13   1   -3.50   11.50
   2  13   1   -0.50   17.90
   2  13   1  106.79   77.59
   2  13   1   15.20   15.20
  -3 -13  -1   -4.40   11.30
  -3 -13  -1    9.70   22.60
  -3 -13  -1  -26.50   17.20
   3  13   1   -4.20   22.90
   3  13   1   17.70   75.59
   3  13   1   -4.30   23.20
  -4 -13  -1  135.89   19.20
  -4 -13  -1  148.19   30.00
  -4 -13  -1   99.79   34.30
   4  13   1  -71.99   91.59
   4  13   1  168.68   32.80
   4  13   1   62.29   31.60
  -5 -13  -1  163.58   40.60
  -5 -13  -1   89.99   18.10
  -5 -13  -1  148.19   33.20
   5  13   1   44.60   36.00
   5  13   1  178.68   40.50
   5  13   1   68.69  130.69
  -6 -13  -1   24.80   27.80
  -6 -13  -1   10.70   15.10
  -6 -13  -1   51.89   43.70
   6  13   1  177.68  137.09
   6  13   1  -62.39   31.90
   6  13   1   20.00   42.00
  -7 -13  -1   26.50   56.59
  -7 -13  -1   24.60   18.80
  -7 -13  -1   10.10   34.70
   7  13   1   53.59  167.98
   7  13   1   -7.30   41.70
   7  13   1  -52.89   43.00
   8  13   1   54.49  188.38
   7 -14  -1   15.80   24.30
   7 -14  -1  -51.99   34.40
   7 -14  -1    7.70   29.10
  -7  14   1   52.29   31.40
  -7  14   1   19.90   38.10
   6 -14  -1   25.10   19.80
   6 -14  -1  -13.00   26.40
   6 -14  -1   -1.10   21.80
  -6  14   1   10.10   26.70
  -6  14   1    9.60   31.20
   5 -14  -1  -24.00   23.80
   5 -14  -1   19.60   18.50
   5 -14  -1   29.10   22.40
  -5  14   1  -12.90   24.50
  -5  14   1   30.50   29.60
   4 -14  -1    6.80   16.60
   4 -14  -1   13.80   22.00
   4 -14  -1  -15.70   17.90
  -4  14   1   -8.30   21.90
  -4  14   1   17.20   23.80
   3 -14  -1   23.80   18.90
   3 -14  -1   54.09   20.40
   3 -14  -1   52.19   19.80
  -3  14   1   88.29   24.10
  -3  14   1   77.49   25.20
   2 -14  -1  184.28   28.90
   2 -14  -1  231.68   30.90
   2 -14  -1  163.68   28.00
   2 -14  -1  167.18   27.50
  -2  14   1  200.28   20.40
  -2  14   1  229.28   34.00
  -2  14   1  187.98   30.80
   1 -14  -1   20.10   16.00
   1 -14  -1   23.80   15.80
   1 -14  -1   33.90   16.70
   1 -14  -1    4.40   23.50
  -1  14   1  -12.10   10.90
  -1  14   1    8.40   16.90
  -1  14   1   -2.60    7.20
  -1  14   1   15.90   16.90
  -1  14   1    6.90   14.60
  -1  14   1   20.60   89.99
   0 -14  -1  221.88   30.80
   0 -14  -1  264.57   33.70
   0 -14  -1  256.97   30.20
   0 -14  -1  194.78   32.40
   0  14   1  192.08   30.10
   0  14   1  230.98   33.50
   0  14   1   49.20   91.99
   0  14   1  260.07   22.30
   0  14   1  182.08   29.70
   0  14   1  250.87   31.80
  -1 -14  -1   79.39   18.50
  -1 -14  -1   35.90   21.20
  -1 -14  -1   -0.20   21.60
  -1 -14  -1   39.70   16.80
   1  14   1   71.69   20.40
   1  14   1   73.09   16.70
   1  14   1   53.89   19.40
   1  14   1  -55.69   96.29
   1  14   1   61.49   15.00
   1  14   1   52.19   21.10
   1  14   1   63.69   10.70
  -2 -14  -1   77.99   27.20
  -2 -14  -1   74.99   18.30
  -2 -14  -1   90.09   25.30
  -2 -14  -1  114.39   25.40
   2  14   1  -48.30   81.59
   2  14   1   97.19   21.90
   2  14   1  101.59   21.90
   2  14   1   61.49   22.50
   2  14   1   97.79   25.10
  -3 -14  -1   19.90   13.40
  -3 -14  -1   16.60   21.50
  -3 -14  -1  -12.30   25.40
   3  14   1    0.40   22.40
   3  14   1    1.90   88.59
   3  14   1    1.30   26.50
  -4 -14  -1   58.79   15.90
  -4 -14  -1   73.19   31.70
  -4 -14  -1   92.19   28.40
   4  14   1   -2.70   29.60
   4  14   1   65.09   31.20
   4  14   1  117.39  116.79
  -5 -14  -1  -10.10   13.90
  -5 -14  -1   16.30   30.30
  -5 -14  -1   45.10   38.90
   5  14   1  -43.10  136.79
   5  14   1   91.99   41.00
   5  14   1   -9.00   31.30
  -6 -14  -1  123.49   54.19
  -6 -14  -1   73.59   33.50
   6  14   1   83.39   39.80
   6  14   1  122.49   48.90
   6  14   1 -125.59  144.09
  -7 -14  -1  100.89   63.09
  -7 -14  -1    8.40   35.80
  -7 -14  -1   25.60   26.60
   7  14   1   21.40   49.30
   7  14   1   19.60   56.29
   7  14   1  -64.89  167.48
   8  14   1  239.48  205.28
   6 -15  -1   25.00   26.30
   6 -15  -1   39.10   33.90
   6 -15  -1  -11.80   24.40
  -6  15   1   -4.40   35.20
  -6  15   1  -10.80   26.30
   5 -15  -1    6.80   21.20
   5 -15  -1   40.70   28.30
   5 -15  -1   39.30   21.50
  -5  15   1  -12.20   25.20
  -5  15   1  -30.80   26.00
   4 -15  -1   54.29   22.70
   4 -15  -1   53.69   23.50
   4 -15  -1   69.69   28.10
  -4  15   1   66.09   27.10
  -4  15   1   48.00   32.60
   3 -15  -1   38.30   21.60
   3 -15  -1   70.59   23.00
   3 -15  -1   52.19   21.90
  -3  15   1   71.69   29.80
  -3  15   1   86.79   28.80
   2 -15  -1    4.50   20.60
   2 -15  -1   19.50   17.90
   2 -15  -1    5.10   19.30
  -2  15   1    1.10   19.90
  -2  15   1    2.30   22.00
   1 -15  -1  205.38   32.00
   1 -15  -1  146.99   27.20
   1 -15  -1  154.68   29.40
  -1  15   1  183.88   25.70
  -1  15   1  206.68   33.60
  -1  15   1  104.69   16.20
  -1  15   1  146.89   28.60
   0 -15  -1  211.28   32.80
   0 -15  -1  241.78   34.60
   0 -15  -1  226.28   32.40
   0 -15  -1  185.08   33.50
   0  15   1  224.78   31.60
   0  15   1  186.08   27.90
   0  15   1  225.38   30.00
   0  15   1   79.59  113.99
   0  15   1  239.88   33.70
  -1 -15  -1  131.69   23.10
  -1 -15  -1  123.19   29.30
  -1 -15  -1  131.89   27.40
  -1 -15  -1   94.39   25.70
   1  15   1  -20.90  110.19
   1  15   1  115.19   27.70
   1  15   1   98.29   23.90
   1  15   1  120.09   25.70
   1  15   1  142.39   24.20
  -2 -15  -1   22.40   22.40
  -2 -15  -1   22.80   15.70
  -2 -15  -1   -0.30   24.70
   2  15   1   31.60   19.00
   2  15   1   14.10   23.80
   2  15   1   12.30   16.00
   2  15   1  -46.10  107.69
   2  15   1  -15.80   24.50
  -3 -15  -1   70.09   17.50
  -3 -15  -1   46.20   31.30
  -3 -15  -1   57.79   26.00
   3  15   1   53.09   29.50
   3  15   1   13.10  121.99
   3  15   1   17.40   27.90
   3  15   1   21.70   20.00
  -4 -15  -1   68.59   29.50
  -4 -15  -1   -0.60   14.30
  -4 -15  -1    4.30   35.90
   4  15   1   14.60   32.70
   4  15   1   22.60   33.80
   4  15   1 -112.19  133.79
  -5 -15  -1  152.98   46.90
  -5 -15  -1   37.50   30.60
   5  15   1  -18.90   33.40
   5  15   1   26.00   42.10
   5  15   1 -198.28  141.69
  -6 -15  -1   68.69   36.70
  -6 -15  -1  162.68   63.59
   6  15   1   54.59   51.19
   6  15   1  -15.80   45.30
   6  15   1  138.79  172.08
   7  15   1  154.88  172.38
   5 -16  -1  149.79   40.00
   5 -16  -1  153.98   33.70
   5 -16  -1  230.78   36.60
  -5  16   1  103.89   40.70
  -5  16   1  150.38   38.50
   4 -16  -1   24.40   26.60
   4 -16  -1  -31.60   23.90
   4 -16  -1   33.40   23.80
  -4  16   1   55.19   32.60
  -4  16   1   48.40   26.20
   3 -16  -1   -5.90   21.70
   3 -16  -1   24.80   23.20
   3 -16  -1   37.80   24.60
  -3  16   1    1.70   24.20
  -3  16   1  -12.00   29.50
   2 -16  -1    5.50   20.60
   2 -16  -1    4.00   22.10
   2 -16  -1   12.60   19.80
  -2  16   1   39.10   24.10
  -2  16   1    8.70   22.30
  -2  16   1   10.30   14.40
   1 -16  -1   20.50   22.80
   1 -16  -1    4.20   18.80
   1 -16  -1   42.20   23.80
   1 -16  -1   -3.00   21.50
  -1  16   1   -1.40   13.40
  -1  16   1  -22.20   22.80
  -1  16   1   10.90   21.80
   0 -16  -1    5.20   19.10
   0 -16  -1   26.60   21.80
   0 -16  -1   -2.40   21.30
   0 -16  -1   14.90   24.30
   0  16   1    6.60   19.10
   0  16   1   16.10   25.00
   0  16   1   -5.30  129.69
   0  16   1   -6.00   21.90
   0  16   1   26.50   17.70
  -1 -16  -1  217.48   31.10
  -1 -16  -1  165.78   36.40
  -1 -16  -1  214.38   36.20
  -1 -16  -1  260.07   38.90
   1  16   1  170.28   29.60
   1  16   1  203.28   33.60
   1  16   1   98.69  116.59
   1  16   1  152.08   32.50
   1  16   1  244.78   32.90
  -2 -16  -1   31.20   28.40
  -2 -16  -1   -7.10   23.90
  -2 -16  -1  -15.80   15.80
   2  16   1    8.50   26.30
   2  16   1  -15.80   20.70
   2  16   1 -213.88  135.09
   2  16   1   18.40   17.20
   2  16   1  -51.89   24.00
  -3 -16  -1   18.60   16.90
  -3 -16  -1  -11.60   33.30
  -3 -16  -1   41.30   28.70
   3  16   1    5.90   30.60
   3  16   1   21.00   31.70
   3  16   1   38.30   24.00
   3  16   1 -104.79  125.79
  -4 -16  -1   75.19   42.10
  -4 -16  -1   27.50   28.80
  -4 -16  -1   -3.60   18.20
   4  16   1   27.30   36.20
   4  16   1   51.89  134.39
   4  16   1   38.70   39.30
   4  16   1   28.30   27.10
  -5 -16  -1   53.39   53.99
  -5 -16  -1  -13.50   29.00
   5  16   1   19.40   45.00
   5  16   1  -75.19  147.29
   5  16   1   47.20   26.80
   5  16   1   38.10   36.50
   6  16   1   62.19  174.58
   7  16   1 -122.29  170.98
   5 -17  -1  -14.80   29.60
   5 -17  -1   24.20   33.30
  -5  17   1   80.39   31.70
  -5  17   1   78.59   38.50
   4 -17  -1   48.40   29.90
   4 -17  -1   97.19   31.20
   4 -17  -1  103.59   32.00
  -4  17   1   94.49   33.70
  -4  17   1  171.38   40.40
   3 -17  -1   21.80   26.10
   3 -17  -1   -1.50   23.00
   3 -17  -1    5.40   27.20
  -3  17   1   21.30   29.20
  -3  17   1  -22.40   25.00
   2 -17  -1    7.40   23.30
   2 -17  -1  -14.70   23.90
   2 -17  -1   21.90   29.00
  -2  17   1   29.00   27.70
  -2  17   1   30.20   31.80
   1 -17  -1   38.90   29.20
   1 -17  -1   15.90   24.80
   1 -17  -1   28.60   23.40
   1 -17  -1   22.30   24.10
  -1  17   1   69.79   26.90
  -1  17   1  -19.90   15.50
  -1  17   1  -18.50   22.10
   0 -17  -1   -4.50   28.40
   0 -17  -1    6.40   21.80
   0 -17  -1  -26.20   25.20
   0 -17  -1  -13.00   27.10
   0  17   1   11.70   19.00
   0  17   1   44.80  137.49
   0  17   1   13.40   24.00
   0  17   1   80.49   27.90
  -1 -17  -1   50.19   22.70
  -1 -17  -1   39.80   29.20
  -1 -17  -1   23.70   30.40
  -1 -17  -1   40.40   29.10
   1  17   1   -9.60   22.00
   1  17   1   14.10   26.80
   1  17   1   29.10  125.69
   1  17   1   20.90   21.30
   1  17   1    1.80   24.50
  -2 -17  -1   32.60   26.70
  -2 -17  -1   59.59   22.40
  -2 -17  -1  117.59   34.90
   2  17   1  -85.29  129.39
   2  17   1   81.19   29.80
   2  17   1   39.70   31.80
   2  17   1   66.99   29.20
  -3 -17  -1    3.40   19.30
  -3 -17  -1  -43.60   39.20
  -3 -17  -1   73.29   31.60
   3  17   1   24.20   27.00
   3  17   1  -24.30  158.08
   3  17   1   26.10   33.80
   3  17   1   21.20   34.90
  -4 -17  -1   48.60   21.40
  -4 -17  -1   81.49   33.10
  -4 -17  -1  102.59   51.29
   4  17   1   54.89   44.10
   4  17   1   65.09   39.40
   4  17   1  -57.69  164.58
   4  17   1   75.09   31.50
   5  17   1  167.18  183.58
   6  17   1  105.29  173.48
   3 -18  -1  -20.50   32.70
   3 -18  -1   32.10   29.50
   3 -18  -1  -32.60   27.50
  -3  18   1   45.00   32.90
  -3  18   1   30.50   38.50
   2 -18  -1   18.20   27.80
   2 -18  -1  -20.60   26.10
   2 -18  -1  -19.30   30.90
  -2  18   1   99.79   36.10
  -2  18   1   44.50   29.60
   1 -18  -1   13.20   26.40
   1 -18  -1   43.30   31.10
   1 -18  -1  -16.40   31.80
  -1  18   1  -18.30   32.50
  -1  18   1    5.90   27.30
   0 -18  -1   35.50   26.30
   0 -18  -1   57.89   35.60
   0 -18  -1   45.50   30.20
   0  18   1  122.99  142.19
   0  18   1   48.20   23.00
   0  18   1  105.19   32.10
   0  18   1   58.69   27.80
  -1 -18  -1   69.79   31.30
  -1 -18  -1   46.60   23.00
  -1 -18  -1   24.00   33.90
   1  18   1   82.49   32.60
   1  18   1   66.39   26.70
   1  18   1   62.59   27.20
   1  18   1   33.50  138.49
  -2 -18  -1  -12.40   30.30
  -2 -18  -1   19.90   22.80
   2  18   1    0.30   28.80
   2  18   1  155.88  152.58
   2  18   1   60.99   31.20
  -3 -18  -1   58.19   24.20
  -3 -18  -1   37.10   33.40
   3  18   1  -29.20   39.40
   3  18   1  -42.50   33.30
   3  18   1   55.99   31.70
   4  18   1  187.58  173.48
   5  18   1  182.98  188.48
   1 -19  -1   68.99   38.20
   1 -19  -1  109.99   32.50
   1 -19  -1  124.99   29.70
  -1  19   1   41.40   30.50
  -1  19   1  125.19   39.50
   0 -19  -1   29.80   35.10
   0 -19  -1   20.70   30.00
   0 -19  -1   74.39   28.20
   0  19   1   -1.50   31.00
   0  19   1   42.40   35.80
  -1 -19  -1   24.60   31.80
  -1 -19  -1   47.00   40.20
  -1 -19  -1   50.39   27.50
   1  19   1   77.39   32.00
   1  19   1 -204.08  155.28
   1  19   1   60.79   31.40
   2  19   1  349.77  161.78
   3  19   1  288.57  176.48
   4  19  -2  129.69  188.98
   3  19  -2  -19.40  157.98
   2  19  -2   18.30  146.79
   1  19  -2   30.30   29.80
   1  19  -2  -70.99  136.89
  -1 -19   2  -56.19   26.10
  -1 -19   2   -6.30   35.20
  -1 -19   2   60.39   30.20
  -1 -19   2  -79.99   43.80
   0  19  -2   39.90   29.20
   0  19  -2   22.10   34.70
   0 -19   2   -3.60   39.30
   0 -19   2  -11.70   30.40
   0 -19   2   10.90   34.00
   0 -19   2  -22.90   25.30
  -1  19  -2  -13.60   30.90
  -1  19  -2   -3.30   37.00
   1 -19   2   38.50   28.20
   1 -19   2  -19.30   35.60
   1 -19   2  -74.79   29.80
   1 -19   2   -5.90   53.79
   5  18  -2   -8.80  207.28
   4  18  -2  -14.00  185.58
   3  18  -2   14.20   31.90
   3  18  -2   39.20   46.60
   3  18  -2  -67.49  161.88
   3  18  -2   24.20   37.10
  -3 -18   2   76.59   24.90
  -3 -18   2   34.10   50.19
  -3 -18   2  -23.60   30.90
   2  18  -2    7.40   28.90
   2  18  -2  -13.30   30.30
   2  18  -2   54.79  130.59
   2  18  -2   11.30   37.00
  -2 -18   2   15.90   35.50
  -2 -18   2   11.50   27.80
  -2 -18   2  -39.70   37.30
  -2 -18   2   36.70   22.20
   1  18  -2   33.70   27.00
   1  18  -2   39.10   27.00
   1  18  -2 -108.39  121.29
   1  18  -2   18.60   28.90
  -1 -18   2   54.39   25.50
  -1 -18   2    9.00   34.40
  -1 -18   2   54.19   34.10
  -1 -18   2   58.79   25.30
   0  18  -2   60.99   28.50
   0  18  -2    3.50   29.10
   0  18  -2  113.39  142.09
   0 -18   2   54.09   26.30
   0 -18   2   51.39   34.90
   0 -18   2   69.49   32.00
   0 -18   2  101.89   30.50
  -1  18  -2   21.30   26.30
  -1  18  -2  -23.40   32.30
  -1  18  -2  -23.60  140.99
   1 -18   2   54.49   29.70
   1 -18   2  -24.70   29.40
   1 -18   2   39.10   25.80
  -2  18  -2   -5.10   32.80
  -2  18  -2   27.30   27.60
   2 -18   2   16.70   27.50
   2 -18   2   12.50   30.20
   2 -18   2  -13.40   26.30
  -3  18  -2  -11.80   35.50
  -3  18  -2   38.50   33.20
   3 -18   2  -17.80   27.70
   3 -18   2   27.10   31.00
   3 -18   2   28.40   29.90
   6  17  -2  -31.80  187.88
   5  17  -2  -46.00   38.80
   5  17  -2    1.70  173.38
   5  17  -2  -57.09   51.49
   4  17  -2   10.20   39.00
   4  17  -2  -14.80  159.88
   4  17  -2  104.59   47.40
  -4 -17   2  -69.39   46.70
  -4 -17   2  -27.70   31.10
   3  17  -2  -86.89  143.79
   3  17  -2  -12.00   34.40
   3  17  -2   58.69   39.60
  -3 -17   2  -23.10   19.00
  -3 -17   2   10.80   26.60
  -3 -17   2  -23.80   37.30
   2  17  -2  -28.60   28.80
   2  17  -2   24.60   24.60
   2  17  -2   12.50   21.00
   2  17  -2  110.19  132.79
  -2 -17   2   29.60   33.40
  -2 -17   2   68.29   27.20
  -2 -17   2  -18.50   19.20
  -2 -17   2    2.20   33.60
   1  17  -2   29.10   21.90
   1  17  -2   82.69  123.69
   1  17  -2   37.70   24.50
   1  17  -2   15.80   23.70
  -1 -17   2   -7.00   31.30
  -1 -17   2   28.00   29.10
  -1 -17   2  -13.80   19.40
  -1 -17   2   30.40   26.90
   0  17  -2   -5.30   20.20
   0  17  -2  -14.30   24.30
   0  17  -2   -1.20  136.09
   0  17  -2    0.10   23.40
   0 -17   2  -21.40   21.80
   0 -17   2   37.20   31.50
   0 -17   2  -24.70   22.70
   0 -17   2   55.69   27.40
  -1  17  -2  -15.90   26.80
  -1  17  -2   23.30  136.09
  -1  17  -2   -7.00   21.90
   1 -17   2  -19.00   27.30
   1 -17   2   -4.60   23.90
   1 -17   2   -8.50   21.80
  -2  17  -2   -9.80   33.10
  -2  17  -2   43.40   27.30
   2 -17   2    0.70   27.90
   2 -17   2   31.60   24.70
   2 -17   2   60.99   23.10
  -3  17  -2   10.50   28.20
  -3  17  -2   33.00   35.30
   3 -17   2   44.00   28.00
   3 -17   2   21.00   27.10
   3 -17   2   39.20   26.70
  -4  17  -2    7.70   37.30
  -4  17  -2   30.90   29.10
   4 -17   2   15.40   26.70
   4 -17   2    5.70   27.50
   4 -17   2  -25.90   23.90
   7  16  -2 -102.79  185.58
   6  16  -2   -4.10  162.38
   5  16  -2   51.09   40.90
   5  16  -2   16.10   44.90
   5  16  -2 -213.88  167.18
  -5 -16   2  -10.30   34.10
  -5 -16   2  -48.80   49.30
   4  16  -2  -24.20  155.08
   4  16  -2   31.30   40.90
   4  16  -2    7.90   37.40
  -4 -16   2   44.60   41.60
  -4 -16   2   16.30   17.80
  -4 -16   2   56.39   28.80
   3  16  -2  -26.40   28.90
   3  16  -2  -98.69  130.79
  -3 -16   2   66.39   32.90
  -3 -16   2  -49.00   25.80
  -3 -16   2   -9.80   16.10
  -3 -16   2  -25.90   25.80
   2  16  -2   74.19   21.20
   2  16  -2   41.60   29.20
  -2 -16   2   37.40   31.90
  -2 -16   2  111.09   21.80
  -2 -16   2   53.69   31.20
  -2 -16   2  144.39   31.30
   1  16  -2   86.19   22.80
   1  16  -2   54.29   22.40
   1  16  -2 -116.29  117.29
   1  16  -2   61.79   26.30
  -1 -16   2   58.99   26.40
  -1 -16   2   70.59   30.40
  -1 -16   2   58.89   20.20
  -1 -16   2   79.89   26.40
   0  16  -2 -132.29  117.09
   0  16  -2   62.19   25.40
   0  16  -2   33.30   20.00
   0  16  -2   41.60   20.60
   0 -16   2   17.90   19.70
   0 -16   2    0.30   25.20
   0 -16   2   66.79   23.70
   0 -16   2    6.70   22.40
  -1  16  -2   -8.10   17.20
  -1  16  -2  -22.00   21.60
  -1  16  -2  156.18  119.39
  -1  16  -2   -9.90   22.30
   1 -16   2   16.50   24.10
   1 -16   2  -16.60   19.50
   1 -16   2    7.80   21.60
  -2  16  -2    4.00   25.00
  -2  16  -2   61.49   26.50
   2 -16   2   49.90   21.70
   2 -16   2   36.00   20.80
   2 -16   2   16.00   22.70
  -3  16  -2   23.90   30.00
  -3  16  -2    0.90   25.50
   3 -16   2   29.30   23.10
   3 -16   2    8.90   23.60
   3 -16   2  -16.20   19.80
  -4  16  -2    2.80   26.10
  -4  16  -2   -3.70   30.10
   4 -16   2   27.70   26.30
   4 -16   2   -7.40   23.70
   4 -16   2    8.40   24.60
  -5  16  -2  135.59   38.20
  -5  16  -2  167.28   43.80
   5 -16   2  147.89   37.20
   5 -16   2  120.59   27.70
   5 -16   2   99.29   32.60
   7  15  -2  -75.59  159.48
   6  15  -2  -93.39  151.48
   6  15  -2   12.00   41.40
   6  15  -2   13.00   52.49
  -6 -15   2  -11.50   33.90
  -6 -15   2   10.70   54.79
   5  15  -2   11.00   39.30
   5  15  -2  -23.90   39.90
   5  15  -2   85.39  147.09
  -5 -15   2   30.30   48.30
  -5 -15   2    4.50   26.60
   4  15  -2   60.39   36.80
   4  15  -2 -132.99  127.09
  -4 -15   2    8.50   33.90
  -4 -15   2   41.70   28.40
  -4 -15   2  -27.30   14.90
   3  15  -2   -4.90  124.19
   3  15  -2  -18.60   30.00
   3  15  -2  -20.50   14.30
  -3 -15   2   15.30   30.20
  -3 -15   2   15.90   15.20
  -3 -15   2  -27.10   25.60
  -3 -15   2  -33.20   27.40
   2  15  -2   26.50   26.60
   2  15  -2   27.70   17.60
   2  15  -2  195.48  110.69
  -2 -15   2   23.20   26.00
  -2 -15   2   33.50   22.30
  -2 -15   2   12.90   23.80
  -2 -15   2   44.90   15.90
   1  15  -2    2.10   16.40
   1  15  -2   -9.70   20.10
   1  15  -2   14.40  110.79
  -1 -15   2   28.70   19.10
  -1 -15   2   -1.10   15.30
  -1 -15   2   36.90   23.00
  -1 -15   2    6.00   22.30
   0  15  -2   10.90   17.70
   0  15  -2    2.00   16.90
   0  15  -2   -3.30   18.50
   0  15  -2   45.10  107.89
   0 -15   2   -1.80   18.00
   0 -15   2   16.50   17.30
   0 -15   2   -1.40   20.40
  -1  15  -2  118.49  113.39
  -1  15  -2    8.10   20.80
  -1  15  -2   52.29   19.70
  -1  15  -2   44.40   21.40
   1 -15   2   28.00   21.30
   1 -15   2    3.70   17.10
   1 -15   2   -4.50   18.20
  -2  15  -2   22.30   23.70
  -2  15  -2    4.90    8.00
  -2  15  -2   47.60   24.00
   2 -15   2    8.10   19.30
   2 -15   2  -11.20   21.00
   2 -15   2    0.50   18.50
  -3  15  -2   -1.60   26.70
  -3  15  -2   29.90   23.70
   3 -15   2   51.39   25.60
   3 -15   2   32.10   18.50
   3 -15   2    5.30   18.00
  -4  15  -2   36.30   26.30
  -4  15  -2   23.90   28.30
   4 -15   2   36.60   23.30
   4 -15   2   16.60   18.90
   4 -15   2   32.30   22.50
  -5  15  -2   31.00   27.50
  -5  15  -2   -8.10   32.40
   5 -15   2   16.20   26.20
   5 -15   2   13.80   26.00
   5 -15   2  -27.30   23.30
  -6  15  -2   42.80   29.80
  -6  15  -2   73.59   33.40
   6 -15   2   37.80   28.20
   6 -15   2  -29.50   32.60
   6 -15   2   29.20   26.60
   8  14  -2 -178.08  180.28
   7  14  -2  -11.50   49.50
   7  14  -2  -40.30   42.70
  -7 -14   2   -3.90   35.90
  -7 -14   2  -14.60   61.19
   6  14  -2  107.99   43.40
   6  14  -2  -52.29  184.18
   6  14  -2   50.29   44.50
  -6 -14   2   43.60   34.40
  -6 -14   2   56.49   51.79
   5  14  -2   41.20   42.70
   5  14  -2  159.48  182.08
   5  14  -2   65.59   38.00
  -5 -14   2  114.79   30.10
  -5 -14   2   73.29   45.20
   4  14  -2  161.28  113.29
   4  14  -2   34.20   32.40
  -4 -14   2   45.30   25.10
  -4 -14   2  -35.80   31.60
  -4 -14   2   -1.00   13.20
   3  14  -2  347.47   50.59
   3  14  -2  340.07   31.80
  -3 -14   2  363.16   51.59
  -3 -14   2  359.26   50.29
  -3 -14   2  300.47   44.80
  -3 -14   2  379.36   35.40
   2  14  -2  226.08  107.39
   2  14  -2  -12.80   21.80
   2  14  -2   16.50   16.20
  -2 -14   2   28.20   17.40
  -2 -14   2  -10.80   12.70
  -2 -14   2    1.00   22.00
  -2 -14   2   13.90   19.70
   1  14  -2    4.50   14.90
   1  14  -2  -11.40   96.59
   1  14  -2   33.40   20.30
  -1 -14   2   24.60   19.90
  -1 -14   2   25.90   14.30
  -1 -14   2   33.20   20.00
  -1 -14   2   32.40   17.50
   0  14  -2   49.10   17.90
   0  14  -2   66.19   14.00
   0  14  -2   57.79   19.30
   0  14  -2   84.49   96.19
   0  14  -2   43.70   18.80
   0 -14   2   31.30   15.50
   0 -14   2   47.00   19.70
   0 -14   2   67.59   16.90
  -1  14  -2   28.10   13.10
  -1  14  -2   17.30   17.20
  -1  14  -2  -21.70   94.99
  -1  14  -2   59.79   18.40
   1 -14   2   20.60   17.30
   1 -14   2   28.60   15.10
   1 -14   2    4.10   15.60
  -2  14  -2  -19.90   19.70
  -2  14  -2   19.00    6.50
  -2  14  -2   39.70   16.80
  -2  14  -2  100.29  113.39
   2 -14   2   41.80   17.60
   2 -14   2   53.49   18.70
   2 -14   2   31.00   16.10
  -3  14  -2  187.48   31.20
  -3  14  -2  242.48   34.70
   3 -14   2  185.88   28.50
   3 -14   2  175.28   32.00
   3 -14   2  128.59   26.60
  -4  14  -2   13.20   28.30
  -4  14  -2  -25.90   21.60
   4 -14   2   17.00   18.10
   4 -14   2   20.70   23.60
   4 -14   2   -0.20   19.90
  -5  14  -2   29.50   26.80
  -5  14  -2   32.50   28.30
   5 -14   2   19.60   21.60
   5 -14   2   43.90   23.10
   5 -14   2   41.80   27.80
  -6  14  -2   88.39   29.30
  -6  14  -2   27.70   31.90
   6 -14   2   42.90   29.70
   6 -14   2  103.99   25.80
   6 -14   2    7.00   23.50
  -7  14  -2  -30.80   27.80
  -7  14  -2   -5.10   27.20
  -7  14  -2    9.10   37.70
   7 -14   2   16.60   37.10
   7 -14   2  -31.50   26.10
   7 -14   2   16.50   29.10
   8  13  -2   48.10  164.48
   7  13  -2   89.09   44.70
   7  13  -2  150.88   52.39
   7  13  -2  194.88  160.68
  -7 -13   2   94.89   38.50
  -7 -13   2  -16.00   51.89
   6  13  -2   34.70   35.10
   6  13  -2  307.47  188.38
   6  13  -2   20.00   40.40
  -6 -13   2   -4.20   12.40
  -6 -13   2   -9.80   44.60
  -6 -13   2   12.60   27.90
   5  13  -2   92.69   36.20
   5  13  -2   55.19   35.20
   5  13  -2   73.89  141.39
  -5 -13   2  129.19   29.20
  -5 -13   2  127.89   42.00
  -5 -13   2   65.09   13.00
   4  13  -2  -40.00  135.29
   4  13  -2  227.08   43.50
  -4 -13   2  266.57   39.00
  -4 -13   2  212.28   40.70
  -4 -13   2  270.67   29.30
   3  13  -2  -81.69   83.79
   3  13  -2    0.60   19.20
   3  13  -2   55.19   25.10
  -3 -13   2   27.40   12.00
  -3 -13   2   26.50   23.40
  -3 -13   2   28.50   19.10
  -3 -13   2    1.40   21.00
   2  13  -2   41.60   18.70
   2  13  -2   42.50   11.60
   2  13  -2   29.50   22.80
  -2 -13   2   67.19   15.30
  -2 -13   2   33.80   17.90
  -2 -13   2   55.79   22.90
  -2 -13   2   75.29   22.10
   1  13  -2   30.80    5.60
   1  13  -2   22.60   14.60
   1  13  -2   17.80   76.49
   1  13  -2   23.00   18.70
  -1 -13   2    6.20   11.80
  -1 -13   2    3.10   17.60
  -1 -13   2   11.40   14.80
  -1 -13   2   19.70   17.40
   0  13  -2  116.79   15.60
   0  13  -2   -4.10   82.59
   0  13  -2  102.49   22.60
   0  13  -2  125.09   22.30
   0  13  -2  105.99   19.70
   0 -13   2   80.99   21.90
   0 -13   2   99.29   19.30
   0 -13   2  116.89   19.90
   0 -13   2   68.19   20.20
  -1  13  -2  413.96   37.10
  -1  13  -2  432.56   39.10
  -1  13  -2  524.85   45.30
  -1  13  -2  437.16   45.60
   1 -13   2  493.95   44.60
   1 -13   2  475.45   41.90
   1 -13   2  368.56   44.70
  -2  13  -2  382.46   39.20
  -2  13  -2  369.26   42.60
  -2  13  -2  297.17   32.20
  -2  13  -2  329.57   27.50
   2 -13   2  375.46   39.50
   2 -13   2  400.76   36.70
   2 -13   2  363.66   38.80
  -3  13  -2    8.20   19.20
  -3  13  -2   23.30   16.80
  -3  13  -2   40.00   20.00
   3 -13   2   21.60   18.50
   3 -13   2    7.30   13.40
   3 -13   2   -9.50   13.60
  -4  13  -2   41.10   19.20
  -4  13  -2   20.40   22.00
   4 -13   2   -1.20   16.00
   4 -13   2    6.40   20.90
   4 -13   2    7.60   17.50
  -5  13  -2   25.40   27.30
  -5  13  -2   -1.80   19.50
  -5  13  -2  -13.10   24.20
   5 -13   2   23.80   17.80
   5 -13   2    5.60   11.50
   5 -13   2  -24.90   18.90
   5 -13   2   43.60   23.60
  -6  13  -2   46.30   26.50
  -6  13  -2   58.49   32.30
  -6  13  -2   30.10   22.80
   6 -13   2   71.39   25.80
   6 -13   2   25.20   22.20
   6 -13   2   63.59   29.90
  -7  13  -2   57.59   25.60
  -7  13  -2   79.59   30.20
  -7  13  -2   83.29   34.40
   7 -13   2   79.99   37.30
   7 -13   2   84.09   27.50
   7 -13   2   87.69   29.30
   9  12  -2   31.70  199.98
   8  12  -2  -29.10   52.19
   8  12  -2    1.60   51.09
   8  12  -2 -284.77  182.18
  -8 -12   2   69.49   61.99
   7  12  -2   84.19   47.60
   7  12  -2  122.39  163.68
   7  12  -2   15.50   42.70
  -7 -12   2   21.00   47.60
  -7 -12   2  -22.10   28.30
   6  12  -2    2.90   37.60
   6  12  -2   55.79   32.50
  -6 -12   2   40.60   42.50
  -6 -12   2   50.49   27.80
  -6 -12   2   27.00   12.60
   5  12  -2  -88.99  131.89
   5  12  -2  -31.10   27.90
  -5 -12   2    5.60    7.70
  -5 -12   2    2.30   21.10
  -5 -12   2   16.70   32.90
   4  12  -2   29.40  113.79
   4  12  -2    6.30   26.50
  -4 -12   2   -9.40   24.60
  -4 -12   2   37.10   10.10
  -4 -12   2   27.80   20.70
   3  12  -2  296.17   32.80
   3  12  -2  267.07   39.20
   3  12  -2   83.99  107.09
   3  12  -2  244.88   22.50
  -3 -12   2  273.67   39.40
  -3 -12   2  218.38   32.90
  -3 -12   2  240.38   36.50
  -3 -12   2  233.88   27.50
   2  12  -2  271.57   25.20
   2  12  -2  221.88   35.50
   2  12  -2  226.78   27.50
  -2 -12   2  255.07   30.40
  -2 -12   2  184.98   32.40
  -2 -12   2  281.47   25.50
  -2 -12   2  268.87   28.10
  -2 -12   2  253.17   34.60
   1  12  -2  173.98   15.90
   1  12  -2    6.40   77.49
   1  12  -2  189.18   28.70
   1  12  -2  177.28   24.90
  -1 -12   2  152.48   27.20
  -1 -12   2  184.38   23.40
  -1 -12   2  187.48   25.70
  -1 -12   2  212.28   27.00
   0  12  -2  499.25   46.30
   0  12  -2  481.65   50.29
   0  12  -2  602.34   41.80
   0 -12   2  397.56   47.30
   0 -12   2  509.35   45.80
   0 -12   2  540.75   46.30
   0 -12   2  490.15   46.70
  -1  12  -2    5.60   13.80
  -1  12  -2   10.70   83.99
  -1  12  -2    2.50    9.30
  -1  12  -2   -1.10   13.60
  -1  12  -2   16.10    7.90
   1 -12   2   26.40   11.90
   1 -12   2  -27.60   11.90
   1 -12   2   41.40   15.30
  -2  12  -2   48.30    6.50
  -2  12  -2  -30.50   77.39
  -2  12  -2   29.50   10.80
  -2  12  -2   55.09   15.50
  -2  12  -2   88.99   19.40
   2 -12   2   32.20   14.20
   2 -12   2   45.80   12.70
   2 -12   2   51.89   16.60
  -3  12  -2   19.70   11.90
  -3  12  -2   40.70   18.20
  -3  12  -2   32.60   19.30
   3 -12   2   40.90   13.40
   3 -12   2   37.80   16.00
   3 -12   2   49.60   15.40
  -4  12  -2   53.99   21.60
  -4  12  -2   40.60   14.80
  -4  12  -2   29.00   16.90
  -4  12  -2   70.49   24.30
   4 -12   2   74.29   17.10
   4 -12   2   68.59   21.20
   4 -12   2   57.39    9.50
   4 -12   2   93.79   19.20
  -5  12  -2   27.10   26.20
  -5  12  -2   40.30   18.00
  -5  12  -2   29.50   20.00
   5 -12   2   57.89   26.90
   5 -12   2   36.50   10.70
   5 -12   2   18.90   16.10
  -6  12  -2   89.79   34.80
  -6  12  -2  116.99   30.70
  -6  12  -2   92.99   24.20
   6 -12   2  112.89   22.80
   6 -12   2  119.09   33.60
   6 -12   2   73.79   23.30
   6 -12   2  144.89   25.80
  -7  12  -2    4.80   23.90
  -7  12  -2  -18.40   28.50
  -7  12  -2  -22.50   21.50
   7 -12   2   20.90   20.10
   7 -12   2    2.10   32.80
   7 -12   2   35.00   23.60
  -8  12  -2   37.30   30.90
  -8  12  -2   -0.80   24.30
  -8  12  -2   -7.90   34.60
   8 -12   2   -0.70   27.20
   8 -12   2  -36.20   38.20
   8 -12   2   -2.00   25.70
   9  11  -2  -26.30  194.88
   8  11  -2  -98.49  165.48
   8  11  -2   22.90   45.70
   8  11  -2   68.49   48.30
  -8 -11   2   43.40   59.29
   7  11  -2  113.39  152.78
   7  11  -2  -32.70   40.20
   7  11  -2   71.89   42.60
  -7 -11   2  -70.99   44.20
  -7 -11   2   51.89   26.20
  -7 -11   2   67.79   14.90
   6  11  -2  -43.90  164.08
   6  11  -2   38.70   32.50
   6  11  -2   -7.60   34.80
  -6 -11   2   47.70   22.00
  -6 -11   2   30.30   36.40
  -6 -11   2    9.40   11.30
   5  11  -2   22.50   26.20
   5  11  -2   92.29  134.39
  -5 -11   2    6.80   10.50
  -5 -11   2   -6.40   19.30
  -5 -11   2   38.90   33.10
   4  11  -2   59.89   26.50
   4  11  -2   68.09  114.59
  -4 -11   2   57.49   11.00
  -4 -11   2   23.80   24.30
  -4 -11   2   71.69   20.70
   3  11  -2   52.49    8.20
   3  11  -2  -93.49   92.99
   3  11  -2   83.39   16.60
   3  11  -2   53.69   22.00
  -3 -11   2   45.30   20.20
  -3 -11   2   29.10   14.30
  -3 -11   2   40.90   10.90
  -3 -11   2   59.49   20.40
   2  11  -2   -3.70   17.00
   2  11  -2  -18.50   87.09
   2  11  -2    1.00    7.80
   2  11  -2   -1.00    9.90
  -2 -11   2    5.10   11.80
  -2 -11   2    4.60    8.10
  -2 -11   2    0.80   10.80
  -2 -11   2   -0.40   14.10
  -2 -11   2  -20.20   14.40
   1  11  -2   11.40   14.10
   1  11  -2    8.40    5.70
   1  11  -2   -2.10    9.00
   1  11  -2    8.80   15.00
   1  11  -2  -20.90   64.79
  -1 -11   2   12.60   11.80
  -1 -11   2   -1.90   10.90
  -1 -11   2    7.30    9.90
  -1 -11   2   -3.20   13.70
  -1 -11   2   37.60   18.30
  -1 -11   2   30.90    8.60
   0  11  -2  385.26   36.20
   0  11  -2  323.27   34.90
   0 -11   2  440.86   35.70
   0 -11   2  339.97   33.80
   0 -11   2  316.47   34.70
   0 -11   2  330.37   36.80
   0 -11   2  352.76   32.20
  -1  11  -2  258.37   29.50
  -1  11  -2  251.87   21.40
  -1  11  -2  215.18   22.10
  -1  11  -2  253.97   27.80
   1 -11   2  193.58   27.10
   1 -11   2  226.38   27.00
   1 -11   2  206.88   23.90
  -2  11  -2   43.00   17.80
  -2  11  -2   32.60   73.49
  -2  11  -2   17.60   13.10
  -2  11  -2   41.10    9.50
  -2  11  -2   42.70    6.00
   2 -11   2   52.39   15.30
   2 -11   2   42.80   12.70
   2 -11   2   41.70   11.50
  -3  11  -2    7.20   15.80
  -3  11  -2   34.60   11.00
  -3  11  -2   37.40   12.60
  -3  11  -2   48.20   15.50
   3 -11   2   22.10    6.70
   3 -11   2   31.00   13.00
   3 -11   2   23.10   12.70
  -4  11  -2   -2.00   18.10
  -4  11  -2    4.50   13.70
  -4  11  -2   22.10   15.30
  -4  11  -2   15.40   14.30
   4 -11   2   14.50    4.20
   4 -11   2   18.60   11.20
   4 -11   2   11.50   12.90
   4 -11   2   18.70    7.10
  -5  11  -2    3.00   19.10
  -5  11  -2   34.20   15.30
  -5  11  -2   27.90   17.50
   5 -11   2   -1.50   13.00
   5 -11   2   16.10   10.80
   5 -11   2   13.60   13.50
  -6  11  -2  179.38   29.70
  -6  11  -2  147.19   30.20
  -6  11  -2  175.78   36.80
   6 -11   2  206.58   27.70
   6 -11   2  276.57   32.50
   6 -11   2  171.48   27.50
  -7  11  -2   49.80   25.70
  -7  11  -2   38.20   24.10
  -7  11  -2   61.29   31.40
   7 -11   2   55.09   24.70
   7 -11   2   63.49   17.80
   7 -11   2   67.39   23.40
  -8  11  -2  -11.40   26.00
  -8  11  -2    8.90   26.40
  -8  11  -2  -47.00   30.60
   8 -11   2   43.90   25.30
   8 -11   2  -15.10   26.50
   9  10  -2   95.19  192.68
   9  10  -2   50.69   55.39
   9  10  -2  143.29   58.29
  -9 -10   2  125.69   64.19
   8  10  -2  172.78   51.19
   8  10  -2   36.50  174.98
   8  10  -2   80.69   44.50
  -8 -10   2  249.58   61.69
  -8 -10   2  131.09   21.50
   7  10  -2   75.29  136.19
   7  10  -2   82.59   40.30
   7  10  -2    4.30   33.10
  -7 -10   2   48.20   44.50
  -7 -10   2   41.90   13.70
   6  10  -2  -68.69  137.89
   6  10  -2   35.00   29.00
   6  10  -2   49.99   30.60
  -6 -10   2   45.10   12.20
  -6 -10   2   -2.90   21.50
  -6 -10   2   25.30   29.40
   5  10  -2    2.50   25.10
   5  10  -2   96.69  122.89
  -5 -10   2   48.90   12.60
  -5 -10   2   40.90    8.60
  -5 -10   2    4.70   17.80
  -5 -10   2   56.19   29.40
  -5 -10   2   36.10    5.90
   4  10  -2  467.35   50.89
  -4 -10   2  486.05   46.20
  -4 -10   2  469.65   38.60
  -4 -10   2  471.25   53.09
  -4 -10   2  497.25   37.90
   3  10  -2  387.86   28.80
   3  10  -2  170.38  102.39
   3  10  -2  338.57   42.10
   3  10  -2  398.26   36.40
  -3 -10   2  290.37   37.90
  -3 -10   2  398.46   36.60
  -3 -10   2  384.06   30.80
  -3 -10   2  415.46   42.90
  -3 -10   2  289.57   30.90
   2  10  -2  426.86   35.20
   2  10  -2  477.25   37.00
   2  10  -2  479.25   44.00
  -2 -10   2  440.56   40.00
  -2 -10   2  466.35   42.80
  -2 -10   2  361.96   42.70
  -2 -10   2  352.56   36.60
   1  10  -2  176.38   16.40
   1  10  -2  174.38   27.70
   1  10  -2  170.28   18.40
   1  10  -2  182.88   22.20
  -1 -10   2  160.48   21.10
  -1 -10   2  139.09   23.90
  -1 -10   2  200.78   17.90
  -1 -10   2  178.78   24.50
  -1 -10   2  189.58   22.80
  -1 -10   2  156.38   25.30
   0  10  -2   14.60   13.30
   0  10  -2   29.70    6.50
   0  10  -2    8.50   61.89
   0  10  -2   31.40   11.90
   0 -10   2   25.30    9.80
   0 -10   2   18.40   12.20
   0 -10   2   24.40    8.10
   0 -10   2   32.30   11.00
   0 -10   2   19.60   11.00
  -1  10  -2   -0.40    5.70
  -1  10  -2    4.10   11.30
  -1  10  -2    7.30    6.70
  -1  10  -2   10.00   62.59
  -1  10  -2    2.50    9.20
   1 -10   2   -7.10    9.10
   1 -10   2  -51.39  146.19
   1 -10   2   10.60    9.70
   1 -10   2   -5.10    7.50
   1 -10   2    6.90    8.30
  -2  10  -2  867.11   69.99
  -2  10  -2  746.73   64.49
  -2  10  -2  814.22   61.29
  -2  10  -2  885.41   70.49
   2 -10   2  955.40   68.09
   2 -10   2  839.32   66.29
  -3  10  -2   -5.30   14.50
  -3  10  -2    1.90   14.50
  -3  10  -2   -2.10   10.90
  -3  10  -2   -1.80    9.80
   3 -10   2    5.40    9.60
   3 -10   2   -5.20    5.20
   3 -10   2   92.39  110.99
   3 -10   2  -11.90    8.40
  -4  10  -2   77.59   15.40
  -4  10  -2   88.19   21.60
  -4  10  -2   96.29   21.60
  -4  10  -2   98.59   18.10
   4 -10   2  110.89   13.50
   4 -10   2  104.09   16.80
   4 -10   2  153.58   21.00
   4 -10   2  108.69   13.60
  -5  10  -2  283.97   38.70
  -5  10  -2  266.07   32.00
  -5  10  -2  246.98   35.70
   5 -10   2  302.67   30.40
   5 -10   2  302.17   32.60
   5 -10   2  365.46   31.10
   5 -10   2  331.57   33.20
  -6  10  -2   81.99   27.40
  -6  10  -2   84.99   24.50
  -6  10  -2  110.09   25.40
   6 -10   2  128.79   23.60
   6 -10   2  137.19   20.70
   6 -10   2  102.69   20.90
  -7  10  -2   -0.80   24.90
  -7  10  -2   34.80   20.40
  -7  10  -2   22.50   21.80
   7 -10   2   86.69   21.60
   7 -10   2   53.19   21.30
   7 -10   2   66.19   19.10
  -8  10  -2   18.60   35.50
  -8  10  -2    9.30   24.60
  -8  10  -2   23.30   24.20
   8 -10   2  -18.00   25.40
   8 -10   2   18.30   21.40
   8 -10   2   -5.00   26.70
   9   9  -2 -156.88  197.38
   9   9  -2   40.30   47.60
   9   9  -2   46.10   52.59
  -9  -9   2   87.89   63.19
   8   9  -2   70.09   45.90
   8   9  -2   63.79   43.60
  -8  -9   2  -30.90   46.40
  -8  -9   2   37.90   16.20
   7   9  -2   27.30   36.40
   7   9  -2  -35.40   34.20
  -7  -9   2   14.40   11.70
  -7  -9   2   14.70   38.80
   6   9  -2  182.88  126.89
   6   9  -2   33.60   26.90
   6   9  -2   23.80   26.70
  -6  -9   2   34.60   12.30
  -6  -9   2   35.20   31.50
  -6  -9   2   34.80    9.20
  -6  -9   2   23.60   19.20
   5   9  -2   22.30   20.00
  -5  -9   2   24.60   25.50
  -5  -9   2   -6.80    8.30
  -5  -9   2    4.20    7.00
  -5  -9   2    6.00    3.10
  -5  -9   2  -19.60   15.90
   4   9  -2 -104.29   90.59
   4   9  -2   50.09   19.60
  -4  -9   2   41.30   16.10
  -4  -9   2   36.50   19.50
  -4  -9   2   32.60    7.40
   3   9  -2  117.89   11.90
   3   9  -2  -16.10   86.19
   3   9  -2  138.09   26.10
   3   9  -2  125.19   20.70
  -3  -9   2  123.79   13.20
  -3  -9   2  109.19   14.30
  -3  -9   2  146.39   20.80
  -3  -9   2  101.09   23.00
  -3  -9   2  190.18   28.80
   2   9  -2   31.70    7.20
   2   9  -2   39.10   10.10
   2   9  -2  -73.99   79.09
   2   9  -2   70.59   17.50
  -2  -9   2   41.70   12.50
  -2  -9   2   37.00   16.70
  -2  -9   2   15.30   12.30
  -2  -9   2   36.90    8.90
  -2  -9   2   42.80    9.00
  -2  -9   2   34.50   17.90
   1   9  -2  114.79   77.29
   1   9  -2   92.59   13.80
   1   9  -2   62.69   19.20
   1   9  -2   96.69   12.60
   1   9  -2  105.99   11.90
  -1  -9   2   89.49   17.60
  -1  -9   2   84.69   14.20
  -1  -9   2  117.99   17.20
  -1  -9   2  -16.00  100.29
  -1  -9   2  106.39   15.90
  -1  -9   2  104.39   14.30
  -1  -9   2  104.59   11.70
   0   9  -2  147.79   23.50
   0   9  -2  172.28   21.90
   0   9  -2  245.38   18.80
   0  -9   2  174.68   23.30
   0  -9   2  209.28   24.00
   0  -9   2  212.48   22.10
   0  -9   2  100.39   91.59
   0  -9   2  223.58   22.20
   0  -9   2  195.28   18.70
  -1   9  -2   36.40    6.60
  -1   9  -2   -4.70   59.49
  -1   9  -2   28.70   12.90
  -1   9  -2   27.60    6.70
   1  -9   2   31.70    8.30
   1  -9   2   15.60   86.99
   1  -9   2   30.10    9.40
   1  -9   2   35.00   11.00
   1  -9   2   44.20   10.00
  -2   9  -2   17.70   10.90
  -2   9  -2    0.50    6.80
  -2   9  -2    4.40    8.50
  -2   9  -2   15.50   11.30
  -2   9  -2  -22.50   79.09
   2  -9   2   15.80    9.10
   2  -9   2    5.20    7.80
   2  -9   2    4.80    4.50
   2  -9   2  145.09   87.79
  -3   9  -2  530.05   40.80
  -3   9  -2  523.45   45.60
  -3   9  -2  402.86   38.40
  -3   9  -2  409.56   42.70
   3  -9   2  458.45   35.00
   3  -9   2  485.85   36.40
   3  -9   2  449.86   39.40
  -4   9  -2   -4.90   10.50
  -4   9  -2   26.40   12.20
  -4   9  -2   -0.60   12.80
  -4   9  -2   15.60   10.00
   4  -9   2   19.70   10.40
   4  -9   2   14.90    6.60
   4  -9   2   20.30    9.40
   4  -9   2   67.89   99.79
   4  -9   2   11.90    8.90
  -5   9  -2   10.00   18.30
  -5   9  -2   -0.20   12.00
  -5   9  -2   -1.10   16.40
  -5   9  -2   -3.20   10.90
   5  -9   2    2.70   14.50
   5  -9   2    4.20   13.40
   5  -9   2   16.90   13.40
   5  -9   2  -15.10    9.10
   5  -9   2 -119.39  110.19
  -6   9  -2   18.90   18.10
  -6   9  -2   61.29   25.90
  -6   9  -2   -7.50   20.90
  -6   9  -2   55.39   16.70
   6  -9   2    0.20   27.40
   6  -9   2   16.10   15.70
   6  -9   2   55.99   15.60
   6  -9   2   58.09   18.50
  -7   9  -2   18.90   27.00
  -7   9  -2    0.70   18.40
  -7   9  -2   28.00   18.00
   7  -9   2    4.10   18.50
   7  -9   2   13.50   17.70
   7  -9   2  -20.90   17.50
  -8   9  -2   -0.50   22.00
  -8   9  -2  -21.40   20.50
  -8   9  -2  -26.40   29.80
   8  -9   2   -8.50   19.00
   8  -9   2    0.60   25.50
   8  -9   2   18.60   23.30
  -9   9  -2   22.30   26.40
  -9   9  -2   15.70   25.10
  -9   9  -2    3.50   35.50
   9  -9   2   15.50   30.10
   9  -9   2   33.20   25.20
   9  -9   2   18.20   41.20
  10   8  -2   56.19  236.88
   9   8  -2  109.69   46.30
   9   8  -2   35.10  164.68
   9   8  -2   55.79   47.90
  -9  -8   2  173.58   54.59
  -9  -8   2   56.39   21.50
   8   8  -2  -11.20   40.10
   8   8  -2   32.30   38.60
  -8  -8   2  -24.80   45.30
  -8  -8   2   -9.20   14.00
   7   8  -2   86.89   36.80
   7   8  -2   13.00  114.09
   7   8  -2  124.59   39.20
  -7  -8   2  141.69   18.50
  -7  -8   2  138.09   42.40
   6   8  -2   47.60  109.29
   6   8  -2  -25.70   23.10
   6   8  -2    0.40   22.50
  -6  -8   2   16.40   10.80
  -6  -8   2   17.70   17.90
  -6  -8   2   36.00   29.20
   5   8  -2   45.20  102.29
   5   8  -2  141.09   33.50
  -5  -8   2  172.28   26.10
  -5  -8   2  151.18   15.20
  -5  -8   2  187.18   17.70
  -5  -8   2  179.78   35.80
   4   8  -2  258.57   33.90
  -4  -8   2  308.27   30.90
  -4  -8   2  249.48   21.40
  -4  -8   2  329.17   39.10
  -4  -8   2  267.37   22.40
   3   8  -2  125.09   22.70
   3   8  -2  134.29   12.30
   3   8  -2  163.18   20.30
   3   8  -2  144.79   16.70
  -3  -8   2  162.48   28.00
  -3  -8   2  165.58   22.30
  -3  -8   2  143.59   13.50
  -3  -8   2   84.49   20.70
  -3  -8   2  151.38   14.10
  -3  -8   2  137.69   25.90
   2   8  -2  659.93   61.79
   2   8  -2  691.93   54.29
   2   8  -2  651.63   52.69
   2   8  -2  686.63   55.59
  -2  -8   2  729.63   59.69
  -2  -8   2  728.33   57.89
  -2  -8   2  732.13   53.79
  -2  -8   2  679.93   60.49
  -2  -8   2  710.03   57.49
  -2  -8   2  748.53   53.79
   1   8  -2  861.01   71.09
   1   8  -2  959.90   69.49
   1   8  -2  901.71   66.89
   1   8  -2  908.91   66.29
   1   8  -2  863.81   66.79
  -1  -8   2  872.31   66.59
  -1  -8   2  904.41   69.79
  -1  -8   2  758.52   70.79
  -1  -8   2  944.01   65.69
  -1  -8   2  843.82   68.49
  -1  -8   2  867.51   67.39
   0   8  -2   89.69   10.80
   0   8  -2   71.89   13.70
   0   8  -2   70.39    9.00
   0   8  -2   74.39   12.20
   0   8  -2   76.39   10.90
   0   8  -2   16.60   61.09
   0  -8   2   50.49    9.90
   0  -8   2   52.89   14.90
   0  -8   2  -11.80   74.69
   0  -8   2   86.69   12.10
   0  -8   2   60.89   12.50
   0  -8   2   66.09    9.40
  -1   8  -2   56.99    9.20
  -1   8  -2   26.50    7.50
  -1   8  -2   27.50    6.60
  -1   8  -2   18.60   59.29
  -1   8  -2   47.00    7.10
  -1   8  -2   35.90   12.60
   1  -8   2   43.50    7.40
   1  -8   2   33.70    9.50
   1  -8   2  -81.19   68.19
   1  -8   2   37.20    8.80
   1  -8   2   29.20   11.10
   1  -8   2   55.59   12.10
  -2   8  -2 1340.97  101.19
  -2   8  -2 1398.36  102.99
  -2   8  -2 1291.77   98.29
  -2   8  -2 1366.56  100.49
  -2   8  -2 1313.47   98.59
   2  -8   2 1213.98   96.39
   2  -8   2 1338.37   98.59
   2  -8   2 1326.07   98.49
  -3   8  -2    4.20    8.20
  -3   8  -2    4.00   10.90
  -3   8  -2   -0.50   11.90
  -3   8  -2   -5.20    8.30
   3  -8   2    9.60    8.20
   3  -8   2   54.39   76.89
   3  -8   2    2.70    8.40
   3  -8   2   -4.80    6.30
   3  -8   2    8.50    4.60
  -4   8  -2  259.67   28.40
  -4   8  -2  258.27   29.00
  -4   8  -2  288.77   32.90
  -4   8  -2  305.37   31.20
   4  -8   2  358.76   30.30
   4  -8   2  331.37   27.00
   4  -8   2  306.77   28.80
   4  -8   2  261.27   28.50
  -5   8  -2   18.00   15.80
  -5   8  -2   15.00   11.30
  -5   8  -2   20.60   13.10
  -5   8  -2   41.20   16.80
   5  -8   2   27.70   15.80
   5  -8   2    1.90   15.30
   5  -8   2   12.50   10.50
   5  -8   2   15.20   13.30
   5  -8   2   -1.00   90.69
  -6   8  -2   52.09   20.10
  -6   8  -2   58.39   16.60
  -6   8  -2   83.59   19.00
   6  -8   2   85.39   19.60
   6  -8   2   60.99   16.20
   6  -8   2   71.69   18.20
  -7   8  -2   55.89   26.30
  -7   8  -2   22.20   19.10
  -7   8  -2   68.39   18.20
   7  -8   2   70.39   22.40
   7  -8   2   53.19   20.40
   7  -8   2   96.99   19.50
  -8   8  -2   49.80   20.70
  -8   8  -2   61.99   20.20
  -8   8  -2   29.40   30.40
   8  -8   2   18.20   19.50
   8  -8   2   27.20   24.60
   8  -8   2   31.50   24.90
  -9   8  -2   27.20   31.50
  -9   8  -2   32.00   22.70
  -9   8  -2   12.30   23.00
   9  -8   2   -2.50   33.60
   9  -8   2  -15.10   30.40
   9  -8   2   16.60   22.70
  10   7  -2  -60.89  224.08
   9   7  -2  -25.40   37.60
   9   7  -2  -31.70   40.60
   9   7  -2  343.07  173.88
  -9  -7   2  -26.60   45.70
   8   7  -2  -67.39   32.20
   8   7  -2   10.10   36.50
   8   7  -2  -32.70  134.99
  -8  -7   2  -40.40   46.50
  -8  -7   2   19.10   14.10
   7   7  -2   48.80   30.00
   7   7  -2  -12.10  119.59
   7   7  -2   30.80   29.00
  -7  -7   2    2.70   11.70
  -7  -7   2   39.50   30.90
   6   7  -2  232.58  108.89
   6   7  -2  110.29   31.90
   6   7  -2  142.29   31.30
  -6  -7   2  163.28   15.70
  -6  -7   2  215.18   22.60
  -6  -7   2  249.28   42.20
   5   7  -2   97.99   94.69
   5   7  -2   53.39   21.20
  -5  -7   2   75.69    9.00
  -5  -7   2  122.49   20.10
  -5  -7   2   58.49   22.50
  -5  -7   2   77.59   11.60
   4   7  -2  -22.10   86.39
   4   7  -2   42.40   18.80
   4   7  -2   77.89   10.60
   4   7  -2   61.99   11.50
  -4  -7   2   81.29   21.90
  -4  -7   2   67.09    8.70
  -4  -7   2   70.39    7.10
  -4  -7   2   75.99    8.60
  -4  -7   2   64.09   16.50
  -4  -7   2  100.99   23.90
   3   7  -2   15.40    3.30
   3   7  -2   18.40   11.30
   3   7  -2   15.40    7.20
   3   7  -2   23.30    6.40
   3   7  -2 -130.29   83.79
   3   7  -2    2.60   13.70
  -3  -7   2    7.30   14.50
  -3  -7   2    8.10   15.80
  -3  -7   2   14.30    4.00
  -3  -7   2   13.50   13.20
  -3  -7   2   21.30    5.00
  -3  -7   2   23.60   70.29
  -3  -7   2   15.50   16.80
   2   7  -2  700.83   51.69
   2   7  -2  690.33   53.19
   2   7  -2  669.93   60.69
   2   7  -2  699.53   54.89
   2   7  -2  618.54   55.39
   2   7  -2  710.53   53.79
  -2  -7   2  695.33   56.19
  -2  -7   2  749.73   57.89
  -2  -7   2  586.34   57.79
  -2  -7   2  696.63   52.29
  -2  -7   2  694.63   52.49
  -2  -7   2  764.72   55.99
  -2  -7   2  745.23   59.49
   1   7  -2  593.54   44.70
   1   7  -2  594.54   44.90
   1   7  -2  563.04   46.00
   1   7  -2  591.54   48.60
   1   7  -2  581.94   44.70
   1   7  -2  621.54   46.80
  -1  -7   2  563.94   45.60
  -1  -7   2  568.34   45.10
  -1  -7   2  612.44   44.90
  -1  -7   2  511.05   49.40
  -1  -7   2  622.84   43.70
  -1  -7   2  547.15   47.10
  -1  -7   2  544.95   45.90
   0   7  -2  197.18   17.30
   0   7  -2  190.08   19.10
   0   7  -2  200.38   17.30
   0   7  -2  193.48   19.30
   0   7  -2  239.38   19.00
   0  -7   2  190.38   19.00
   0  -7   2  180.38   19.50
   0  -7   2  199.88   16.30
   0  -7   2  180.78   21.50
   0  -7   2  190.88   19.30
   0  -7   2  196.88   17.10
  -1   7  -2  347.07   29.70
  -1   7  -2  365.56   34.10
  -1   7  -2  360.46   29.30
  -1   7  -2  365.46   30.20
  -1   7  -2  422.56   31.10
   1  -7   2  353.56   29.40
   1  -7   2  374.36   30.90
   1  -7   2  390.76   32.60
   1  -7   2  354.96   30.70
   1  -7   2  361.76   31.20
  -2   7  -2  169.18   18.10
  -2   7  -2  160.48   20.20
  -2   7  -2  174.98   16.60
  -2   7  -2  170.08   23.10
  -2   7  -2  169.88   18.60
  -2   7  -2  140.39   16.30
   2  -7   2  161.28   16.40
   2  -7   2  151.18   17.60
   2  -7   2   89.89   60.09
   2  -7   2  140.79   17.50
   2  -7   2  172.38   14.30
   2  -7   2  143.79   16.90
   2  -7   2  151.18   13.80
  -3   7  -2  164.58   20.00
  -3   7  -2  196.58   22.50
  -3   7  -2  178.08   21.30
  -3   7  -2  199.58   24.70
   3  -7   2  203.88   17.60
   3  -7   2  189.98   19.40
   3  -7   2  203.78   19.50
   3  -7   2  152.08   21.70
   3  -7   2  219.68   22.40
  -4   7  -2   69.09   14.60
  -4   7  -2   82.39   18.10
  -4   7  -2  109.09   17.90
  -4   7  -2  111.89   16.20
   4  -7   2  133.89   17.40
   4  -7   2  108.19   15.80
   4  -7   2  116.19   16.40
   4  -7   2  116.09   16.00
  -5   7  -2  542.25   49.50
  -5   7  -2  466.95   50.09
  -5   7  -2  528.95   48.70
  -5   7  -2  595.24   52.99
   5  -7   2  550.84   51.29
   5  -7   2  680.83   52.49
   5  -7   2  583.24   47.70
   5  -7   2  649.54   50.99
  -6   7  -2  218.08   26.70
  -6   7  -2  228.58   32.90
  -6   7  -2  151.28   24.20
   6  -7   2  189.58   24.00
   6  -7   2  219.18   30.10
   6  -7   2  205.78   28.00
  -7   7  -2   49.60   18.00
  -7   7  -2  104.49   24.70
  -7   7  -2   36.60   18.10
   7  -7   2   62.69   24.00
   7  -7   2   61.09    8.90
   7  -7   2   64.49   20.10
   7  -7   2   81.49   18.20
  -8   7  -2  -41.10   17.20
  -8   7  -2   -1.70   29.20
  -8   7  -2   21.00   20.70
   8  -7   2   40.60   24.00
   8  -7   2   21.70   24.80
   8  -7   2    8.70   19.20
  -9   7  -2   25.20   24.20
  -9   7  -2   27.00   32.40
  -9   7  -2    1.70   21.40
   9  -7   2  104.79   34.50
   9  -7   2   50.39   25.30
   9  -7   2   19.80   32.90
  10   6  -2  173.18  197.08
  10   6  -2  -61.49   48.50
  10   6  -2   60.19   45.40
 -10  -6   2   41.70   25.40
 -10  -6   2   86.39   63.99
   9   6  -2  129.79   42.00
   9   6  -2   72.89  155.58
   9   6  -2  146.09   48.60
  -9  -6   2  167.68   24.50
  -9  -6   2  166.08   56.29
   8   6  -2   10.80   36.20
   8   6  -2   16.00   32.10
   8   6  -2   96.49  134.69
  -8  -6   2    7.70   13.30
  -8  -6   2   60.99   43.60
   7   6  -2  195.58   36.30
   7   6  -2  223.98  116.49
   7   6  -2  260.37   45.70
  -7  -6   2  231.48   46.70
  -7  -6   2  194.98   23.90
   6   6  -2   88.89   29.40
   6   6  -2  110.09   28.50
  -6  -6   2  130.89   33.50
  -6  -6   2  143.69   19.70
  -6  -6   2  112.89   11.90
   5   6  -2  248.28   26.70
   5   6  -2  277.77   21.40
   5   6  -2   94.89   88.39
   5   6  -2  281.97   35.30
  -5  -6   2  243.18   21.10
  -5  -6   2  227.08   35.90
  -5  -6   2  297.47   30.60
  -5  -6   2  257.47   23.00
  -5  -6   2  279.47   36.80
   4   6  -2  -52.19   89.89
   4   6  -2   97.99   21.70
   4   6  -2   81.49    9.80
   4   6  -2  100.09   13.70
  -4  -6   2   77.59    9.00
  -4  -6   2   90.29   21.80
  -4  -6   2   83.39    6.70
  -4  -6   2   96.39   20.40
  -4  -6   2   82.79    9.00
  -4  -6   2  107.89   24.00
   3   6  -2  296.37   34.20
   3   6  -2  251.67   29.70
   3   6  -2  309.17   25.30
   3   6  -2  309.57   23.10
   3   6  -2  317.07   29.30
   3   6  -2  287.87   29.90
   3   6  -2  305.37   26.50
  -3  -6   2  335.47   29.70
  -3  -6   2  327.27   23.70
  -3  -6   2  318.57   24.40
  -3  -6   2  312.07   36.10
  -3  -6   2  332.07   35.40
  -3  -6   2  310.77   33.50
   2   6  -2  135.89   11.80
   2   6  -2  133.69   15.40
   2   6  -2  145.29   13.80
   2   6  -2  100.89   15.50
   2   6  -2   -8.50   65.19
   2   6  -2  142.69   22.00
   2   6  -2  151.48   14.00
  -2  -6   2  148.89   17.40
  -2  -6   2  117.09   15.90
  -2  -6   2  146.29   12.40
  -2  -6   2  129.79   20.20
  -2  -6   2  149.09   12.80
  -2  -6   2  131.09   15.40
   1   6  -2  244.58   25.20
   1   6  -2  277.57   23.20
   1   6  -2  257.87   21.80
   1   6  -2  277.77   22.60
   1   6  -2  286.17   23.90
   1   6  -2  259.87   22.30
  -1  -6   2  268.37   22.00
  -1  -6   2  230.68   25.60
  -1  -6   2  246.68   23.10
  -1  -6   2  305.67   21.30
  -1  -6   2  246.48   22.90
  -1  -6   2  283.07   22.40
  -1  -6   2  275.27   24.80
   0   6  -2 2083.89  152.58
   0   6  -2 2197.18  151.48
   0   6  -2 2142.09  151.38
   0   6  -2 1984.90  152.68
   0   6  -2 2131.49  152.48
   0  -6   2 1910.51  151.48
   0  -6   2 2195.18  152.68
   0  -6   2 2263.67  151.18
   0  -6   2 1975.60  150.38
   0  -6   2 2148.78  152.08
   0  -6   2 1996.30  153.18
  -1   6  -2   -4.90    4.20
  -1   6  -2    2.80    4.00
  -1   6  -2   -0.40    3.60
  -1   6  -2  -28.60   28.70
  -1   6  -2    2.00    3.50
  -1   6  -2   10.70    4.20
  -1   6  -2    1.00    5.80
   1  -6   2   -2.50    1.30
   1  -6   2    0.80    4.80
   1  -6   2   -8.90    3.60
   1  -6   2  -16.00   48.00
   1  -6   2   -0.10    3.00
   1  -6   2   -2.70    5.50
   1  -6   2   -3.40    5.40
  -2   6  -2    6.30    4.70
  -2   6  -2   15.50    5.80
  -2   6  -2    9.10   10.30
  -2   6  -2   19.50    9.00
  -2   6  -2    9.70    6.30
  -2   6  -2    5.30    6.90
  -2   6  -2  -27.90   40.10
   2  -6   2  -21.30   49.70
   2  -6   2   -0.20    4.50
   2  -6   2   11.20    6.40
   2  -6   2    5.10    5.20
   2  -6   2   16.80    4.20
   2  -6   2   23.30    8.10
   2  -6   2    7.00    6.40
   2  -6   2   13.40    7.40
  -3   6  -2   25.80   12.10
  -3   6  -2   21.60    9.20
  -3   6  -2   39.60    8.80
  -3   6  -2   37.20    9.90
  -3   6  -2   18.40   11.00
   3  -6   2   30.70    8.80
   3  -6   2   37.80    8.00
   3  -6   2   40.10    9.20
   3  -6   2   37.30    9.60
   3  -6   2   43.70   11.80
   3  -6   2   34.70    7.50
   3  -6   2   89.09   53.09
   3  -6   2   26.30    9.50
  -4   6  -2  608.84   49.50
  -4   6  -2  627.84   51.29
  -4   6  -2  575.54   52.69
  -4   6  -2  490.25   49.90
   4  -6   2  661.03   51.79
   4  -6   2  583.34   50.99
   4  -6   2  626.44   48.40
   4  -6   2  665.03   50.19
   4  -6   2  640.74   49.10
  -5   6  -2   -6.90    9.80
  -5   6  -2   -1.80   12.30
  -5   6  -2   13.60   10.80
  -5   6  -2   33.10   15.30
   5  -6   2    1.30   10.00
   5  -6   2  -21.50   15.70
   5  -6   2   18.70   14.60
   5  -6   2   15.40   11.50
  -6   6  -2  226.38   33.10
  -6   6  -2  237.28   28.90
  -6   6  -2  255.67   28.70
   6  -6   2  292.97   34.50
   6  -6   2  288.67   32.80
   6  -6   2  265.37   28.80
   6  -6   2  270.47   23.40
  -7   6  -2  239.48   35.60
  -7   6  -2  227.88   28.80
  -7   6  -2  166.98   25.00
   7  -6   2  195.28   32.70
   7  -6   2  191.88   31.60
   7  -6   2  180.88   22.40
  -8   6  -2   19.80   18.10
  -8   6  -2  -15.60   15.00
  -8   6  -2  -15.10   26.50
   8  -6   2   10.40   17.90
   8  -6   2   -3.00   17.00
   8  -6   2    5.60   23.60
   8  -6   2    3.20   24.90
  -9   6  -2  -33.00   27.90
  -9   6  -2    6.00   20.30
  -9   6  -2   25.60   19.90
   9  -6   2  -33.60   21.80
   9  -6   2   41.50   30.90
   9  -6   2  -48.20   29.40
  10   5  -2  238.28  181.78
  10   5  -2   24.00   45.00
  10   5  -2   35.20   51.19
 -10  -5   2   56.99   57.39
 -10  -5   2   13.20   23.90
   9   5  -2   38.40   44.20
   9   5  -2   44.10   39.80
   9   5  -2  142.59  146.49
  -9  -5   2  -27.90   44.90
  -9  -5   2  -12.20   16.90
   8   5  -2  128.09  129.39
   8   5  -2   47.60   32.70
   8   5  -2   92.39   31.50
  -8  -5   2   98.99   18.50
  -8  -5   2  164.08   44.70
   7   5  -2  145.69   32.90
   7   5  -2  155.78   34.00
   7   5  -2    8.60   99.99
  -7  -5   2  171.98   37.20
  -7  -5   2  156.78   20.20
   6   5  -2  157.58   14.20
   6   5  -2  190.28   35.80
   6   5  -2  162.08   13.60
   6   5  -2  146.69   29.20
   6   5  -2   52.39   81.39
  -6  -5   2  175.78   21.70
  -6  -5   2  154.68   31.20
  -6  -5   2  179.28   32.40
   4   5  -2  206.38   18.80
   4   5  -2  182.08   15.90
   4   5  -2  153.18   23.90
   4   5  -2  177.48   27.10
   4   5  -2  187.78   14.90
  -4  -5   2  175.68   28.20
  -4  -5   2  222.78   47.40
  -4  -5   2  174.98   21.40
  -4  -5   2  197.08   27.90
  -4  -5   2  208.78   15.70
  -4  -5   2  177.38   16.00
   3   5  -2   56.79    5.60
   3   5  -2   49.80    7.10
   3   5  -2   40.90   10.70
   3   5  -2   76.09    9.60
   3   5  -2   59.99   12.00
   3   5  -2   48.80   16.60
   3   5  -2   57.09   10.30
   3   5  -2  -52.39   62.99
  -3  -5   2   43.80    5.10
  -3  -5   2   59.09   10.40
  -3  -5   2   61.89   15.10
  -3  -5   2   77.99   15.40
  -3  -5   2   72.79   47.00
  -3  -5   2   61.99   16.80
  -3  -5   2   51.29    6.40
   2   5  -2 2190.08  151.28
   2   5  -2 1927.21  153.48
   2   5  -2 2012.80  153.28
   2   5  -2 2107.99  150.78
  -2  -5   2 2109.59  155.48
  -2  -5   2 2089.89  149.79
  -2  -5   2 2165.78  154.78
  -2  -5   2 2207.08  150.38
  -2  -5   2 1949.20  153.78
  -2  -5   2 2108.39  152.08
   1   5  -2 2034.80  142.39
   1   5  -2 1973.40  140.09
   1   5  -2 1734.33  149.29
   1   5  -2 1988.00  140.49
   1   5  -2 1927.91  140.79
   1   5  -2 2032.60  141.39
   1   5  -2 1961.70  143.39
  -1  -5   2 1961.90  141.79
  -1  -5   2 2120.09  143.29
  -1  -5   2 1634.24  142.49
  -1  -5   2 1864.81  140.89
  -1  -5   2 2085.09  140.59
   0   5  -2 1206.58   83.39
   0   5  -2 1105.69   84.19
   0   5  -2 1116.29   84.09
   0   5  -2 1110.19   84.49
   0   5  -2 1197.38   83.59
   0  -5   2 1210.18   84.49
   0  -5   2 1168.38   83.09
   0  -5   2 1101.69   84.79
   0  -5   2 1070.69   83.39
   0  -5   2 1179.38   83.89
   0  -5   2 1084.79   82.69
  -1   5  -2  751.12   60.39
  -1   5  -2  795.82   57.99
  -1   5  -2  797.12   59.99
  -1   5  -2  787.72   58.89
  -1   5  -2  914.91   60.09
  -1   5  -2  724.33   58.59
  -1   5  -2  751.32   58.79
   1  -5   2  796.12   59.49
   1  -5   2  810.62   58.99
   1  -5   2  748.83   58.69
   1  -5   2  830.12   58.49
   1  -5   2  784.62   59.29
  -2   5  -2   46.70   31.80
  -2   5  -2   40.00   10.60
  -2   5  -2   24.80    7.20
  -2   5  -2   46.70    9.10
  -2   5  -2   39.10    7.40
  -2   5  -2   34.50    7.40
   2  -5   2   56.39    8.00
   2  -5   2   35.80    6.70
   2  -5   2   26.60    6.90
   2  -5   2   36.10    7.30
   2  -5   2   34.70    7.50
   2  -5   2   38.80    8.10
   2  -5   2   -7.00   39.40
   2  -5   2   47.40    6.50
  -3   5  -2   74.89   12.50
  -3   5  -2   71.89   12.30
  -3   5  -2   89.89   13.40
  -3   5  -2   62.79   12.30
  -3   5  -2   75.89   15.50
   3  -5   2   48.40   12.10
   3  -5   2   69.79   10.60
   3  -5   2   92.19   13.30
   3  -5   2   96.39   12.40
   3  -5   2   76.19   10.70
   3  -5   2   86.69   11.20
   3  -5   2  104.59   41.90
   3  -5   2   93.29   14.70
   3  -5   2   88.79   13.00
  -4   5  -2  386.76   34.80
  -4   5  -2  462.25   38.90
  -4   5  -2  316.87   35.50
   4  -5   2  412.66   33.00
   4  -5   2  345.17   42.20
   4  -5   2  450.15   38.00
   4  -5   2  415.66   34.40
   4  -5   2  421.46   38.10
   4  -5   2  390.36   30.20
   4  -5   2  430.76   36.60
  -5   5  -2  278.37   27.70
  -5   5  -2  248.98   32.10
  -5   5  -2  307.67   28.90
  -5   5  -2  199.78   31.50
   5  -5   2  294.57   31.30
   5  -5   2  286.27   27.70
   5  -5   2  277.87   27.30
   5  -5   2  254.17   24.90
   5  -5   2  288.57   23.60
   5  -5   2  285.17   34.70
   5  -5   2  250.17   33.20
  -6   5  -2  183.38   26.90
  -6   5  -2  165.38   22.80
  -6   5  -2  166.38   23.40
   6  -5   2  164.08   26.70
   6  -5   2  167.18   27.80
   6  -5   2  156.68   20.40
   6  -5   2  166.68   22.30
   6  -5   2  130.29   19.90
  -7   5  -2   53.79   17.10
  -7   5  -2   83.99   16.30
  -7   5  -2   19.70   20.90
   7  -5   2   45.10   20.90
   7  -5   2   76.29   22.50
   7  -5   2   74.39   18.10
   7  -5   2   44.10   16.30
  -8   5  -2    8.90   24.40
  -8   5  -2   29.40   17.70
  -8   5  -2   16.70   15.20
   8  -5   2   47.50   19.10
   8  -5   2   85.79   25.10
   8  -5   2   -3.80   24.70
   8  -5   2   20.20   24.80
  -9   5  -2    5.40   27.50
  -9   5  -2   28.60   19.30
  -9   5  -2  -30.90   17.60
   9  -5   2  -45.80   29.50
   9  -5   2   17.10   31.70
   9  -5   2   -4.40   21.20
 -10   5  -2   31.60   27.10
 -10   5  -2    0.50   34.10
  10  -5   2  -20.60   37.10
  10  -5   2   -1.00   24.70
  10  -5   2  -35.70   39.20
  10   4  -2   12.60   40.50
  10   4  -2   85.89  172.38
  10   4  -2    2.20   44.90
 -10  -4   2   41.20   24.30
 -10  -4   2   -5.40   52.39
   9   4  -2    9.80   42.10
   9   4  -2   39.30   35.70
   9   4  -2  138.49  134.89
  -9  -4   2   45.00   43.10
  -9  -4   2   37.80   17.10
   8   4  -2  -29.80  114.49
   8   4  -2   56.29   29.70
   8   4  -2   51.99   31.30
  -8  -4   2   72.09   38.20
  -8  -4   2   31.70   14.00
   7   4  -2  264.87   95.49
   7   4  -2    8.70   23.20
   7   4  -2    0.50   22.00
  -7  -4   2  -25.40   26.50
   6   4  -2   36.70   19.30
   6   4  -2   63.69   21.20
   6   4  -2    2.00   12.20
  -6  -4   2   18.90   11.10
  -6  -4   2   54.69   23.60
  -6  -4   2   43.90   21.60
   5   4  -2 1631.34  118.69
   5   4  -2 1633.94  119.69
   5   4  -2 1691.03  122.59
   5   4  -2 1618.14  129.59
   5   4  -2 1559.24  122.09
  -5  -4   2 1630.24  131.69
  -5  -4   2 1694.63  119.19
  -5  -4   2 1719.83  133.99
  -5  -4   2 1690.33  120.99
   4   4  -2  311.77   22.70
   4   4  -2  298.07   33.00
   4   4  -2  303.37   25.10
   4   4  -2  224.78   28.10
   4   4  -2  285.67   22.10
   4   4  -2  306.07   31.60
   4   4  -2  282.47   29.50
  -4  -4   2  242.58   33.20
  -4  -4   2  268.57   26.10
  -4  -4   2  280.07   35.90
  -4  -4   2  219.88   41.60
  -4  -4   2  322.77   33.60
  -4  -4   2  276.97   22.30
  -4  -4   2  309.37   23.10
   3   4  -2 1252.17  101.69
   3   4  -2 1325.77  104.09
   3   4  -2 1107.09  100.49
   3   4  -2 1409.06   98.69
   3   4  -2 1324.57  101.89
   3   4  -2 1371.86   96.99
   3   4  -2 1333.97   96.49
  -3  -4   2 1353.66   99.49
  -3  -4   2 1358.66   96.79
  -3  -4   2 1425.86  102.79
  -3  -4   2 1404.16  104.29
  -3  -4   2 1384.66  105.79
  -3  -4   2 1377.56   96.79
   2   4  -2 1545.35  110.79
   2   4  -2 1542.55  110.09
   2   4  -2 1592.34  113.39
   2   4  -2 1532.55  113.19
   2   4  -2 1333.57  112.69
   2   4  -2 1424.86  114.09
  -2  -4   2 1533.65  114.89
  -2  -4   2 1573.64  109.89
  -2  -4   2 1558.84  109.19
  -2  -4   2 1431.96  113.49
  -2  -4   2 1604.74  114.09
  -2  -4   2 1599.24  111.49
   1   4  -2  379.86   27.90
   1   4  -2  377.16   40.60
   1   4  -2  356.16   29.10
   1   4  -2  390.56   27.80
   1   4  -2  358.16   28.70
   1   4  -2  348.57   29.80
  -1  -4   2  346.07   28.90
  -1  -4   2  370.76   30.10
  -1  -4   2  295.57   29.30
  -1  -4   2  383.86   27.70
  -1  -4   2  345.97   27.90
   0   4  -2    1.80    3.50
   0   4  -2    4.90   26.40
   0   4  -2   -0.90    2.60
   0   4  -2    2.20    2.60
   0   4  -2    3.50    3.60
   0   4  -2   -0.50    3.00
   0   4  -2    0.50    2.00
   0   4  -2    0.20    2.60
   0  -4   2   -0.20    3.20
   0  -4   2    2.50    2.10
   0  -4   2    1.20    2.80
   0  -4   2    2.90    2.40
   0  -4   2    5.40    2.60
   0  -4   2    1.80    2.00
   0  -4   2   19.20   31.70
  -1   4  -2 3675.13  270.77
  -1   4  -2 3503.25  269.87
  -1   4  -2 3506.55  268.87
  -1   4  -2 3688.13  269.97
  -1   4  -2 3671.23  271.17
  -1   4  -2 4164.08  271.17
   1  -4   2 3700.33  269.97
   1  -4   2 3567.64  269.77
   1  -4   2 4348.27  270.87
   1  -4   2 3801.42  270.47
   1  -4   2 3911.51  270.87
  -2   4  -2 1975.70  146.89
  -2   4  -2 1981.10  145.79
  -2   4  -2 1723.23  146.69
  -2   4  -2 2050.29  147.49
  -2   4  -2 2044.20  146.29
   2  -4   2 2073.99  146.69
   2  -4   2 2066.99  145.89
   2  -4   2 2092.69  146.59
   2  -4   2 1964.70  145.69
   2  -4   2 2126.99  145.79
   2  -4   2 2017.90  145.49
  -3   4  -2 1090.79   79.89
  -3   4  -2  990.00   76.99
  -3   4  -2  930.41   78.39
   3  -4   2 1099.59   78.19
   3  -4   2 1046.60   76.09
   3  -4   2  929.61   78.59
   3  -4   2 1026.60   76.89
   3  -4   2 1069.39   79.29
   3  -4   2 1031.60   77.49
   3  -4   2 1043.00   74.09
   3  -4   2 1033.30   76.79
   3  -4   2 1025.80   81.19
  -4   4  -2   18.60   12.30
  -4   4  -2   17.40   10.30
  -4   4  -2    9.60    7.20
  -4   4  -2    9.20   10.50
  -4   4  -2   18.10    8.40
   4  -4   2   29.90    7.00
   4  -4   2   39.30   15.90
   4  -4   2   29.60   11.20
   4  -4   2   21.10    6.00
   4  -4   2   22.70   12.00
   4  -4   2   15.50    5.50
   4  -4   2   18.40   12.50
   4  -4   2    1.70    8.10
   4  -4   2    5.10    8.10
  -5   4  -2  100.09   17.30
  -5   4  -2   98.79   15.50
  -5   4  -2  114.59   20.00
  -5   4  -2   88.19   20.30
   5  -4   2  107.09   14.40
   5  -4   2  128.59   16.60
   5  -4   2  110.99   13.20
   5  -4   2  152.58   24.10
   5  -4   2  116.39   20.40
   5  -4   2   72.19   20.30
  -6   4  -2   10.50   11.00
  -6   4  -2    9.10   14.80
  -6   4  -2    7.30   10.30
   6  -4   2   -1.30   12.30
   6  -4   2   19.90   14.40
   6  -4   2   14.00    8.40
   6  -4   2    1.00   10.90
   6  -4   2   12.10   16.20
  -7   4  -2    2.40   16.20
  -7   4  -2   -8.50   11.10
  -7   4  -2  -17.50   12.90
   7  -4   2    8.10   22.30
   7  -4   2   20.00   17.90
   7  -4   2    1.30   10.20
   7  -4   2  -33.40   17.20
  -8   4  -2   -3.00   22.60
  -8   4  -2   -0.10   12.90
  -8   4  -2   33.70   19.70
   8  -4   2   18.90   22.70
   8  -4   2  -41.40   23.90
   8  -4   2   11.90   18.10
   8  -4   2   34.10   24.30
  -9   4  -2  -11.90   25.30
  -9   4  -2   -3.60   20.10
  -9   4  -2   -5.40   16.30
   9  -4   2   -6.00   32.90
   9  -4   2   23.20   27.50
   9  -4   2  -33.50   19.40
   9  -4   2  -18.60   32.00
 -10   4  -2   33.50   25.30
 -10   4  -2    8.00   32.00
  10  -4   2   -8.70   26.40
  10  -4   2   -4.60   39.20
  10  -4   2   52.19   42.00
  10   3  -2  -58.49  171.88
  10   3  -2  -48.40   42.90
  10   3  -2   68.59   50.49
 -10  -3   2   59.19   57.19
 -10  -3   2   27.80   23.10
   9   3  -2  -15.00   39.10
   9   3  -2  138.69  122.99
   9   3  -2   23.20   39.00
  -9  -3   2   -2.10   45.10
  -9  -3   2   -4.90   17.30
   8   3  -2  235.88   97.89
   8   3  -2    4.90   26.80
   8   3  -2   10.10    6.40
   8   3  -2   30.40   26.00
  -8  -3   2   31.20   37.70
  -8  -3   2   -7.60   13.00
   7   3  -2  129.49   32.30
   7   3  -2   87.49   89.79
   7   3  -2  103.39   11.20
   7   3  -2  120.49   11.90
   7   3  -2  149.09   33.80
   7   3  -2  109.59   16.20
  -7  -3   2  102.89   17.20
  -7  -3   2  130.69   32.20
   6   3  -2   98.19    8.70
   6   3  -2   63.59   21.90
   6   3  -2   69.59   15.30
   6   3  -2   84.79   11.10
   6   3  -2   81.49    7.80
   6   3  -2   68.09    8.50
   6   3  -2   82.49   15.80
   6   3  -2   89.59   25.70
  -6  -3   2  108.09   15.10
  -6  -3   2   84.89   26.90
  -6  -3   2   81.19   22.80
  -6  -3   2    7.30   77.69
   5   3  -2  450.05   34.30
   5   3  -2  399.46   35.80
   5   3  -2  420.76   32.00
   5   3  -2  431.16   36.50
   5   3  -2  433.86   31.60
   5   3  -2  406.76   43.00
  -5  -3   2  447.46   35.20
  -5  -3   2  408.06   45.20
  -5  -3   2  486.35   46.70
   4   3  -2  177.08   26.20
   4   3  -2  169.18   13.40
   4   3  -2  159.68   16.30
   4   3  -2  170.68   21.90
   4   3  -2  149.19   22.90
   4   3  -2  160.28   16.30
   4   3  -2  167.48   15.30
  -4  -3   2  172.58   14.10
  -4  -3   2  183.98   29.60
  -4  -3   2  153.48   26.10
  -4  -3   2  169.08   14.70
  -4  -3   2  156.38   23.30
   3   3  -2 1477.45  111.29
   3   3  -2 1461.85  105.59
   3   3  -2 1391.76  110.79
   3   3  -2 1533.35  107.39
   3   3  -2 1428.06  111.99
  -3  -3   2 1460.15  113.19
  -3  -3   2 1554.84  111.29
  -3  -3   2 1382.46  112.19
  -3  -3   2 1499.85  105.99
  -3  -3   2 1422.76  107.89
  -3  -3   2 1527.75  106.09
   2   3  -2  649.14   48.40
   2   3  -2  589.44   48.70
   2   3  -2  508.85   47.00
   2   3  -2  633.44   45.70
   2   3  -2  603.24   44.80
   2   3  -2  595.24   48.10
  -2  -3   2  589.94   48.70
  -2  -3   2  637.84   44.70
  -2  -3   2  645.64   46.20
  -2  -3   2  668.53   49.00
  -2  -3   2  593.74   49.30
  -2  -3   2  605.94   44.20
   1   3  -2 2218.88  154.18
   1   3  -2 2135.79  151.78
   1   3  -2 2153.08  153.38
   1   3  -2 2225.28  153.18
   1   3  -2 2268.87  151.68
  -1  -3   2 2078.39  151.88
  -1  -3   2 1861.61  153.38
  -1  -3   2 2170.78  151.68
  -1  -3   2 2098.99  153.38
  -1  -3   2 1949.70  157.48
   0   3  -2 1331.67   92.29
   0   3  -2 1273.57   91.39
   0   3  -2 1378.36   91.89
   0   3  -2 1237.18   91.09
   0   3  -2 1271.07   91.99
   0  -3   2 1281.97   91.79
   0  -3   2 1193.98   91.09
   0  -3   2 1274.27   91.09
   0  -3   2 1089.79   91.59
   0  -3   2 1230.28   91.29
   0  -3   2 1392.26   92.49
  -1   3  -2   53.29    6.30
  -1   3  -2   54.99    6.90
  -1   3  -2   55.39    6.90
  -1   3  -2   69.09    7.80
  -1   3  -2   62.39    7.40
  -1   3  -2   58.79    4.90
   1  -3   2   55.19    6.20
   1  -3   2   69.59    6.90
   1  -3   2   29.50   22.80
   1  -3   2   72.99    7.30
   1  -3   2   62.39    6.70
   1  -3   2   61.39    6.80
  -2   3  -2   31.90    5.80
  -2   3  -2   32.00    5.00
  -2   3  -2   32.30    4.50
  -2   3  -2   25.90    6.10
  -2   3  -2   25.40    6.20
  -2   3  -2   33.90    6.90
   2  -3   2    4.40   23.80
   2  -3   2   29.30    6.30
   2  -3   2   35.80    5.80
   2  -3   2   48.00    7.00
   2  -3   2   31.60    5.30
   2  -3   2   39.40    3.60
   2  -3   2   31.90    5.70
  -3   3  -2 2656.53  231.38
  -3   3  -2 3211.58  231.58
  -3   3  -2 3245.88  229.98
  -3   3  -2 3219.78  229.48
  -3   3  -2 3230.38  228.68
   3  -3   2 3201.08  229.58
   3  -3   2 2920.91  231.68
   3  -3   2 3509.75  229.58
   3  -3   2 3226.18  234.18
   3  -3   2 3275.37  230.18
   3  -3   2 3304.57  228.68
   3  -3   2 3309.07  232.78
   3  -3   2 2983.70  231.28
   3  -3   2 3296.87  228.58
  -4   3  -2 1134.49   83.19
  -4   3  -2  903.91   84.49
  -4   3  -2 1098.19   81.59
  -4   3  -2 1191.78   82.09
  -4   3  -2 1183.98   86.39
   4  -3   2 1068.69   82.19
   4  -3   2 1053.49   85.79
   4  -3   2 1037.80   85.89
   4  -3   2 1028.40   81.89
   4  -3   2 1144.39   80.69
   4  -3   2 1044.70   87.79
   4  -3   2 1224.68   82.09
   4  -3   2 1055.79   86.19
   4  -3   2 1115.49   81.99
  -5   3  -2   84.79   17.30
  -5   3  -2   97.19   14.90
  -5   3  -2   81.29   16.60
  -5   3  -2   92.29   13.80
  -5   3  -2   83.19   14.40
   5  -3   2   88.99   10.90
   5  -3   2  103.09   13.60
   5  -3   2   98.69   14.60
   5  -3   2   51.09   15.60
   5  -3   2   66.89   11.70
   5  -3   2   93.09   22.50
   5  -3   2   88.89   20.80
  -6   3  -2  136.89   20.50
  -6   3  -2   99.19   19.20
   6  -3   2  124.09   18.50
   6  -3   2   93.19   14.20
   6  -3   2  182.48   28.00
   6  -3   2  179.78   26.80
   6  -3   2  152.58   25.00
  -7   3  -2    4.70   10.60
  -7   3  -2   24.10   17.10
  -7   3  -2   12.00   13.00
   7  -3   2  -15.50    8.30
   7  -3   2   15.50   18.80
   7  -3   2   17.10   18.70
   7  -3   2   -6.10   19.10
   7  -3   2   -5.70   16.70
  -8   3  -2   10.50   16.40
  -8   3  -2   -9.40   21.00
  -8   3  -2  -19.70   11.60
   8  -3   2   -9.10   12.40
   8  -3   2   -5.90   21.90
   8  -3   2    0.50   20.50
   8  -3   2   54.59   26.10
  -9   3  -2  132.19   25.20
  -9   3  -2  108.69   27.90
   9  -3   2   87.39   35.00
   9  -3   2   84.09   31.70
   9  -3   2   96.49   34.30
 -10   3  -2   82.89   31.80
 -10   3  -2   49.10   26.10
  10  -3   2  -30.70   37.80
  10  -3   2   63.79   28.70
  10  -3   2   10.50   37.90
  10   2  -2   81.39   37.50
  10   2  -2   -3.40   37.80
  10   2  -2   53.39   44.30
 -10  -2   2   87.79   22.90
 -10  -2   2   95.69   55.09
   9   2  -2    2.40  112.19
   9   2  -2  163.08   38.20
   9   2  -2   61.69   38.70
  -9  -2   2   43.60   18.70
  -9  -2   2   78.69   47.80
   8   2  -2   61.49   28.90
   8   2  -2   73.29   10.40
   8   2  -2  124.39   97.79
   8   2  -2   71.69   28.90
  -8  -2   2  115.99   40.40
  -8  -2   2   20.70   14.60
   7   2  -2   57.29    8.00
   7   2  -2   64.49    9.00
   7   2  -2   74.69   12.20
   7   2  -2   50.69    6.70
   7   2  -2   -5.50   90.89
   7   2  -2   71.59   25.30
   7   2  -2   76.39   25.70
  -7  -2   2   58.69   17.10
  -7  -2   2   54.49   30.40
  -7  -2   2   71.69   13.90
   6   2  -2  686.43   50.89
   6   2  -2  515.75   61.59
   6   2  -2  604.94   53.19
   6   2  -2  626.94   50.09
   6   2  -2  637.24   52.89
   6   2  -2  660.13   47.30
   6   2  -2  648.94   47.80
   6   2  -2  684.33   60.49
  -6  -2   2  694.63   52.49
  -6  -2   2  612.84   62.99
  -6  -2   2  667.83   51.39
  -6  -2   2  673.53   65.89
   5   2  -2  731.03   50.79
   5   2  -2  683.83   54.39
   5   2  -2  581.44   61.79
   5   2  -2  706.93   50.69
   5   2  -2  697.23   79.99
   5   2  -2  706.33   54.79
   5   2  -2  705.93   61.89
   5   2  -2  698.33   52.59
   5   2  -2  712.53   53.79
  -5  -2   2  694.93   64.49
  -5  -2   2  707.13   53.99
  -5  -2   2  686.33   53.09
  -5  -2   2  672.53   62.89
   4   2  -2 1454.05  101.79
   4   2  -2 1423.06  110.39
   4   2  -2 1418.86  104.89
   4   2  -2 1311.47  108.89
   4   2  -2 1423.66  104.29
   4   2  -2 1388.56  104.99
   4   2  -2 1370.16  103.29
   4   2  -2 1439.86  102.29
   4   2  -2 1596.84  112.09
  -4  -2   2 1446.66  114.09
  -4  -2   2 1330.07  111.59
  -4  -2   2 1408.96  103.79
  -4  -2   2 1483.75  102.89
   3   2  -2   37.50   10.30
   3   2  -2   46.50    9.40
   3   2  -2   38.60    4.40
   3   2  -2   41.40    6.20
   3   2  -2   42.30    5.10
   3   2  -2   35.70    6.20
   3   2  -2   36.40    3.20
   3   2  -2   36.30   10.70
   3   2  -2   54.69    6.70
   3   2  -2   36.80    3.40
  -3  -2   2   17.20   28.80
  -3  -2   2   34.90    5.30
  -3  -2   2   28.40   10.10
  -3  -2   2   35.80    5.20
  -3  -2   2   36.00   12.00
   2   2  -2  828.62   63.69
   2   2  -2  824.92   64.09
   2   2  -2  850.91   60.99
   2   2  -2  857.21   64.09
   2   2  -2  813.12   60.29
  -2  -2   2  834.72   61.29
  -2  -2   2  849.81   60.49
  -2  -2   2  828.12   60.09
  -2  -2   2  848.82   64.89
  -2  -2   2  800.82   64.19
   1   2  -2 1992.30  139.59
   1   2  -2 1920.41  137.99
   1   2  -2 2118.59  140.39
   1   2  -2 1949.30  137.89
   1   2  -2 1796.12  139.19
  -1  -2   2 1720.43  139.39
  -1  -2   2 1947.41  137.39
  -1  -2   2 1952.50  140.09
  -1  -2   2 1871.71  139.69
  -1  -2   2 1974.20  137.99
  -1  -2   2 1983.40  138.09
   0   2  -2   82.59    7.20
   0   2  -2   98.29   13.40
   0   2  -2   72.19    7.60
   0   2  -2   85.99    7.50
   0  -2   2  113.89   14.60
   0  -2   2   86.69    7.80
   0  -2   2  107.49    8.50
   0  -2   2  107.39    7.70
   0  -2   2   82.69    7.40
   0  -2   2   86.79    7.30
   0  -2   2   91.19    8.10
  -1   2  -2 2972.40  237.98
  -1   2  -2 3437.06  237.38
  -1   2  -2 3320.17  237.28
  -1   2  -2 3273.47  236.38
  -1   2  -2 3451.65  238.48
  -1   2  -2 3399.56  237.78
   1  -2   2 3029.20  236.08
   1  -2   2 3597.24  237.28
   1  -2   2 3460.25  237.28
   1  -2   2 3057.09  237.88
   1  -2   2 3550.14  237.98
  -2   2  -2  663.33   50.39
  -2   2  -2  716.63   51.39
  -2   2  -2  611.34   51.79
  -2   2  -2  663.73   49.90
  -2   2  -2  554.84   51.49
  -2   2  -2  692.03   49.99
  -2   2  -2  710.93   50.19
   2  -2   2  668.23   50.49
   2  -2   2  713.23   49.70
   2  -2   2  751.82   49.80
   2  -2   2  637.24   51.59
   2  -2   2  606.04   51.69
   2  -2   2  710.43   50.39
   2  -2   2  714.43   53.59
  -3   2  -2  707.73   53.19
  -3   2  -2  708.03   52.19
  -3   2  -2  615.74   54.89
  -3   2  -2  719.63   53.39
  -3   2  -2  706.33   54.39
   3  -2   2  643.64   55.29
   3  -2   2  674.03   57.09
   3  -2   2  712.03   52.79
   3  -2   2  620.74   55.39
   3  -2   2  755.92   52.49
   3  -2   2  706.53   56.29
   3  -2   2  709.73   51.59
   3  -2   2  734.33   53.19
   3  -2   2  714.63   53.09
  -4   2  -2   78.09    9.10
  -4   2  -2   77.09   11.60
  -4   2  -2   77.39   13.60
  -4   2  -2   66.39   13.70
  -4   2  -2   65.59   12.80
   4  -2   2   78.69   11.20
   4  -2   2   75.09   17.20
   4  -2   2   69.49   10.10
   4  -2   2   62.09    8.50
   4  -2   2   67.39    9.30
   4  -2   2   70.49    9.70
   4  -2   2   72.99   10.90
   4  -2   2   70.49   17.10
   4  -2   2   90.59   16.40
   4  -2   2   64.39   16.30
  -5   2  -2  480.45   39.40
  -5   2  -2  352.86   44.40
  -5   2  -2  501.55   43.00
  -5   2  -2  533.25   40.40
  -5   2  -2  491.65   37.50
   5  -2   2  475.05   44.20
   5  -2   2  467.95   37.80
   5  -2   2  424.86   38.00
   5  -2   2  497.95   41.20
   5  -2   2  433.36   44.50
   5  -2   2  434.76   37.00
   5  -2   2  471.65   35.70
  -6   2  -2  543.25   45.60
  -6   2  -2  462.95   41.40
  -6   2  -2  530.05   43.60
  -6   2  -2  513.25   46.30
   6  -2   2  485.85   49.50
   6  -2   2  504.15   38.70
   6  -2   2  469.35   51.39
   6  -2   2  522.25   41.90
   6  -2   2  527.65   51.29
  -7   2  -2  357.36   34.70
  -7   2  -2  369.56   40.60
  -7   2  -2  368.26   35.80
   7  -2   2  403.16   43.90
   7  -2   2  346.17   30.00
   7  -2   2  333.37   43.60
   7  -2   2  357.86   29.30
   7  -2   2  459.55   36.00
   7  -2   2  323.27   44.50
  -8   2  -2  286.27   33.10
  -8   2  -2  282.47   37.80
   8  -2   2  212.48   40.80
   8  -2   2  302.37   39.30
   8  -2   2  263.87   42.70
   8  -2   2  219.38   22.10
  -9   2  -2   25.10   20.90
  -9   2  -2   51.59   25.70
   9  -2   2   49.90   32.20
   9  -2   2   36.10   29.70
   9  -2   2   21.80   29.00
 -10   2  -2   32.30   30.30
 -10   2  -2   58.99   25.70
  10  -2   2   28.30   38.70
  10  -2   2   27.60   40.50
  10  -2   2    2.50   41.20
  10   1  -2   -4.20   47.00
  10   1  -2  -52.99   39.60
  10   1  -2  -12.20   39.40
 -10  -1   2   27.70   50.79
 -10  -1   2    4.20   21.90
   9   1  -2   11.50   30.30
   9   1  -2  138.49  111.39
   9   1  -2   88.19   23.70
   9   1  -2   24.30   33.40
   9   1  -2   87.39   34.20
  -9  -1   2  116.99   48.30
  -9  -1   2   75.29   20.70
  -9  -1   2   36.40   17.80
   8   1  -2   22.00   26.50
   8   1  -2   29.00   26.80
   8   1  -2  129.49   99.59
   8   1  -2   15.90    4.40
   8   1  -2   29.50   11.30
  -8  -1   2   26.70   33.50
  -8  -1   2   37.30   15.10
  -8  -1   2   -9.80   14.10
   7   1  -2    5.40    7.50
   7   1  -2   -6.50   20.50
   7   1  -2  147.99   92.19
   7   1  -2   10.10   19.80
   7   1  -2   -0.20   12.40
   7   1  -2   -2.50    5.90
   7   1  -2    2.10    4.00
  -7  -1   2  -34.50   21.20
  -7  -1   2    7.00   10.50
  -7  -1   2    1.60   20.90
  -7  -1   2    4.70   13.60
   5   1  -2  557.04   43.80
   5   1  -2  426.86   49.50
   5   1  -2  581.14   51.89
   5   1  -2  575.54   42.10
   5   1  -2  571.34   40.40
   5   1  -2  546.35   43.90
   5   1  -2  521.35   40.30
   5   1  -2  569.24   43.60
   5   1  -2  372.16   77.69
  -5  -1   2  562.44   43.80
  -5  -1   2  544.05   43.50
  -5  -1   2  568.44   54.09
  -5  -1   2  503.65   52.69
   3   1  -2  123.99   12.10
   3   1  -2  117.19   15.90
   3   1  -2  112.59   12.40
   3   1  -2  161.28   16.30
   3   1  -2  118.19   15.70
   3   1  -2  136.19   12.30
   3   1  -2  115.39   10.20
   3   1  -2  124.19   10.60
   3   1  -2  116.39   10.90
  -3  -1   2  122.59   16.70
  -3  -1   2  133.39   12.00
  -3  -1   2  130.99   11.00
  -3  -1   2  129.89   11.20
  -3  -1   2  145.99   25.10
  -3  -1   2  118.49   16.40
   2   1  -2   20.30    3.10
   2   1  -2   -3.40   15.30
   2   1  -2   24.90    5.60
   2   1  -2   22.00    2.30
   2   1  -2   18.50    3.10
   2   1  -2   15.10    5.30
   2   1  -2   23.30    4.50
   2   1  -2   19.10    6.20
   2   1  -2   19.00    3.90
   2   1  -2   20.00    3.50
  -2  -1   2   11.00    5.20
  -2  -1   2   19.30    3.60
  -2  -1   2   18.60    6.30
  -2  -1   2   12.50   19.80
  -2  -1   2   18.80    3.10
   1   1  -2  975.20   68.79
   1   1  -2  927.31   66.49
   1   1  -2  843.12   67.89
   1   1  -2  957.90   68.69
   1   1  -2  924.81   66.59
   1   1  -2  947.01   67.19
   1   1  -2  977.40   66.69
  -1  -1   2  968.80   67.29
  -1  -1   2  963.80   66.79
  -1  -1   2  965.90   69.09
  -1  -1   2  788.02   67.99
  -1  -1   2  929.01   68.79
  -1  -1   2  954.30   66.69
   0   1  -2 1017.40   80.49
   0   1  -2  980.90   80.79
   0   1  -2 1035.80   80.79
   0   1  -2 1158.68   80.99
   0  -1   2 1277.27   81.39
   0  -1   2 1294.97   81.19
  -1   1  -2 2041.10  139.49
  -1   1  -2 1982.80  139.89
  -1   1  -2 1970.60  139.79
  -1   1  -2 1908.91  141.19
  -1   1  -2 1647.24  140.59
   1  -1   2 2031.10  139.89
   1  -1   2 1785.42  140.79
   1  -1   2 2009.30  141.09
   1  -1   2 2065.29  139.79
   1  -1   2 1978.30  139.49
   1  -1   2 2031.40  139.39
  -2   1  -2 3408.46  238.78
  -2   1  -2 3330.87  238.38
  -2   1  -2 2973.70  240.48
  -2   1  -2 3441.26  239.18
  -2   1  -2 3267.87  237.48
  -2   1  -2 3312.77  237.58
   2  -1   2 3451.25  238.28
   2  -1   2 3526.75  237.38
   2  -1   2 3450.55  238.08
   2  -1   2 3478.05  237.58
   2  -1   2 3400.16  241.48
   2  -1   2 3388.46  238.88
   2  -1   2 2973.80  239.98
   2  -1   2 3175.18  240.48
  -3   1  -2  139.59   14.50
  -3   1  -2  135.79   15.30
  -3   1  -2  145.49   19.10
  -3   1  -2  139.09   17.70
  -3   1  -2  154.28   12.60
  -3   1  -2  127.69   13.70
   3  -1   2  139.99   12.90
   3  -1   2  145.79   11.90
   3  -1   2  145.29   17.40
   3  -1   2  166.78   13.10
   3  -1   2  148.29   16.90
   3  -1   2  138.19   13.20
   3  -1   2  124.69   16.90
   3  -1   2  139.99   13.10
   3  -1   2  142.59   16.70
   3  -1   2  136.99   14.70
  -4   1  -2  189.08   19.70
  -4   1  -2  181.88   15.50
  -4   1  -2  191.18   19.30
  -4   1  -2  193.48   19.00
  -4   1  -2  188.48   28.80
  -4   1  -2  126.29   19.90
   4  -1   2  136.59   22.60
   4  -1   2  185.28   19.50
   4  -1   2  178.58   16.10
   4  -1   2  169.18   15.90
   4  -1   2  151.28   25.60
   4  -1   2  171.98   14.30
   4  -1   2  188.18   16.50
   4  -1   2  157.58   22.50
   4  -1   2  147.49   24.60
   4  -1   2  183.18   15.70
  -5   1  -2  316.87   35.90
  -5   1  -2  316.77   33.60
  -5   1  -2  302.77   25.60
  -5   1  -2  317.17   31.10
  -5   1  -2  349.77   29.60
   5  -1   2  316.97   26.40
   5  -1   2  253.07   32.10
   5  -1   2  294.57   26.70
   5  -1   2  325.77   36.40
   5  -1   2  316.87   26.00
   5  -1   2  351.86   34.20
   5  -1   2  301.57   24.10
  -6   1  -2  295.97   29.90
  -6   1  -2  262.87   35.70
  -6   1  -2  246.78   25.70
  -6   1  -2  281.97   32.10
  -6   1  -2  223.08   23.00
   6  -1   2  271.57   24.20
   6  -1   2  252.77   34.70
   6  -1   2  251.27   33.00
   6  -1   2  272.27   20.10
   6  -1   2  194.08   24.80
   6  -1   2  228.38   23.30
   6  -1   2  227.98   31.20
  -7   1  -2   14.30   14.80
  -7   1  -2   22.50   24.40
  -7   1  -2    0.40   12.40
   7  -1   2   -1.90    5.30
   7  -1   2   -2.00   18.00
   7  -1   2    6.90    4.70
   7  -1   2   25.50   19.10
   7  -1   2  -24.40   12.00
   7  -1   2  -17.90   18.70
  -8   1  -2   66.19   22.00
  -8   1  -2   74.19   18.90
   8  -1   2  117.19   27.40
   8  -1   2   62.59    8.60
   8  -1   2  138.39   31.00
   8  -1   2   99.59   29.90
  -9   1  -2    9.20   21.90
  -9   1  -2   27.80   23.50
   9  -1   2   -6.60   29.80
   9  -1   2   -2.40   31.40
   9  -1   2   81.99   31.90
 -10   1  -2   23.10   24.00
 -10   1  -2   27.70   27.70
  10  -1   2    6.90   39.50
  10  -1   2   14.80   40.10
  10  -1   2  -10.60   35.10
  10   0  -2   86.59   39.70
  10   0  -2  133.19   45.20
  10   0  -2   41.80   46.30
 -10   0   2   59.39   53.49
 -10   0   2   36.10   24.40
 -10   0   2   91.29   25.60
   9   0  -2    3.20   33.60
   9   0  -2   -2.00   28.10
   9   0  -2   82.39  110.69
   9   0  -2   30.60   31.90
   9   0  -2    8.00   16.60
  -9   0   2   30.60   20.20
  -9   0   2   19.60   17.80
  -9   0   2   -2.80   38.00
   8   0  -2   -0.10   16.10
   8   0  -2    5.40    5.60
   8   0  -2  -40.00  101.29
   8   0  -2   36.00   27.00
   8   0  -2   11.80   23.20
   8   0  -2   10.30   27.00
  -8   0   2   -5.10   14.30
  -8   0   2    1.30   13.70
  -8   0   2    0.10   28.90
   7   0  -2   62.89    9.00
   7   0  -2   73.59    9.60
   7   0  -2   79.99   14.50
   7   0  -2   52.29   24.40
   7   0  -2   49.70   90.09
   7   0  -2   77.19   24.60
  -7   0   2   93.19   27.90
  -7   0   2   60.59   16.20
  -7   0   2   59.59   27.20
  -7   0   2   57.19   13.60
   6   0  -2 1242.68   93.59
   6   0  -2 1295.57   97.59
   6   0  -2 1301.07   97.29
   6   0  -2 1072.39  104.09
   6   0  -2 1294.07   98.19
   6   0  -2 1302.87  103.99
   6   0  -2 1302.27   93.59
  -6   0   2 1215.48  105.89
  -6   0   2 1389.16  108.49
  -6   0   2 1342.87   99.59
  -6   0   2 1333.57   97.19
   5   0  -2  143.89   12.70
   5   0  -2  130.29   15.90
   5   0  -2   97.29   23.80
   5   0  -2  108.39   13.70
   5   0  -2  155.88   26.30
   5   0  -2  129.89   16.50
  -5   0   2  140.79   18.50
  -5   0   2  135.29   24.50
  -5   0   2  151.68   18.20
  -5   0   2  171.28   24.80
   4   0  -2 5441.26  384.96
   4   0  -2 5413.96  381.96
   4   0  -2 5397.66  379.56
   4   0  -2 5200.08  386.36
   4   0  -2 5659.53  382.06
   4   0  -2 4972.40  385.16
   4   0  -2 5333.07  380.36
  -4   0   2 4993.40  387.66
  -4   0   2 5385.96  387.46
  -4   0   2 5319.17  380.76
  -4   0   2 5446.15  382.06
  -4   0   2 5265.97  381.66
   3   0  -2  159.78   13.60
   3   0  -2  141.89   16.70
   3   0  -2  181.78   16.00
   3   0  -2  183.98   19.00
   3   0  -2  162.38   13.60
   3   0  -2  176.38   15.30
   3   0  -2  146.69   17.10
   3   0  -2  164.28   14.00
  -3   0   2  154.58   19.60
  -3   0   2  157.08   14.10
  -3   0   2  171.88   15.20
  -3   0   2  151.28   18.30
  -3   0   2  169.38   15.20
   2   0  -2   85.59    8.00
   2   0  -2   85.89   10.30
   2   0  -2   94.19    7.80
   2   0  -2   95.29   11.00
   2   0  -2   83.09    7.90
   2   0  -2   93.09    9.30
   2   0  -2   81.09    9.30
  -2   0   2   89.69    8.80
  -2   0   2   25.10   27.90
  -2   0   2   98.09    9.20
  -2   0   2   80.29    8.10
  -2   0   2   85.49    7.90
  -2   0   2   98.69   11.10
  -2   0   2   91.99   11.00
   1   0  -2 3847.52  260.67
   1   0  -2 3519.45  259.07
   1   0  -2 3705.13  260.67
   1   0  -2 3575.24  259.17
   1   0  -2 3934.91  260.17
   1   0  -2 3629.34  259.57
  -1   0   2 3779.32  261.07
  -1   0   2 3676.93  260.07
  -1   0   2 3617.34  259.27
  -1   0   2 3493.65  260.67
  -1   0   2 3312.97  259.47
  -1   0  -2 1859.21  143.89
  -1   0  -2 2057.39  142.19
  -1   0  -2 2037.00  143.19
  -1   0  -2 2058.59  142.29
  -1   0  -2 1929.41  141.59
   1   0   2 2060.79  142.89
   1   0   2 1906.91  143.69
   1   0   2 2063.59  142.19
   1   0   2 2082.59  141.59
   1   0   2 1805.92  143.29
  -2   0  -2 5679.03  406.86
  -2   0  -2 5552.64  408.06
  -2   0  -2 5050.29  410.76
  -2   0  -2 5895.51  411.16
  -2   0  -2 5832.52  406.86
  -2   0  -2 5831.32  408.16
  -2   0  -2 5462.45  407.66
  -2   0  -2 5974.00  410.06
   2   0   2 5956.60  409.76
   2   0   2 5895.41  406.86
   2   0   2 5632.84  406.66
   2   0   2 6002.90  411.56
   2   0   2 5863.41  407.66
   2   0   2 5859.41  407.96
   2   0   2 5386.56  410.86
  -3   0  -2 1105.69   84.69
  -3   0  -2 1121.79   80.49
  -3   0  -2  913.71   83.19
  -3   0  -2 1046.70   78.59
  -3   0  -2 1097.29   80.39
  -3   0  -2 1159.78   82.79
   3   0   2 1143.89   82.49
   3   0   2 1108.19   79.79
   3   0   2 1139.09   77.89
   3   0   2 1084.59   79.19
   3   0   2 1014.50   84.39
   3   0   2 1070.89   84.39
   3   0   2 1089.39   84.59
  -4   0  -2  936.11   76.29
  -4   0  -2  941.31   69.49
  -4   0  -2  988.40   72.09
  -4   0  -2  851.81   66.79
  -4   0  -2  922.21   69.39
   4   0   2  981.40   67.49
   4   0   2  906.51   71.79
   4   0   2  923.11   67.39
   4   0   2  898.51   65.59
   4   0   2  897.31   73.89
   4   0   2  849.81   74.49
   4   0   2  914.31   68.29
   4   0   2  815.12   75.69
  -5   0  -2  232.18   26.50
  -5   0  -2  221.28   22.70
  -5   0  -2  258.37   25.20
  -5   0  -2  198.68   30.50
   5   0   2  209.58   31.30
   5   0   2  238.68   19.90
   5   0   2  137.09   43.60
   5   0   2  246.28   20.60
   5   0   2  231.28   17.60
   5   0   2  273.07   32.70
  -6   0  -2   16.70   14.40
  -6   0  -2    6.40   18.80
  -6   0  -2   11.80   10.00
   6   0   2  -12.10   15.30
   6   0   2    9.90    3.40
   6   0   2   25.00   17.00
   6   0   2    6.70    7.20
   6   0   2   11.60    3.00
   6   0   2    8.10    8.00
   6   0   2    9.80   13.00
  -7   0  -2  550.04   50.59
  -7   0  -2  538.85   48.50
  -7   0  -2  617.94   61.39
   7   0   2  481.35   59.29
   7   0   2  614.34   55.59
   7   0   2  454.45   54.19
   7   0   2  600.24   45.50
  -8   0  -2  159.78   26.50
  -8   0  -2  114.09   35.90
  -8   0  -2  170.68   25.90
   8   0   2  149.69   32.30
   8   0   2  160.98   35.20
   8   0   2  125.09   31.50
  -9   0  -2   43.70   22.50
  -9   0  -2   83.29   22.10
   9   0   2   27.30   34.50
   9   0   2   26.50   32.60
   9   0   2   12.50   32.20
 -10   0  -2    5.80   23.60
 -10   0  -2    4.10   28.60
  10   0   2   64.99   43.00
  10   0   2  100.19   44.00
  10   0   2   25.50   43.80
  10  -1  -2    8.50   22.20
  10  -1  -2  108.49   47.10
  10  -1  -2   38.00   38.50
  10  -1  -2   50.19   40.90
 -10   1   2   24.40   24.60
 -10   1   2  -16.50   45.80
 -10   1   2   10.10   23.20
   9  -1  -2   55.49   18.10
   9  -1  -2  109.39   33.40
   9  -1  -2  -43.30  117.69
   9  -1  -2   94.19   32.70
   9  -1  -2   92.19   34.90
  -9   1   2   50.99   39.70
  -9   1   2   74.59   20.70
  -9   1   2   28.80   20.30
   8  -1  -2   18.10    8.40
   8  -1  -2   14.20   25.90
   8  -1  -2   21.60   14.10
   8  -1  -2   -2.20   24.10
   8  -1  -2   -9.70   20.90
   8  -1  -2   27.20   13.00
   8  -1  -2   -2.80   97.49
  -8   1   2   -5.60   27.50
  -8   1   2   18.50   16.10
  -8   1   2   -1.20   14.40
   7  -1  -2   -1.80   16.60
   7  -1  -2   10.40    7.70
   7  -1  -2   -5.70   91.89
   7  -1  -2  -21.60   12.80
   7  -1  -2  -14.70    6.40
   7  -1  -2   27.50   20.00
   7  -1  -2   -6.20   19.10
  -7   1   2  -22.30   18.80
  -7   1   2  -19.70   10.40
  -7   1   2   -5.00   20.90
  -7   1   2   -5.20   13.30
   6  -1  -2   22.90    6.50
   6  -1  -2   27.10   16.20
   6  -1  -2   16.30   11.70
   6  -1  -2   -1.90   15.80
   6  -1  -2   24.50   13.70
  -6   1   2   20.50   13.10
  -6   1   2   44.50   11.20
  -6   1   2   15.90    9.90
  -6   1   2   19.00   16.00
  -6   1   2   18.00   19.70
   5  -1  -2  473.05   49.80
   5  -1  -2  450.15   51.59
   5  -1  -2  518.95   43.10
   5  -1  -2  567.34   45.20
   5  -1  -2  533.75   44.10
   5  -1  -2  549.45   41.90
  -5   1   2  610.64   52.99
  -5   1   2  611.54   48.20
  -5   1   2  522.45   52.69
  -5   1   2  606.34   46.50
  -5   1   2  554.14   44.70
   4  -1  -2   55.69    7.60
   4  -1  -2   59.89   12.10
   4  -1  -2   72.29   12.70
   4  -1  -2   80.89   12.00
   4  -1  -2   69.79   13.80
   4  -1  -2   50.29   12.60
   4  -1  -2   62.99    8.80
   4  -1  -2   69.79    9.80
  -4   1   2   91.79   18.40
  -4   1   2   41.60   14.00
  -4   1   2   59.49    9.80
  -4   1   2   47.70    9.50
  -4   1   2   55.19   10.50
   3  -1  -2  131.39   16.20
   3  -1  -2  109.89   14.80
   3  -1  -2  143.19   11.60
   3  -1  -2   80.69   31.70
   3  -1  -2  115.69   13.50
   3  -1  -2  133.49   11.80
   3  -1  -2  143.89   13.30
   3  -1  -2  125.39   11.70
   3  -1  -2  128.49   14.40
  -3   1   2  105.29   15.20
  -3   1   2  114.09   16.60
  -3   1   2  122.79   11.90
  -3   1   2  123.69   13.50
  -3   1   2  123.09   12.60
   2  -1  -2   13.90    3.30
   2  -1  -2   19.60    3.00
   2  -1  -2   22.30    4.80
   2  -1  -2   16.40    5.20
   2  -1  -2   21.90    3.80
   2  -1  -2   15.50    3.30
   2  -1  -2   16.90    5.40
   2  -1  -2   23.70    5.50
  -2   1   2   18.30    5.80
  -2   1   2   22.90    4.90
  -2   1   2   10.70    4.80
  -2   1   2   15.50    4.40
  -2   1   2   22.30    3.70
   1  -1  -2  943.21   69.29
   1  -1  -2  934.01   69.19
   1  -1  -2  970.80   69.89
   1  -1  -2  957.00   69.79
   1  -1  -2  984.40   68.99
   1  -1  -2  906.01   68.39
   1  -1  -2 1039.10   69.89
  -1   1   2  923.91   69.79
  -1   1   2 1019.50   69.89
  -1   1   2  967.00   69.29
  -1   1   2  965.90   69.39
  -1   1   2  906.11   69.89
  -1   1   2  952.00   69.69
  -1   1   2  918.31   68.29
   0  -1  -2 1064.89   76.09
   0  -1  -2 1007.30   75.69
   0  -1  -2 1046.50   76.19
   0  -1  -2 1060.69   76.09
   0   1   2 1064.99   76.09
   0   1   2 1054.59   75.89
   0   1   2 1051.79   75.79
   0   1   2 1073.09   75.99
  -1  -1  -2 1870.71  140.49
  -1  -1  -2 1772.42  142.39
  -1  -1  -2 2023.90  141.99
  -1  -1  -2 2026.30  141.59
  -1  -1  -2 1910.11  139.79
  -1  -1  -2 2048.20  143.09
  -1  -1  -2 2051.69  142.19
   1   1   2 2038.20  139.89
   1   1   2 1950.20  140.59
   1   1   2 1951.20  142.59
   1   1   2 1965.40  141.79
   1   1   2 2040.50  141.59
   1   1   2 2003.10  139.39
   1   1   2 1805.82  142.29
  -2  -1  -2 3501.75  238.48
  -2  -1  -2 2994.10  238.88
  -2  -1  -2 3393.06  238.98
  -2  -1  -2 3353.86  235.58
  -2  -1  -2 3208.68  233.78
  -2  -1  -2 3358.16  235.18
  -2  -1  -2 3280.17  234.98
   2   1   2 3320.37  235.08
   2   1   2 3416.56  234.08
   2   1   2 3298.37  233.88
   2   1   2 2930.51  238.58
   2   1   2 3269.67  236.88
   2   1   2 3263.47  237.88
   2   1   2 3491.75  239.28
  -3  -1  -2  139.39   13.20
  -3  -1  -2  121.09   18.30
  -3  -1  -2  127.49   13.60
  -3  -1  -2  153.38   12.60
  -3  -1  -2  149.79   19.50
  -3  -1  -2  158.78   16.50
   3   1   2  141.89   15.10
   3   1   2  148.99   12.50
   3   1   2  126.89   17.30
   3   1   2  144.19   17.80
   3   1   2  129.09   18.40
   3   1   2  122.59   24.20
   3   1   2  157.48   12.00
   3   1   2  154.98   17.80
  -4  -1  -2  181.68   27.80
  -4  -1  -2  191.98   17.10
  -4  -1  -2  147.69   21.40
  -4  -1  -2  152.18   24.50
  -4  -1  -2  153.38   18.10
   4   1   2  186.88   15.50
   4   1   2  192.88   28.10
   4   1   2  193.88   19.60
   4   1   2  140.79   22.30
   4   1   2  200.68   24.10
   4   1   2  183.48   15.40
   4   1   2  213.98   24.10
  -5  -1  -2  307.57   27.00
  -5  -1  -2  299.27   35.80
  -5  -1  -2  278.47   32.80
  -5  -1  -2  288.87   27.60
   5   1   2  339.37   25.00
   5   1   2  260.97   36.60
   5   1   2  320.27   36.90
   5   1   2  272.27   24.20
  -6  -1  -2  249.08   38.90
  -6  -1  -2  233.48   49.70
  -6  -1  -2  250.07   27.00
  -6  -1  -2  293.07   29.00
   6   1   2  326.87   35.90
   6   1   2  277.37   38.20
   6   1   2  277.17   23.60
   6   1   2  237.08   22.80
  -7  -1  -2   53.39   13.80
  -7  -1  -2    8.60   15.20
  -7  -1  -2   35.90   23.10
   7   1   2   21.40   10.30
   7   1   2   13.40   10.70
   7   1   2  -18.70   22.50
  -8  -1  -2  114.69   37.30
  -8  -1  -2  100.99   20.50
  -8  -1  -2  129.19   21.80
   8   1   2   64.99   26.30
   8   1   2   76.69   27.80
   8   1   2   73.89   29.90
   8   1   2  150.08   84.59
  -9  -1  -2   28.10   41.00
  -9  -1  -2   -7.40   20.00
  -9  -1  -2   26.80   19.30
   9   1   2   34.10   32.50
   9   1   2   26.20   30.70
   9   1   2  -34.80   31.90
 -10  -1  -2   -3.50   21.50
  10   1   2  -14.10   46.00
  10   1   2   39.70   40.40
  10   1   2    0.30   40.70
  10  -2  -2   63.49   40.90
  10  -2  -2   57.69   25.90
  10  -2  -2   -4.70   40.70
  10  -2  -2   59.49   43.00
 -10   2   2   43.50   43.20
 -10   2   2   94.09   27.70
 -10   2   2   71.39   25.20
   9  -2  -2   24.20   32.80
   9  -2  -2   86.79   36.10
   9  -2  -2   16.60  122.59
   9  -2  -2  109.29   20.70
   9  -2  -2   85.09   20.70
   9  -2  -2   67.69   39.10
   9  -2  -2   57.19   33.30
  -9   2   2  108.79   47.60
  -9   2   2   61.79   22.00
  -9   2   2   38.90   23.20
   8  -2  -2   91.49   17.00
   8  -2  -2 -132.39   90.69
   8  -2  -2   67.89   26.60
   8  -2  -2   64.49   23.80
   8  -2  -2   62.99   18.10
   8  -2  -2   66.49   26.30
  -8   2   2   83.99   21.10
  -8   2   2   25.50   28.70
  -8   2   2   70.09   16.70
   7  -2  -2   86.39   22.10
   7  -2  -2   89.19   23.90
   7  -2  -2   39.30   96.49
   7  -2  -2   59.89   13.70
   7  -2  -2   20.60   20.40
   7  -2  -2   87.49   16.00
  -7   2   2   16.50   24.70
  -7   2   2   58.69   14.20
  -7   2   2   37.30   26.30
  -7   2   2   46.50   13.90
  -7   2   2   81.49   18.90
   6  -2  -2  573.24   57.39
   6  -2  -2  712.23   61.29
   6  -2  -2  570.94   59.99
   6  -2  -2  641.84   50.89
  -6   2   2  764.92   57.29
  -6   2   2  631.54   63.39
  -6   2   2  660.53   54.19
  -6   2   2  699.03   53.59
  -6   2   2  621.24   60.49
   5  -2  -2  593.14   58.59
   5  -2  -2  751.92   55.69
   5  -2  -2  668.93   54.09
   5  -2  -2  719.93   56.29
   5  -2  -2  583.74   58.69
   5  -2  -2  710.33   52.99
   5  -2  -2  743.03   59.89
   5  -2  -2  628.64   62.09
  -5   2   2  691.43   58.39
  -5   2   2  719.33   54.99
  -5   2   2  729.73   63.59
  -5   2   2  738.73   56.69
  -5   2   2  732.73   62.69
   4  -2  -2 1199.48  104.89
   4  -2  -2 1335.57  100.99
   4  -2  -2 1322.47  104.89
   4  -2  -2 1153.68  102.99
   4  -2  -2 1430.16  104.19
   4  -2  -2 1471.85  102.89
   4  -2  -2 1432.46  107.19
   4  -2  -2 1352.86  101.39
   4  -2  -2 1529.15  104.09
  -4   2   2 1352.06  107.39
  -4   2   2 1500.65  108.99
  -4   2   2 1478.85  103.29
  -4   2   2 1334.47  103.89
  -4   2   2 1425.46  102.09
   3  -2  -2   49.00    8.90
   3  -2  -2   36.80   10.10
   3  -2  -2   40.80    8.90
   3  -2  -2   38.00    6.10
   3  -2  -2   24.90    6.70
   3  -2  -2   51.29    7.20
   3  -2  -2   42.90    5.80
   3  -2  -2   36.70    7.00
   3  -2  -2   37.70    6.50
  -3   2   2   45.10   10.10
  -3   2   2   39.70    6.70
  -3   2   2   37.40    6.90
  -3   2   2   43.70    8.70
  -3   2   2   37.50    9.20
   2  -2  -2  869.61   63.79
   2  -2  -2  924.71   62.79
   2  -2  -2  742.43   61.39
   2  -2  -2  806.82   61.39
   2  -2  -2  831.22   61.79
   2  -2  -2  894.91   63.29
   2  -2  -2  840.92   62.79
   2  -2  -2  813.62   60.59
  -2   2   2  817.62   61.49
  -2   2   2  835.62   63.69
  -2   2   2  851.21   63.09
  -2   2   2  826.32   63.39
  -2   2   2  818.22   62.29
   1  -2  -2 2088.69  142.69
   1  -2  -2 1903.41  141.79
   1  -2  -2 2010.90  142.79
   1  -2  -2 1733.63  141.99
   1  -2  -2 1814.62  141.19
   1  -2  -2 2219.38  141.29
   1  -2  -2 2049.59  143.49
   1  -2  -2 2024.20  142.39
   1  -2  -2 2010.50  143.09
  -1   2   2 2056.49  142.89
  -1   2   2 1881.71  142.49
  -1   2   2 2014.10  142.99
  -1   2   2 2012.90  143.29
  -1   2   2 1957.70  142.49
   0  -2  -2   87.89    8.40
   0  -2  -2   79.89    7.90
   0  -2  -2   79.19    7.70
   0  -2  -2   81.49    8.00
   0  -2  -2   85.99    7.80
   0  -2  -2   80.89    7.70
   0   2   2   92.39    8.00
   0   2   2   88.39    7.80
   0   2   2   73.39    7.50
   0   2   2   91.29    8.00
   0   2   2   87.49    7.90
  -1  -2  -2 3499.75  244.88
  -1  -2  -2 3354.76  242.78
  -1  -2  -2 3653.63  244.08
  -1  -2  -2 3436.46  242.08
  -1  -2  -2 3453.25  244.08
  -1  -2  -2 3080.79  244.78
   1   2   2 3552.64  242.88
   1   2   2 3644.44  243.88
   1   2   2 3279.07  243.98
   1   2   2 3084.79  244.68
   1   2   2 3364.46  242.08
   1   2   2 3382.76  244.58
  -2  -2  -2  682.23   49.30
  -2  -2  -2  672.03   48.00
  -2  -2  -2  671.23   52.69
  -2  -2  -2  704.03   53.19
  -2  -2  -2  719.53   51.69
  -2  -2  -2  587.64   52.99
   2   2   2  647.84   49.40
   2   2   2  720.63   53.29
   2   2   2  585.34   52.79
   2   2   2  663.63   52.49
   2   2   2  702.33   51.49
  -3  -2  -2  741.23   58.89
  -3  -2  -2  736.83   52.19
  -3  -2  -2  758.02   57.49
  -3  -2  -2  653.73   57.79
  -3  -2  -2  729.33   53.19
  -3  -2  -2  707.43   52.09
   3   2   2  693.53   56.79
   3   2   2  689.53   54.69
   3   2   2  644.14   58.79
   3   2   2  680.83   57.89
   3   2   2  718.93   57.19
   3   2   2  683.63   52.29
  -4  -2  -2   68.29   20.50
  -4  -2  -2   65.89    8.40
  -4  -2  -2   69.89   14.50
  -4  -2  -2   60.69   10.90
  -4  -2  -2   49.10    7.60
   4   2   2   69.79    7.90
   4   2   2   61.79    8.00
   4   2   2   58.49   10.70
   4   2   2  -26.90   40.40
   4   2   2   82.19   17.80
   4   2   2   61.49   16.60
   4   2   2   78.19   16.50
   4   2   2   48.10   17.90
  -5  -2  -2  484.35   39.50
  -5  -2  -2  488.75   49.00
  -5  -2  -2  500.65   38.70
   5   2   2  457.65   46.80
   5   2   2  423.46   47.70
   5   2   2  479.75   37.20
   5   2   2  487.55   37.30
  -6  -2  -2  517.75   42.10
  -6  -2  -2  481.35   55.19
  -6  -2  -2  564.84   43.60
   6   2   2  490.75   39.70
   6   2   2  400.56   50.69
   6   2   2  533.05   51.99
   6   2   2  503.15   39.70
  -7  -2  -2  413.56   36.40
  -7  -2  -2  380.56   39.70
  -7  -2  -2  422.86   53.39
   7   2   2  380.86   44.00
   7   2   2  345.47   32.40
   7   2   2  320.87   48.40
   7   2   2  362.16   32.20
  -8  -2  -2  232.38   32.70
  -8  -2  -2  271.27   34.20
  -8  -2  -2  420.86   55.79
   8   2   2  281.67   43.50
   8   2   2  253.27   47.80
   8   2   2  213.08  124.39
  -9  -2  -2   41.10   19.80
  -9  -2  -2    6.90   36.10
  -9  -2  -2   10.50   20.80
   9   2   2   35.00   31.10
   9   2   2   57.09   36.10
   9   2   2   34.30   34.60
 -10  -2  -2   84.89   24.10
 -10  -2  -2   95.89   57.69
  10   2   2    3.20   45.20
  10   2   2   76.69   43.70
  10  -3  -2   13.60   41.10
  10  -3  -2   26.50   38.00
  10  -3  -2  -59.29   35.70
  10  -3  -2   11.30   29.30
  10  -3  -2   21.00   23.00
 -10   3   2   33.60   27.80
 -10   3   2   35.20   23.80
   9  -3  -2   31.30   33.10
   9  -3  -2  -27.00   29.20
   9  -3  -2   -8.30   15.10
   9  -3  -2   12.30   17.00
   9  -3  -2    1.80   19.10
   9  -3  -2    1.70   31.40
   9  -3  -2   -2.50  126.29
  -9   3   2   10.70   19.00
  -9   3   2  -12.90   23.00
  -9   3   2  -29.00   34.20
   8  -3  -2   17.80   23.80
   8  -3  -2  -14.60   23.20
   8  -3  -2  -66.19   93.99
   8  -3  -2   14.10   13.10
   8  -3  -2    0.10   12.50
   8  -3  -2  -10.50   20.90
   8  -3  -2   17.60   14.70
  -8   3   2  -15.50   15.20
  -8   3   2   18.50   15.40
  -8   3   2  -10.00   27.70
  -8   3   2   -9.00   18.50
   7  -3  -2  105.39   18.20
   7  -3  -2  146.79   27.60
   7  -3  -2  149.79   26.80
   7  -3  -2   12.60   97.09
   7  -3  -2  139.79   19.20
   7  -3  -2  146.89   21.50
   7  -3  -2  129.19   26.90
  -7   3   2  106.49   18.40
  -7   3   2  110.49   22.00
  -7   3   2  117.89   30.70
  -7   3   2  137.99   20.80
   6  -3  -2  119.39   24.50
   6  -3  -2   84.69   17.00
   6  -3  -2  121.49   21.30
   6  -3  -2   76.89   21.30
   6  -3  -2   99.59   14.70
   6  -3  -2    3.10   75.89
   6  -3  -2  102.79   16.80
  -6   3   2   82.69   14.50
  -6   3   2  128.09   20.10
  -6   3   2   78.09   22.90
  -6   3   2   74.99   22.70
  -6   3   2  109.99   17.60
   5  -3  -2  434.76   39.50
   5  -3  -2  363.66   38.90
   5  -3  -2  380.56   42.90
   5  -3  -2  424.06   41.60
   5  -3  -2  432.06   36.20
   5  -3  -2  456.55   36.30
   5  -3  -2  399.66   42.00
   5  -3  -2  466.95   37.80
  -5   3   2  461.45   44.90
  -5   3   2  410.96   42.70
  -5   3   2  434.66   38.20
  -5   3   2  453.55   36.50
  -5   3   2  417.76   39.90
   4  -3  -2  152.98   20.20
   4  -3  -2  166.98   17.50
   4  -3  -2  175.98   21.60
   4  -3  -2  156.48   19.30
   4  -3  -2  136.29   18.00
   4  -3  -2  143.09   18.40
   4  -3  -2  182.98   18.40
   4  -3  -2  164.88   18.00
   4  -3  -2  182.98   16.30
   4  -3  -2  198.08   16.40
  -4   3   2  153.38   23.80
  -4   3   2  153.68   23.90
  -4   3   2  194.88   19.20
  -4   3   2  173.78   23.40
  -4   3   2  193.38   19.50
   3  -3  -2 1429.76  107.19
   3  -3  -2 1411.26  108.29
   3  -3  -2 1354.76  107.89
   3  -3  -2 1522.95  105.79
   3  -3  -2 1599.74  108.39
   3  -3  -2 1565.14  108.99
   3  -3  -2 1315.87  106.89
   3  -3  -2 1456.35  110.09
   3  -3  -2 1543.45  106.99
  -3   3   2 1443.56  107.69
  -3   3   2 1436.76  109.89
  -3   3   2 1419.56  106.79
  -3   3   2 1472.45  108.99
  -3   3   2 1427.16  109.39
   2  -3  -2  604.34   45.60
   2  -3  -2  646.54   48.30
   2  -3  -2  620.74   46.30
   2  -3  -2  527.85   45.80
   2  -3  -2  645.64   48.10
   2  -3  -2  607.14   46.70
   2  -3  -2  577.74   45.30
   2  -3  -2  695.53   47.90
   2  -3  -2  633.74   46.80
  -2   3   2  622.14   47.30
  -2   3   2  613.94   47.60
  -2   3   2  619.64   46.30
  -2   3   2  576.94   47.30
  -2   3   2  615.44   45.50
  -2   3   2  642.04   48.20
   1  -3  -2 2139.99  161.68
   1  -3  -2 2232.38  161.58
   1  -3  -2 2282.97  162.08
   1  -3  -2 2334.47  162.78
   1  -3  -2 2341.27  163.48
   1  -3  -2 2396.96  161.08
   1  -3  -2 2223.58  161.78
   1  -3  -2 2330.57  162.98
  -1   3   2 1996.40  162.48
  -1   3   2 2071.09  161.58
  -1   3   2 2481.55  161.18
  -1   3   2 2189.08  163.08
  -1   3   2 2212.18  161.58
  -1   3   2 2340.97  162.88
   0  -3  -2 1262.77   89.39
   0  -3  -2 1263.67   87.89
   0  -3  -2 1249.68   89.39
   0  -3  -2 1121.89   89.09
   0  -3  -2 1280.37   89.49
   0  -3  -2 1274.47   90.09
   0  -3  -2 1223.58   89.19
   0   3   2 1085.79   88.79
   0   3   2 1241.48   89.39
   0   3   2 1177.48   89.09
   0   3   2 1292.27   89.29
   0   3   2 1220.78   89.39
   0   3   2 1253.57   89.59
   0   3   2 1239.58   89.19
  -1  -3  -2   58.09    9.10
  -1  -3  -2   53.39    8.40
  -1  -3  -2   63.99    7.80
  -1  -3  -2   70.59    6.90
  -1  -3  -2   -9.90   29.90
  -1  -3  -2   57.49    5.80
  -1  -3  -2   65.69    7.90
   1   3   2   13.40   25.00
   1   3   2   60.89    7.40
   1   3   2   46.60    8.20
   1   3   2   58.19    6.60
   1   3   2   55.89    8.20
   1   3   2   59.09    7.60
  -2  -3  -2  -27.60   35.10
  -2  -3  -2   43.10    8.90
  -2  -3  -2   29.90    5.10
  -2  -3  -2   27.80    8.20
  -2  -3  -2   24.10    7.20
  -2  -3  -2   28.20    7.30
   2   3   2   25.70    4.90
   2   3   2   79.79   26.30
   2   3   2   30.20    6.50
   2   3   2   33.10    8.90
   2   3   2   30.90    8.40
   2   3   2   38.00    7.70
  -3  -3  -2 3334.07  232.38
  -3  -3  -2 3189.18  232.68
  -3  -3  -2 3161.28  226.18
  -3  -3  -2 3166.78  229.88
  -3  -3  -2 3177.28  225.48
   3   3   2 3210.98  226.48
   3   3   2 2883.91  232.88
   3   3   2 3187.68  229.08
   3   3   2 3025.80  231.28
   3   3   2 3255.27  232.48
   3   3   2 3132.59  231.78
  -4  -3  -2 1132.79   79.59
  -4  -3  -2 1150.08   79.69
  -4  -3  -2 1127.89   81.49
  -4  -3  -2  994.90   85.29
  -4  -3  -2 1198.98   90.99
   4   3   2  944.41   86.49
   4   3   2 1105.59   87.69
   4   3   2 1101.79   79.39
   4   3   2 1084.89   87.49
   4   3   2 1011.40   88.99
   4   3   2 1094.19   83.49
   4   3   2 1044.40   79.69
  -5  -3  -2  106.29   14.00
  -5  -3  -2   82.69   10.50
  -5  -3  -2  118.09   25.20
   5   3   2   70.29   20.10
   5   3   2   55.59   17.80
   5   3   2   77.09   10.70
   5   3   2   40.00   55.79
   5   3   2   79.89   10.50
  -6  -3  -2  174.78   32.30
  -6  -3  -2  132.19   15.50
  -6  -3  -2  111.89   16.80
  -6  -3  -2  139.79   59.99
   6   3   2  117.99   14.50
   6   3   2  119.79   26.40
   6   3   2  104.69   14.70
   6   3   2  190.38   27.60
  -7  -3  -2   43.30   24.70
  -7  -3  -2  -38.60   81.79
   7   3   2  -19.20   20.10
   7   3   2  336.77  130.29
  -8  -3  -2   25.90   35.10
   8   3   2   19.80   28.20
   8   3   2   12.90   25.70
  -9  -3  -2  192.78   54.59
  -9  -3  -2  139.89   26.30
   9   3   2  145.39   44.30
   9   3   2  159.48  120.79
   9   3   2   65.39   36.60
 -10  -3  -2   19.20   22.60
 -10  -3  -2  -20.80   59.09
  10   3   2   25.90   46.10
  10   3   2   42.10   41.00
  10   3   2  -14.20   43.60
  10  -4  -2   31.90   70.49
  10  -4  -2  -16.30   37.00
  10  -4  -2   83.59   29.30
  10  -4  -2   -4.30   24.10
  10  -4  -2    5.20   39.90
 -10   4   2    8.50   29.30
 -10   4   2   48.30   25.50
   9  -4  -2   30.10   15.90
   9  -4  -2   21.20   29.10
   9  -4  -2   14.00   18.60
   9  -4  -2    8.90   27.60
   9  -4  -2   77.19   32.10
   9  -4  -2   12.60   21.90
  -9   4   2    8.30   19.10
  -9   4   2   28.80   21.00
  -9   4   2   20.50   24.20
   8  -4  -2   46.10   14.00
   8  -4  -2  115.79  108.79
   8  -4  -2   21.80   24.20
   8  -4  -2   37.70   18.50
   8  -4  -2   65.89   16.50
   8  -4  -2   62.59   27.30
   8  -4  -2   31.40   22.40
  -8   4   2   54.19   28.60
  -8   4   2   27.00   17.30
  -8   4   2   31.00   16.70
  -8   4   2   45.30   21.50
   7  -4  -2    1.80   11.20
   7  -4  -2    2.40   10.00
   7  -4  -2   26.70   20.00
   7  -4  -2  -42.70  100.69
   7  -4  -2    1.70   14.40
   7  -4  -2   14.00   13.30
   7  -4  -2   27.00   19.20
  -7   4   2  -14.90   11.90
  -7   4   2    4.30   12.80
  -7   4   2  -16.90   15.60
  -7   4   2   11.10   22.70
   6  -4  -2    4.70   18.80
   6  -4  -2   39.00   15.60
   6  -4  -2   40.50   13.00
   6  -4  -2   11.50   17.80
   6  -4  -2   39.20   12.20
   6  -4  -2   21.70    9.30
   6  -4  -2  -17.70   85.89
  -6   4   2    6.60   18.60
  -6   4   2   22.10   11.60
  -6   4   2   15.60   17.30
  -6   4   2    8.50   13.90
  -6   4   2   27.90   12.00
   5  -4  -2 1740.63  120.59
   5  -4  -2 1710.33  122.99
   5  -4  -2 1531.55  124.79
   5  -4  -2 1643.54  122.69
   5  -4  -2 1575.94  124.29
   5  -4  -2 1556.34  124.39
  -5   4   2 1611.54  121.79
  -5   4   2 1695.63  128.29
  -5   4   2 1555.24  127.79
  -5   4   2 1635.84  122.69
  -5   4   2 1686.53  124.89
   4  -4  -2  321.87   25.90
   4  -4  -2  316.87   27.20
   4  -4  -2  306.57   26.40
   4  -4  -2  328.07   31.00
   4  -4  -2  251.67   26.60
   4  -4  -2  285.17   28.40
   4  -4  -2  309.17   26.10
   4  -4  -2  308.97   28.10
   4  -4  -2  252.37   26.50
  -4   4   2  292.97   29.00
  -4   4   2  286.47   32.20
  -4   4   2  292.27   30.90
  -4   4   2  298.37   27.70
  -4   4   2  286.37   30.70
   3  -4  -2 1251.87   99.39
   3  -4  -2 1249.77   98.29
   3  -4  -2 1458.25  100.49
   3  -4  -2 1420.76  101.29
   3  -4  -2 1382.76   99.99
   3  -4  -2 1385.66   99.09
   3  -4  -2 1248.58   98.79
   3  -4  -2 1341.27   97.79
   3  -4  -2 1432.36  102.39
  -3   4   2 1331.97  101.19
  -3   4   2 1329.67   99.09
  -3   4   2 1351.26  101.69
  -3   4   2 1353.56  100.19
  -3   4   2 1257.67  100.69
   2  -4  -2 1498.25  112.19
   2  -4  -2 1565.24  111.69
   2  -4  -2 1531.65  112.49
   2  -4  -2 1458.25  111.39
   2  -4  -2 1608.74  114.49
   2  -4  -2 1597.04  114.09
   2  -4  -2 1605.64  115.19
   2  -4  -2 1541.65  114.39
   2  -4  -2 1663.73  113.39
  -2   4   2 1585.24  113.19
  -2   4   2 1595.54  115.19
  -2   4   2 1468.25  113.59
  -2   4   2 1456.45  113.89
  -2   4   2 1555.14  112.29
   1  -4  -2  374.06   30.00
   1  -4  -2  364.76   28.60
   1  -4  -2  370.16   29.10
   1  -4  -2  404.56   30.60
   1  -4  -2  370.26   29.20
   1  -4  -2  385.26   28.40
   1  -4  -2  384.56   29.10
   1  -4  -2  382.96   30.10
  -1   4   2  347.37   29.80
  -1   4   2  354.96   28.70
  -1   4   2  364.86   28.20
  -1   4   2  365.56   30.50
  -1   4   2  383.46   30.10
  -1   4   2  381.86   28.40
   0  -4  -2    6.10    4.30
   0  -4  -2   -1.40    4.40
   0  -4  -2   -0.20    2.90
   0  -4  -2    2.60    2.00
   0  -4  -2   -1.30    2.90
   0  -4  -2    1.60    3.80
   0  -4  -2  -14.00   28.50
   0   4   2    0.70    3.30
   0   4   2  -33.60   26.50
   0   4   2    1.20    3.10
   0   4   2    8.80    3.90
   0   4   2    3.70    2.90
   0   4   2    3.10    3.30
   0   4   2    4.00    3.30
   0   4   2   -1.90    3.10
  -1  -4  -2 3710.73  262.77
  -1  -4  -2 3705.23  262.87
  -1  -4  -2 4057.49  261.17
  -1  -4  -2 3755.62  264.67
  -1  -4  -2 3486.65  261.47
   1   4   2 3058.39  263.27
   1   4   2 3876.21  262.87
   1   4   2 3606.34  261.67
   1   4   2 3673.53  262.17
   1   4   2 3596.54  263.97
  -2  -4  -2 2074.69  151.38
  -2  -4  -2 2136.09  147.39
  -2  -4  -2 2241.48  149.19
  -2  -4  -2 2016.40  152.48
  -2  -4  -2 2053.39  153.18
   2   4   2 2141.69  148.99
   2   4   2 1713.23  152.58
   2   4   2 2051.29  153.18
   2   4   2 2066.79  151.78
   2   4   2 2104.59  150.68
  -3  -4  -2 1032.80   79.19
  -3  -4  -2 1010.00   80.49
  -3  -4  -2  952.90   74.79
  -3  -4  -2 1035.20   73.29
  -3  -4  -2 1034.50   73.39
  -3  -4  -2 1055.89   73.39
  -3  -4  -2 1090.89   82.39
   3   4   2  974.40   74.89
   3   4   2 1018.50   79.99
   3   4   2  921.31   82.49
   3   4   2 1070.49   77.89
   3   4   2 1036.50   80.59
  -4  -4  -2   19.30    8.30
  -4  -4  -2   11.70    3.80
  -4  -4  -2   25.40   54.89
  -4  -4  -2    3.40   16.10
  -4  -4  -2   24.80   16.50
  -4  -4  -2    4.30    3.80
   4   4   2    8.60    9.50
   4   4   2   32.80   15.70
   4   4   2    8.30    4.70
   4   4   2    2.80   13.40
   4   4   2   -0.40   12.90
   4   4   2  -57.39   55.79
   4   4   2   34.50   15.80
  -5  -4  -2  132.29   12.30
  -5  -4  -2  109.99   11.70
  -5  -4  -2  139.59   26.40
  -5  -4  -2  122.19   15.20
  -5  -4  -2   67.39   59.39
   5   4   2  125.79   26.70
   5   4   2  132.79   25.40
   5   4   2  106.69   13.10
   5   4   2   76.99   83.59
   5   4   2  122.09   13.20
  -6  -4  -2    4.00    9.60
  -6  -4  -2   15.60   21.40
  -6  -4  -2   67.79   68.79
  -6  -4  -2    0.90    6.40
   6   4   2    5.90    7.40
   6   4   2  -23.10   17.30
   6   4   2  -11.40    7.20
   6   4   2    7.50   17.80
   6   4   2  -77.99  112.39
  -7  -4  -2    3.50   23.20
  -7  -4  -2    8.60   11.90
  -7  -4  -2    9.80    8.40
   7   4   2  -10.80    9.50
   7   4   2   -6.50   22.80
   7   4   2  -31.50  112.99
   7   4   2   -9.40   10.10
   7   4   2    9.30   21.10
  -8  -4  -2   14.10   10.60
  -8  -4  -2   36.10   32.80
  -8  -4  -2  -22.00   15.70
   8   4   2   19.90   30.50
   8   4   2    5.50   32.60
   8   4   2  105.79  109.39
  -9  -4  -2  -11.30   42.70
  -9  -4  -2   26.50   20.20
   9   4   2   29.70  114.69
   9   4   2   53.19   41.60
   9   4   2  -27.60   30.90
 -10  -4  -2  -26.30   57.09
 -10  -4  -2   24.70   23.40
  10   4   2   23.00   47.80
  10   4   2    0.60   38.50
  10   4   2   10.80   42.50
  10  -5  -2   22.40   41.30
  10  -5  -2   67.69   33.50
  10  -5  -2   71.79   36.20
  10  -5  -2   16.60   24.60
 -10   5   2   50.39   30.20
 -10   5   2   41.00   25.50
   9  -5  -2   -6.70   17.90
   9  -5  -2   -8.40   16.70
   9  -5  -2   44.90   23.30
   9  -5  -2   48.90   31.50
   9  -5  -2   68.39   31.20
   9  -5  -2   47.30   27.30
  -9   5   2   34.90   22.80
  -9   5   2   13.70   19.50
  -9   5   2  -19.10   26.90
   8  -5  -2  153.68   25.50
   8  -5  -2  117.79   20.90
   8  -5  -2   27.10  107.79
   8  -5  -2  112.89   28.50
   8  -5  -2   97.69   27.30
   8  -5  -2  161.88   30.40
   8  -5  -2  132.59   21.00
  -8   5   2  120.69   23.10
  -8   5   2  141.59   27.20
  -8   5   2  197.28   27.90
   7  -5  -2  140.69   20.10
   7  -5  -2  150.38   22.90
   7  -5  -2  122.39   25.30
   7  -5  -2  127.89   23.30
   7  -5  -2   71.89  111.29
   7  -5  -2  130.49   19.80
   7  -5  -2  142.79   28.80
  -7   5   2  121.69   21.30
  -7   5   2   97.69   26.30
  -7   5   2   94.29   19.80
   6  -5  -2  172.98   26.30
   6  -5  -2  145.09   27.90
   6  -5  -2  212.48   21.30
   6  -5  -2  164.28   24.50
   6  -5  -2  168.38   25.30
   6  -5  -2    3.70  117.39
  -6   5   2  163.28   21.70
  -6   5   2  145.39   22.70
  -6   5   2  164.28   29.10
  -6   5   2  212.78   28.90
   5  -5  -2   37.50   13.50
   5  -5  -2   54.99   14.40
   5  -5  -2   52.69   14.50
   5  -5  -2   44.70   10.20
   5  -5  -2   38.50   14.10
   5  -5  -2   45.20   10.30
  -5   5   2   52.29   12.00
  -5   5   2   42.20   14.00
  -5   5   2   40.60   19.80
  -5   5   2   45.60   12.20
   4  -5  -2  182.38   24.50
   4  -5  -2  155.98   19.30
   4  -5  -2  199.08   19.10
   4  -5  -2  171.78   18.40
   4  -5  -2  234.98   23.60
   4  -5  -2  202.88   19.30
   4  -5  -2  179.98   20.50
  -4   5   2  172.88   22.50
  -4   5   2  195.48   24.50
  -4   5   2  163.28   21.40
  -4   5   2  142.99   19.40
   3  -5  -2   58.99   12.30
   3  -5  -2   55.39    6.60
   3  -5  -2   60.29    9.30
   3  -5  -2   54.79   10.70
   3  -5  -2   40.00    9.20
   3  -5  -2   68.19    8.40
   3  -5  -2   48.40    8.40
   3  -5  -2   62.29   10.80
   3  -5  -2   52.09    8.90
   3  -5  -2   53.29    7.80
  -3   5   2   54.79    8.00
  -3   5   2   59.89    9.70
  -3   5   2   48.90    8.80
  -3   5   2   48.50   13.60
  -3   5   2   70.99   12.90
  -3   5   2   71.59   12.10
   2  -5  -2 2043.90  154.98
   2  -5  -2 2368.86  152.68
   2  -5  -2 2174.58  155.38
   2  -5  -2 1969.50  152.98
   2  -5  -2 2154.08  152.38
   2  -5  -2 2158.18  154.98
   2  -5  -2 2215.38  156.28
   2  -5  -2 2228.58  154.18
   2  -5  -2 2239.88  152.68
  -2   5   2 2000.90  155.08
  -2   5   2 2012.80  152.88
  -2   5   2 1965.80  155.68
  -2   5   2 2006.10  153.68
   1  -5  -2 1961.80  145.79
   1  -5  -2 2052.69  146.89
   1  -5  -2 2138.89  147.59
   1  -5  -2 1904.11  145.29
   1  -5  -2 2054.19  146.09
   1  -5  -2 1987.90  145.69
   1  -5  -2 2037.40  146.99
  -1   5   2 2020.80  144.99
  -1   5   2 1905.11  146.79
  -1   5   2 2019.60  144.49
  -1   5   2 1976.80  145.39
  -1   5   2 2141.39  147.19
  -1   5   2 1976.20  147.19
   0  -5  -2 1144.09   80.69
   0  -5  -2 1078.69   82.49
   0  -5  -2 1193.98   82.59
   0  -5  -2 1140.99   83.59
   0  -5  -2  911.41   81.99
   0  -5  -2 1125.29   82.49
   0   5   2 1061.99   82.49
   0   5   2 1176.18   82.19
   0   5   2 1091.89   82.19
   0   5   2 1104.29   82.49
   0   5   2 1146.49   82.19
   0   5   2 1155.48   82.19
  -1  -5  -2  847.62   57.29
  -1  -5  -2  774.22   60.49
  -1  -5  -2  744.53   57.49
  -1  -5  -2  812.62   58.59
  -1  -5  -2  771.52   58.99
   1   5   2  818.12   57.89
   1   5   2  825.32   57.79
   1   5   2  660.93   59.09
   1   5   2  829.22   58.79
   1   5   2  675.53   58.69
   1   5   2  720.33   56.29
   1   5   2  729.13   59.89
  -2  -5  -2   48.00   11.10
  -2  -5  -2   43.30   10.50
  -2  -5  -2   39.40    5.30
  -2  -5  -2   35.60    8.80
  -2  -5  -2   48.60    6.70
  -2  -5  -2   13.30   49.60
   2   5   2   30.20    7.50
   2   5   2  -20.40   34.20
   2   5   2   32.10   11.90
   2   5   2   20.30    7.50
   2   5   2   31.70    9.90
   2   5   2   41.40    6.70
   2   5   2   29.20    7.70
  -3  -5  -2   80.49   15.60
  -3  -5  -2  -42.60   55.19
  -3  -5  -2   75.69   17.90
  -3  -5  -2   76.39   16.70
  -3  -5  -2   65.89    8.70
  -3  -5  -2   66.29    7.30
   3   5   2   80.19   13.80
   3   5   2   50.39   13.90
   3   5   2   67.59   18.30
   3   5   2   61.19   17.80
   3   5   2   14.60   56.09
   3   5   2   81.79    8.90
   3   5   2   79.19   11.90
  -4  -5  -2  411.66   28.80
  -4  -5  -2  416.16   38.30
  -4  -5  -2  383.76   43.60
  -4  -5  -2  399.36   28.60
  -4  -5  -2  416.46   31.10
   4   5   2  325.77   40.40
   4   5   2  408.66   41.20
   4   5   2  396.26   31.20
   4   5   2  340.77   38.30
  -5  -5  -2  282.27   22.60
  -5  -5  -2  283.57   37.80
  -5  -5  -2  266.67   76.19
  -5  -5  -2  268.67   25.50
   5   5   2  270.67   34.30
   5   5   2  214.28   33.80
   5   5   2  270.77   23.00
  -6  -5  -2  151.88   13.50
  -6  -5  -2  135.99   20.20
  -6  -5  -2  223.58   34.90
   6   5   2  192.38   35.80
   6   5   2  230.08   34.30
   6   5   2  160.38   17.30
   6   5   2  161.08   17.80
   6   5   2  -65.59  101.29
  -7  -5  -2    8.60   26.00
  -7  -5  -2   76.29   16.40
   7   5   2   42.00   11.10
   7   5   2  197.68  104.09
   7   5   2   75.49   26.60
   7   5   2   53.89   12.70
   7   5   2   51.79   24.60
  -8  -5  -2   75.89   38.10
  -8  -5  -2   17.50   16.90
   8   5   2   64.29   31.30
   8   5   2  -12.50   38.70
  -9  -5  -2   14.90   19.60
  -9  -5  -2  -37.00   43.90
   9   5   2   -8.10   36.80
   9   5   2   -9.50   34.30
   9   5   2  210.78  119.89
 -10  -5  -2   -0.10   56.89
 -10  -5  -2   46.90   25.20
  10   5   2  -32.30   44.40
  10   5   2    1.90   44.30
  10  -6  -2   84.59   44.40
  10  -6  -2   25.90   25.10
  10  -6  -2   42.80   37.60
  10  -6  -2   95.59   38.70
 -10   6   2   49.50   35.30
 -10   6   2   -2.50   26.60
 -10   6   2   16.50   26.10
   9  -6  -2  121.09   33.30
   9  -6  -2  164.38   31.60
   9  -6  -2   77.99   29.90
   9  -6  -2  140.49   24.90
   9  -6  -2  114.29   23.90
  -9   6   2  102.49   25.50
  -9   6   2   62.09   31.70
  -9   6   2  114.79   24.80
   8  -6  -2   69.69  127.19
   8  -6  -2   19.50   15.90
   8  -6  -2    9.20   19.90
   8  -6  -2   43.80   15.80
   8  -6  -2   20.10   19.30
   8  -6  -2    3.50   22.70
   8  -6  -2  -19.70   24.70
  -8   6   2   -9.40   16.50
  -8   6   2   38.40   25.30
  -8   6   2    4.20   16.20
   7  -6  -2   -5.90  103.59
   7  -6  -2  194.28   31.00
   7  -6  -2  169.68   29.30
   7  -6  -2  121.19   33.40
   7  -6  -2  200.78   29.80
   7  -6  -2  227.18   24.50
  -7   6   2  219.78   27.50
  -7   6   2  202.98   31.40
  -7   6   2  190.58   26.60
   6  -6  -2  130.59   27.00
   6  -6  -2   86.79   18.20
   6  -6  -2  119.39   21.30
   6  -6  -2  125.49   17.90
   6  -6  -2   97.69   19.10
  -6   6   2  134.89   19.10
  -6   6   2  100.59   24.20
  -6   6   2  146.39   25.10
  -6   6   2  132.49   20.90
   5  -6  -2  279.57   29.10
   5  -6  -2  297.57   25.90
   5  -6  -2  268.57   28.90
   5  -6  -2  288.97   30.10
   5  -6  -2  239.78   26.50
   5  -6  -2  287.87   25.60
  -5   6   2  255.57   37.00
  -5   6   2  268.07   32.60
  -5   6   2  256.37   27.30
  -5   6   2  249.08   28.20
   4  -6  -2   78.99   12.70
   4  -6  -2  115.89   14.30
   4  -6  -2   74.79   15.80
   4  -6  -2   85.19   12.90
   4  -6  -2   87.69   16.40
   4  -6  -2   78.59   11.10
   4  -6  -2    3.80   75.59
   4  -6  -2   85.99    8.90
  -4   6   2   83.79   18.10
  -4   6   2   60.69   14.30
  -4   6   2   55.49   12.80
  -4   6   2   62.29   12.10
  -4   6   2   91.49   14.90
   3  -6  -2  330.67   29.40
   3  -6  -2  335.87   25.00
   3  -6  -2  290.97   27.60
   3  -6  -2  331.07   26.10
   3  -6  -2  362.36   28.00
   3  -6  -2  309.87   29.60
   3  -6  -2  334.77   24.20
   3  -6  -2  326.57   31.10
   3  -6  -2  340.27   30.70
  -3   6   2  309.47   30.10
  -3   6   2  328.77   32.00
  -3   6   2  264.57   26.90
  -3   6   2  270.87   27.20
  -3   6   2  323.97   28.50
  -3   6   2  278.07   25.80
   2  -6  -2  122.69   14.60
   2  -6  -2  146.59   15.10
   2  -6  -2  149.88   16.00
   2  -6  -2  148.69   12.30
   2  -6  -2   87.39   15.30
   2  -6  -2  115.79   14.40
   2  -6  -2  143.49   13.60
   2  -6  -2  139.79   13.00
  -2   6   2  145.99   18.60
  -2   6   2  114.19   12.40
  -2   6   2  135.79   12.30
  -2   6   2  101.89   12.70
  -2   6   2   89.39   15.80
   1  -6  -2  263.07   23.30
   1  -6  -2  280.37   24.50
   1  -6  -2  279.07   22.60
   1  -6  -2  265.37   23.10
   1  -6  -2  232.18   22.30
   1  -6  -2  257.47   23.60
   1  -6  -2  267.37   25.00
  -1   6   2  311.77   19.50
  -1   6   2  245.58   24.60
  -1   6   2  254.97   24.00
  -1   6   2  259.77   21.70
  -1   6   2  272.07   20.70
  -1   6   2  240.28   22.10
   0  -6  -2 1911.71  145.69
   0  -6  -2 2255.67  145.99
   0  -6  -2 2057.99  145.89
   0  -6  -2 1705.63  145.49
   0  -6  -2 2030.00  143.79
   0  -6  -2 2108.49  147.19
   0   6   2 2007.30  145.89
   0   6   2 1998.80  145.29
   0   6   2 2157.58  145.59
   0   6   2 2076.89  145.69
   0   6   2 1968.00  145.89
   0   6   2 1666.63  144.39
  -1  -6  -2   -1.90    4.20
  -1  -6  -2   12.90    7.90
  -1  -6  -2   -2.50    7.80
  -1  -6  -2   -4.40    6.40
  -1  -6  -2   22.90   49.80
  -1  -6  -2   -2.90    5.20
  -1  -6  -2   11.10    4.40
   1   6   2   15.20   51.79
   1   6   2    3.50    5.50
   1   6   2   -4.00    6.90
   1   6   2    2.50    5.00
   1   6   2    8.10    5.60
   1   6   2    2.20    3.30
   1   6   2   -3.60    5.70
  -2  -6  -2  -27.80   57.89
  -2  -6  -2    6.80    9.10
  -2  -6  -2    7.40    4.80
  -2  -6  -2   12.70    3.60
  -2  -6  -2    5.60    8.00
  -2  -6  -2   19.80   11.40
   2   6   2   38.20   49.99
   2   6   2   -0.30    4.80
   2   6   2    8.50    6.40
   2   6   2    7.40    7.80
   2   6   2    9.80    7.90
   2   6   2   20.00   12.00
   2   6   2    9.10    7.90
   2   6   2   23.50    9.00
  -3  -6  -2   43.60   13.50
  -3  -6  -2   22.10    6.00
  -3  -6  -2   45.00   16.20
  -3  -6  -2   24.90    5.30
  -3  -6  -2   30.70   14.90
  -3  -6  -2  -40.40   68.19
   3   6   2   24.20   61.69
   3   6   2   43.20   16.60
   3   6   2   29.80    6.40
   3   6   2   30.80   10.20
   3   6   2   33.20   11.50
   3   6   2   11.10   10.60
   3   6   2    9.30   10.10
   3   6   2   31.60   17.90
  -4  -6  -2  673.53   59.09
  -4  -6  -2  614.94   43.80
  -4  -6  -2  627.74   52.99
  -4  -6  -2  583.54   45.70
   4   6   2  602.64   45.90
   4   6   2  570.54   52.69
   4   6   2  592.34   56.09
   4   6   2  531.55   54.99
  -5  -6  -2   23.80    9.00
  -5  -6  -2   18.80   14.90
  -5  -6  -2    7.30    4.80
  -5  -6  -2   20.10   20.30
   5   6   2   -7.00   17.50
   5   6   2   -7.20   16.30
   5   6   2    5.50    6.50
   5   6   2   -8.00   86.49
  -6  -6  -2  355.66   45.90
  -6  -6  -2  285.67   26.50
  -6  -6  -2  233.48   21.70
   6   6   2   17.90   97.09
   6   6   2  247.08   23.70
   6   6   2  219.68   37.00
   6   6   2  220.98   22.60
   6   6   2  323.37   38.60
  -7  -6  -2  194.68   40.80
  -7  -6  -2  221.88   27.10
   7   6   2  206.78   41.00
   7   6   2  178.98   23.30
   7   6   2  246.38   39.60
   7   6   2  188.98   22.90
  -8  -6  -2   -8.90   14.20
  -8  -6  -2  -15.00   34.30
   8   6   2  -12.30   31.70
   8   6   2  -16.20   31.40
   8   6   2   -7.20  110.89
  -9  -6  -2   21.80   51.39
  -9  -6  -2    8.40   21.20
   9   6   2   17.30   38.70
   9   6   2   78.09   45.50
   9   6   2   26.40  136.39
   9  -7  -2   -3.50   30.30
   9  -7  -2  -40.90   28.40
   9  -7  -2  -37.70   26.60
   9  -7  -2   -9.10   21.00
   9  -7  -2  -11.30   19.70
  -9   7   2  -32.80   28.40
  -9   7   2   -8.90   21.20
  -9   7   2  -27.30   21.80
   8  -7  -2   33.40   16.60
   8  -7  -2   71.19  130.09
   8  -7  -2   -5.20   22.30
   8  -7  -2   21.50   35.90
   8  -7  -2   10.50   20.90
   8  -7  -2    1.30   22.50
   8  -7  -2   -4.10   17.90
  -8   7   2  -19.50   16.30
  -8   7   2   -9.00   17.30
  -8   7   2   -1.00   25.10
   7  -7  -2   71.09  112.09
   7  -7  -2   23.80   18.10
   7  -7  -2   19.60   18.70
   7  -7  -2   23.10   13.00
   7  -7  -2   23.10   17.10
   7  -7  -2   54.99   16.60
  -7   7   2   25.40   21.00
  -7   7   2   12.10   15.80
  -7   7   2   44.00   17.90
   6  -7  -2  170.58   26.30
   6  -7  -2  218.68   22.60
   6  -7  -2  163.18   16.70
   6  -7  -2  190.68   22.20
   6  -7  -2  223.68   24.80
   6  -7  -2  123.69   22.70
   6  -7  -2 -203.88  182.28
  -6   7   2  183.98   26.30
  -6   7   2  191.78   25.90
  -6   7   2  165.38   28.60
   5  -7  -2  109.39   16.30
   5  -7  -2   52.39   16.50
   5  -7  -2   93.79   14.00
   5  -7  -2   86.89   13.00
   5  -7  -2   67.99   12.00
   5  -7  -2   57.99    9.60
   5  -7  -2   84.59   15.10
   5  -7  -2  -46.60  107.09
  -5   7   2   55.29   16.40
  -5   7   2   72.29   16.90
  -5   7   2   72.19   24.10
  -5   7   2   80.59   14.50
   4  -7  -2   59.09   12.40
   4  -7  -2   91.49   13.50
   4  -7  -2   77.99    9.50
   4  -7  -2   82.79   15.80
   4  -7  -2   61.29   11.40
   4  -7  -2   59.69   15.70
   4  -7  -2   79.69    9.50
  -4   7   2   73.09   14.50
  -4   7   2   77.89   18.40
  -4   7   2   70.79   13.20
  -4   7   2   79.69   14.40
   3  -7  -2   31.10    6.70
   3  -7  -2   18.70    2.50
   3  -7  -2  -82.79   73.59
   3  -7  -2   34.00   11.30
   3  -7  -2   32.80   10.70
   3  -7  -2   18.70    8.80
   3  -7  -2   24.40    4.90
   3  -7  -2   29.40    6.20
  -3   7   2   18.20    6.10
  -3   7   2   21.50    6.70
  -3   7   2   23.90   11.90
  -3   7   2   19.60   10.00
  -3   7   2   -0.40    7.40
   2  -7  -2  696.93   54.49
   2  -7  -2  698.33   54.69
   2  -7  -2  713.63   57.19
   2  -7  -2  765.32   56.69
   2  -7  -2  687.83   54.69
   2  -7  -2  701.73   53.59
   2  -7  -2  760.02   53.49
   2  -7  -2  695.23   56.99
  -2   7   2  662.83   53.69
  -2   7   2  709.63   57.99
  -2   7   2  667.53   52.69
  -2   7   2  676.53   53.19
  -2   7   2  691.63   57.39
   1  -7  -2  621.74   48.10
   1  -7  -2  594.54   47.00
   1  -7  -2  634.14   49.10
   1  -7  -2  547.65   45.60
   1  -7  -2  548.55   46.30
   1  -7  -2  600.74   47.50
  -1   7   2  681.33   43.00
  -1   7   2  594.54   45.40
  -1   7   2  566.44   45.50
  -1   7   2  542.75   48.20
  -1   7   2  585.14   49.50
  -1   7   2  573.94   43.70
   0  -7  -2  208.28   20.50
   0  -7  -2  156.18   19.80
   0  -7  -2  201.18   16.00
   0  -7  -2  166.48   18.60
   0  -7  -2  186.88   20.50
   0  -7  -2  194.58   18.00
   0   7   2  145.49   16.30
   0   7   2  189.38   18.60
   0   7   2  167.88   16.90
   0   7   2  189.28   17.90
   0   7   2  181.38   21.20
   0   7   2  197.58   17.40
   0   7   2  168.48   17.90
  -1  -7  -2  377.76   33.30
  -1  -7  -2  382.66   29.30
  -1  -7  -2  361.16   30.30
  -1  -7  -2  372.06   30.50
  -1  -7  -2  370.66   34.30
   1   7   2  330.47   31.00
   1   7   2  363.06   28.60
   1   7   2  382.66   30.20
   1   7   2  359.56   30.70
   1   7   2  287.27   30.60
   1   7   2  343.97   34.20
   1   7   2  343.27   29.70
  -2  -7  -2  175.38   23.40
  -2  -7  -2  185.58   23.10
  -2  -7  -2  162.68   16.20
  -2  -7  -2  180.28   15.80
  -2  -7  -2  175.28   14.30
  -2  -7  -2  138.29   19.70
   2   7   2  134.39   18.10
   2   7   2  155.88   22.80
   2   7   2  153.58   15.80
   2   7   2  170.68   26.50
   2   7   2  124.29   18.90
   2   7   2  -18.10   78.69
   2   7   2  193.78   17.60
   2   7   2  158.48   19.20
  -3  -7  -2  134.49   87.09
  -3  -7  -2  197.98   29.30
  -3  -7  -2  191.28   15.80
  -3  -7  -2  174.58   22.50
  -3  -7  -2  179.68   17.30
   3   7   2  165.78   25.80
   3   7   2  130.09   25.00
   3   7   2  138.09   21.70
   3   7   2  197.98   21.40
   3   7   2  167.68   16.70
  -4  -7  -2  110.29   10.40
  -4  -7  -2  134.09   25.80
  -4  -7  -2   87.49   13.00
  -4  -7  -2  205.08   98.89
  -4  -7  -2  115.19   19.60
   4   7   2  113.39   21.30
   4   7   2  114.69   12.50
   4   7   2   81.49   23.90
  -5  -7  -2  590.44   46.10
  -5  -7  -2  561.34   40.70
  -5  -7  -2  556.14   52.39
  -5  -7  -2  572.44   43.60
  -5  -7  -2  609.94   59.69
  -5  -7  -2  569.84   40.80
   5   7   2  548.15   43.90
   5   7   2  547.55   54.89
   5   7   2  473.45   56.19
  -6  -7  -2  226.28   42.40
  -6  -7  -2  199.38   19.10
  -6  -7  -2  190.68   22.50
   6   7   2   15.90  102.69
   6   7   2  174.28   19.50
   6   7   2  208.88   38.50
   6   7   2  242.28   37.30
  -7  -7  -2   67.79   34.10
  -7  -7  -2   41.00   14.30
   7   7   2   57.49   30.50
   7   7   2  109.39   30.70
   7   7   2   70.39  111.59
  -8  -7  -2   -1.70   15.30
  -8  -7  -2  -55.19   42.60
   8   7   2   68.19   34.60
   8   7   2   -6.80   35.20
   8   7   2   15.50  120.09
  -9  -7  -2   30.70   21.60
  -9  -7  -2   13.40   57.09
   9   7   2   44.10   41.00
   9   7   2   83.79   42.50
   9   7   2 -172.28  141.49
   9  -8  -2   73.89   23.80
   9  -8  -2   73.59   25.80
   9  -8  -2   50.99   29.90
   9  -8  -2  119.59   35.60
  -9   8   2  149.49   34.40
  -9   8   2   44.30   25.10
  -9   8   2   75.99   23.30
   8  -8  -2  -28.20   22.30
   8  -8  -2   10.10   19.80
   8  -8  -2   23.50   26.10
   8  -8  -2   50.59   21.00
   8  -8  -2    7.30   17.20
  -8   8   2    7.70   20.50
  -8   8   2    3.90   25.30
  -8   8   2    9.60   18.00
   7  -8  -2  142.19   26.50
   7  -8  -2  148.99   23.70
   7  -8  -2  125.89   21.30
   7  -8  -2  135.79   20.30
   7  -8  -2  156.68   28.80
   7  -8  -2  161.68  128.39
  -7   8   2  140.89   26.10
  -7   8   2  154.48   26.10
  -7   8   2  154.98   30.10
   6  -8  -2   10.30   15.80
   6  -8  -2  -10.10    6.80
   6  -8  -2   -5.10   10.60
   6  -8  -2    5.80   12.10
   6  -8  -2   13.30   11.80
   6  -8  -2    8.60   10.70
  -6   8   2    5.30   13.20
  -6   8   2    6.90   12.50
  -6   8   2  -11.80   18.70
   5  -8  -2  193.28   21.40
   5  -8  -2  147.09   16.30
   5  -8  -2  144.59   20.80
   5  -8  -2  174.28   17.20
   5  -8  -2  175.08   18.10
   5  -8  -2  178.28   26.60
   5  -8  -2  207.68   21.70
  -5   8   2  175.78   29.70
  -5   8   2  109.19   21.70
  -5   8   2  192.88   22.40
  -5   8   2  186.58   28.90
   4  -8  -2  291.57   24.80
   4  -8  -2  330.67   31.70
   4  -8  -2  319.77   34.30
   4  -8  -2  283.57   27.30
   4  -8  -2  373.86   28.40
   4  -8  -2  181.48  124.29
   4  -8  -2  288.37   24.30
  -4   8   2  222.68   28.00
  -4   8   2  266.47   29.20
  -4   8   2  263.77   27.60
  -4   8   2  301.77   28.60
  -4   8   2  248.68   31.60
   3  -8  -2  144.89   18.40
   3  -8  -2  120.69   21.20
   3  -8  -2  160.78   16.30
   3  -8  -2  193.08   18.60
   3  -8  -2  189.08   21.20
  -3   8   2  130.19   16.30
  -3   8   2  177.08   24.40
  -3   8   2  164.48   21.30
   2  -8  -2  642.94   54.89
   2  -8  -2  707.83   52.39
   2  -8  -2  675.13   56.39
   2  -8  -2  721.13   52.59
   2  -8  -2  691.83   53.19
  -2   8   2  567.34   51.79
  -2   8   2  715.43   56.19
  -2   8   2  754.72   52.59
  -2   8   2  673.83   56.59
  -2   8   2  566.14   49.70
  -2   8   2  672.83   50.19
   1  -8  -2  890.21   70.69
   1  -8  -2  895.71   69.19
   1  -8  -2 1014.70   71.29
   1  -8  -2  749.42   69.69
   1  -8  -2  878.71   71.29
   1  -8  -2  905.91   70.59
  -1   8   2  938.41   72.49
  -1   8   2  856.21   68.29
  -1   8   2 1059.99   65.99
  -1   8   2  894.11   66.29
  -1   8   2  966.70   72.69
  -1   8   2  892.11   68.99
   0  -8  -2   65.89    9.00
   0  -8  -2   57.39   13.90
   0  -8  -2   70.99   13.80
   0  -8  -2  -46.20   72.89
   0  -8  -2   49.80   12.20
   0  -8  -2   64.29    9.90
   0  -8  -2   34.40   12.10
   0   8   2   54.19   10.90
   0   8   2   78.29   15.60
   0   8   2   67.79   12.40
   0   8   2   64.39   10.20
   0   8   2   54.79    9.30
   0   8   2  -10.80   75.39
   0   8   2   74.19   11.20
   0   8   2   77.89   11.80
  -1  -8  -2   29.80   13.40
  -1  -8  -2   42.70   11.90
  -1  -8  -2   35.10    9.60
  -1  -8  -2   53.99    7.80
  -1  -8  -2  -61.39   81.19
  -1  -8  -2   30.50   14.00
  -1  -8  -2   37.40    9.00
   1   8   2   17.60    8.50
   1   8   2   26.60    7.90
   1   8   2   36.50   11.90
   1   8   2   26.90    8.80
   1   8   2   42.00    8.50
   1   8   2   44.70    7.50
   1   8   2   -8.00   71.89
   1   8   2   41.50   15.10
   1   8   2   45.30   10.70
  -2  -8  -2 1391.66  102.89
  -2  -8  -2 1417.06   96.89
  -2  -8  -2 1309.57  105.19
  -2  -8  -2 1386.66   98.39
  -2  -8  -2 1284.17   98.79
  -2  -8  -2 1365.26  102.39
   2   8   2 1128.99  101.69
   2   8   2 1296.87   98.69
   2   8   2 1338.47  104.99
   2   8   2 1347.47  101.59
  -3  -8  -2    3.20   11.00
  -3  -8  -2   -1.70    6.80
  -3  -8  -2   -1.00   18.70
  -3  -8  -2    4.80    5.90
   3   8   2   15.70   13.40
   3   8   2   12.90   13.30
   3   8   2    0.80   14.30
   3   8   2    7.40    7.00
   3   8   2   39.50   60.39
   3   8   2   -0.80   10.60
  -4  -8  -2  250.07   30.00
  -4  -8  -2  271.87   37.60
  -4  -8  -2  273.77   21.50
  -4  -8  -2  276.07   24.70
   4   8   2  231.78   23.30
   4   8   2  277.47   35.70
   4   8   2  268.37   36.60
  -5  -8  -2    2.30    4.00
  -5  -8  -2   23.50   22.30
  -5  -8  -2   15.70    7.10
  -5  -8  -2   -2.60   15.90
   5   8   2   10.40    8.20
   5   8   2   40.60   19.60
   5   8   2  -11.00   20.50
   5   8   2   57.49   76.99
  -6  -8  -2   42.40   13.30
  -6  -8  -2   73.39   11.30
  -6  -8  -2   76.39   29.50
   6   8   2   66.99   29.70
   6   8   2   75.49   11.80
   6   8   2   47.50  101.89
   6   8   2   60.49   24.40
  -7  -8  -2   55.59   35.70
  -7  -8  -2   32.50   14.10
   7   8   2  -37.20  109.69
   7   8   2   47.90   31.00
   7   8   2   30.80   31.70
  -8  -8  -2  -41.10   45.00
  -8  -8  -2   36.40   17.80
   8   8   2   44.60   35.30
   8   8   2    7.30   38.20
   8   8   2 -183.38  128.59
  -9  -8  -2    2.10   21.50
  -9  -8  -2   27.20   56.09
   9   8   2  -54.39   40.00
   9   8   2  -20.10   49.40
   9   8   2 -129.49  163.38
   9  -9  -2   -6.00   27.70
   9  -9  -2    2.30   23.90
   9  -9  -2  -15.60   36.00
   9  -9  -2  -59.89   28.90
  -9   9   2  -31.70   33.00
  -9   9   2   12.10   23.80
  -9   9   2  -34.10   24.20
   8  -9  -2   24.30   27.30
   8  -9  -2   15.50   19.90
   8  -9  -2   33.30   20.10
   8  -9  -2   73.19   28.80
  -8   9   2    1.60   26.40
  -8   9   2    0.90   23.00
  -8   9   2   16.60   20.70
   7  -9  -2   12.30   15.80
   7  -9  -2  173.68  140.69
   7  -9  -2   -5.40   14.40
   7  -9  -2   -1.80   21.10
   7  -9  -2    8.40   22.20
  -7   9   2  -18.00   23.80
  -7   9   2   10.70   19.60
  -7   9   2  -11.70   18.60
   6  -9  -2   38.00   20.60
   6  -9  -2   47.20   15.00
   6  -9  -2   32.50    9.80
   6  -9  -2   34.60    9.20
   6  -9  -2   35.60   10.10
   6  -9  -2   43.70   13.50
  -6   9   2   12.70   14.70
  -6   9   2   -8.30   18.90
  -6   9   2   35.90   16.60
   5  -9  -2    9.20    9.90
   5  -9  -2    2.50    4.60
   5  -9  -2    9.90   16.00
   5  -9  -2    1.80    7.60
   5  -9  -2   10.20    9.50
   5  -9  -2   20.60    8.20
   5  -9  -2   11.80   10.60
  -5   9   2    0.40   14.40
  -5   9   2   -4.40   12.50
  -5   9   2    5.40   12.30
   4  -9  -2   44.60   15.40
   4  -9  -2   57.09   11.60
   4  -9  -2   54.49    7.70
   4  -9  -2   54.69   12.60
   4  -9  -2   41.80    9.00
   4  -9  -2   34.20   18.80
  -4   9   2   32.60   14.40
  -4   9   2   48.90   16.90
  -4   9   2   45.20   15.00
  -4   9   2   48.50   10.50
   3  -9  -2  140.99   20.60
   3  -9  -2  101.59   16.00
   3  -9  -2  125.09   16.50
   3  -9  -2  158.08   19.10
   3  -9  -2  138.29   19.80
  -3   9   2  146.79   21.80
  -3   9   2  126.69   13.90
  -3   9   2   95.89   16.30
  -3   9   2  111.79   21.40
   2  -9  -2   33.40   10.30
   2  -9  -2   35.70   12.40
   2  -9  -2   53.59   10.40
   2  -9  -2   23.40   11.60
  -2   9   2   37.40    6.40
  -2   9   2   39.90   13.90
  -2   9   2   57.19    9.40
  -2   9   2   34.20    5.40
  -2   9   2   38.10   12.40
   1  -9  -2   92.59   16.00
   1  -9  -2  104.69   17.00
   1  -9  -2  115.89   17.40
   1  -9  -2  122.39   16.90
  -1   9   2   91.89   17.30
  -1   9   2  113.59   13.80
  -1   9   2  131.19   20.50
  -1   9   2  101.79    9.70
  -1   9   2  -34.50   72.49
  -1   9   2  135.79    9.90
  -1   9   2  110.79   13.70
   0  -9  -2  199.38   24.40
   0  -9  -2  256.47   21.70
   0  -9  -2  212.08   23.80
   0  -9  -2  188.48   27.00
   0  -9  -2  220.08   19.80
   0  -9  -2  233.78   25.00
   0   9   2  174.78   23.10
   0   9   2  252.27   21.40
   0   9   2  173.58   19.60
   0   9   2  212.28   24.20
   0   9   2  183.28   23.40
  -1  -9  -2   35.30    9.60
  -1  -9  -2   23.20   10.70
  -1  -9  -2   39.50   11.80
  -1  -9  -2   24.60    9.40
  -1  -9  -2   36.90   14.50
  -1  -9  -2   56.39    8.30
  -1  -9  -2   39.90   15.60
   1   9   2   47.90    9.70
   1   9   2   36.20    8.20
   1   9   2   58.09   10.90
   1   9   2   22.80   11.20
   1   9   2   20.30   13.90
   1   9   2 -110.39   73.39
   1   9   2   35.70   11.10
   1   9   2   44.90   11.30
  -2  -9  -2   13.20   12.30
  -2  -9  -2   24.40   12.40
  -2  -9  -2   -0.60   10.40
  -2  -9  -2    3.50    5.40
  -2  -9  -2   -7.10    8.20
   2   9   2   27.90   15.10
   2   9   2   -0.10   80.29
   2   9   2    6.20    8.10
   2   9   2   19.50   11.20
   2   9   2    6.00   17.00
  -3  -9  -2  529.15   45.90
  -3  -9  -2  493.55   51.29
  -3  -9  -2  507.15   38.70
  -3  -9  -2  550.14   42.20
   3   9   2  410.06   46.10
   3   9   2  415.46   45.90
   3   9   2  481.75   39.60
   3   9   2  462.95   46.30
  -4  -9  -2   21.50   20.50
  -4  -9  -2   -3.90    6.40
  -4  -9  -2   18.50    8.40
  -4  -9  -2   38.70   15.60
   4   9   2    7.20   72.49
   4   9   2  -11.40   18.80
   4   9   2  -18.10   16.50
   4   9   2    7.80    8.90
  -5  -9  -2   -0.30    5.30
  -5  -9  -2   -4.60    7.50
  -5  -9  -2  -13.50   16.80
  -5  -9  -2  -10.10   24.40
   5   9   2   13.00   21.90
   5   9   2  -69.29   91.99
   5   9   2    6.00    9.50
   5   9   2  -28.70   19.00
  -6  -9  -2   76.29   34.80
  -6  -9  -2   58.39   21.80
  -6  -9  -2   41.30   10.00
  -6  -9  -2   37.50   12.80
   6   9   2   45.80   27.60
   6   9   2   56.19   27.20
   6   9   2   42.30  108.19
   6   9   2   24.60   13.90
  -7  -9  -2   39.40   37.50
  -7  -9  -2   -0.20   14.10
   7   9   2   10.60   33.60
   7   9   2  -11.90   34.10
   7   9   2 -118.29  127.29
  -8  -9  -2  -26.20   49.90
  -8  -9  -2   28.80   18.20
   8   9   2  -37.20   35.10
   8   9   2  -21.80   38.40
   8   9   2  172.48  151.68
  -9  -9  -2  -32.40   54.09
  -9  -9  -2    5.70   22.50
   9   9   2  283.67  174.38
   9   9   2   49.90   47.80
   9   9   2  -64.99   43.60
   9 -10  -2   48.90   26.80
   9 -10  -2   92.99   33.00
   9 -10  -2   30.30   38.20
   9 -10  -2   97.09   34.90
  -9  10   2   45.60   25.40
  -9  10   2   52.89   29.80
  -9  10   2   86.49   37.80
   8 -10  -2  153.48   27.50
   8 -10  -2   93.09   32.90
   8 -10  -2  166.08   28.70
  -8  10   2   84.69   28.30
  -8  10   2  137.49   28.30
  -8  10   2   91.39   34.60
   7 -10  -2  -23.30  155.38
   7 -10  -2   24.30   16.60
   7 -10  -2   43.80   30.10
   7 -10  -2   61.79   17.90
  -7  10   2   -3.90   19.30
  -7  10   2   26.50   22.30
  -7  10   2   34.40   25.40
   6 -10  -2   57.59    8.40
   6 -10  -2  105.09   24.60
   6 -10  -2   61.29   17.00
   6 -10  -2   78.39   16.00
  -6  10   2   39.00   22.90
  -6  10   2   39.50   20.00
  -6  10   2   38.30   17.00
   5 -10  -2   40.20   13.00
   5 -10  -2   83.69   19.00
   5 -10  -2   41.30    7.30
   5 -10  -2   39.10    8.30
   5 -10  -2   33.70   12.50
   5 -10  -2   14.60    9.30
  -5  10   2   -0.50   18.10
  -5  10   2   55.29   17.00
   4 -10  -2  569.64   42.90
   4 -10  -2  519.95   40.50
   4 -10  -2  480.05   43.70
   4 -10  -2  465.75   50.89
   4 -10  -2  522.15   48.30
  -4  10   2  449.16   47.60
  -4  10   2  475.55   46.30
   3 -10  -2  364.86   34.70
   3 -10  -2  399.86   35.50
   3 -10  -2  387.86   37.80
   3 -10  -2  410.86   33.80
   3 -10  -2  380.26   37.70
  -3  10   2  418.86   39.60
  -3  10   2  354.66   39.00
   2 -10  -2  439.06   37.10
   2 -10  -2  397.26   37.90
   2 -10  -2  417.46   37.80
   2 -10  -2  424.26   39.00
  -2  10   2  431.86   39.90
  -2  10   2  401.66   35.80
  -2  10   2  397.76   32.70
  -2  10   2  408.36   39.50
   1 -10  -2  148.19   23.20
   1 -10  -2  170.08   23.00
   1 -10  -2  155.78   20.80
   1 -10  -2  137.79   20.30
  -1  10   2  170.38   23.60
  -1  10   2  198.78   23.10
  -1  10   2  167.08   13.20
  -1  10   2  155.18   15.10
  -1  10   2  204.38   19.00
  -1  10   2   12.40   79.79
   0 -10  -2   13.70    9.50
   0 -10  -2   23.70    9.80
   0 -10  -2    5.90    9.60
   0 -10  -2   14.90    7.60
   0 -10  -2   39.10   14.80
   0 -10  -2   17.00   10.60
   0  10   2   27.00   77.39
   0  10   2   36.10    8.70
   0  10   2   11.60   13.20
   0  10   2   15.60   10.00
   0  10   2   32.50   15.20
   0  10   2   19.50    9.80
   0  10   2   14.50    6.70
  -1 -10  -2   11.60   11.50
  -1 -10  -2    0.70   10.80
  -1 -10  -2   13.70    9.20
  -1 -10  -2  -18.30   17.20
  -1 -10  -2    5.40    8.10
  -1 -10  -2  -15.80    7.90
   1  10   2   -0.10    9.40
   1  10   2    9.80   13.10
   1  10   2   -0.10    7.70
   1  10   2   13.60   10.70
   1  10   2   -4.30    9.20
   1  10   2  -41.50   77.99
  -2 -10  -2  918.31   67.59
  -2 -10  -2  861.71   67.89
  -2 -10  -2  875.21   74.09
  -2 -10  -2  914.41   64.69
  -2 -10  -2  909.81   71.79
   2  10   2  761.72   68.89
   2  10   2  742.43   72.89
   2  10   2  875.91   68.19
   2  10   2  910.01   74.19
  -3 -10  -2    2.80    8.90
  -3 -10  -2   -1.40   17.90
  -3 -10  -2  -10.40   13.30
  -3 -10  -2   -7.30   10.60
   3  10   2    6.40   10.00
   3  10   2    0.90   16.40
   3  10   2   24.40   18.50
   3  10   2   11.00   15.70
   3  10   2  -37.00   55.99
  -4 -10  -2  147.49   30.40
  -4 -10  -2  128.59   24.70
  -4 -10  -2   92.39   17.20
  -4 -10  -2   99.69   12.20
   4  10   2   98.39   14.40
   4  10   2    1.10   79.59
   4  10   2   82.59   27.10
   4  10   2  102.29   25.90
  -5 -10  -2  241.78   21.30
  -5 -10  -2  263.27   28.20
  -5 -10  -2  275.67   39.10
  -5 -10  -2  307.87   44.40
   5  10   2  202.58   41.10
   5  10   2  219.58   25.10
   5  10   2  255.07   40.00
  -6 -10  -2   88.79   10.50
  -6 -10  -2   53.39   13.10
  -6 -10  -2  121.29   31.60
  -6 -10  -2  106.59   18.50
  -6 -10  -2  143.09   39.60
   6  10   2   90.49   32.40
   6  10   2   78.19   32.20
   6  10   2  280.87  117.19
  -7 -10  -2   21.50   39.10
  -7 -10  -2   10.40   15.00
   7  10   2   80.69   41.70
   7  10   2   -0.10   40.50
   7  10   2    5.90  130.19
  -8 -10  -2   -6.70   19.20
   8  10   2   39.30   41.60
   8  10   2    9.80   42.40
   8  10   2  186.18  163.88
   9  10   2    3.60  189.58
   8 -11  -2   -5.30   22.50
   8 -11  -2   43.30   33.30
   8 -11  -2   20.30   21.50
  -8  11   2   52.99   29.00
  -8  11   2   46.20   25.80
  -8  11   2   19.80   28.70
   7 -11  -2   -2.10   30.50
   7 -11  -2   97.49   21.10
   7 -11  -2   92.89   23.80
  -7  11   2   87.69   31.50
  -7  11   2   60.19   26.90
   6 -11  -2   22.50   13.80
   6 -11  -2   -6.70   22.00
   6 -11  -2   21.70   14.80
  -6  11   2   11.40   18.50
  -6  11   2   36.60   24.20
   5 -11  -2    3.10   16.50
   5 -11  -2    3.60   10.60
   5 -11  -2   24.20   15.80
  -5  11   2   -4.30   19.00
  -5  11   2   -0.50   17.50
   4 -11  -2   90.39   22.20
   4 -11  -2   89.69   16.00
   4 -11  -2   45.20   15.20
   4 -11  -2  104.99   15.90
   4 -11  -2   97.19   30.30
  -4  11   2   78.49   21.80
  -4  11   2   78.29   18.70
   3 -11  -2   51.89   12.70
   3 -11  -2   54.49   14.20
   3 -11  -2   45.40   13.60
   3 -11  -2   66.39   16.40
   3 -11  -2   56.29   17.10
  -3  11   2   30.40   16.80
  -3  11   2   48.40   16.40
   2 -11  -2   -1.20   12.80
   2 -11  -2   -2.60   11.50
   2 -11  -2    3.20   12.40
   2 -11  -2    0.40   10.00
  -2  11   2    2.30   12.50
  -2  11   2    4.90   12.10
  -2  11   2   11.30    6.10
   1 -11  -2    0.70   12.00
   1 -11  -2   19.30   11.30
   1 -11  -2   20.50   15.20
   1 -11  -2    7.70    9.80
  -1  11   2    1.50    6.00
  -1  11   2    7.60    3.80
  -1  11   2   18.10   10.00
  -1  11   2   -8.80   13.20
  -1  11   2    2.90   11.90
   0 -11  -2  399.66   33.50
   0 -11  -2  371.06   35.70
   0 -11  -2  349.87   31.40
   0 -11  -2  369.66   33.80
   0 -11  -2  342.57   36.20
   0 -11  -2  357.56   39.40
   0  11   2  374.06   28.80
   0  11   2  382.26   36.00
   0  11   2  295.17   30.50
   0  11   2  342.17   36.20
   0  11   2  292.57   27.90
   0  11   2  353.16   35.50
  -1 -11  -2  200.58   24.60
  -1 -11  -2  204.38   21.60
  -1 -11  -2  194.68   26.80
  -1 -11  -2  283.57   27.50
  -1 -11  -2  174.88   29.00
   1  11   2  218.48   26.00
   1  11   2  232.58   29.50
   1  11   2  195.38   26.50
   1  11   2  207.38   22.70
   1  11   2  164.38   27.50
  -2 -11  -2   55.59   17.90
  -2 -11  -2   41.60    8.10
  -2 -11  -2   46.70   12.40
  -2 -11  -2   66.49   25.00
   2  11   2   52.79    9.20
   2  11   2    8.20   15.60
   2  11   2   53.19   14.80
   2  11   2   73.49   15.90
   2  11   2   33.10   92.69
   2  11   2   37.90   16.40
  -3 -11  -2   26.70   20.60
  -3 -11  -2   36.50   12.30
  -3 -11  -2   13.10   12.90
   3  11   2   22.30   19.20
   3  11   2   58.79   60.49
   3  11   2   28.00   19.20
  -4 -11  -2   23.00   18.50
  -4 -11  -2    9.40   10.30
  -4 -11  -2    8.40   10.40
  -4 -11  -2  -21.10   22.10
   4  11   2   32.60   21.90
   4  11   2   29.90   78.39
   4  11   2    7.20   21.50
   4  11   2  -15.70   14.30
  -5 -11  -2   13.30   26.20
  -5 -11  -2   13.50   20.50
  -5 -11  -2   12.80   12.60
   5  11   2   -6.20   27.00
   5  11   2  198.28  111.09
   5  11   2    5.30   13.50
   5  11   2   17.40   24.00
  -6 -11  -2  161.58   24.90
  -6 -11  -2  189.78   36.20
  -6 -11  -2  182.98   25.50
  -6 -11  -2  171.38   45.00
   6  11   2  192.68   41.10
   6  11   2  151.08   46.90
   6  11   2  196.28  132.69
  -7 -11  -2   56.19   45.80
  -7 -11  -2   33.00   18.80
   7  11   2    6.20   37.60
   7  11   2  106.89  139.79
   7  11   2   44.90   41.90
  -8 -11  -2   83.29   56.09
  -8 -11  -2    3.70   19.80
   8  11   2  -17.20   41.70
   8  11   2   18.20   41.30
   8  11   2   53.19  157.78
   9  11   2  -96.19  199.98
   8 -12  -2   87.79   38.00
   8 -12  -2    3.70   24.50
   8 -12  -2   46.80   25.90
  -8  12   2   18.60   29.90
  -8  12   2   55.69   32.70
   7 -12  -2   20.80   30.60
   7 -12  -2   19.50   19.00
   7 -12  -2   27.70   23.00
  -7  12   2   29.90   24.70
  -7  12   2   19.70   26.40
   6 -12  -2   40.60   19.50
   6 -12  -2   16.20   24.90
   6 -12  -2   26.40   16.00
  -6  12   2   21.20   29.90
  -6  12   2   -9.70   20.60
   5 -12  -2   13.20   14.00
   5 -12  -2    1.10   19.80
   5 -12  -2    7.80   16.00
  -5  12   2    4.90   19.40
  -5  12   2    9.20   21.80
   4 -12  -2   16.30   10.40
   4 -12  -2   22.80   13.10
   4 -12  -2   18.40   15.10
   4 -12  -2    0.40   17.90
  -4  12   2   84.09   20.60
  -4  12   2   41.80   18.40
   3 -12  -2  255.67   29.70
   3 -12  -2  278.27   34.20
   3 -12  -2  244.28   30.40
   3 -12  -2  310.17   35.00
   3 -12  -2  274.27   29.30
  -3  12   2  293.17   34.80
  -3  12   2  271.87   35.20
   2 -12  -2  276.87   30.60
   2 -12  -2  272.47   31.70
   2 -12  -2  293.67   31.30
   2 -12  -2  262.57   29.10
  -2  12   2  262.07   31.70
  -2  12   2  251.57   34.10
  -2  12   2  257.77   23.90
   1 -12  -2  184.38   26.10
   1 -12  -2  179.88   25.40
   1 -12  -2  187.88   26.70
   1 -12  -2  195.78   25.90
  -1  12   2  183.18   25.80
  -1  12   2  173.68   23.70
  -1  12   2  176.58   27.00
  -1  12   2  163.68   16.80
  -1  12   2  154.88   14.90
   0 -12  -2  505.35   46.40
   0 -12  -2  495.65   42.60
   0 -12  -2  522.35   44.50
   0 -12  -2  403.16   45.70
   0  12   2  479.85   44.60
   0  12   2  395.96   40.90
   0  12   2  476.25   38.10
   0  12   2  545.65   45.10
   0  12   2  489.15   37.60
   0  12   2  585.44   47.50
  -1 -12  -2    5.40   14.20
  -1 -12  -2   21.90   11.80
  -1 -12  -2   12.60   13.90
  -1 -12  -2   11.70   17.50
  -1 -12  -2   33.20   11.10
   1  12   2   21.90   15.10
   1  12   2   52.49   16.70
   1  12   2   10.40   13.80
   1  12   2    7.60   11.10
   1  12   2   22.40   20.60
   1  12   2  -25.80   95.19
  -2 -12  -2   52.29   13.40
  -2 -12  -2   59.59    9.40
  -2 -12  -2   10.40   19.40
  -2 -12  -2   -2.80   15.40
   2  12   2   47.00   15.90
   2  12   2   61.19   20.10
   2  12   2   38.10   14.80
   2  12   2   69.49   20.30
   2  12   2  -10.60   60.39
   2  12   2   35.60   10.10
  -3 -12  -2   46.30   25.10
  -3 -12  -2   64.49   13.70
  -3 -12  -2   57.69   21.60
   3  12   2   59.59   21.80
   3  12   2   56.29   21.20
   3  12   2   28.90   74.09
  -4 -12  -2  144.39   31.90
  -4 -12  -2   72.49   21.00
  -4 -12  -2   55.49   15.40
   4  12   2   61.29   26.30
   4  12   2   85.39   27.90
   4  12   2  -36.00   84.69
  -5 -12  -2   -2.70   20.30
  -5 -12  -2   45.00   14.00
  -5 -12  -2   47.10   31.80
   5  12   2   32.70   30.00
   5  12   2   72.69   33.10
   5  12   2 -172.58  109.79
  -6 -12  -2   96.19   17.60
  -6 -12  -2   86.69   17.80
  -6 -12  -2  148.09   45.40
  -6 -12  -2   50.99   32.80
   6  12   2   45.30   34.70
   6  12   2   28.40   39.90
   6  12   2  132.99  126.29
  -7 -12  -2   -0.80   17.80
  -7 -12  -2    6.10   32.70
  -7 -12  -2   25.20   52.29
   7  12   2  -56.49   36.50
   7  12   2  -27.20   43.10
   7  12   2  -77.29  137.79
  -8 -12  -2    2.10   23.60
  -8 -12  -2   42.10   60.19
   8  12   2  112.49   54.09
   8  12   2   41.00   51.89
   8  12   2  -52.99  179.58
   7 -13  -2   40.80   24.90
   7 -13  -2  -27.70   32.40
   7 -13  -2   41.40   21.10
  -7  13   2   41.80   35.00
  -7  13   2   19.00   26.00
   6 -13  -2  -38.60   19.00
   6 -13  -2    1.10   16.60
   6 -13  -2   -4.50   27.20
  -6  13   2  -41.40   25.70
  -6  13   2   -1.20   22.00
   5 -13  -2  133.89   21.90
   5 -13  -2  104.09   23.80
   5 -13  -2   92.19   27.90
  -5  13   2  127.29   28.90
  -5  13   2  106.99   34.40
   4 -13  -2  248.18   32.30
   4 -13  -2  171.08   30.30
   4 -13  -2  260.77   36.30
  -4  13   2  312.57   41.50
  -4  13   2  272.47   35.30
   3 -13  -2    7.20   21.90
   3 -13  -2   26.50   15.30
   3 -13  -2    6.90   13.70
   3 -13  -2   33.40   17.80
   3 -13  -2    6.40   14.60
  -3  13   2   14.60   18.00
  -3  13   2   31.30   18.30
   2 -13  -2   18.80   18.60
   2 -13  -2   43.10   14.50
   2 -13  -2   36.00   15.90
  -2  13   2   43.60   17.70
  -2  13   2   56.39   19.70
  -2  13   2   37.80   10.60
   1 -13  -2   48.30   15.20
   1 -13  -2   -7.10   21.40
   1 -13  -2   13.90   16.70
   1 -13  -2   34.30   14.70
  -1  13   2   26.70   16.10
  -1  13   2   31.30   17.40
  -1  13   2   16.00    7.90
  -1  13   2   22.40   13.30
   0 -13  -2  112.99   21.10
   0 -13  -2  110.69   23.20
   0 -13  -2   81.59   18.50
   0 -13  -2   66.59   22.90
   0  13   2   93.69   22.60
   0  13   2   86.29   16.60
   0  13   2  128.69   21.60
   0  13   2  115.09    9.10
   0  13   2  114.89   14.00
   0  13   2  110.69   19.10
   0  13   2   93.79   10.80
  -1 -13  -2  438.96   51.69
  -1 -13  -2  424.86   46.70
  -1 -13  -2  541.55   41.70
  -1 -13  -2  494.75   44.00
  -1 -13  -2  382.46   46.00
   1  13   2  475.65   46.30
   1  13   2  446.06   39.20
   1  13   2  496.15   42.90
   1  13   2  469.15   45.20
   1  13   2  375.06   49.30
  -2 -13  -2  315.67   34.00
  -2 -13  -2  289.37   38.10
  -2 -13  -2  356.06   43.30
  -2 -13  -2  264.87   29.30
   2  13   2  349.77   42.90
   2  13   2  410.86   39.30
   2  13   2  372.96   36.10
   2  13   2  292.97   40.00
   2  13   2  375.46   32.70
  -3 -13  -2   34.90   20.30
  -3 -13  -2   31.20   23.60
  -3 -13  -2   13.90   12.30
   3  13   2   29.50   23.80
   3  13   2   13.50   83.69
   3  13   2    1.60   13.30
   3  13   2   12.50   22.90
  -4 -13  -2  -27.50   27.60
  -4 -13  -2  -15.90   22.10
  -4 -13  -2    7.70   13.00
   4  13   2  -45.10   94.19
   4  13   2   81.99   30.30
   4  13   2  -16.70   27.40
  -5 -13  -2    3.30   25.00
  -5 -13  -2   43.50   35.20
  -5 -13  -2    2.80   13.40
   5  13   2   -3.90   32.70
   5  13   2    2.50   33.50
   5  13   2   92.29  121.29
  -6 -13  -2   21.30   31.60
  -6 -13  -2   53.39   43.80
   6  13   2 -130.59  152.68
   6  13   2   32.90   44.00
   6  13   2   15.60   37.70
  -7 -13  -2   59.39   56.09
  -7 -13  -2   76.39   23.30
  -7 -13  -2  -35.10   33.60
   7  13   2   60.79   46.30
   7  13   2  183.08   52.09
   8  13   2  127.69  187.48
   7 -14  -2   74.49   34.70
   7 -14  -2    8.40   25.60
   7 -14  -2   16.70   25.60
  -7  14   2   32.00   34.90
  -7  14   2   28.70   29.50
   6 -14  -2   20.50   19.90
   6 -14  -2   -0.60   23.20
   6 -14  -2   98.49   33.00
  -6  14   2  -31.50   26.40
  -6  14   2   28.50   25.30
   5 -14  -2   64.69   26.40
   5 -14  -2   99.89   26.70
   5 -14  -2   83.19   22.30
  -5  14   2  112.79   31.90
  -5  14   2  107.79   28.90
   4 -14  -2   21.00   19.70
   4 -14  -2    3.70   16.00
   4 -14  -2   17.70   20.80
  -4  14   2   28.10   27.20
  -4  14   2   35.20   23.40
   3 -14  -2  303.97   38.70
   3 -14  -2  389.36   41.80
   3 -14  -2  389.36   44.60
  -3  14   2  370.16   45.90
  -3  14   2  391.86   47.20
   2 -14  -2   -2.70   15.60
   2 -14  -2   26.90   27.80
   2 -14  -2   -5.20   14.60
   2 -14  -2   16.40   17.20
  -2  14   2   70.99   21.10
  -2  14   2   18.60   18.00
  -2  14   2    8.60   11.70
   1 -14  -2    1.20   16.70
   1 -14  -2   27.00   17.30
   1 -14  -2   13.80   18.00
   1 -14  -2   48.60   19.50
  -1  14   2   27.50    8.80
  -1  14   2   29.80   13.20
  -1  14   2    9.40   17.50
  -1  14   2   61.99   18.20
  -1  14   2   15.80    6.60
   0 -14  -2   53.29   25.40
   0 -14  -2   74.89   18.00
   0 -14  -2   35.50   19.50
   0 -14  -2   68.69   20.80
   0  14   2   64.19   18.30
   0  14   2   56.49   10.30
   0  14   2   40.20   15.20
   0  14   2   78.99   20.50
   0  14   2   53.39   16.50
   0  14   2   30.10  103.89
  -1 -14  -2   29.90   24.00
  -1 -14  -2    6.90   18.80
  -1 -14  -2   29.50   15.10
  -1 -14  -2   21.10   21.50
   1  14   2   49.90   19.10
   1  14   2   58.49   13.20
   1  14   2   10.40   13.90
   1  14   2    7.80   21.80
   1  14   2   75.79   92.69
   1  14   2   42.10   18.20
   1  14   2   28.20   13.70
  -2 -14  -2   41.60   15.60
  -2 -14  -2   56.79   21.20
  -2 -14  -2   19.90   23.00
   2  14   2   50.39   24.40
   2  14   2  -11.80   90.39
   2  14   2   25.30   15.60
   2  14   2   36.80   20.50
  -3 -14  -2  198.78   35.40
  -3 -14  -2  209.38   35.30
  -3 -14  -2  182.68   25.50
   3  14   2  -26.40   96.89
   3  14   2  211.78   30.90
   3  14   2  178.18   35.80
   3  14   2  126.59   32.90
  -4 -14  -2  -11.20   30.60
  -4 -14  -2   30.50   28.40
  -4 -14  -2    7.90   13.90
   4  14   2   71.19  122.89
   4  14   2  -20.00   29.10
   4  14   2  -36.60   30.50
   4  14   2    8.30   18.90
  -5 -14  -2    3.90   30.50
  -5 -14  -2    2.50   38.10
  -5 -14  -2    6.70   15.30
   5  14   2  111.49  147.89
   5  14   2   68.69   35.90
   5  14   2   47.20   32.00
  -6 -14  -2   77.09   51.19
  -6 -14  -2   35.10   31.70
   6  14   2  -10.20   43.30
   6  14   2  -48.70   37.80
   6  14   2 -121.79  146.49
  -7 -14  -2   72.09   39.80
  -7 -14  -2  -24.70   23.50
  -7 -14  -2   63.79   58.49
   7  14   2   35.40   52.49
   7  14   2   88.09  173.68
   7  14   2   32.20   48.10
   8  14   2  -94.39  188.38
   6 -15  -2   -2.60   29.10
   6 -15  -2   22.10   23.70
   6 -15  -2   12.70   26.40
  -6  15   2   20.40   32.30
  -6  15   2    3.00   31.10
   5 -15  -2   24.30   21.10
   5 -15  -2  -11.60   20.70
   5 -15  -2   48.50   29.30
  -5  15   2   29.80   27.70
  -5  15   2   80.59   28.80
   4 -15  -2   -0.80   23.20
   4 -15  -2   19.10   20.10
   4 -15  -2    1.60   22.70
  -4  15   2   17.90   25.80
  -4  15   2    1.10   25.80
   3 -15  -2  -24.70   19.30
   3 -15  -2   15.40   21.70
   3 -15  -2    5.60   21.20
  -3  15   2   -3.50   25.20
  -3  15   2   20.20   21.10
   2 -15  -2   32.40   19.30
   2 -15  -2    2.10   18.70
   2 -15  -2  -10.90   19.60
  -2  15   2    2.10   20.10
  -2  15   2   25.80   13.30
  -2  15   2    8.50   19.90
   1 -15  -2  -20.70   19.80
   1 -15  -2    6.10   18.10
   1 -15  -2   31.50   19.90
   1 -15  -2   -8.80   18.80
  -1  15   2   -2.50    9.00
  -1  15   2   -0.20   19.30
  -1  15   2   32.90   22.50
  -1  15   2   20.00   13.40
   0 -15  -2   39.90   20.90
   0 -15  -2   22.20   24.10
   0 -15  -2   -7.40   17.30
   0 -15  -2   13.60   19.40
   0  15   2    8.40   15.80
   0  15   2    1.40   17.30
   0  15   2   48.60   19.00
   0  15   2   -7.40   15.20
   0  15   2   82.89  102.79
  -1 -15  -2   36.00   17.90
  -1 -15  -2   13.40   22.70
  -1 -15  -2   25.50   23.50
  -1 -15  -2   45.20   24.60
   1  15   2   75.39   21.50
   1  15   2   -2.80   15.90
   1  15   2  -17.20   18.00
   1  15   2   -0.20   20.40
   1  15   2  -97.39  100.89
  -2 -15  -2   16.10   25.10
  -2 -15  -2    5.20   14.80
  -2 -15  -2    3.50   20.20
   2  15   2  -15.10   22.80
   2  15   2  -14.40   18.20
   2  15   2   35.60  110.99
   2  15   2  -29.80   22.00
  -3 -15  -2   20.50   27.90
  -3 -15  -2   76.29   31.30
   3  15   2  159.38  126.39
   3  15   2   50.49   30.80
   3  15   2   68.49   20.60
   3  15   2   20.20   28.30
  -4 -15  -2   89.49   36.60
  -4 -15  -2   33.30   29.20
  -4 -15  -2   12.40   16.40
   4  15   2   24.00   21.60
   4  15   2   45.30   34.60
   4  15   2   30.30   34.40
   4  15   2   66.99  127.59
  -5 -15  -2   30.10   30.90
  -5 -15  -2   14.10   16.90
  -5 -15  -2   33.70   43.30
   5  15   2   -1.10   41.50
   5  15   2   84.79  139.19
   5  15   2   12.30   24.80
   5  15   2    3.70   34.50
  -6 -15  -2   41.40   58.09
  -6 -15  -2  120.59   39.40
   6  15   2  -20.00   42.30
   6  15   2   66.99   46.30
   6  15   2   44.10   27.80
   6  15   2  -12.30  155.98
   7  15   2   16.80  158.08
   5 -16  -2  -69.79   28.80
   5 -16  -2  -15.40   23.80
   5 -16  -2  -16.90   24.00
  -5  16   2  -48.10   27.00
  -5  16   2    3.00   33.40
   4 -16  -2   60.09   23.30
   4 -16  -2   32.10   27.80
   4 -16  -2   82.49   25.60
  -4  16   2   68.89   27.90
  -4  16   2  -14.40   28.80
   3 -16  -2   17.00   21.10
   3 -16  -2   -9.60   21.40
   3 -16  -2   13.80   23.20
  -3  16   2  -20.80   28.00
  -3  16   2  -11.30   24.50
   2 -16  -2   21.90   24.90
   2 -16  -2   59.19   23.20
   2 -16  -2   65.49   26.40
  -2  16   2  128.59   30.90
  -2  16   2   21.80   24.70
  -2  16   2   90.29   16.80
   1 -16  -2  102.59   27.60
   1 -16  -2   25.00   22.60
   1 -16  -2   73.29   25.80
   1 -16  -2   66.99   23.90
  -1  16   2   54.19   26.20
  -1  16   2  108.79   26.70
  -1  16   2   51.69   16.10
   0 -16  -2   15.30   23.80
   0 -16  -2   40.10   25.60
   0 -16  -2  -14.70   18.80
   0 -16  -2   41.00   24.90
   0  16   2  126.79  124.99
   0  16   2   41.60   17.40
   0  16   2  -11.60   18.10
   0  16   2   22.70   16.80
   0  16   2    6.60   22.70
  -1 -16  -2  -21.70   20.90
  -1 -16  -2   -9.30   26.10
  -1 -16  -2  -15.90   18.20
  -1 -16  -2    6.80   27.50
   1  16   2   11.40   23.80
   1  16   2  136.49  123.99
   1  16   2   18.20   22.30
   1  16   2   13.00   23.60
   1  16   2   18.50   17.90
  -2 -16  -2   14.60   29.80
  -2 -16  -2   64.69   20.60
  -2 -16  -2   73.59   24.90
   2  16   2  154.38  125.49
   2  16   2   60.79   26.90
   2  16   2   54.89   26.40
   2  16   2   39.90   22.50
  -3 -16  -2  -11.10   26.90
  -3 -16  -2   13.30   36.10
  -3 -16  -2  -18.50   17.40
   3  16   2   -8.40   30.90
   3  16   2  -51.19  140.49
   3  16   2  -59.29   29.40
   3  16   2   27.90   23.10
  -4 -16  -2   55.59   31.60
  -4 -16  -2    0.90   40.30
  -4 -16  -2   -5.90   18.50
   4  16   2  -40.60   25.70
   4  16   2  -42.10   29.40
   4  16   2  -44.40   37.40
   4  16   2   71.79  151.18
  -5 -16  -2   83.39   37.90
  -5 -16  -2  139.49   51.89
   5  16   2  148.49   45.60
   5  16   2  151.48  156.08
   5  16   2   95.49   31.40
   5  16   2   69.99   47.80
   6  16   2  156.28  175.58
   5 -17  -2    8.30   34.00
   4 -17  -2   -7.00   28.80
   4 -17  -2  -18.80   28.20
   4 -17  -2   13.80   27.60
  -4  17   2   30.60   32.80
  -4  17   2   23.70   30.80
   3 -17  -2  -27.00   25.60
   3 -17  -2   27.00   27.60
   3 -17  -2   31.00   26.40
  -3  17   2   20.70   32.00
  -3  17   2  -17.40   28.10
   2 -17  -2   48.00   26.60
   2 -17  -2    4.10   27.00
   2 -17  -2   53.89   26.10
  -2  17   2   30.80   24.00
  -2  17   2   70.69   32.20
   1 -17  -2   11.00   26.80
   1 -17  -2  -15.20   22.90
   1 -17  -2   -4.60   24.30
  -1  17   2   -2.50   26.20
  -1  17   2  -16.00   14.50
  -1  17   2   69.49   27.20
   0 -17  -2    0.50   23.50
   0 -17  -2  -43.10   21.00
   0 -17  -2  -14.40   29.10
   0 -17  -2   14.50   29.30
   0  17   2  -26.20   19.20
   0  17   2   17.00   22.90
   0  17   2  -58.59   24.40
  -1 -17  -2   33.60   20.60
  -1 -17  -2   40.90   26.50
  -1 -17  -2  -23.50   31.00
  -1 -17  -2   -1.70   28.30
   1  17   2   19.40   20.90
   1  17   2   -2.80   28.20
   1  17   2  -70.59   35.90
   1  17   2   24.30   23.00
   1  17   2   91.89  127.69
  -2 -17  -2   63.09   22.00
  -2 -17  -2   18.00   28.30
  -2 -17  -2   16.00   34.00
   2  17   2  -15.50  126.69
   2  17   2   42.60   27.50
   2  17   2   12.20   29.00
   2  17   2   30.80   28.20
  -3 -17  -2    4.60   31.20
  -3 -17  -2   14.80   20.10
  -3 -17  -2   50.49   43.90
   3  17   2   35.60   26.70
   3  17   2  -35.80   34.80
   3  17   2  -16.30  163.68
   3  17   2   10.10   32.50
  -4 -17  -2  -30.60   21.30
  -4 -17  -2   34.10   33.90
   4  17   2   32.50   27.60
   4  17   2   58.29   41.60
   4  17   2  -29.70   34.70
   4  17   2  -68.89  173.48
   5  17   2  164.28  159.38
   6  17   2   68.09  169.88
   3 -18  -2   34.40   31.00
   3 -18  -2   77.09   35.60
   3 -18  -2   76.59   30.60
  -3  18   2  139.59   39.10
  -3  18   2   38.40   36.70
   2 -18  -2   28.90   27.70
   2 -18  -2   -6.00   31.90
   2 -18  -2  -10.10   28.60
  -2  18   2   22.30   31.20
  -2  18   2  -22.40   26.90
   1 -18  -2  106.19   29.00
   1 -18  -2   95.09   36.10
   1 -18  -2   76.39   34.00
  -1  18   2  -13.40   32.20
  -1  18   2   18.40   27.50
   0 -18  -2   50.79   25.90
   0 -18  -2   42.00   33.10
   0 -18  -2  107.59   32.20
   0  18   2   17.80   22.20
   0  18   2   76.69   27.30
   0  18   2   77.79   30.60
  -1 -18  -2   15.90   28.00
  -1 -18  -2   42.40   24.20
   1  18   2   54.59   32.20
   1  18   2   32.80   25.30
   1  18   2   10.30   25.30
   1  18   2  292.77  162.98
  -2 -18  -2   41.10   28.10
  -2 -18  -2   10.90   23.00
   2  18   2 -125.09  145.99
   2  18   2  -70.99   30.30
   2  18   2    9.30   27.90
  -3 -18  -2  -16.80   22.70
  -3 -18  -2  -25.30   34.00
   3  18   2  -35.30   39.20
   3  18   2    4.00   31.90
   3  18   2  202.28  165.08
   3  18   2   39.70   31.10
   4  18   2    0.30  164.18
   5  18   2  277.27  185.68
   1 -19  -2   15.80   36.20
   1 -19  -2  -32.20   25.00
   1 -19  -2  -18.80   34.60
  -1  19   2   -9.60   30.80
  -1  19   2   52.79   35.90
   0 -19  -2   37.00   37.90
   0 -19  -2   -1.20   35.00
   0 -19  -2    5.30   26.60
   0  19   2   27.90   31.60
   0  19   2    3.40   31.00
  -1 -19  -2   -2.80   23.80
  -1 -19  -2   -2.30   36.00
   1  19   2  -26.70   28.10
   1  19   2  -45.00  162.38
   1  19   2   39.50   36.30
   2  19   2   20.20  175.88
   3  19   2  189.68  197.98
   3  19  -3 -156.08  156.98
   2  19  -3  114.09  151.68
   1  19  -3  -27.40   30.80
   1  19  -3   62.79  146.19
  -1 -19   3   18.60   32.00
  -1 -19   3   16.90   46.20
  -1 -19   3   45.50   26.10
  -1 -19   3  -24.90   40.70
   0  19  -3  -51.69   30.50
   0  19  -3   15.70  147.59
   0  19  -3   -0.50   36.40
   0 -19   3  -31.40   26.70
   0 -19   3   65.99   26.70
   0 -19   3   34.30   41.40
   0 -19   3  -36.70   37.90
  -1  19  -3   71.79   39.30
  -1  19  -3   18.40   35.10
  -1  19  -3 -145.09  157.08
   1 -19   3   49.30   32.60
   1 -19   3   32.50   36.60
   1 -19   3    4.50   29.70
[truncated: 1,550,818 more chars]
