# Supplementary material for: Unveiling an Alternative Mechanism for Lewis Basic Selenium as a C─H Hydrogen Bond Catalyst and Its Application in the Halogenation of Arenes
Source: Angew Chem Int Ed Engl. 2025 Aug 10;64(39):e202511770. doi: 10.1002/anie.202511770 (PMC12455386; doi:10.1002/anie.202511770)
Supplement: Supplementary file 2 — Supporting Information [file ANIE-64-e202511770-s001.zip › anie202511770-sup-0002-SuppMat.zip/2c.cif]

 
data_semesbr
 
_audit_creation_method            'SHELXL-2018/3'
_shelx_SHELXL_version_number      '2018/3'
_chemical_name_systematic         ?
_chemical_name_common             ?
_chemical_melting_point           ?
_chemical_formula_moiety          ?
_chemical_formula_sum
 'C21 H24 Br2 N2 Se' 
_chemical_formula_weight          543.20

loop_
 _atom_type_symbol
 _atom_type_description
 _atom_type_scat_dispersion_real
 _atom_type_scat_dispersion_imag
 _atom_type_scat_source
 'C'  'C'   0.0033   0.0016
 'International Tables Vol C Tables 4.2.6.8 and 6.1.1.4'
 'H'  'H'   0.0000   0.0000
 'International Tables Vol C Tables 4.2.6.8 and 6.1.1.4'
 'Br'  'Br'  -0.2901   2.4595
 'International Tables Vol C Tables 4.2.6.8 and 6.1.1.4'
 'N'  'N'   0.0061   0.0033
 'International Tables Vol C Tables 4.2.6.8 and 6.1.1.4'
 'Se'  'Se'  -0.0929   2.2259
 'International Tables Vol C Tables 4.2.6.8 and 6.1.1.4'
 
_space_group_crystal_system       orthorhombic
_space_group_IT_number            19
_space_group_name_H-M_alt         'P 21 21 21'
_space_group_name_Hall            'P 2ac 2ab'
 
_shelx_space_group_comment
;
The symmetry employed for this shelxl refinement is uniquely defined
by the following loop, which should always be used as a source of
symmetry information in preference to the above space-group names.
They are only intended as comments.
;
 
loop_
 _space_group_symop_operation_xyz
 'x, y, z'
 '-x+1/2, -y, z+1/2'
 '-x, y+1/2, -z+1/2'
 'x+1/2, -y+1/2, -z'
 
_cell_length_a                    9.3631(7)
_cell_length_b                    15.1437(12)
_cell_length_c                    15.3827(12)
_cell_angle_alpha                 90
_cell_angle_beta                  90
_cell_angle_gamma                 90
_cell_volume                      2181.1(3)
_cell_formula_units_Z             4
_cell_measurement_temperature     296(2)
_cell_measurement_reflns_used     1036
_cell_measurement_theta_min       15
_cell_measurement_theta_max       15
 
_exptl_crystal_description        block
_exptl_crystal_colour             orange
_exptl_crystal_density_meas       ?
_exptl_crystal_density_method     ?
_exptl_crystal_density_diffrn     1.654          
_exptl_crystal_F_000              1072
_exptl_transmission_factor_min    ?
_exptl_transmission_factor_max    ?
_exptl_crystal_size_max           0.400
_exptl_crystal_size_mid           0.300
_exptl_crystal_size_min           0.300
_exptl_absorpt_coefficient_mu     5.393
_shelx_estimated_absorpt_T_min    0.222
_shelx_estimated_absorpt_T_max    0.295
_exptl_absorpt_correction_type    multi-scan
_exptl_absorpt_correction_T_min   0.2611   
_exptl_absorpt_correction_T_max   0.7456
_exptl_absorpt_process_details    ?
_exptl_absorpt_special_details    ?
_diffrn_ambient_temperature       296(2)
_diffrn_radiation_wavelength      0.71073
_diffrn_radiation_type            MoK\a
_diffrn_source                    ?
_diffrn_measurement_device_type   'BRUKER D8VENTURE DIFFRACTOMETER'
_diffrn_measurement_method        'PHI & OMEGA SCAN'
_diffrn_detector_area_resol_mean  ?
_diffrn_reflns_number             24172
_diffrn_reflns_av_unetI/netI      0.0473
_diffrn_reflns_av_R_equivalents   0.0565
_diffrn_reflns_limit_h_min        -11
_diffrn_reflns_limit_h_max        11
_diffrn_reflns_limit_k_min        -18
_diffrn_reflns_limit_k_max        18
_diffrn_reflns_limit_l_min        -18
_diffrn_reflns_limit_l_max        18
_diffrn_reflns_theta_min          1.887
_diffrn_reflns_theta_max          25.239
_diffrn_reflns_theta_full         25.239
_diffrn_measured_fraction_theta_max   0.999
_diffrn_measured_fraction_theta_full  0.999
_diffrn_reflns_Laue_measured_fraction_max    0.999
_diffrn_reflns_Laue_measured_fraction_full   0.999
_diffrn_reflns_point_group_measured_fraction_max   0.999
_diffrn_reflns_point_group_measured_fraction_full  0.999
_reflns_number_total              3950
_reflns_number_gt                 3187
_reflns_threshold_expression      'I > 2\s(I)'
_reflns_Friedel_coverage          0.751
_reflns_Friedel_fraction_max      1.000
_reflns_Friedel_fraction_full     1.000
 
_reflns_special_details
;
 Reflections were merged by SHELXL according to the crystal
 class for the calculation of statistics and refinement.
 
 _reflns_Friedel_fraction is defined as the number of unique
 Friedel pairs measured divided by the number that would be
 possible theoretically, ignoring centric projections and
 systematic absences.
;
 
_computing_data_collection        'BRUKER D8VENTURE DIFFRACTOMETER'
_computing_cell_refinement        'BRUKER D8VENTURE DIFFRACTOMETER'
_computing_data_reduction         'BRUKER D8VENTURE DIFFRACTOMETER'
_computing_structure_solution     'SHELXT 2014/5 (Sheldrick, 2014)'
_computing_structure_refinement 'SHELXL-2018/3 (Sheldrick, 2018)'
_computing_molecular_graphics     'BRUKER SHELXTL'
_computing_publication_material   'BRUKER SHELXTL'
_refine_special_details           ?
_refine_ls_structure_factor_coef  Fsqd
_refine_ls_matrix_type            full
_refine_ls_weighting_scheme       calc
_refine_ls_weighting_details
'w=1/[\s^2^(Fo^2^)+(0.0751P)^2^+0.2278P] where P=(Fo^2^+2Fc^2^)/3'
_atom_sites_solution_primary      ?
_atom_sites_solution_secondary    ?
_atom_sites_solution_hydrogens    geom
_refine_ls_hydrogen_treatment     constr
_refine_ls_extinction_method      none
_refine_ls_extinction_coef        .
_refine_ls_abs_structure_details
;
 Flack x determined using 1162 quotients [(I+)-(I-)]/[(I+)+(I-)]
 (Parsons, Flack and Wagner, Acta Cryst. B69 (2013) 249-259).
;
_refine_ls_abs_structure_Flack    0.029(8)
_chemical_absolute_configuration  ?
_refine_ls_number_reflns          3950
_refine_ls_number_parameters      235
_refine_ls_number_restraints      0
_refine_ls_R_factor_all           0.0628
_refine_ls_R_factor_gt            0.0419
_refine_ls_wR_factor_ref          0.1270
_refine_ls_wR_factor_gt           0.1071
_refine_ls_goodness_of_fit_ref    1.078
_refine_ls_restrained_S_all       1.078
_refine_ls_shift/su_max           0.001
_refine_ls_shift/su_mean          0.000
 
loop_
 _atom_site_label
 _atom_site_type_symbol
 _atom_site_fract_x
 _atom_site_fract_y
 _atom_site_fract_z
 _atom_site_U_iso_or_equiv
 _atom_site_adp_type
 _atom_site_occupancy
 _atom_site_site_symmetry_order  
 _atom_site_calc_flag
 _atom_site_refinement_flags_posn
 _atom_site_refinement_flags_adp
 _atom_site_refinement_flags_occupancy
 _atom_site_disorder_assembly
 _atom_site_disorder_group
Se1 Se 0.47754(11) 0.63809(5) 0.27510(6) 0.0469(3) Uani 1 1 d . . . . .
Br1 Br 0.62291(16) 0.58437(7) 0.14168(7) 0.0765(4) Uani 1 1 d . . . . .
Br2 Br 0.30848(13) 0.69608(8) 0.39398(9) 0.0747(4) Uani 1 1 d . . . . .
N1 N 0.7492(8) 0.6853(4) 0.3529(4) 0.0374(15) Uani 1 1 d . . . . .
N2 N 0.6610(8) 0.5659(4) 0.4127(4) 0.0387(17) Uani 1 1 d . . . . .
C1 C 0.6360(9) 0.6282(5) 0.3516(5) 0.0358(18) Uani 1 1 d . . . . .
C2 C 0.8428(10) 0.6566(5) 0.4160(5) 0.043(2) Uani 1 1 d . . . . .
H2A H 0.928817 0.683371 0.430963 0.051 Uiso 1 1 calc R U . . .
C3 C 0.7883(10) 0.5835(6) 0.4521(5) 0.047(2) Uani 1 1 d . . . . .
H3A H 0.829904 0.550553 0.496402 0.056 Uiso 1 1 calc R U . . .
C4 C 0.7776(9) 0.7584(5) 0.2955(5) 0.039(2) Uani 1 1 d . . . . .
C5 C 0.8836(10) 0.7467(6) 0.2330(6) 0.048(2) Uani 1 1 d . . . . .
C6 C 0.9142(11) 0.8186(7) 0.1804(6) 0.058(3) Uani 1 1 d . . . . .
H6A H 0.984269 0.813133 0.137902 0.070 Uiso 1 1 calc R U . . .
C7 C 0.8439(12) 0.8978(6) 0.1892(7) 0.055(3) Uani 1 1 d . . . . .
C8 C 0.7433(11) 0.9072(5) 0.2543(6) 0.052(3) Uani 1 1 d . . . . .
H8A H 0.698430 0.961470 0.261504 0.062 Uiso 1 1 calc R U . . .
C9 C 0.7076(10) 0.8387(5) 0.3089(6) 0.047(2) Uani 1 1 d . . . . .
C10 C 0.9631(13) 0.6608(6) 0.2227(7) 0.071(3) Uani 1 1 d . . . . .
H10A H 0.928125 0.618797 0.264290 0.107 Uiso 1 1 calc R U . . .
H10B H 0.948685 0.638369 0.165002 0.107 Uiso 1 1 calc R U . . .
H10C H 1.063229 0.670555 0.232240 0.107 Uiso 1 1 calc R U . . .
C11 C 0.8812(15) 0.9726(8) 0.1287(8) 0.093(4) Uani 1 1 d . . . . .
H11A H 0.823796 1.023207 0.142608 0.140 Uiso 1 1 calc R U . . .
H11B H 0.980358 0.987275 0.135304 0.140 Uiso 1 1 calc R U . . .
H11C H 0.863208 0.955007 0.069789 0.140 Uiso 1 1 calc R U . . .
C12 C 0.6077(11) 0.8531(6) 0.3845(7) 0.064(3) Uani 1 1 d . . . . .
H12A H 0.594911 0.798549 0.415338 0.096 Uiso 1 1 calc R U . . .
H12B H 0.647606 0.896496 0.423037 0.096 Uiso 1 1 calc R U . . .
H12C H 0.517043 0.873480 0.363397 0.096 Uiso 1 1 calc R U . . .
C13 C 0.5626(10) 0.4985(5) 0.4403(5) 0.0378(19) Uani 1 1 d . . . . .
C14 C 0.5561(11) 0.4193(6) 0.3928(6) 0.049(2) Uani 1 1 d . . . . .
C15 C 0.4609(12) 0.3550(6) 0.4240(6) 0.056(3) Uani 1 1 d . . . . .
H15A H 0.452647 0.301835 0.394117 0.068 Uiso 1 1 calc R U . . .
C16 C 0.3796(11) 0.3680(6) 0.4971(6) 0.059(3) Uani 1 1 d . . . . .
C17 C 0.3934(12) 0.4464(7) 0.5427(6) 0.060(3) Uani 1 1 d . . . . .
H17A H 0.338148 0.455205 0.592206 0.072 Uiso 1 1 calc R U . . .
C18 C 0.4872(11) 0.5119(5) 0.5166(5) 0.050(2) Uani 1 1 d . . . . .
C19 C 0.6464(13) 0.4028(6) 0.3165(6) 0.063(3) Uani 1 1 d . . . . .
H19A H 0.625861 0.345277 0.293473 0.095 Uiso 1 1 calc R U . . .
H19B H 0.627372 0.446668 0.272934 0.095 Uiso 1 1 calc R U . . .
H19C H 0.745130 0.405735 0.333138 0.095 Uiso 1 1 calc R U . . .
C20 C 0.2715(15) 0.3010(8) 0.5259(8) 0.088(4) Uani 1 1 d . . . . .
H20A H 0.225316 0.321375 0.577941 0.132 Uiso 1 1 calc R U . . .
H20B H 0.201480 0.292979 0.481018 0.132 Uiso 1 1 calc R U . . .
H20C H 0.318391 0.245860 0.537323 0.132 Uiso 1 1 calc R U . . .
C21 C 0.5090(13) 0.5944(7) 0.5708(6) 0.069(3) Uani 1 1 d . . . . .
H21A H 0.577376 0.632101 0.542806 0.103 Uiso 1 1 calc R U . . .
H21B H 0.419842 0.625088 0.576628 0.103 Uiso 1 1 calc R U . . .
H21C H 0.543669 0.578167 0.627339 0.103 Uiso 1 1 calc R U . . .
 
loop_
 _atom_site_aniso_label
 _atom_site_aniso_U_11
 _atom_site_aniso_U_22
 _atom_site_aniso_U_33
 _atom_site_aniso_U_23
 _atom_site_aniso_U_13
 _atom_site_aniso_U_12
Se1 0.0607(6) 0.0319(4) 0.0482(5) 0.0024(4) -0.0145(4) -0.0042(4)
Br1 0.1243(11) 0.0566(6) 0.0485(5) -0.0118(5) 0.0030(6) -0.0063(7)
Br2 0.0620(7) 0.0723(7) 0.0898(8) -0.0092(6) 0.0058(6) 0.0014(6)
N1 0.050(4) 0.025(3) 0.037(3) -0.004(3) -0.003(3) 0.004(3)
N2 0.054(5) 0.025(3) 0.037(4) 0.000(3) 0.002(3) 0.002(3)
C1 0.040(5) 0.028(4) 0.040(4) -0.004(3) 0.000(4) 0.006(4)
C2 0.051(6) 0.038(5) 0.040(4) -0.002(3) -0.006(4) 0.002(4)
C3 0.055(6) 0.045(5) 0.041(4) 0.003(4) -0.009(4) 0.009(5)
C4 0.045(5) 0.028(4) 0.045(5) -0.005(3) -0.008(4) -0.004(4)
C5 0.055(6) 0.044(5) 0.044(5) -0.001(4) 0.003(5) -0.002(4)
C6 0.060(7) 0.060(6) 0.056(5) 0.003(4) 0.007(5) -0.013(5)
C7 0.067(7) 0.036(5) 0.061(6) 0.011(4) -0.020(6) -0.021(5)
C8 0.062(6) 0.016(4) 0.078(7) 0.002(4) -0.025(6) 0.000(4)
C9 0.053(6) 0.028(4) 0.061(5) -0.007(4) -0.018(5) 0.005(4)
C10 0.095(9) 0.052(6) 0.066(6) -0.003(5) 0.024(7) 0.016(5)
C11 0.112(11) 0.067(7) 0.100(9) 0.030(7) -0.033(9) -0.045(8)
C12 0.060(7) 0.042(5) 0.091(7) -0.012(5) -0.005(6) 0.019(5)
C13 0.053(6) 0.025(4) 0.035(4) 0.004(3) -0.001(4) 0.004(4)
C14 0.061(6) 0.037(4) 0.048(4) 0.008(4) -0.015(5) 0.010(4)
C15 0.073(7) 0.037(5) 0.058(6) 0.007(4) -0.021(5) 0.000(5)
C16 0.061(6) 0.054(6) 0.062(6) 0.021(5) -0.014(5) -0.008(5)
C17 0.068(7) 0.060(6) 0.053(5) 0.024(5) -0.005(5) 0.006(5)
C18 0.065(6) 0.034(4) 0.050(5) 0.009(4) -0.004(5) 0.006(4)
C19 0.098(9) 0.030(5) 0.062(6) -0.011(4) -0.005(6) 0.008(5)
C20 0.104(10) 0.076(8) 0.084(8) 0.037(7) -0.009(8) -0.028(7)
C21 0.090(9) 0.056(6) 0.061(6) -0.015(5) 0.020(6) 0.011(6)
 
_geom_special_details
;
 All esds (except the esd in the dihedral angle between two l.s. planes)
 are estimated using the full covariance matrix.  The cell esds are taken
 into account individually in the estimation of esds in distances, angles
 and torsion angles; correlations between esds in cell parameters are only
 used when they are defined by crystal symmetry.  An approximate (isotropic)
 treatment of cell esds is used for estimating esds involving l.s. planes.
;
 
loop_
 _geom_bond_atom_site_label_1
 _geom_bond_atom_site_label_2
 _geom_bond_distance
 _geom_bond_site_symmetry_2
 _geom_bond_publ_flag
Se1 C1 1.899(8) . ?
Se1 Br2 2.5731(16) . ?
Se1 Br1 2.5936(15) . ?
N1 C1 1.368(10) . ?
N1 C2 1.379(10) . ?
N1 C4 1.440(10) . ?
N2 C1 1.352(10) . ?
N2 C3 1.363(12) . ?
N2 C13 1.440(11) . ?
C2 C3 1.340(12) . ?
C2 H2A 0.9300 . ?
C3 H3A 0.9300 . ?
C4 C5 1.394(12) . ?
C4 C9 1.396(11) . ?
C5 C6 1.387(12) . ?
C5 C10 1.507(13) . ?
C6 C7 1.374(14) . ?
C6 H6A 0.9300 . ?
C7 C8 1.383(14) . ?
C7 C11 1.507(13) . ?
C8 C9 1.375(13) . ?
C8 H8A 0.9300 . ?
C9 C12 1.509(14) . ?
C10 H10A 0.9600 . ?
C10 H10B 0.9600 . ?
C10 H10C 0.9600 . ?
C11 H11A 0.9600 . ?
C11 H11B 0.9600 . ?
C11 H11C 0.9600 . ?
C12 H12A 0.9600 . ?
C12 H12B 0.9600 . ?
C12 H12C 0.9600 . ?
C13 C18 1.384(12) . ?
C13 C14 1.405(11) . ?
C14 C15 1.405(14) . ?
C14 C19 1.469(14) . ?
C15 C16 1.371(15) . ?
C15 H15A 0.9300 . ?
C16 C17 1.384(14) . ?
C16 C20 1.501(14) . ?
C17 C18 1.385(14) . ?
C17 H17A 0.9300 . ?
C18 C21 1.517(12) . ?
C19 H19A 0.9600 . ?
C19 H19B 0.9600 . ?
C19 H19C 0.9600 . ?
C20 H20A 0.9600 . ?
C20 H20B 0.9600 . ?
C20 H20C 0.9600 . ?
C21 H21A 0.9600 . ?
C21 H21B 0.9600 . ?
C21 H21C 0.9600 . ?
 
loop_
 _geom_angle_atom_site_label_1
 _geom_angle_atom_site_label_2
 _geom_angle_atom_site_label_3
 _geom_angle
 _geom_angle_site_symmetry_1
 _geom_angle_site_symmetry_3
 _geom_angle_publ_flag
C1 Se1 Br2 93.9(2) . . ?
C1 Se1 Br1 93.2(2) . . ?
Br2 Se1 Br1 172.88(6) . . ?
C1 N1 C2 107.7(6) . . ?
C1 N1 C4 128.3(7) . . ?
C2 N1 C4 123.8(7) . . ?
C1 N2 C3 108.9(7) . . ?
C1 N2 C13 126.1(7) . . ?
C3 N2 C13 124.5(7) . . ?
N2 C1 N1 107.3(7) . . ?
N2 C1 Se1 128.4(6) . . ?
N1 C1 Se1 124.4(6) . . ?
C3 C2 N1 108.1(8) . . ?
C3 C2 H2A 126.0 . . ?
N1 C2 H2A 126.0 . . ?
C2 C3 N2 108.1(7) . . ?
C2 C3 H3A 126.0 . . ?
N2 C3 H3A 126.0 . . ?
C5 C4 C9 123.1(8) . . ?
C5 C4 N1 117.1(7) . . ?
C9 C4 N1 119.5(7) . . ?
C6 C5 C4 116.7(8) . . ?
C6 C5 C10 121.0(9) . . ?
C4 C5 C10 122.3(8) . . ?
C7 C6 C5 121.9(9) . . ?
C7 C6 H6A 119.0 . . ?
C5 C6 H6A 119.0 . . ?
C6 C7 C8 119.2(9) . . ?
C6 C7 C11 119.0(11) . . ?
C8 C7 C11 121.9(10) . . ?
C7 C8 C9 122.0(8) . . ?
C7 C8 H8A 119.0 . . ?
C9 C8 H8A 119.0 . . ?
C8 C9 C4 116.9(9) . . ?
C8 C9 C12 120.8(8) . . ?
C4 C9 C12 122.0(8) . . ?
C5 C10 H10A 109.5 . . ?
C5 C10 H10B 109.5 . . ?
H10A C10 H10B 109.5 . . ?
C5 C10 H10C 109.5 . . ?
H10A C10 H10C 109.5 . . ?
H10B C10 H10C 109.5 . . ?
C7 C11 H11A 109.5 . . ?
C7 C11 H11B 109.5 . . ?
H11A C11 H11B 109.5 . . ?
C7 C11 H11C 109.5 . . ?
H11A C11 H11C 109.5 . . ?
H11B C11 H11C 109.5 . . ?
C9 C12 H12A 109.5 . . ?
C9 C12 H12B 109.5 . . ?
H12A C12 H12B 109.5 . . ?
C9 C12 H12C 109.5 . . ?
H12A C12 H12C 109.5 . . ?
H12B C12 H12C 109.5 . . ?
C18 C13 C14 122.9(8) . . ?
C18 C13 N2 118.2(7) . . ?
C14 C13 N2 118.7(7) . . ?
C13 C14 C15 116.2(9) . . ?
C13 C14 C19 122.4(9) . . ?
C15 C14 C19 121.4(9) . . ?
C16 C15 C14 122.1(9) . . ?
C16 C15 H15A 118.9 . . ?
C14 C15 H15A 118.9 . . ?
C15 C16 C17 119.2(9) . . ?
C15 C16 C20 121.3(11) . . ?
C17 C16 C20 119.4(11) . . ?
C18 C17 C16 121.7(10) . . ?
C18 C17 H17A 119.2 . . ?
C16 C17 H17A 119.2 . . ?
C17 C18 C13 117.7(8) . . ?
C17 C18 C21 121.1(9) . . ?
C13 C18 C21 121.2(8) . . ?
C14 C19 H19A 109.5 . . ?
C14 C19 H19B 109.5 . . ?
H19A C19 H19B 109.5 . . ?
C14 C19 H19C 109.5 . . ?
H19A C19 H19C 109.5 . . ?
H19B C19 H19C 109.5 . . ?
C16 C20 H20A 109.5 . . ?
C16 C20 H20B 109.5 . . ?
H20A C20 H20B 109.5 . . ?
C16 C20 H20C 109.5 . . ?
H20A C20 H20C 109.5 . . ?
H20B C20 H20C 109.5 . . ?
C18 C21 H21A 109.5 . . ?
C18 C21 H21B 109.5 . . ?
H21A C21 H21B 109.5 . . ?
C18 C21 H21C 109.5 . . ?
H21A C21 H21C 109.5 . . ?
H21B C21 H21C 109.5 . . ?
 
_refine_diff_density_max    0.585
_refine_diff_density_min   -0.652
_refine_diff_density_rms    0.135

_shelx_res_file
;
TITL P_a.res in P2(1)2(1)2(1)
    p.res
    created by SHELXL-2018/3 at 16:15:31 on 15-Mar-2021
CELL  0.71073   9.3631  15.1437  15.3827   90.000   90.000   90.000
ZERR   4.000   0.0007   0.0012   0.0012    0.000    0.000    0.000
LATT -1
SYMM 1/2-X, -Y, 1/2+Z
SYMM -X, 1/2+Y, 1/2-Z
SYMM 1/2+X, 1/2-Y, -Z
SFAC C  H  Br N  Se
UNIT 84 96 8 8 4
rem C21 H24 Br2 N2 Se
rem d8venture block orange
omit -3 50.5
size 0.40 0.30 0.30
L.S. 10
BOND $H
acta
FMAP 2
PLAN 20
TEMP 23

WGHT    0.075100    0.227800
FVAR       0.40751
SE1   5    0.477543    0.638085    0.275100    11.00000    0.06073    0.03193 =
         0.04816    0.00242   -0.01452   -0.00420
BR1   3    0.622913    0.584369    0.141681    11.00000    0.12429    0.05661 =
         0.04848   -0.01182    0.00302   -0.00625
BR2   3    0.308476    0.696076    0.393977    11.00000    0.06204    0.07231 =
         0.08984   -0.00925    0.00579    0.00137
N1    4    0.749238    0.685321    0.352867    11.00000    0.05027    0.02491 =
         0.03711   -0.00425   -0.00348    0.00423
N2    4    0.661013    0.565924    0.412697    11.00000    0.05391    0.02478 =
         0.03729   -0.00025    0.00164    0.00197
C1    1    0.636024    0.628218    0.351572    11.00000    0.03957    0.02776 =
         0.04003   -0.00381    0.00007    0.00644
C2    1    0.842823    0.656643    0.416028    11.00000    0.05059    0.03794 =
         0.03993   -0.00239   -0.00630    0.00184
AFIX  43
H2A   2    0.928817    0.683371    0.430963    11.00000   -1.20000
AFIX   0
C3    1    0.788252    0.583529    0.452148    11.00000    0.05459    0.04466 =
         0.04098    0.00298   -0.00903    0.00884
AFIX  43
H3A   2    0.829904    0.550553    0.496402    11.00000   -1.20000
AFIX   0
C4    1    0.777589    0.758425    0.295538    11.00000    0.04453    0.02773 =
         0.04501   -0.00519   -0.00821   -0.00362
C5    1    0.883650    0.746719    0.233014    11.00000    0.05460    0.04365 =
         0.04440   -0.00076    0.00265   -0.00205
C6    1    0.914168    0.818634    0.180389    11.00000    0.05963    0.05984 =
         0.05573    0.00335    0.00713   -0.01281
AFIX  43
H6A   2    0.984269    0.813133    0.137902    11.00000   -1.20000
AFIX   0
C7    1    0.843883    0.897776    0.189175    11.00000    0.06663    0.03604 =
         0.06146    0.01060   -0.02040   -0.02126
C8    1    0.743320    0.907173    0.254341    11.00000    0.06228    0.01616 =
         0.07751    0.00202   -0.02526    0.00004
AFIX  43
H8A   2    0.698430    0.961470    0.261504    11.00000   -1.20000
AFIX   0
C9    1    0.707649    0.838702    0.308882    11.00000    0.05314    0.02791 =
         0.06107   -0.00687   -0.01806    0.00459
C10   1    0.963136    0.660814    0.222700    11.00000    0.09482    0.05227 =
         0.06615   -0.00269    0.02373    0.01598
AFIX  33
H10A  2    0.928125    0.618797    0.264290    11.00000   -1.50000
H10B  2    0.948685    0.638369    0.165002    11.00000   -1.50000
H10C  2    1.063229    0.670555    0.232240    11.00000   -1.50000
AFIX   0
C11   1    0.881197    0.972605    0.128735    11.00000    0.11217    0.06709 =
         0.09992    0.03027   -0.03301   -0.04536
AFIX  33
H11A  2    0.823796    1.023207    0.142608    11.00000   -1.50000
H11B  2    0.980358    0.987275    0.135304    11.00000   -1.50000
H11C  2    0.863208    0.955007    0.069789    11.00000   -1.50000
AFIX   0
C12   1    0.607709    0.853118    0.384549    11.00000    0.05958    0.04162 =
         0.09138   -0.01214   -0.00510    0.01874
AFIX  33
H12A  2    0.594911    0.798549    0.415338    11.00000   -1.50000
H12B  2    0.647606    0.896496    0.423037    11.00000   -1.50000
H12C  2    0.517043    0.873480    0.363397    11.00000   -1.50000
AFIX   0
C13   1    0.562576    0.498463    0.440276    11.00000    0.05339    0.02499 =
         0.03507    0.00414   -0.00078    0.00421
C14   1    0.556077    0.419285    0.392811    11.00000    0.06055    0.03676 =
         0.04826    0.00827   -0.01515    0.00978
C15   1    0.460868    0.354983    0.423993    11.00000    0.07340    0.03746 =
         0.05830    0.00716   -0.02095    0.00001
AFIX  43
H15A  2    0.452647    0.301835    0.394117    11.00000   -1.20000
AFIX   0
C16   1    0.379644    0.368025    0.497055    11.00000    0.06051    0.05450 =
         0.06229    0.02133   -0.01435   -0.00824
C17   1    0.393360    0.446352    0.542710    11.00000    0.06798    0.05988 =
         0.05282    0.02440   -0.00507    0.00581
AFIX  43
H17A  2    0.338148    0.455205    0.592206    11.00000   -1.20000
AFIX   0
C18   1    0.487194    0.511850    0.516558    11.00000    0.06515    0.03436 =
         0.05011    0.00901   -0.00430    0.00556
C19   1    0.646432    0.402815    0.316481    11.00000    0.09782    0.03042 =
         0.06192   -0.01091   -0.00488    0.00801
AFIX  33
H19A  2    0.625861    0.345277    0.293473    11.00000   -1.50000
H19B  2    0.627372    0.446668    0.272934    11.00000   -1.50000
H19C  2    0.745130    0.405735    0.333138    11.00000   -1.50000
AFIX   0
C20   1    0.271460    0.301022    0.525937    11.00000    0.10397    0.07572 =
         0.08434    0.03713   -0.00873   -0.02837
AFIX  33
H20A  2    0.225316    0.321375    0.577941    11.00000   -1.50000
H20B  2    0.201480    0.292979    0.481018    11.00000   -1.50000
H20C  2    0.318391    0.245860    0.537323    11.00000   -1.50000
AFIX   0
C21   1    0.509023    0.594373    0.570810    11.00000    0.09013    0.05599 =
         0.06072   -0.01533    0.01993    0.01065
AFIX  33
H21A  2    0.577376    0.632101    0.542806    11.00000   -1.50000
H21B  2    0.419842    0.625088    0.576628    11.00000   -1.50000
H21C  2    0.543669    0.578167    0.627339    11.00000   -1.50000

AFIX   0
HKLF 4


REM  P_a.res in P2(1)2(1)2(1)
REM wR2 = 0.127007, GooF = S = 1.07845, Restrained GooF = 1.07845 for all data
REM R1 = 0.041942 for 3187 Fo > 4sig(Fo) and 0.062780 for all 3950 data
REM 235 parameters refined using 0 restraints

END

WGHT      0.0728      0.4267

REM Highest difference peak  0.585,  deepest hole -0.652,  1-sigma level  0.135
Q1    1   0.4768  0.6973  0.2684  11.00000  0.05    0.59
Q2    1   0.7980  0.3815  0.3100  11.00000  0.05    0.52
Q3    1   0.3118  0.6392  0.3732  11.00000  0.05    0.47
Q4    1   0.3163  0.6548  0.3595  11.00000  0.05    0.45
Q5    1   0.4696  0.5783  0.2717  11.00000  0.05    0.44
Q6    1   0.9429  0.9532  0.0613  11.00000  0.05    0.43
Q7    1   0.2822  0.2745  0.5743  11.00000  0.05    0.41
Q8    1   0.4725  0.4992  0.2723  11.00000  0.05    0.40
Q9    1   1.0770  0.8378  0.1443  11.00000  0.05    0.38
Q10   1   0.6948  0.8620  0.1755  11.00000  0.05    0.37
Q11   1   0.2422  0.2485  0.4984  11.00000  0.05    0.37
Q12   1   0.5966  0.9143  0.3599  11.00000  0.05    0.36
Q13   1   0.4175  0.3562  0.3346  11.00000  0.05    0.36
Q14   1   0.5012  0.3786  0.2622  11.00000  0.05    0.36
Q15   1   0.4752  0.3500  0.4859  11.00000  0.05    0.35
Q16   1   0.5173  0.3254  0.3083  11.00000  0.05    0.35
Q17   1   0.0713  0.2832  0.6177  11.00000  0.05    0.35
Q18   1   0.7030  0.3467  0.3026  11.00000  0.05    0.34
Q19   1   0.6294  0.6471  0.1459  11.00000  0.05    0.34
Q20   1   0.9777  0.8560  0.0506  11.00000  0.05    0.34
;
_shelx_res_checksum   67857

_shelx_hkl_file
;
   0  -3   0   -0.10    1.60
   0  -3   0   -0.20    1.70
   0   3   0    1.20    1.80
   0  -3   0    0.40    2.50
   0   3   0   -0.70    2.30
   0  -4   0 9078.09  576.34
   0  -5   0    0.70    2.60
   0  -5   0   -0.50    3.20
   0   5   0    1.50    3.00
   0   5   0   -2.90    4.00
   0  -5   0   -1.30    4.30
   0  -6   0    0.40    5.60
   0  -6   0   -1.40    3.20
   0   6   0    3.70    5.00
   0  -6   0    2.90    3.70
   0   6   0    3.00    3.80
   0   7   0    0.90    5.00
   0  -7   0   -4.50    4.00
   0  -7   0    0.50    3.70
   0  -7   0   -5.70    6.80
   0   7   0    3.50    5.80
   0  -8   0  116.49   12.70
   0  -8   0  114.89   14.00
   0   8   0   99.89   11.40
   0   8   0  109.29   11.20
   0  -8   0  106.79    9.70
   0  -9   0   -7.00    4.80
   0   9   0    3.70    6.30
   0   9   0    2.00    7.00
   0  -9   0    2.60    4.00
   0  -9   0    0.90   10.50
   0 -10   0  106.79   11.60
   0  10   0  125.89   13.90
   0 -10   0  127.19   17.40
   0 -10   0  122.79   15.50
   0  10   0  120.99   13.20
   0 -11   0    2.40   12.00
   0  11   0   -0.90    8.30
   0  11   0   -1.30    6.50
   0 -12   0  142.29   20.70
   0  12   0  124.09   16.30
   0 -13   0  -11.20   14.90
   0  13   0    9.70   10.10
   0 -14   0  447.36   36.80
   0  14   0  414.26   33.60
   0  15   0   30.70   12.80
   0 -15   0   37.30   18.40
   0  16   0   36.60   15.10
   0 -16   0   10.10   19.80
   0 -17   0   13.10   21.40
   0  17   0   24.80   16.10
   0 -18   0  439.46   43.70
   0  18   0  414.46   40.70
   0  19   0   27.20   20.50
   0 -19   0   15.20   25.20
   1   0   0    0.70    0.30
  -1   0   0    0.10    0.30
  -1  -1   0   23.50    1.90
   1  -2   0 4292.67  255.97
  -1   2   0 3996.70  255.77
  -1  -2   0 3785.22  255.37
   1   3   0 2502.95  162.38
   1  -3   0 2588.04  163.08
   1  -3   0 2645.74  162.38
   1   3   0 2532.85  162.48
   1   3   0 2455.25  162.48
  -1  -3   0 2599.54  162.48
  -1   3   0 2614.54  162.48
  -1   3   0 2574.24  162.48
  -1  -3   0 2518.55  162.28
  -1   3   0 2641.64  163.08
  -1  -3   0 2461.85  162.48
  -1  -3   0 2545.45  162.48
   1  -4   0  168.98   10.40
   1   4   0  148.49   10.60
   1  -4   0  141.59   12.10
   1   4   0  133.99   10.70
  -1  -4   0  149.39   10.80
  -1   4   0  139.79   11.70
  -1  -4   0  166.28   10.20
  -1  -4   0  153.68   10.70
   1  -5   0 5023.60  322.37
   1   5   0 4975.70  321.77
   1  -5   0 5092.99  321.47
   1  -5   0 5121.59  321.47
   1   5   0 4898.81  321.47
   1  -5   0 5373.36  322.57
  -1   5   0 5219.08  322.27
  -1  -5   0 5079.39  321.87
  -1   5   0 4954.60  321.57
  -1  -5   0 4762.82  321.17
  -1  -5   0 5170.08  321.57
  -1  -5   0 5074.59  321.67
   1  -6   0  209.58   16.30
   1  -6   0  199.68   16.20
   1  -6   0  193.48   13.60
   1   6   0  189.58   14.50
   1  -6   0  196.78   13.70
   1   6   0  184.48   14.20
  -1   6   0  190.18   15.40
  -1  -6   0  186.88   14.70
  -1  -6   0  204.88   15.00
  -1   6   0  194.78   14.30
  -1  -6   0  191.38   13.80
   1  -7   0  114.99    9.40
   1  -7   0  118.89   13.80
   1  -7   0  132.29   13.00
   1  -7   0  117.09    9.20
   1   7   0  114.39   10.90
   1   7   0  122.79   10.60
  -1   7   0  113.09   10.80
  -1  -7   0  103.69    9.60
  -1  -7   0  114.79   11.40
  -1  -7   0  110.59   11.40
  -1   7   0  112.79   12.10
   1  -8   0   83.69   15.00
   1  -8   0  117.19   14.10
   1  -8   0  116.69   10.00
   1   8   0  121.19   11.70
   1  -8   0  121.19    9.90
   1   8   0  133.59   11.70
  -1  -8   0  120.19   12.70
  -1  -8   0  142.99   12.90
  -1  -8   0  110.79   10.50
  -1   8   0  111.99   11.90
  -1   8   0  122.29   13.00
   1   9   0   32.70    8.00
   1  -9   0   19.20    4.60
   1   9   0   37.60    7.50
   1  -9   0   26.50   12.30
   1  -9   0   13.60    6.60
  -1  -9   0   33.90    9.60
  -1   9   0   23.90    7.30
  -1   9   0   26.30    9.00
  -1  -9   0   21.30    5.70
   1 -10   0   85.59   15.80
   1 -10   0   54.29    6.90
   1  10   0   64.49   10.40
   1  10   0   73.59    9.60
  -1 -10   0   63.29   12.20
  -1  10   0   73.89   10.20
  -1 -10   0   48.40    7.90
   1  11   0  133.39   14.90
   1  11   0  134.09   15.00
   1 -11   0  153.78   21.20
  -1 -11   0  101.09   15.50
  -1  11   0  134.59   15.60
  -1 -11   0  130.49   17.60
   1 -12   0   20.70   15.70
   1  12   0   25.20    9.70
  -1 -12   0   18.70   12.60
  -1  12   0    9.50   10.40
   1  13   0  311.37   26.30
   1 -13   0  317.77   32.10
  -1  13   0  335.07   27.30
  -1 -13   0  323.87   28.70
   1  14   0   51.59   12.90
   1 -14   0   43.20   18.70
  -1 -14   0   36.50   15.80
  -1  14   0   29.50   12.90
   1  15   0   17.80   13.50
   1 -15   0   40.80   20.80
  -1  15   0   29.70   14.00
  -1 -15   0   25.20   16.70
   1 -16   0  282.57   35.80
   1  16   0  259.47   28.20
  -1  16   0  261.57   29.70
  -1 -16   0  286.47   30.70
   1 -17   0   21.70   23.70
   1  17   0    7.70   15.80
  -1 -17   0   28.00   19.60
  -1  17   0   15.80   16.20
   1  18   0   22.10   17.70
   1 -18   0   10.50   25.70
  -1  18   0   42.70   19.70
  -1 -18   0   14.90   21.50
   1 -19   0   32.30   28.10
   1  19   0   46.20   19.30
  -1 -19   0   28.00   23.60
  -1  19   0   58.69   21.10
   2   0   0   25.90    2.80
   2   0   0   17.90    2.60
  -2   0   0   17.50    2.50
  -2   0   0   19.10    2.40
   2   1   0  602.94   36.10
   2  -1   0  567.34   36.50
   2  -1   0  564.04   36.00
   2   1   0  570.94   35.90
  -2   1   0  550.44   35.90
  -2   1   0  508.65   35.80
  -2  -1   0  539.05   36.00
   2   2   0 1710.43  107.39
   2   2   0 1710.03  107.49
   2  -2   0 1719.93  108.19
   2  -2   0 1681.13  107.39
   2  -2   0 1430.56  107.09
  -2  -2   0 1742.93  107.39
  -2  -2   0 1609.94  107.49
  -2   2   0 1728.53  107.29
  -2   2   0 1837.42  108.09
  -2   2   0 1697.23  107.49
   2  -3   0 3749.72  247.88
   2  -3   0 3930.01  246.78
   2   3   0 3973.90  246.98
   2   3   0 3810.32  247.08
   2  -3   0 3773.72  246.98
  -2  -3   0 3789.12  246.78
  -2  -3   0 4159.18  247.18
  -2  -3   0 3988.10  246.98
  -2   3   0 3728.83  246.88
  -2   3   0 3904.71  247.08
  -2   3   0 3973.60  247.78
   2  -4   0 1880.01  122.79
   2   4   0 1957.70  122.99
   2  -4   0 1936.61  122.79
   2   4   0 1946.81  122.99
   2   4   0 1872.41  122.99
   2  -4   0 1900.61  124.19
  -2   4   0 1981.00  123.99
  -2  -4   0 2049.20  123.29
  -2   4   0 1910.71  122.99
  -2  -4   0 1956.10  122.89
  -2   4   0 1907.61  122.99
  -2  -4   0 1862.91  122.79
  -2   4   0 1937.91  123.09
   2  -5   0  342.57   22.40
   2   5   0  340.07   22.90
   2   5   0  342.57   22.90
   2   5   0  343.57   22.90
   2  -5   0  322.27   25.20
  -2   5   0  355.86   23.20
  -2  -5   0  352.16   23.10
  -2  -5   0  329.87   22.70
  -2  -5   0  351.06   22.80
  -2   5   0  356.76   23.00
  -2   5   0  332.57   24.30
  -2  -5   0  337.07   22.60
   2  -6   0  404.56   30.90
   2  -6   0  420.56   30.30
   2   6   0  429.06   28.50
   2  -6   0  435.56   27.90
   2   6   0  434.16   28.50
  -2  -6   0  428.86   28.50
  -2  -6   0  428.46   28.30
  -2   6   0  404.36   28.70
  -2   6   0  421.86   29.90
  -2  -6   0  419.66   28.50
  -2  -6   0  439.06   28.00
  -2   6   0  445.06   28.60
   2   7   0  534.75   36.60
   2  -7   0  561.84   36.00
   2  -7   0  588.34   38.90
   2   7   0  555.74   36.70
   2  -7   0  551.64   39.20
  -2  -7   0  551.54   36.50
  -2  -7   0  550.54   35.90
  -2  -7   0  539.85   36.70
  -2   7   0  531.05   38.00
  -2  -7   0  552.24   36.70
   2  -8   0 2359.96  154.78
   2   8   0 2380.66  155.08
   2  -8   0 2402.46  157.08
   2  -8   0 2486.35  154.78
   2   8   0 2429.26  155.48
   2  -8   0 2626.14  157.28
  -2  -8   0 2391.66  155.38
  -2  -8   0 2379.36  154.48
  -2   8   0 2516.65  155.38
  -2   8   0 2424.26  156.48
  -2  -8   0 2390.16  155.18
  -2  -8   0 2339.87  155.28
   2  -9   0   96.59   17.50
   2  -9   0   80.19    8.70
   2   9   0   81.29   10.80
   2   9   0  102.39   11.10
  -2  -9   0   90.19   11.40
  -2  -9   0   99.79   11.30
  -2   9   0  104.39   12.30
   2 -10   0  874.51   62.19
   2  10   0  888.31   58.89
   2  10   0  913.11   59.49
   2 -10   0  867.31   58.19
  -2 -10   0  864.91   59.29
  -2 -10   0  925.01   59.39
  -2  10   0  936.11   59.49
   2 -11   0  234.98   26.70
   2  11   0  215.58   18.60
   2  11   0  235.08   18.90
  -2 -11   0  218.98   18.90
  -2  11   0  242.18   20.70
  -2 -11   0  204.08   20.50
   2  12   0   43.40   10.60
   2 -12   0   51.19   19.20
   2  12   0   35.40    9.60
  -2 -12   0   41.90   12.70
  -2 -12   0   27.10    7.20
  -2  12   0   49.10   11.90
   2  13   0    3.80    8.60
   2 -13   0    5.90   20.10
   2  13   0    9.00   10.10
  -2 -13   0    2.30   12.10
  -2  13   0    1.70   12.30
   2 -14   0  372.16   37.70
   2  14   0  331.87   28.40
  -2 -14   0  317.47   28.90
  -2  14   0  350.96   30.00
   2  15   0   58.99   14.90
   2 -15   0   76.69   23.40
  -2 -15   0   72.89   16.20
  -2  15   0   73.99   17.30
   2  16   0   15.90   14.50
   2 -16   0   -4.80   22.60
  -2  16   0   -4.50   16.70
  -2 -16   0   -8.90   16.00
   2  17   0    3.60   16.10
   2 -17   0   29.90   25.90
  -2  17   0   20.20   19.00
  -2 -17   0    1.30   17.60
   2 -18   0   56.69   28.50
   2  18   0   52.29   19.10
  -2  18   0   11.60   21.10
  -2 -18   0   33.70   19.60
   2 -19   0   55.19   30.30
   2  19   0    9.80   19.70
  -2 -19   0  -10.20   21.60
  -2  19   0   38.30   21.30
   3   0   0    4.20    2.00
   3   0   0    3.60    3.00
  -3   0   0   -3.40    2.90
  -3   0   0    2.20    2.40
   3  -1   0  249.78   16.10
   3  -1   0  236.88   16.80
   3   1   0  260.97   16.40
   3   1   0  238.18   17.20
   3  -1   0  236.18   17.90
  -3  -1   0  224.88   16.90
  -3   1   0  223.78   16.60
  -3  -1   0  262.67   16.60
  -3   1   0  244.48   16.70
   3  -2   0    6.60    5.90
   3  -2   0    9.10    2.00
   3   2   0    1.50    3.10
   3  -2   0    0.20    2.90
  -3  -2   0    0.40    3.30
  -3  -2   0    3.10    2.80
  -3   2   0    5.90    2.70
  -3   2   0    7.50    2.80
   3  -3   0    6.30    7.20
   3  -3   0    8.40    3.20
   3   3   0   11.60    3.70
   3  -3   0    9.60    2.20
  -3  -3   0    1.60    4.00
  -3  -3   0   11.30    4.20
  -3   3   0    9.60    3.30
  -3  -3   0   12.40    2.90
   3   4   0    0.90    3.50
   3  -4   0    2.40    3.20
   3  -4   0    5.90    7.30
   3   4   0    3.10    3.80
   3  -4   0    6.80    2.30
  -3  -4   0   -5.10    4.00
  -3   4   0    6.00    3.00
  -3   4   0    3.10    3.70
  -3  -4   0    2.20    2.90
   3  -5   0   38.90    4.70
   3   5   0   31.70    5.40
   3  -5   0   29.00    9.70
   3  -5   0   31.80    3.70
   3   5   0   44.30    5.80
   3   5   0   34.60    5.20
   3  -5   0   29.80    5.50
  -3   5   0   27.00    5.00
  -3  -5   0   40.40    4.50
  -3   5   0   56.59    6.70
  -3   5   0   37.30    7.60
  -3  -5   0   33.10    4.90
  -3  -5   0   22.20    5.40
   3  -6   0 2351.76  153.48
   3  -6   0 2547.75  153.18
   3   6   0 2349.17  151.18
   3  -6   0 2465.05  150.88
   3   6   0 2405.36  151.38
   3  -6   0 2398.66  151.08
   3   6   0 2091.19  151.18
  -3  -6   0 2323.37  151.08
  -3   6   0 2459.65  151.38
  -3  -6   0 2418.36  151.68
  -3   6   0 2445.86  151.58
  -3   6   0 2305.37  151.28
  -3  -6   0 2293.87  150.98
  -3   6   0 2342.07  152.58
   3  -7   0 1434.56   89.49
   3   7   0 1428.76   89.89
   3  -7   0 1475.75   92.29
   3  -7   0 1359.26   92.59
   3  -7   0 1403.96   89.39
   3   7   0 1396.36   89.89
  -3  -7   0 1379.96   89.59
  -3   7   0 1379.96   89.79
  -3   7   0 1448.66   90.39
  -3  -7   0 1353.56   89.59
  -3   7   0 1334.07   91.39
  -3   7   0 1408.26   90.09
  -3  -7   0 1378.36   90.39
   3  -8   0 1376.66   86.49
   3   8   0 1329.17   87.19
   3   8   0 1360.56   87.09
   3  -8   0 1314.47   90.09
  -3  -8   0 1302.77   86.59
  -3  -8   0 1403.26   86.99
  -3   8   0 1369.06   87.59
  -3  -8   0 1346.27   86.79
   3  -9   0  119.59   10.50
   3  -9   0  126.09   20.10
   3   9   0  124.29   12.30
   3   9   0  127.89   13.30
  -3  -9   0  135.59   10.90
  -3   9   0  137.29   14.70
  -3  -9   0  125.69   12.40
  -3  -9   0  139.19   12.60
   3  10   0  779.32   48.80
   3 -10   0  718.33   47.60
   3 -10   0  708.13   53.59
   3  10   0  717.93   48.70
  -3 -10   0  696.23   48.30
  -3 -10   0  680.33   47.50
  -3  10   0  802.02   49.80
  -3 -10   0  750.32   48.60
   3  11   0  596.24   42.30
   3 -11   0  636.84   48.90
   3  11   0  616.44   42.40
  -3 -11   0  603.94   40.70
  -3  11   0  641.04   43.60
  -3 -11   0  651.13   42.30
  -3 -11   0  608.04   42.20
   3 -12   0  391.26   37.30
   3  12   0  353.96   27.40
   3  12   0  366.76   28.20
  -3 -12   0  362.96   28.40
  -3  12   0  413.96   30.10
  -3 -12   0  359.86   27.30
   3  13   0   58.59   12.10
   3 -13   0   55.29   23.40
   3  13   0   43.20   10.90
  -3  13   0   38.60   14.00
  -3 -13   0   46.00   12.80
   3  14   0   -6.20   11.20
   3 -14   0   24.20   24.30
   3  14   0    7.60   11.60
  -3 -14   0   -5.10    7.70
  -3 -14   0    5.30   12.40
  -3  14   0   10.50   14.50
   3 -15   0   53.59   27.30
   3  15   0   32.40   13.80
  -3  15   0   36.30   17.50
  -3 -15   0   21.30   13.80
   3 -16   0   10.50   25.40
   3  16   0   22.90   14.90
  -3 -16   0    7.00   15.30
  -3  16   0   48.40   19.80
   3 -17   0   38.80   29.10
   3  17   0    8.30   16.00
  -3 -17   0   -3.00   16.70
  -3  17   0   -2.20   20.10
   3  18   0   -5.50   16.90
   3 -18   0   43.50   31.90
  -3 -18   0    1.40   19.10
  -3  18   0   53.39   22.50
   3 -19   0   43.20   32.60
   3  19   0   15.00   19.40
  -3  19   0   43.40   23.90
   4   0   0   -0.20    6.50
   4   0   0   -3.80    5.00
  -4   0   0   -7.10    4.50
  -4   0   0    0.10    3.20
   4   1   0  320.97   22.60
   4   1   0  329.97   21.10
   4  -1   0  323.07   23.50
   4  -1   0  314.07   22.40
   4  -1   0  335.87   20.90
  -4  -1   0  310.57   21.50
  -4  -1   0  290.57   22.00
  -4   1   0  273.97   22.00
  -4   1   0  310.77   21.60
   4  -2   0  795.02   49.70
   4   2   0  774.22   49.90
   4  -2   0  750.52   50.99
   4  -2   0  790.82   48.70
  -4   2   0  754.92   49.40
  -4  -2   0  751.02   49.20
  -4   2   0  714.83   49.40
  -4  -2   0  730.73   49.70
   4   3   0  498.05   33.10
   4   3   0  438.66   32.80
   4  -3   0  481.45   34.80
   4  -3   0  508.15   32.50
   4  -3   0  496.25   31.40
  -4  -3   0  483.55   33.00
  -4   3   0  504.25   32.30
  -4   3   0  480.85   32.30
  -4  -3   0  468.45   32.00
   4  -4   0   24.40    3.20
   4  -4   0   13.40    5.50
   4  -4   0   16.10   10.30
   4  -4   0   13.00    4.80
   4   4   0   25.70    6.20
  -4  -4   0    1.60    5.20
  -4  -4   0   18.80    4.00
  -4  -4   0   14.60    6.30
  -4   4   0   21.60    4.90
  -4   4   0   27.90    4.60
   4   5   0   75.99    8.80
   4  -5   0   79.29    9.50
   4  -5   0  110.09   13.30
   4  -5   0   75.29    7.00
   4  -5   0   99.89   17.00
  -4   5   0   90.79   10.40
  -4  -5   0   66.79    8.30
  -4   5   0   72.69    9.10
  -4  -5   0   54.79    8.30
  -4  -5   0   56.29    8.80
   4  -6   0 1402.46   85.19
   4  -6   0 1385.76   87.59
   4   6   0 1218.38   85.69
   4  -6   0 1329.67   88.39
   4  -6   0 1403.46   84.59
  -4   6   0 1345.77   85.79
  -4   6   0 1322.47   85.29
  -4   6   0 1285.97   85.59
  -4  -6   0 1187.08   85.69
  -4  -6   0 1335.17   84.99
   4   7   0   78.39    9.50
   4  -7   0   77.19    7.70
   4  -7   0   73.59    9.90
   4  -7   0   68.19   15.20
   4   7   0   77.89   10.20
  -4   7   0   57.99    8.00
  -4   7   0   81.99   10.50
  -4   7   0   69.09    8.50
  -4  -7   0   82.39    8.70
   4  -8   0  213.88   25.10
   4   8   0  222.88   18.00
   4  -8   0  232.78   16.10
   4  -8   0  239.98   17.60
  -4  -8   0  212.48   16.70
  -4   8   0  254.27   19.80
  -4   8   0  232.08   19.10
  -4   8   0  194.98   17.70
   4  -9   0  693.13   42.60
   4  -9   0  629.64   49.20
   4   9   0  651.13   43.80
   4   9   0  644.04   43.30
  -4   9   0  661.23   45.10
  -4  -9   0  611.14   42.90
  -4   9   0  669.43   45.40
   4 -10   0  111.59   21.80
   4  10   0   76.59   10.70
   4  10   0  115.59   12.00
   4 -10   0   82.19    9.40
  -4 -10   0   96.49   11.60
  -4  10   0   89.79   13.50
  -4 -10   0   72.29    9.90
   4  11   0  162.28   15.20
   4 -11   0  173.68   28.70
   4  11   0  174.08   18.30
  -4  11   0  212.28   20.70
  -4 -11   0  181.38   16.40
  -4 -11   0  153.78   14.30
   4  12   0  110.99   13.70
   4  12   0  168.58   17.80
   4 -12   0  156.48   25.20
  -4 -12   0  116.59   12.80
  -4  12   0  184.38   19.00
  -4 -12   0  126.79   15.70
   4  13   0   59.29   10.20
   4 -13   0   60.29   23.90
   4  13   0   60.09   12.60
  -4 -13   0   58.59   13.00
  -4 -13   0   49.70    7.30
  -4  13   0   73.89   16.20
  -4 -13   0   42.50    7.50
   4  14   0   40.10   12.90
   4 -14   0   35.60   26.40
  -4  14   0   64.79   17.40
  -4 -14   0   46.70   14.30
   4 -15   0   55.99   30.00
   4  15   0   16.40   13.70
  -4  15   0   28.60   19.20
  -4 -15   0   16.60   14.30
   4 -16   0   53.39   31.70
   4  16   0   11.20   14.90
  -4  16   0   40.00   22.00
  -4 -16   0   17.80   15.90
   4 -17   0   16.70   32.00
   4  17   0   -3.30   16.10
  -4  17   0   22.00   23.40
   4  18   0   13.60   17.50
   4 -18   0   49.80   35.30
  -4  18   0   53.19   24.40
   5   0   0    3.30    3.10
   5   0   0    4.30    6.30
   5   0   0   -3.00    8.50
   5   0   0   -6.00    4.00
  -5   0   0   -5.60    3.80
  -5   0   0   -0.90    7.00
   5  -1   0  492.85   33.10
   5  -1   0  440.16   29.50
   5  -1   0  519.35   31.50
   5  -1   0  490.55   32.10
   5   1   0  467.95   30.30
   5   1   0  473.95   31.80
   5   1   0  403.36   29.60
   5   1   0  427.06   31.60
  -5  -1   0  399.26   30.10
  -5   1   0  412.36   30.30
  -5  -1   0  441.36   31.80
  -5   1   0  409.86   31.70
   5   2   0  641.64   41.60
   5  -2   0  593.94   43.40
   5  -2   0  672.93   41.70
   5  -2   0  666.83   41.80
   5  -2   0  632.14   39.50
  -5   2   0  586.44   40.30
  -5  -2   0  559.74   40.20
  -5   2   0  623.44   41.30
  -5  -2   0  499.95   41.20
   5  -3   0  233.98   18.80
   5  -3   0  215.38   14.80
   5  -3   0  217.58   22.10
   5  -3   0  198.98   18.40
   5   3   0  218.68   18.80
  -5   3   0  197.18   17.60
  -5  -3   0  206.18   16.20
  -5   3   0  202.28   16.50
  -5  -3   0  211.18   18.70
   5   4   0 1117.19   72.39
   5  -4   0 1138.09   70.39
   5  -4   0 1159.18   73.09
   5  -4   0 1109.79   74.59
   5  -4   0 1186.98   71.99
  -5   4   0 1048.00   71.29
  -5   4   0 1044.60   71.39
  -5  -4   0  996.30   71.09
  -5  -4   0 1090.69   72.19
   5  -5   0  635.24   40.10
   5  -5   0  570.94   44.10
   5  -5   0  591.44   37.90
   5   5   0  593.84   40.70
   5  -5   0  592.84   42.10
  -5  -5   0  572.04   40.30
  -5   5   0  538.65   39.40
  -5  -5   0  597.04   38.90
  -5   5   0  545.25   39.10
   5   6   0   13.20    7.70
   5  -6   0    0.10    3.30
   5  -6   0    8.00   14.50
   5  -6   0    5.70    7.00
  -5  -6   0    8.40    3.90
  -5   6   0   22.90    6.30
  -5   6   0    2.50    6.30
  -5  -6   0    7.80    8.30
   5  -7   0   78.79   18.80
   5   7   0   70.89   10.30
   5  -7   0   63.69    7.60
   5  -7   0   70.99    9.30
  -5  -7   0   70.29   11.20
  -5   7   0   51.09   11.60
  -5   7   0   58.59    8.90
  -5   7   0   66.69    9.30
   5  -8   0   95.69   22.10
   5  -8   0   57.79    9.70
   5  -8   0   90.69    8.80
  -5   8   0  107.89   13.70
  -5   8   0   98.09   12.50
  -5  -8   0   89.49   12.70
  -5   8   0   77.69   11.00
   5  -9   0    5.40    7.40
   5  -9   0   11.50    4.30
   5  -9   0    1.10   17.80
  -5  -9   0    7.60   10.10
  -5   9   0   14.90    9.40
  -5   9   0   16.60   11.60
  -5   9   0    8.10    6.20
   5 -10   0  227.08   20.70
   5 -10   0  197.18   31.50
   5 -10   0  255.17   17.70
  -5  10   0  268.17   24.90
  -5  10   0  213.48   18.50
  -5  10   0  224.58   23.80
   5 -11   0  131.29   26.00
  -5  11   0  148.09   18.50
   5  12   0   27.90   10.80
   5 -12   0   31.20   24.50
  -5  12   0   21.50   14.70
   5 -13   0  115.49   28.80
   5  13   0  128.79   15.70
  -5  13   0   99.69   19.60
   5  14   0  194.48   24.90
   5 -14   0  246.48   37.80
  -5  14   0  198.38   25.50
   5 -15   0   67.19   32.80
   5  15   0   15.40   14.60
  -5  15   0   31.90   21.30
   5  16   0   54.69   16.70
   5 -16   0  122.69   38.40
  -5  16   0   88.59   24.80
   5 -17   0   48.60   35.40
   5  17   0   29.80   17.00
  -5 -17   0   45.70   20.50
  -5  17   0   63.89   25.70
   5  18   0   12.00   18.30
   5 -18   0    1.00   36.30
  -5 -18   0   35.80   21.90
  -5  18   0   -1.40   26.90
   6   0   0  626.14   42.00
   6   0   0  633.94   43.50
   6   0   0  601.54   44.40
   6   0   0  617.44   41.00
  -6   0   0  647.04   45.10
   6   1   0 1516.65   98.59
   6   1   0 1426.16   96.89
   6  -1   0 1523.75   97.79
   6   1   0 1462.65   98.19
   6  -1   0 1375.76   96.39
   6  -1   0 1472.25   97.99
  -6   1   0 1659.23   99.09
  -6  -1   0 1634.74   98.79
   6  -2   0   35.90    8.10
   6   2   0   46.10   10.70
   6   2   0   32.40    8.40
   6  -2   0   31.00   15.30
   6  -2   0   29.80    4.90
   6  -2   0   32.60    6.90
  -6   2   0   13.80   10.40
  -6  -2   0   27.70    9.60
   6  -3   0  341.17   24.70
   6  -3   0  344.47   31.80
   6  -3   0  389.86   28.50
   6  -3   0  353.86   28.50
   6   3   0  383.66   29.10
   6   3   0  427.16   27.30
  -6   3   0  316.37   29.10
  -6  -3   0  366.36   28.90
   6  -4   0  216.88   15.40
   6  -4   0  227.68   20.90
   6  -4   0  206.08   26.00
   6   4   0  218.98   22.20
  -6   4   0  194.08   20.80
  -6  -4   0  213.38   21.30
   6  -5   0   82.39   10.80
   6   5   0   57.69   11.20
   6  -5   0  101.59   20.00
   6  -5   0   80.59    8.40
  -6   5   0   87.29   10.90
  -6  -5   0   75.09   11.80
   6  -6   0   74.09   10.20
   6  -6   0   78.69   20.20
   6  -6   0   60.89    7.70
   6   6   0   73.59   11.60
  -6   6   0   64.89   10.60
  -6  -6   0   65.09   11.60
   6   7   0    2.10    9.80
   6  -7   0   -7.20    3.80
   6  -7   0   -6.10    7.90
   6  -7   0   17.10   18.30
  -6  -7   0    9.40   10.00
  -6   7   0    6.60    9.80
   6  -8   0   15.40    4.60
   6  -8   0   26.50    8.80
   6   8   0   36.80   10.90
   6  -8   0   33.60   20.50
  -6   8   0   21.00   10.70
  -6  -8   0   19.80   11.30
  -6   8   0   22.70   12.80
  -6   8   0   11.20    6.20
   6  -9   0   49.50   23.50
   6  -9   0   28.40    5.50
   6  -9   0   24.70    9.50
  -6   9   0   48.30   11.80
  -6  -9   0   28.80   12.30
  -6   9   0   19.60    9.00
  -6   9   0   16.30   13.80
   6 -10   0   -7.20    8.90
   6 -10   0   -7.40   24.40
   6 -10   0    1.30    4.30
  -6  10   0    6.20    8.90
  -6  10   0   11.30   11.50
  -6  10   0    2.60   14.90
  -6 -10   0  -14.50   12.40
   6 -11   0   -1.50    9.30
   6 -11   0   20.50   26.70
  -6  11   0   -2.40   12.60
  -6  11   0    0.40   15.50
  -6 -11   0    7.40   14.10
  -6  11   0   -3.50    7.70
   6 -12   0  112.19   30.70
  -6 -12   0   43.80   16.60
  -6  12   0   85.29   19.10
   6 -13   0   96.89   31.80
  -6 -13   0   61.79   18.50
  -6  13   0   77.59   20.80
   6 -14   0   82.09   35.40
  -6 -14   0   31.20   19.00
  -6  14   0   29.20   23.10
   6 -15   0   63.29   39.80
  -6  15   0   45.60   24.70
  -6 -15   0   13.40   19.30
   6 -16   0   57.29   44.10
  -6  16   0  -21.80   24.10
  -6 -16   0    3.20   20.60
   6 -17   0  156.28   45.10
  -6 -17   0   81.29   24.10
  -6  17   0   91.09   30.80
   7   0   0    1.80    4.80
   7   0   0   -9.30    8.60
   7   0   0   -0.50   15.20
  -7   0   0  -12.90   13.00
   7  -1   0  178.28   24.20
   7  -1   0  197.38   21.00
   7   1   0  182.58   15.20
   7  -1   0  179.88   16.80
   7  -1   0  158.18   14.10
   7   1   0  168.98   21.10
   7   1   0  194.28   22.30
  -7  -1   0  223.78   26.20
  -7   1   0  160.18   19.40
   7  -2   0  236.78   27.70
   7  -2   0  223.68   23.00
   7  -2   0  217.98   17.30
   7  -2   0  232.68   21.10
   7   2   0  258.57   24.20
   7   2   0  239.48   23.10
  -7  -2   0  269.07   27.70
   7  -3   0  594.44   47.30
   7   3   0  602.24   42.40
   7   3   0  606.54   44.40
   7  -3   0  570.64   39.80
   7  -3   0  625.14   43.10
  -7   3   0  529.95   46.50
  -7  -3   0  690.43   44.90
   7   4   0  257.87   21.60
   7   4   0  240.18   26.20
   7   4   0  254.77   20.90
   7  -4   0  236.18   23.70
   7  -4   0  254.97   18.50
   7  -4   0  264.57   31.60
  -7  -4   0  279.37   26.10
  -7   4   0  181.38   28.10
   7  -5   0   29.60    5.40
   7   5   0   22.30   11.30
   7  -5   0   49.30   22.40
   7   5   0    1.70    9.50
   7  -5   0   40.50   10.30
  -7  -5   0   23.80   12.00
  -7   5   0   15.50   12.10
   7  -6   0  173.28   14.90
   7  -6   0  212.48   29.60
   7  -6   0  187.78   21.70
   7   6   0  190.58   25.00
  -7   6   0  176.68   24.10
  -7  -6   0  221.88   24.50
   7  -7   0   -2.20    5.00
   7  -7   0    3.30   10.00
   7   7   0  -12.90   11.90
   7  -7   0   -4.60   23.80
  -7  -7   0   -4.20   12.90
  -7   7   0   -2.50   12.00
   7   8   0   -8.20   12.40
   7  -8   0  -21.90    9.50
   7  -8   0   -1.20   23.30
   7  -8   0   -2.90    5.30
  -7   8   0   -2.90   11.50
  -7  -8   0    0.60   12.80
  -7   8   0    3.20   15.10
   7  -9   0    2.10   10.10
   7  -9   0   26.50   26.50
  -7   9   0    3.60   12.60
  -7   9   0   13.00   16.20
  -7  -9   0   27.00   13.90
   7 -10   0    2.50   27.80
   7 -10   0    7.50   10.90
  -7 -10   0   24.10   14.80
  -7  10   0    2.10   12.90
  -7  10   0    4.80   17.50
   7 -11   0    4.70   29.90
   7 -11   0    7.70   10.80
  -7  11   0   19.60   18.90
  -7 -11   0   13.70   15.40
  -7  11   0   -9.20   13.50
   7 -12   0   72.09   38.10
   7 -12   0   38.10   12.20
  -7  12   0   42.70   20.90
  -7 -12   0   27.00   17.30
   7 -13   0   32.20   34.50
  -7  13   0    0.80   22.00
  -7 -13   0    3.20   17.50
   7 -14   0   44.70   40.60
  -7 -14   0   -3.30   18.30
  -7  14   0   10.30   23.10
   7 -15   0   65.79   45.70
  -7 -15   0   50.29   20.70
  -7  15   0   15.40   25.70
   7 -16   0   94.29   48.30
  -7 -16   0   13.60   20.80
  -7  16   0  -28.10   26.90
   8   0   0   25.40   17.60
   8   0   0    3.20   12.20
   8   0   0   16.80    5.30
  -8   0   0   -7.30   17.20
   8  -1   0   48.90   12.10
   8   1   0   44.00    6.20
   8  -1   0   52.89    8.00
   8   1   0   50.89   14.20
   8  -1   0   64.89   20.20
   8   1   0   78.29   19.40
  -8  -1   0   91.09   17.80
  -8   1   0   18.20   18.20
   8   2   0   65.09   15.40
   8  -2   0   82.59   14.00
   8   2   0  137.29   20.90
   8  -2   0  134.89   24.50
  -8   2   0   94.09   20.70
  -8  -2   0  134.09   19.30
   8  -3   0  162.28   26.40
   8  -3   0  107.59   15.60
   8   3   0  121.09   18.20
   8   3   0   85.69   15.80
  -8   3   0   93.69   20.40
  -8  -3   0  132.69   19.20
   8  -4   0  169.88   27.60
   8  -4   0  112.49   15.30
   8   4   0  112.09   18.30
   8   4   0  109.39   16.80
  -8   4   0   69.49   19.60
  -8  -4   0  157.78   18.80
   8   5   0  185.38   21.90
   8  -5   0  225.48   25.10
   8  -5   0  203.48   36.40
  -8   5   0  165.08   22.10
  -8  -5   0  263.47   28.60
   8   6   0   36.50   15.30
   8  -6   0   65.19   27.10
   8  -6   0   57.49   13.10
  -8  -6   0   68.49   16.30
  -8   6   0   60.79   16.20
   8   7   0  -13.30   14.50
   8  -7   0  -13.50   26.50
   8  -7   0   -6.60   11.60
  -8   7   0  -10.70   14.40
  -8  -7   0   -3.10   14.90
   8  -8   0  200.08   38.30
   8  -8   0  153.98   17.80
   8   8   0  121.39   20.20
  -8  -8   0  155.18   20.80
   8  -9   0  131.09   39.00
   8  -9   0   71.39   14.50
  -8   9   0   83.89   21.70
  -8  -9   0  103.19   19.10
  -8   9   0   57.59   16.00
   8 -10   0   34.20   34.40
   8 -10   0   36.00   13.30
  -8  10   0   13.40   15.90
  -8 -10   0   18.40   18.30
  -8  10   0   14.10   22.20
   8 -11   0  -17.10   12.40
   8 -11   0    0.80   36.00
  -8  11   0  -18.20   23.50
  -8 -11   0    4.80   18.50
  -8  11   0   -2.50   15.40
   8 -12   0   10.70   13.40
   8 -12   0    9.80   43.10
  -8  12   0  -12.70   24.20
  -8  12   0    0.50   16.40
  -8 -12   0  -11.70   20.10
   8 -13   0    0.40   40.80
   8 -13   0   16.60   14.10
  -8  13   0    5.50   24.90
  -8 -13   0    2.60   21.30
   8 -14   0  -16.40   45.70
  -8  14   0   43.90   26.90
  -8 -14   0  -18.20   21.00
   8 -15   0   57.89   48.50
  -8 -15   0   23.70   24.30
  -8  15   0    6.80   31.30
   9   0   0  -22.70   13.20
   9   0   0   -7.80   19.50
   9   0   0   -0.90    5.20
  -9   0   0  -36.10   21.50
   9  -1   0  -24.90   12.60
   9   1   0  -14.00   18.10
   9  -1   0  -10.60   20.50
   9   1   0  -25.90   13.10
   9   1   0    5.30    4.20
  -9   1   0  -38.00   22.40
  -9  -1   0   -2.90   21.00
   9  -2   0    3.00   22.60
   9   2   0    3.20   18.00
   9   2   0  -22.90   13.80
   9  -2   0  -14.80   12.90
  -9   2   0  -45.10   21.90
  -9  -2   0    4.70   20.00
   9   3   0   -6.60   14.00
   9  -3   0   -5.20   13.90
   9  -3   0    7.00   25.90
   9   3   0   10.50   18.10
  -9  -3   0   17.40   20.60
  -9   3   0  -38.80   22.50
   9  -4   0  -14.00   14.20
   9   4   0   -8.20   14.50
   9   4   0  -25.00   14.90
   9  -4   0  -19.80   25.50
  -9  -4   0    8.80   19.80
   9  -5   0  104.29   16.30
   9   5   0   78.39   19.10
  -9   5   0   77.79   21.60
   9  -6   0   21.60   31.20
   9  -6   0    0.90   13.60
   9   6   0  -24.80   16.00
  -9  -6   0   -0.90   19.00
  -9   6   0  -11.30   18.50
   9  -7   0  212.58   28.50
   9   7   0  168.58   25.10
   9  -7   0  253.27   43.90
  -9   7   0  150.18   23.40
  -9  -7   0  225.78   25.50
   9  -8   0   18.50   38.60
   9  -8   0  -12.70   14.30
  -9  -8   0   -5.10   19.10
  -9   8   0  -34.60   17.30
   9  -9   0   -4.40   14.70
   9  -9   0   -2.90   38.80
  -9   9   0   -4.50   16.80
  -9  -9   0   34.50   20.40
  -9   9   0    6.70   23.70
   9 -10   0   10.00   15.10
   9 -10   0   -1.70   40.60
  -9  10   0  -21.40   17.10
  -9  10   0   -2.10   25.50
  -9 -10   0    6.60   21.20
   9 -11   0   95.89   48.40
   9 -11   0   62.79   17.20
  -9  11   0   58.79   28.20
  -9 -11   0   62.29   23.10
   9 -12   0   26.00   17.00
   9 -12   0    2.30   48.20
  -9 -12   0  -10.10   22.30
  -9  12   0  -23.10   25.90
   9 -13   0   57.69   52.59
  -9 -13   0   23.90   25.10
  -9  13   0   21.50   28.50
  10   0   0    6.60   15.90
  10   0   0   36.90   23.60
 -10   0   0    3.00   26.30
  10   1   0  -37.50   15.20
  10  -1   0  -12.60   24.30
  10  -1   0  -37.00   15.20
  10   1   0  -26.70   20.30
 -10  -1   0  -13.90   24.80
  10  -2   0   57.09   28.00
  10   2   0   12.50   16.60
  10  -2   0    2.90   15.60
  10   2   0   27.30   20.30
 -10  -2   0  102.59   25.80
 -10   2   0  -15.70   27.50
  10   3   0  -28.10   16.80
  10  -3   0  -24.70   15.50
  10   3   0  -17.10   18.60
  10  -3   0  -29.50   28.10
 -10  -3   0   -8.60   23.20
 -10   3   0  -55.99   26.80
  10   4   0    0.80   19.70
  10  -4   0  -13.40   15.70
  10   4   0  -20.30   19.70
  10  -4   0  -20.10   30.90
 -10  -4   0    2.20   23.50
  10  -5   0   -9.90   33.70
  10   5   0  -23.30   17.70
  10  -5   0  -12.60   15.70
 -10  -5   0   48.00   24.80
  10   6   0  -27.50   18.50
  10  -6   0   33.60   37.20
  10  -6   0   -7.30   16.20
 -10  -6   0   -4.40   24.20
 -10   6   0  -39.10   21.90
  10  -7   0  -20.30   41.10
  10  -7   0    0.00   16.70
  10   7   0  -28.00   20.20
 -10  -7   0   25.80   23.40
 -10   7   0  -29.20   20.70
  10  -8   0   -3.70   42.20
  10  -8   0   -0.90   16.90
 -10   8   0   -7.20   21.20
 -10  -8   0   28.90   24.10
  10  -9   0  124.19   52.19
  10  -9   0   46.20   18.40
 -10   9   0   38.90   21.80
 -10  -9   0  102.39   25.00
 -10   9   0  104.29   29.60
  10 -10   0  -24.50   46.90
  10 -10   0    7.20   18.30
 -10 -10   0  -19.50   24.60
 -10  10   0  -15.50   29.20
  10 -11   0   -9.60   48.30
  10 -11   0    0.70   18.60
 -10  11   0   20.20   29.50
 -10 -11   0  -13.10   25.80
  11   0   0   -5.30   25.60
  11   0   0  -24.00   18.80
 -11   0   0  -62.09   29.70
  11   1   0   27.00   24.80
  11   1   0    4.40   18.70
  11  -1   0   16.70   18.90
  11  -1   0   47.00   29.10
 -11  -1   0   28.70   30.00
 -11   1   0   28.20   31.60
  11   2   0  -28.40   22.00
  11  -2   0  -16.60   29.60
  11   2   0  -26.80   20.50
  11  -2   0   -5.80   17.60
 -11   2   0  -59.09   30.80
 -11  -2   0   -5.90   28.90
  11  -3   0   52.29   34.90
  11   3   0   22.40   20.30
  11  -3   0   43.70   18.70
 -11   3   0   57.99   32.80
 -11  -3   0  130.59   30.30
  11   4   0  -59.49   20.80
  11  -4   0  -11.20   17.50
  11  -4   0   -7.00   37.50
 -11   4   0  -69.89   29.40
 -11  -4   0   17.00   27.10
  11  -5   0  -40.10   38.30
  11  -5   0   -4.70   18.30
  11   5   0  -38.70   20.00
 -11  -5   0   25.70   28.00
 -11   5   0  -36.10   28.20
  11  -6   0   13.30   41.70
  11  -6   0   -4.00   18.20
  11   6   0  -47.60   21.40
 -11  -6   0    5.20   27.60
 -11   6   0  -32.90   26.90
  11  -7   0    2.40   19.50
  11  -7   0   29.10   45.00
 -11  -7   0   54.69   28.60
 -11   7   0    9.10   25.80
  11  -8   0  -18.50   19.20
  11  -8   0   -2.10   45.30
 -11  -8   0   17.00   29.10
  11  -9   0   12.10   20.70
 -11   9   0   49.40   30.50
  12   0   0   -7.10   22.60
 -12   0   0   -2.60   34.30
  12   1   0  -16.30   21.60
  12  -1   0    1.20   21.10
  12  -1   0   25.10   32.30
 -12   1   0  -52.59   34.50
 -12  -1   0   45.50   34.20
  12  -2   0  -39.40   34.90
  12   2   0  -29.80   20.30
  12  -2   0  -24.60   20.00
 -12  -2   0  -61.69   31.00
 -12   2   0  -68.19   34.60
  12  -3   0  -15.50   19.90
  12  -3   0   21.30   38.80
  12   3   0  -37.60   21.80
 -12   3   0  -64.39   35.00
 -12  -3   0  -36.70   31.40
  12   4   0  -42.00   22.60
  12  -4   0  -28.10   20.00
  12  -4   0  -47.40   39.50
 -12  -4   0   15.70   30.00
 -12   4   0  -43.40   33.50
   0 -19   1    9.00   26.30
   0  19  -1   12.70   19.50
   0  18  -1   20.40   17.90
   0 -18   1   32.90   24.10
   0 -17   1   40.60   22.40
   0  17  -1   37.40   17.30
   0 -16   1  394.36   38.00
   0  16  -1  371.66   33.50
   0  15  -1   40.30   13.50
   0 -15   1   34.30   18.40
   0 -14   1  153.28   24.30
   0  14  -1  154.68   20.00
   0 -13   1   78.89   17.10
   0  13  -1   80.99   13.10
   0 -12   1  245.18   24.40
   0  12  -1  217.98   20.60
   0  11  -1  105.89   12.40
   0 -11   1   95.69   17.70
   0 -10   1    3.80    6.10
   0  10  -1  -13.00    8.20
   0  10  -1   -5.50    7.20
   0 -10   1    4.50   11.20
   0  -9   1   -4.90    4.10
   0   9  -1   -4.00    6.80
   0  -9   1    0.10    5.20
   0   9  -1    3.70    6.70
   0  -9   1   -2.70    9.80
   0  -8   1   13.70    4.00
   0  -8   1   21.70    9.20
   0   8  -1    2.40    6.60
   0   8  -1   12.50    6.10
   0  -8   1    8.20    4.80
   0   7  -1  832.72   50.89
   0   7  -1  731.83   49.90
   0  -7   1  731.43   49.90
   0  -7   1  726.33   49.60
   0  -7   1  802.62   50.99
   0  -6   1   76.99    9.40
   0   6  -1   88.59    8.80
   0   6  -1   75.69    7.70
   0  -6   1   65.99    6.90
   0  -6   1   66.09    7.20
   0   5  -1  865.51   56.59
   0  -5   1  852.61   56.59
   0  -5   1  878.21   55.89
   0   5  -1  862.31   55.89
   0  -5   1  889.01   56.09
   0  -4   1  874.51   57.69
   0  -4   1  913.71   57.39
   0  -4   1  908.51   57.19
   0   4  -1  875.11   57.69
   0   4  -1  895.41   57.29
   0  -3   1 1575.54   99.49
   0  -3   1 1584.24   99.89
   0  -3   1 1558.34   99.59
   0   3  -1 1559.44   99.49
   0   3  -1 1538.15   99.89
   0  -2   1 1927.11  109.19
   0   2  -1 1509.65  109.39
   0  -1   1   -0.20    0.30
   0  -3  -1 1530.45   98.19
   0  -3  -1 1580.64   98.59
   0   3   1 1509.05   98.69
   0   3   1 1534.65   98.19
   0  -3  -1 1556.74   98.49
   0  -4  -1  902.11   58.29
   0   4   1  889.01   57.79
   0  -4  -1  920.51   58.29
   0   4   1  865.61   58.39
   0  -4  -1  918.51   57.69
   0   4   1  913.81   58.19
   0   5   1  868.31   55.99
   0  -5  -1  876.61   56.69
   0  -5  -1  883.01   56.69
   0   5   1  892.71   56.59
   0   5   1  830.52   56.79
   0  -5  -1  870.81   55.89
   0  -6  -1   74.69    9.70
   0   6   1   81.09    7.90
   0   6   1   84.19    8.80
   0  -6  -1   80.49    7.10
   0  -6  -1   84.19    9.30
   0  -7  -1  736.73   50.29
   0   7   1  782.32   49.40
   0   7   1  744.03   50.09
   0  -7  -1  765.92   50.39
   0  -7  -1  762.42   49.20
   0  -8  -1    2.80    4.40
   0   8   1   17.90    7.30
   0   8   1    0.60    5.70
   0  -8  -1   13.40    4.70
   0  -8  -1   15.30    8.50
   0  -9  -1  -11.40   10.00
   0  -9  -1    3.40    4.50
   0   9   1   -1.90    6.10
   0  -9  -1   -0.40    5.20
   0   9   1    7.90    7.10
   0  10   1   -2.40    7.40
   0 -10  -1   -2.10    5.90
   0 -10  -1   -2.00   11.20
   0  10   1    6.00    7.00
   0 -11  -1  117.49   16.60
   0  11   1   74.99   14.00
   0  11   1  120.09   12.70
   0  12   1  238.88   20.90
   0 -12  -1  230.48   25.30
   0 -13  -1   74.29   17.20
   0  13   1   52.09   12.10
   0 -14  -1  166.88   25.10
   0  14   1  178.88   21.70
   0 -15  -1   34.80   19.00
   0  15   1   51.89   14.30
   0  16   1  388.46   34.50
   0 -16  -1  399.06   38.00
   0 -17  -1   31.80   21.80
   0  17   1   48.90   17.60
   0 -18  -1   24.00   23.40
   0  18   1    9.00   18.50
   0 -19  -1   17.70   25.70
   0  19   1   15.50   19.50
   1  19  -1   18.20   18.80
   1 -19   1    0.40   27.00
  -1  19  -1  -18.00   18.70
  -1 -19   1    6.20   23.70
   1  18  -1  173.98   23.70
   1 -18   1  210.28   38.40
  -1 -18   1  197.28   28.60
  -1  18  -1  176.68   23.40
   1 -17   1   11.70   22.60
   1  17  -1   21.40   16.40
  -1 -17   1   10.40   19.50
  -1  17  -1   25.40   17.90
   1  16  -1   39.00   14.60
   1 -16   1   29.30   21.90
  -1  16  -1   34.10   16.10
  -1 -16   1   14.50   17.90
   1  15  -1  129.59   17.00
   1 -15   1  150.48   23.70
  -1  15  -1   89.19   16.80
  -1 -15   1  115.39   20.70
   1 -14   1  550.24   44.90
   1  14  -1  506.95   39.40
  -1 -14   1  547.45   41.60
  -1  14  -1  550.84   40.30
   1 -13   1  228.58   27.10
   1  13  -1  214.88   20.80
  -1  13  -1  209.68   21.50
  -1 -13   1  171.58   22.60
   1 -12   1  136.29   19.70
   1  12  -1   97.69   13.30
  -1  12  -1  139.19   14.80
  -1 -12   1  131.69   19.00
   1  11  -1  335.07   27.00
   1  11  -1  337.07   26.20
   1 -11   1  352.16   30.70
  -1 -11   1  336.47   27.80
  -1  11  -1  357.56   26.70
  -1 -11   1  381.46   28.60
   1 -10   1  119.79   18.40
   1  10  -1  114.89   13.20
   1  10  -1  118.79   13.30
   1 -10   1  111.99   11.20
  -1 -10   1  114.19   14.30
  -1 -10   1  112.69   16.20
  -1  10  -1  120.49   13.70
   1  -9   1   28.70    5.20
   1   9  -1   46.00    8.00
   1  -9   1   44.50   13.20
   1  -9   1   18.80    7.50
   1   9  -1   47.00    8.70
  -1   9  -1   57.29   10.60
  -1  -9   1   68.29   10.80
  -1   9  -1   40.40    7.90
  -1  -9   1   38.60    6.80
   1  -8   1  510.35   35.80
   1   8  -1  539.25   36.40
   1   8  -1  562.94   37.10
   1  -8   1  512.25   35.90
   1  -8   1  567.14   39.00
  -1  -8   1  564.24   37.40
  -1   8  -1  559.14   37.60
  -1   8  -1  554.64   36.60
  -1  -8   1  512.85   36.10
  -1  -8   1  555.14   37.20
   1  -7   1  648.24   43.20
   1  -7   1  677.23   43.20
   1   7  -1  646.84   43.40
   1  -7   1  651.53   45.20
   1   7  -1  652.33   44.10
  -1  -7   1  653.83   43.30
  -1   7  -1  633.44   44.50
  -1  -7   1  701.93   44.30
  -1   7  -1  705.23   43.70
  -1  -7   1  662.33   44.10
   1  -6   1  125.49   13.00
   1   6  -1  120.29   11.00
   1  -6   1  123.99    9.90
   1   6  -1  128.89   10.50
   1  -6   1  123.09    9.80
  -1  -6   1  132.79   11.30
  -1   6  -1  135.69   10.80
  -1   6  -1  149.99   12.10
  -1  -6   1  126.59   10.00
   1  -5   1  438.26   31.90
   1  -5   1  480.25   30.60
   1   5  -1  442.36   30.60
   1   5  -1  455.95   31.10
   1  -5   1  487.55   30.60
  -1   5  -1  474.45   31.70
  -1   5  -1  485.65   30.90
  -1  -5   1  473.25   31.10
  -1   5  -1  469.55   30.80
  -1  -5   1  478.25   30.70
   1   4  -1 4332.37  267.37
   1   4  -1 4214.88  266.97
   1   4  -1 4173.28  266.77
   1  -4   1 4223.68  266.97
   1  -4   1 4261.67  266.97
   1  -4   1 4162.78  267.77
  -1  -4   1 4124.89  266.77
  -1   4  -1 4158.28  267.07
  -1   4  -1 4184.88  267.07
  -1   4  -1 4223.68  267.67
  -1  -4   1 4270.57  267.07
  -1  -4   1 4119.69  267.17
   1  -3   1 1710.03  103.09
   1   3  -1 1619.44  102.99
   1   3  -1 1690.93  103.09
  -1   3  -1 1545.55  103.09
  -1  -3   1 1622.24  103.09
  -1   3  -1 1698.63  103.69
  -1   3  -1 1601.24  103.09
  -1  -3   1 1532.85  103.19
  -1  -3   1 1551.44  102.99
  -1   2  -1  107.39    7.30
  -1  -2   1  100.89    7.30
  -1   2  -1  114.79    7.10
  -1  -2   1  103.19    7.60
  -1   2  -1  112.39    8.10
  -1  -2   1   95.99    7.40
   1  -1   1 1433.26   93.89
   1   1  -1 1443.76   93.69
   1   1  -1 1550.24   93.59
   1  -1   1 1290.87   93.59
  -1  -1   1 1602.64   93.59
  -1  -1   1 1449.46   93.69
  -1   1  -1 1572.04   93.59
  -1  -1   1 1592.04   93.89
  -1   1  -1 1322.07   93.89
   1   1   1 1562.64   97.59
   1  -1  -1 1575.44   97.59
  -1  -1  -1 1529.55   97.69
  -1   1   1 1472.95   97.89
  -1   2   1  234.08   17.30
  -1  -2  -1  274.87   16.70
  -1   2   1  247.48   16.30
  -1  -2  -1  254.77   16.80
  -1  -2  -1  263.67   16.60
  -1   2   1  253.37   16.60
  -1   2   1  251.87   16.50
   1  -3  -1 1587.54  104.99
   1  -3  -1 1561.24  105.89
   1  -3  -1 1572.64  104.99
   1  -3  -1 1586.14  104.99
   1   3   1 1621.14  105.29
   1  -3  -1 1634.04  105.79
   1   3   1 1633.34  105.19
   1   3   1 1591.54  105.09
  -1   3   1 1692.23  104.99
  -1   3   1 1668.83  105.89
  -1   3   1 1683.43  105.09
  -1  -3  -1 1788.32  105.29
  -1  -3  -1 1801.02  105.29
  -1  -3  -1 1703.33  105.09
   1  -4  -1 4285.37  268.27
   1   4   1 4120.39  267.37
   1  -4  -1 4276.07  267.27
   1   4   1 4064.39  267.57
   1  -4  -1 4240.08  267.17
   1   4   1 4161.18  267.47
   1  -4  -1 4168.68  267.17
   1  -4  -1 4293.77  268.17
  -1  -4  -1 4368.46  267.47
  -1  -4  -1 4202.48  267.57
  -1   4   1 4209.38  267.17
  -1   4   1 4121.49  267.37
  -1  -4  -1 4220.48  267.37
   1   5   1  499.65   31.60
   1  -5  -1  472.05   32.70
   1  -5  -1  482.15   32.60
   1   5   1  485.35   32.00
   1  -5  -1  489.15   31.20
   1   5   1  485.95   31.40
   1  -5  -1  490.85   31.10
  -1  -5  -1  486.55   31.40
  -1   5   1  452.15   31.40
  -1  -5  -1  485.25   31.80
  -1  -5  -1  464.95   31.60
  -1   5   1  461.65   32.30
   1   6   1  133.69   10.30
   1   6   1  129.29   10.60
  -1  -6  -1  127.89    9.20
  -1  -6  -1  119.59   11.00
  -1  -6  -1  116.79   10.90
  -1  -6  -1  122.59    9.90
   1  -7  -1  668.43   44.00
   1  -7  -1  658.23   44.00
   1  -7  -1  654.93   46.10
   1   7   1  707.53   44.80
   1  -7  -1  672.73   45.80
   1   7   1  697.93   44.40
  -1   7   1  666.43   45.40
  -1  -7  -1  677.73   44.20
  -1  -7  -1  670.73   44.90
  -1   7   1  653.73   44.40
  -1  -7  -1  715.33   44.80
   1   8   1  543.95   36.40
   1   8   1  564.34   36.90
   1  -8  -1  580.14   38.30
   1  -8  -1  542.65   35.80
   1  -8  -1  561.84   35.90
   1  -8  -1  534.85   38.70
  -1   8   1  541.05   36.60
  -1  -8  -1  547.05   37.00
  -1  -8  -1  507.85   36.00
  -1   8   1  531.95   37.40
  -1  -8  -1  528.75   37.10
   1  -9  -1   56.49   12.30
   1  -9  -1   47.00    5.30
   1  -9  -1   38.90    6.10
   1  -9  -1   27.40    6.70
  -1  -9  -1   28.80    5.90
  -1   9   1   35.60    8.00
  -1  -9  -1   39.60    9.80
  -1   9   1   35.00    8.70
   1 -10  -1  117.89   18.10
   1  10   1  117.09   12.70
   1  10   1  103.09   12.20
   1 -10  -1  107.09   10.10
  -1  10   1   84.99   12.90
  -1 -10  -1  101.59   15.10
  -1 -10  -1  101.69   13.10
  -1  10   1  130.69   13.50
   1  11   1  349.47   25.80
   1 -11  -1  303.47   24.00
   1  11   1  383.16   26.00
   1 -11  -1  363.26   30.00
  -1 -11  -1  320.57   26.70
  -1  11   1  355.96   26.40
  -1 -11  -1  345.87   28.20
   1  12   1  129.69   14.30
   1 -12  -1  154.38   22.00
   1  12   1  102.59   15.70
  -1 -12  -1  138.69   18.80
  -1  12   1  134.79   16.90
   1 -13  -1  186.88   27.10
   1  13   1  170.68   20.00
  -1 -13  -1  219.18   22.50
  -1  13   1  196.38   21.10
   1 -14  -1  548.45   45.90
   1  14   1  569.84   39.60
  -1 -14  -1  530.65   41.40
  -1  14   1  496.95   39.90
   1 -15  -1  130.59   25.40
   1  15   1  132.09   17.90
  -1 -15  -1  153.68   21.70
  -1  15   1  137.59   18.00
   1  16   1   38.60   15.30
   1 -16  -1    9.10   21.10
  -1  16   1   45.10   16.70
  -1 -16  -1   56.09   19.20
   1 -17  -1   18.60   24.80
   1  17   1   23.30   16.30
  -1 -17  -1   13.50   19.60
  -1  17   1   16.40   17.00
   1 -18  -1  218.08   37.50
   1  18   1  191.48   24.10
  -1 -18  -1  163.98   31.40
  -1  18   1  214.08   26.00
   1  19   1   33.60   19.40
   1 -19  -1   24.60   28.20
  -1 -19  -1   21.60   23.60
  -1  19   1    6.30   21.00
   2 -19   1   33.50   30.80
   2  19  -1  -15.40   18.30
  -2  19  -1    9.70   22.00
  -2 -19   1   18.50   21.40
   2  18  -1   46.20   18.20
   2 -18   1   47.70   28.20
  -2 -18   1   49.99   20.90
  -2  18  -1   32.80   21.20
   2  17  -1   20.80   16.00
   2 -17   1   24.40   25.40
  -2 -17   1    0.10   18.10
  -2  17  -1   33.30   18.70
   2 -16   1   47.90   25.70
   2  16  -1   56.69   16.00
  -2 -16   1   52.49   17.50
  -2  16  -1   74.89   18.20
   2 -15   1   39.50   22.30
   2  15  -1   41.50   13.10
  -2 -15   1   37.70   15.60
  -2  15  -1   65.09   16.80
   2 -14   1   77.79   21.40
   2  14  -1   26.40   11.90
  -2 -14   1   29.30   14.40
  -2  14  -1   65.39   14.90
   2 -13   1   65.09   20.80
   2  13  -1   39.10   10.80
  -2 -13   1   43.20   13.60
  -2  13  -1   49.40   13.30
   2  12  -1  416.16   31.90
   2 -12   1  478.75   38.40
   2  12  -1  457.75   31.00
  -2  12  -1  432.26   32.20
  -2 -12   1  407.26   31.90
  -2 -12   1  367.76   31.20
   2  11  -1  272.97   23.80
   2 -11   1  307.07   30.80
   2  11  -1  281.27   23.70
  -2 -11   1  351.76   25.40
  -2  11  -1  338.47   24.90
  -2 -11   1  315.17   24.10
   2  10  -1  515.05   35.90
   2 -10   1  516.25   40.40
   2  10  -1  505.05   36.30
   2 -10   1  479.95   35.00
  -2 -10   1  549.85   36.70
  -2  10  -1  583.64   36.70
  -2 -10   1  527.25   36.50
   2   9  -1  381.26   25.30
   2  -9   1  336.87   29.40
   2  -9   1  349.17   23.70
   2   9  -1  379.26   24.80
  -2   9  -1  333.97   25.40
  -2  -9   1  312.47   25.20
  -2  -9   1  324.07   25.00
   2  -8   1  766.32   48.10
   2   8  -1  752.02   49.10
   2   8  -1  749.53   48.60
   2  -8   1  765.42   51.59
  -2   8  -1  750.82   49.00
  -2   8  -1  693.53   50.09
  -2  -8   1  697.53   48.60
  -2  -8   1  723.03   48.70
  -2  -8   1  756.12   49.10
   2  -7   1 1071.69   66.79
   2   7  -1 1042.60   67.59
   2   7  -1 1046.70   66.69
   2   7  -1 1094.29   67.09
   2  -7   1 1019.60   69.19
  -2  -7   1 1065.29   67.49
  -2  -7   1 1006.80   66.59
  -2   7  -1  994.70   68.39
  -2  -7   1  988.90   67.19
  -2   7  -1 1025.80   67.39
  -2  -7   1 1051.39   67.29
  -2   7  -1 1052.79   67.49
   2   6  -1 2638.14  174.08
   2   6  -1 2700.23  174.28
   2   6  -1 2759.02  174.68
   2  -6   1 2671.63  175.78
   2  -6   1 2734.53  174.18
  -2  -6   1 2873.11  174.58
  -2  -6   1 2850.91  174.58
  -2   6  -1 2781.22  174.58
  -2   6  -1 2769.82  175.48
  -2  -6   1 2713.53  174.08
  -2   6  -1 2772.72  174.48
  -2  -6   1 2576.64  174.38
   2   5  -1 1786.12  113.09
   2   5  -1 1850.01  113.49
   2  -5   1 1718.03  114.49
   2  -5   1 1818.32  112.99
   2   5  -1 1758.12  113.09
  -2   5  -1 1771.62  114.19
  -2   5  -1 1801.42  113.29
  -2  -5   1 1738.23  113.19
  -2  -5   1 1823.22  113.39
  -2   5  -1 1768.42  113.29
  -2  -5   1 1666.43  112.99
   2  -4   1  200.38   13.80
   2  -4   1  205.48   16.10
   2   4  -1  200.48   14.40
   2  -4   1  241.08   13.80
   2   4  -1  202.58   14.40
   2   4  -1  199.88   14.00
  -2  -4   1  191.18   14.00
  -2  -4   1  198.28   14.20
  -2   4  -1  218.58   14.10
  -2   4  -1  221.78   15.60
  -2   4  -1  189.88   14.20
  -2  -4   1  183.58   14.20
   2   3  -1 1477.05   89.69
   2   3  -1 1476.25   89.89
   2  -3   1 1415.96   90.69
   2  -3   1 1536.35   89.69
   2  -3   1 1458.65   89.69
  -2  -3   1 1280.27   89.79
  -2  -3   1 1408.06   89.79
  -2   3  -1 1351.56   89.69
  -2   3  -1 1392.46   90.49
  -2   3  -1 1344.17   89.59
  -2  -3   1 1334.87   89.79
   2   2  -1 1286.37   79.99
   2  -2   1 1207.28   79.49
   2  -2   1 1136.89   80.29
   2   2  -1 1205.08   79.79
   2  -2   1 1113.79   79.59
  -2  -2   1 1377.46   79.69
  -2   2  -1 1272.37   79.59
  -2  -2   1 1290.87   79.69
  -2   2  -1 1284.07   79.59
  -2   2  -1 1307.07   80.29
   2   1  -1 2357.56  154.88
   2  -1   1 2433.96  154.78
   2  -1   1 2398.66  154.68
   2  -1   1 2407.96  155.18
  -2   1  -1 2406.36  154.78
  -2   1  -1 2501.15  154.78
  -2  -1   1 2348.67  154.88
  -2   1  -1 2621.54  155.18
   2   0   1 1726.53  112.89
   2   0  -1 1816.32  113.09
   2   0   1 1774.82  113.19
   2   0   1 1776.42  113.09
   2   0  -1 1815.82  113.09
  -2   0   1 1712.63  112.89
  -2   0  -1 1757.22  112.99
  -2   0  -1 1685.63  112.99
  -2   0   1 1725.93  113.09
  -2   0  -1 1910.11  113.19
  -2   0   1 1825.72  113.19
   2   1   1 2641.04  155.98
   2  -1  -1 2461.35  156.28
   2  -1  -1 2401.86  156.08
   2   1   1 2519.55  156.08
   2  -1  -1 2396.96  155.68
   2   1   1 2518.35  155.88
  -2   1   1 2344.07  156.08
  -2  -1  -1 2486.05  155.98
  -2   1   1 2707.03  156.48
  -2   1   1 2070.89  155.78
  -2  -1  -1 2443.66  156.08
   2  -2  -1 1263.77   78.69
   2  -2  -1 1203.08   78.99
   2   2   1 1298.07   79.09
   2  -2  -1 1349.07   79.69
   2   2   1 1336.17   79.19
  -2  -2  -1 1190.88   78.99
  -2  -2  -1 1134.69   79.09
  -2   2   1 1185.38   79.19
  -2   2   1 1180.18   78.69
   2  -3  -1 1275.07   91.49
   2  -3  -1 1392.26   91.29
   2  -3  -1 1290.17   90.49
   2  -3  -1 1415.06   90.09
  -2   3   1 1471.75   90.49
  -2  -3  -1 1475.45   90.49
  -2   3   1 1458.65   90.69
  -2  -3  -1 1426.96   90.79
  -2  -3  -1 1517.35   90.79
  -2   3   1 1460.65   90.29
   2  -4  -1  204.58   15.60
   2  -4  -1  184.18   13.90
   2   4   1  207.98   13.90
   2  -4  -1  197.08   13.30
   2   4   1  196.18   14.00
   2  -4  -1  204.78   16.30
  -2  -4  -1  210.48   13.80
  -2   4   1  204.68   14.20
  -2   4   1  197.18   13.60
  -2  -4  -1  209.18   14.30
  -2  -4  -1  203.68   13.80
  -2   4   1  189.38   14.00
   2   5   1 1756.72  113.79
   2  -5  -1 1677.53  115.39
   2  -5  -1 1865.91  115.29
   2   5   1 1704.63  113.99
   2  -5  -1 1739.33  113.69
   2   5   1 1753.92  113.99
   2  -5  -1 1755.12  113.59
  -2   5   1 1855.61  113.79
  -2  -5  -1 1830.72  114.19
  -2  -5  -1 1889.21  113.99
  -2   5   1 1804.32  113.99
  -2  -5  -1 1780.62  113.69
  -2  -5  -1 1791.82  113.79
   2  -6  -1 3095.69  179.88
   2  -6  -1 2777.82  177.88
   2   6   1 2760.62  178.28
   2   6   1 2787.42  178.28
   2  -6  -1 2878.71  179.98
  -2  -6  -1 2838.42  178.38
  -2  -6  -1 2716.23  177.98
  -2   6   1 2708.93  177.88
  -2  -6  -1 2780.82  178.48
  -2   6   1 2714.33  178.38
  -2  -6  -1 2726.73  178.08
   2   7   1 1045.20   68.99
   2   7   1 1035.30   68.99
   2  -7  -1 1069.39   68.59
   2  -7  -1 1120.69   71.59
   2  -7  -1 1080.49   70.69
   2  -7  -1 1085.29   68.39
  -2   7   1 1077.19   69.19
  -2  -7  -1 1036.80   68.39
  -2  -7  -1 1038.90   68.79
  -2  -7  -1 1097.49   69.19
  -2  -7  -1 1052.19   69.09
   2  -8  -1  751.12   48.40
   2  -8  -1  744.33   51.99
   2  -8  -1  745.23   51.39
   2   8   1  762.92   49.10
   2  -8  -1  742.83   48.60
   2   8   1  764.12   49.20
  -2  -8  -1  750.62   49.40
  -2  -8  -1  744.93   49.00
  -2   8   1  765.22   49.50
  -2  -8  -1  718.83   49.20
  -2  -8  -1  731.63   48.30
   2  -9  -1  297.87   23.10
   2  -9  -1  301.27   28.90
   2   9   1  328.37   24.50
   2   9   1  324.97   24.50
  -2  -9  -1  365.06   24.70
  -2   9   1  392.06   25.20
  -2  -9  -1  356.96   24.60
  -2  -9  -1  366.26   23.10
   2 -10  -1  558.74   35.40
   2  10   1  579.54   36.70
   2 -10  -1  575.94   40.90
   2  10   1  552.14   36.70
  -2 -10  -1  532.45   36.80
  -2  10   1  518.05   37.20
  -2 -10  -1  468.05   36.50
  -2 -10  -1  494.75   35.00
   2  11   1  368.76   24.50
   2 -11  -1  342.47   30.50
   2 -11  -1  322.07   22.50
   2  11   1  334.07   23.90
  -2 -11  -1  265.67   23.80
  -2 -11  -1  302.47   25.10
  -2  11   1  292.17   25.40
   2  12   1  400.06   31.40
   2 -12  -1  410.26   37.70
   2  12   1  428.16   32.00
  -2  12   1  492.45   33.60
  -2 -12  -1  429.26   32.20
  -2 -12  -1  472.65   33.40
   2  13   1   56.79   12.30
   2 -13  -1   63.89   21.60
  -2  13   1   66.79   14.00
  -2 -13  -1   45.30   13.90
   2  14   1   30.50   12.40
   2 -14  -1   30.00   20.80
  -2 -14  -1   34.50   14.10
  -2  14   1   19.10   14.00
   2 -15  -1   61.89   24.30
   2  15   1   34.50   14.10
  -2  15   1   41.60   15.70
  -2 -15  -1   45.40   15.60
   2 -16  -1   57.09   26.30
   2  16   1   87.19   16.60
  -2 -16  -1   43.20   16.80
  -2  16   1   42.20   17.80
   2  17   1   19.40   16.60
   2 -17  -1   39.40   26.70
  -2 -17  -1   -1.00   17.20
  -2  17   1    7.60   19.50
   2 -18  -1   32.60   29.90
   2  18   1   42.50   18.20
  -2  18   1   16.40   19.90
  -2 -18  -1   23.00   19.70
   2  19   1   -0.70   18.80
   2 -19  -1   12.50   30.60
  -2 -19  -1   -4.60   21.50
  -2  19   1   14.80   19.90
   3  19  -1   -1.80   18.60
   3 -19   1    4.10   32.50
  -3  19  -1   39.40   24.10
   3  18  -1   51.59   18.20
   3 -18   1   79.39   32.10
  -3 -18   1   35.80   20.00
  -3  18  -1   39.90   22.30
   3 -17   1   30.50   28.40
   3  17  -1   10.00   16.00
  -3  17  -1   27.70   20.80
  -3 -17   1   22.30   17.60
   3  16  -1   34.20   15.50
   3 -16   1   55.79   26.70
  -3  16  -1   50.29   19.40
  -3 -16   1   25.60   16.60
   3  15  -1   76.79   14.90
   3 -15   1   77.69   26.50
  -3 -15   1   44.10   15.60
  -3  15  -1   48.20   17.80
   3  14  -1  157.78   17.40
   3 -14   1  159.68   27.30
  -3  14  -1  151.78   19.30
  -3 -14   1  114.19   17.20
  -3 -14   1  125.09   19.30
   3 -13   1  299.47   36.40
   3  13  -1  274.97   23.90
   3  13  -1  325.37   24.30
  -3 -13   1  240.08   22.20
  -3 -13   1  271.27   24.30
  -3  13  -1  239.08   26.20
   3  12  -1   88.49   13.10
   3 -12   1  153.38   27.00
   3  12  -1  122.09   13.50
  -3  12  -1  105.49   14.70
  -3 -12   1   81.59   13.00
  -3 -12   1   99.39   16.50
   3  11  -1   14.00    8.00
   3 -11   1   17.80   17.00
   3  11  -1   32.30    8.90
  -3 -11   1   15.90   10.50
  -3 -11   1    5.90    4.90
  -3  11  -1   14.60   11.00
   3 -10   1  777.42   56.39
   3  10  -1  728.23   51.89
   3  10  -1  770.52   51.59
   3 -10   1  721.23   50.69
  -3 -10   1  794.22   50.69
  -3 -10   1  799.12   51.69
  -3  10  -1  851.21   52.69
  -3 -10   1  785.42   51.59
   3  -9   1  280.87   27.30
   3  -9   1  269.27   20.30
   3   9  -1  283.37   21.70
   3   9  -1  297.37   21.70
  -3  -9   1  306.27   20.60
  -3   9  -1  313.67   23.10
  -3  -9   1  304.67   21.50
  -3  -9   1  289.97   21.80
   3  -8   1 1945.61  119.49
   3   8  -1 1910.11  120.29
   3   8  -1 1895.51  119.89
   3  -8   1 1908.91  122.69
   3   8  -1 1891.41  119.79
  -3  -8   1 1793.32  119.69
  -3  -8   1 1795.52  119.49
  -3  -8   1 1774.62  119.79
  -3   8  -1 1850.31  120.29
  -3   8  -1 1934.01  120.39
   3  -7   1  342.77   22.50
   3   7  -1  324.47   23.40
   3   7  -1  332.07   23.50
   3  -7   1  317.07   27.60
   3   7  -1  326.17   23.40
  -3  -7   1  335.97   23.70
  -3  -7   1  328.67   22.70
  -3   7  -1  326.57   25.80
  -3   7  -1  362.76   24.30
  -3  -7   1  332.07   23.30
  -3   7  -1  343.47   24.20
   3  -6   1  279.47   23.90
   3  -6   1  257.57   19.10
   3   6  -1  283.37   19.90
   3  -6   1  280.47   18.90
   3   6  -1  295.97   19.80
   3   6  -1  282.17   20.20
  -3  -6   1  287.07   19.30
  -3   6  -1  265.97   19.80
  -3   6  -1  272.77   20.10
  -3  -6   1  287.17   20.00
  -3   6  -1  284.97   21.90
  -3   6  -1  272.97   20.60
  -3  -6   1  279.27   19.60
   3   5  -1 1065.29   69.49
   3  -5   1 1001.90   71.39
   3  -5   1 1016.50   69.29
   3   5  -1 1043.30   69.69
   3   5  -1 1037.80   69.79
   3  -5   1 1112.19   69.29
  -3   5  -1 1130.39   70.99
  -3  -5   1 1101.19   69.49
  -3  -5   1 1137.49   69.89
  -3  -5   1 1134.39   69.49
  -3   5  -1 1122.49   69.69
  -3   5  -1 1066.99   69.49
   3  -4   1  574.54   38.10
   3  -4   1  581.54   36.00
   3   4  -1  584.34   36.30
   3   4  -1  557.64   35.80
   3  -4   1  614.64   35.70
   3   4  -1  550.24   36.50
  -3  -4   1  468.55   35.90
  -3   4  -1  556.44   37.30
  -3  -4   1  532.15   36.20
  -3   4  -1  525.25   36.00
  -3   4  -1  541.95   36.00
  -3  -4   1  514.85   36.10
   3  -3   1  307.77   18.80
   3  -3   1  297.97   19.40
   3  -3   1  280.57   21.20
   3   3  -1  292.97   20.00
  -3   3  -1  288.77   19.30
  -3   3  -1  278.87   20.50
  -3   3  -1  267.07   19.20
  -3  -3   1  250.07   19.40
  -3  -3   1  283.07   19.30
   3   2  -1   51.09    7.60
   3  -2   1   49.50    7.90
   3  -2   1   44.80    4.70
   3   2  -1   44.50    5.50
   3  -2   1   36.00    4.70
  -3   2  -1   53.39    5.70
  -3   2  -1   49.30    7.30
  -3  -2   1   57.59    6.10
  -3  -2   1   30.90    5.10
  -3   2  -1   60.79    6.10
   3   1  -1  688.43   41.10
   3  -1   1  659.73   42.00
   3  -1   1  700.43   41.00
   3   1  -1  666.23   41.50
   3  -1   1  657.43   41.40
  -3  -1   1  598.44   41.30
  -3   1  -1  636.74   41.70
  -3   1  -1  631.84   41.20
  -3   1  -1  554.84   41.20
  -3  -1   1  563.94   41.30
   3   0  -1  104.69    8.60
   3   0   1  114.69    9.30
   3   0   1  112.69    8.10
   3   0  -1  106.69    8.90
   3   0  -1  109.29    7.90
  -3   0   1   88.49    8.60
  -3   0   1   97.89    8.90
  -3   0  -1  125.49    8.50
  -3   0  -1   88.79    9.10
   3   1   1  643.54   40.30
   3   1   1  639.94   40.70
   3  -1  -1  634.24   40.80
   3  -1  -1  604.34   39.90
   3  -1  -1  604.84   40.50
   3   1   1  614.24   40.40
  -3   1   1  628.74   40.70
  -3  -1  -1  618.74   40.60
  -3  -1  -1  669.53   40.40
  -3   1   1  571.74   40.20
   3  -2  -1   75.29    6.50
   3  -2  -1   63.09    4.80
   3   2   1   59.49    6.00
   3   2   1   56.89    7.10
  -3  -2  -1   41.30    5.60
  -3  -2  -1   50.39    6.10
  -3   2   1   48.30    5.80
  -3   2   1   72.59    7.30
   3  -3  -1  276.57   18.80
   3   3   1  271.97   20.10
   3  -3  -1  287.97   20.90
   3  -3  -1  266.17   22.10
   3  -3  -1  260.07   19.60
  -3  -3  -1  310.07   19.70
  -3   3   1  306.07   20.30
  -3   3   1  321.17   19.10
  -3  -3  -1  288.57   20.20
   3   4   1  525.65   36.80
   3  -4  -1  503.45   38.60
   3  -4  -1  524.85   36.40
   3  -4  -1  584.64   38.00
   3  -4  -1  551.64   35.80
  -3  -4  -1  566.34   36.90
  -3  -4  -1  603.44   36.50
  -3   4   1  567.14   36.00
  -3  -4  -1  543.35   37.10
  -3   4   1  595.84   37.00
   3  -5  -1 1209.78   74.19
   3  -5  -1 1219.28   73.69
   3  -5  -1 1140.69   76.59
   3  -5  -1 1228.78   75.79
  -3  -5  -1 1031.70   73.99
  -3   5   1 1238.88   73.99
  -3   5   1 1169.98   74.49
  -3  -5  -1 1018.90   74.69
  -3   5   1 1227.28   74.39
  -3  -5  -1 1050.59   74.49
   3  -6  -1  290.57   19.80
   3   6   1  317.37   21.10
   3  -6  -1  303.27   20.60
   3  -6  -1  310.07   23.50
   3  -6  -1  286.97   25.60
  -3  -6  -1  349.96   20.60
  -3   6   1  297.47   21.40
  -3  -6  -1  276.77   21.30
  -3   6   1  278.57   20.60
  -3   6   1  271.17   21.00
   3  -7  -1  369.46   26.80
   3  -7  -1  368.06   23.10
   3  -7  -1  331.57   28.80
   3   7   1  345.77   23.90
   3  -7  -1  352.16   22.50
  -3  -7  -1  295.07   24.10
  -3   7   1  358.46   24.70
  -3  -7  -1  340.47   23.10
  -3   7   1  319.27   23.20
  -3  -7  -1  308.47   23.00
   3   8   1 1836.52  121.09
   3  -8  -1 1808.12  124.19
   3  -8  -1 1859.41  120.59
   3   8   1 1849.11  121.19
  -3  -8  -1 1862.41  120.79
  -3  -8  -1 1860.61  120.69
  -3   8   1 1975.60  121.69
  -3  -8  -1 2068.29  121.09
   3   9   1  301.77   21.20
   3  -9  -1  299.57   28.30
   3  -9  -1  295.07   20.00
   3   9   1  298.57   22.00
  -3   9   1  294.27   23.10
  -3  -9  -1  314.17   21.40
  -3  -9  -1  279.87   20.80
  -3  -9  -1  262.07   20.30
   3 -10  -1  825.52   51.39
   3  10   1  849.52   52.79
   3 -10  -1  810.32   57.39
   3  10   1  786.62   52.29
  -3 -10  -1  746.53   51.89
  -3 -10  -1  814.32   52.39
  -3  10   1  775.82   53.39
  -3 -10  -1  724.43   51.39
   3  11   1   18.20    8.00
   3  11   1   17.80    8.90
   3 -11  -1   17.30   16.20
   3 -11  -1   14.20    4.80
  -3  11   1   38.90   11.30
  -3 -11  -1   29.70    5.60
  -3 -11  -1   30.40    8.70
  -3 -11  -1   19.40    4.60
   3 -12  -1  108.79   23.10
   3  12   1  145.79   14.10
  -3 -12  -1  151.68   15.60
  -3  12   1  141.69   17.10
  -3 -12  -1  131.79   12.10
  -3 -12  -1  139.69   15.80
   3  13   1  245.98   24.10
   3 -13  -1  241.38   33.70
  -3  13   1  297.27   27.00
  -3 -13  -1  275.97   23.90
  -3 -13  -1  284.77   23.30
   3  14   1  140.09   16.70
   3 -14  -1  190.08   30.80
  -3 -14  -1  119.99   19.20
  -3  14   1  148.79   20.50
   3  15   1   62.09   14.90
   3 -15  -1   68.79   27.30
  -3  15   1   52.59   17.90
  -3 -15  -1   44.40   14.70
   3  16   1   47.00   15.50
   3 -16  -1   54.09   32.40
  -3  16   1   32.50   19.70
  -3 -16  -1   22.60   15.10
   3 -17  -1   45.50   30.60
   3  17   1    0.40   16.50
  -3  17   1   52.59   21.00
  -3 -17  -1   13.00   17.00
   3  18   1   52.19   18.70
   3 -18  -1   32.50   32.70
  -3 -18  -1   29.00   25.00
  -3  18   1   39.30   22.30
   3  19   1   12.70   19.20
   3 -19  -1   24.30   33.20
  -3  19   1   28.00   24.30
   4  18  -1   14.50   17.30
   4 -18   1   18.80   32.90
  -4  18  -1   34.00   24.70
   4 -17   1   21.80   31.80
   4  17  -1   24.50   16.10
  -4 -17   1   13.20   17.10
  -4  17  -1   49.10   22.80
   4 -16   1   64.59   31.10
   4  16  -1   29.40   15.50
  -4 -16   1   32.70   16.60
  -4  16  -1   48.60   21.60
   4 -15   1    8.90   27.80
   4  15  -1   10.50   13.60
  -4 -15   1   15.50   14.50
  -4  15  -1   31.50   19.40
   4 -14   1  191.88   31.90
   4  14  -1  138.69   16.90
  -4 -14   1  107.89   19.50
  -4  14  -1  122.79   19.20
   4  13  -1   86.89   13.20
   4  13  -1  118.49   14.50
   4 -13   1  137.19   27.50
  -4 -13   1  106.69   13.50
  -4 -13   1  121.29   16.70
  -4  13  -1  111.99   17.60
   4 -12   1   47.20   23.60
   4  12  -1   49.20    9.90
   4  12  -1   52.29   11.30
  -4  12  -1   46.90   14.00
  -4 -12   1   28.20    6.50
  -4 -12   1   35.70   12.30
   4  11  -1  239.98   21.60
   4  11  -1  276.67   23.00
   4 -11   1  300.07   33.60
  -4 -11   1  273.67   20.90
  -4 -11   1  311.57   23.00
  -4  11  -1  324.47   25.70
   4  10  -1  483.55   36.30
   4  10  -1  575.04   36.70
   4 -10   1  492.85   42.70
  -4  10  -1  573.04   38.90
  -4  10  -1  586.24   38.30
  -4 -10   1  518.25   36.30
  -4 -10   1  500.05   35.50
   4   9  -1   77.29   10.40
   4  -9   1   98.39    9.40
   4   9  -1  104.69   10.70
   4  -9   1  126.89   20.50
  -4   9  -1   68.39   11.10
  -4  -9   1   83.59   10.00
  -4   9  -1   85.89   11.90
  -4  -9   1   69.79   11.40
   4   8  -1  870.11   59.19
   4   8  -1  868.11   58.99
   4  -8   1  884.21   63.59
   4   8  -1  943.31   59.99
   4  -8   1  915.21   58.49
   4  -8   1  845.22   58.69
  -4  -8   1  890.11   58.79
  -4   8  -1  921.61   60.09
  -4   8  -1  992.60   60.39
  -4  -8   1  916.01   58.89
   4   7  -1  461.05   39.10
   4   7  -1  527.85   38.20
   4  -7   1  604.74   42.80
   4   7  -1  513.15   38.10
   4  -7   1  627.64   38.10
   4  -7   1  597.44   37.50
  -4  -7   1  500.55   37.80
  -4   7  -1  655.93   38.70
  -4  -7   1  518.35   38.00
  -4   7  -1  671.73   39.50
  -4   7  -1  644.54   39.10
   4  -6   1  330.57   21.50
   4   6  -1  352.16   24.20
   4  -6   1  317.87   22.50
   4  -6   1  317.07   27.20
   4   6  -1  306.27   22.40
  -4  -6   1  281.57   22.90
  -4  -6   1  314.27   22.10
  -4   6  -1  324.37   23.10
  -4   6  -1  330.07   22.80
  -4   6  -1  313.97   24.90
   4   5  -1  752.92   53.09
   4  -5   1  838.32   52.39
   4  -5   1  834.92   53.09
   4  -5   1  779.52   55.89
   4   5  -1  779.32   53.69
  -4   5  -1  876.31   54.59
  -4  -5   1  766.62   53.39
  -4   5  -1  829.42   52.99
  -4   5  -1  868.81   53.19
  -4  -5   1  795.32   52.79
   4  -4   1 1297.77   78.29
   4  -4   1 1219.18   78.89
   4  -4   1 1261.67   80.99
   4   4  -1 1191.08   79.19
   4   4  -1 1327.77   79.49
  -4   4  -1 1225.38   78.69
  -4   4  -1 1233.48   78.79
  -4  -4   1 1066.59   78.89
  -4   4  -1 1245.68   79.89
  -4  -4   1 1158.28   78.69
   4  -3   1  613.84   38.60
   4   3  -1  593.64   39.20
   4  -3   1  585.54   40.50
   4   3  -1  538.55   39.30
   4  -3   1  622.84   37.60
  -4   3  -1  558.04   38.10
  -4   3  -1  575.64   39.20
  -4  -3   1  553.04   38.20
  -4   3  -1  580.74   38.50
  -4  -3   1  583.74   39.10
   4  -2   1  497.55   34.10
   4  -2   1  542.65   33.10
   4  -2   1  498.95   35.40
  -4   2  -1  477.45   34.00
  -4   2  -1  524.35   33.60
   4  -1   1  259.47   18.90
   4   1  -1  240.98   19.00
   4  -1   1  259.27   19.80
   4  -1   1  275.27   17.50
   4   1  -1  278.17   17.70
  -4   1  -1  254.77   18.00
  -4   1  -1  240.08   18.80
  -4  -1   1  246.68   18.70
  -4  -1   1  245.38   18.20
   4   0  -1 1050.29   63.79
   4   0   1  987.00   64.59
   4   0   1 1015.20   63.89
   4   0  -1 1039.50   64.59
   4   0   1  974.00   64.79
   4   0  -1 1018.70   64.29
  -4   0   1  958.30   64.29
  -4   0   1  932.31   64.39
  -4   0  -1 1004.10   64.19
  -4   0  -1  967.70   64.59
   4   1   1  279.17   19.90
   4  -1  -1  291.87   19.40
   4   1   1  266.27   19.20
   4  -1  -1  277.07   17.90
   4  -1  -1  274.67   19.30
   4   1   1  264.07   18.20
  -4   1   1  253.17   19.00
  -4  -1  -1  263.37   19.70
  -4   1   1  241.28   19.20
  -4  -1  -1  257.97   18.70
   4  -2  -1  553.64   34.20
   4  -2  -1  547.35   37.40
   4   2   1  528.15   34.80
   4  -2  -1  562.44   35.80
   4  -2  -1  536.45   35.20
   4   2   1  558.74   35.80
   4   2   1  555.84   34.70
  -4  -2  -1  517.05   34.90
  -4   2   1  501.15   35.30
  -4   2   1  455.15   34.80
  -4  -2  -1  492.15   35.50
   4  -3  -1  560.34   36.60
   4  -3  -1  587.84   38.70
   4   3   1  563.44   38.30
   4  -3  -1  560.84   40.40
   4  -3  -1  567.24   37.70
  -4  -3  -1  580.14   38.30
  -4   3   1  573.74   38.00
  -4   3   1  553.54   37.30
  -4  -3  -1  571.14   37.40
   4  -4  -1 1235.08   79.79
   4  -4  -1 1247.18   80.59
   4  -4  -1 1300.57   81.89
   4   4   1 1323.07   81.19
  -4   4   1 1235.18   80.09
  -4   4   1 1191.38   80.99
  -4  -4  -1 1224.88   81.19
  -4  -4  -1 1249.18   80.39
   4  -5  -1  828.22   56.09
   4   5   1  743.53   53.19
   4  -5  -1  876.31   51.69
   4  -5  -1  879.01   52.59
  -4   5   1  763.12   53.09
  -4  -5  -1  774.82   52.29
  -4   5   1  784.42   52.19
  -4  -5  -1  780.92   53.29
   4  -6  -1  347.27   23.50
   4  -6  -1  357.46   22.20
   4  -6  -1  313.47   28.60
   4  -6  -1  340.87   26.60
  -4   6   1  331.97   23.20
  -4  -6  -1  309.77   25.30
  -4   6   1  308.97   24.10
  -4  -6  -1  321.47   23.10
  -4   6   1  357.06   24.60
   4  -7  -1  560.34   35.80
   4  -7  -1  550.84   34.70
   4  -7  -1  516.95   41.60
  -4   7   1  548.95   36.90
  -4  -7  -1  515.45   37.60
  -4  -7  -1  527.95   35.50
  -4   7   1  524.15   36.00
  -4   7   1  511.15   36.20
   4  -8  -1  951.10   57.69
   4   8   1  896.81   58.59
   4  -8  -1  894.11   63.69
   4  -8  -1  959.70   58.39
  -4   8   1  827.22   58.49
  -4  -8  -1  863.61   58.19
  -4   8   1  887.21   59.39
  -4  -8  -1  868.61   59.89
  -4   8   1  892.61   58.99
   4  -9  -1   92.29   11.20
   4   9   1   87.29   10.40
   4  -9  -1   77.69    8.40
   4  -9  -1  110.29   21.00
  -4   9   1  108.39   12.90
  -4   9   1   69.89    7.90
  -4  -9  -1   82.39   10.30
   4 -10  -1  519.45   43.30
   4  10   1  512.25   35.80
   4 -10  -1  548.75   34.00
  -4 -10  -1  450.55   34.50
  -4  10   1  547.95   37.60
   4  11   1  407.06   26.40
   4 -11  -1  293.97   23.10
   4 -11  -1  290.77   35.20
  -4 -11  -1  315.97   23.90
  -4  11   1  323.47   28.80
  -4 -11  -1  373.46   24.20
   4 -12  -1   39.20   21.10
   4  12   1   40.60   11.40
  -4  12   1   62.99   14.80
  -4 -12  -1   31.90    6.30
  -4 -12  -1   52.09    9.70
   4 -13  -1  102.59   26.60
   4  13   1  103.79   15.40
  -4  13   1  137.19   18.70
  -4 -13  -1  142.59   13.90
  -4 -13  -1  112.29   15.70
   4  14   1  144.19   17.80
   4 -14  -1  143.39   30.70
  -4 -14  -1  113.99   18.10
  -4  14   1  173.08   22.30
   4 -15  -1   68.19   30.20
   4  15   1   21.60   14.50
  -4 -15  -1   18.40   14.90
  -4  15   1   51.29   20.20
   4 -16  -1   80.79   33.70
   4  16   1   38.90   16.20
  -4 -16  -1   36.90   16.10
  -4  16   1   62.09   23.10
   4  17   1   45.20   17.70
   4 -17  -1   35.80   37.80
  -4  17   1   46.70   23.90
   4  18   1    5.70   17.60
   4 -18  -1   34.40   35.00
  -4  18   1   15.90   23.90
   5 -18   1   57.49   39.10
   5  18  -1   61.69   18.50
  -5  18  -1   37.70   26.70
   5 -17   1   71.29   37.00
   5  17  -1   62.69   17.90
  -5  17  -1   37.20   24.10
   5  16  -1   30.70   15.50
   5 -16   1   32.50   33.10
  -5  16  -1   37.40   22.60
   5  15  -1   61.39   15.40
   5 -15   1  101.39   34.60
  -5  15  -1   41.60   20.50
  -5 -15   1   55.79   18.10
   5  14  -1   25.60   13.30
   5 -14   1   42.60   32.60
  -5  14  -1   22.40   18.70
  -5 -14   1   49.30   16.80
   5 -13   1  131.79   30.10
   5  13  -1  107.39   14.90
  -5  13  -1   85.09   18.60
  -5 -13   1  109.49   16.40
   5 -12   1  208.58   35.40
   5  12  -1  166.78   16.80
   5  12  -1  211.18   20.40
  -5  12  -1  202.48   24.90
  -5 -12   1  208.28   19.80
   5  11  -1   95.49   12.60
   5 -11   1   98.99   24.70
  -5  11  -1  113.09   16.40
  -5  11  -1   99.59   14.60
  -5 -11   1   87.29   15.00
   5  10  -1   91.89   11.30
   5 -10   1   84.89   23.20
   5 -10   1   77.69    9.60
   5  10  -1   73.29   11.00
  -5  10  -1   94.49   14.50
  -5 -10   1   78.29   13.70
  -5  10  -1   98.79   13.30
   5  -9   1  167.58   15.70
   5   9  -1  148.89   18.70
   5  -9   1  146.39   12.80
   5  -9   1  192.58   27.20
   5   9  -1  124.79   13.30
  -5   9  -1  155.18   19.70
  -5   9  -1  137.19   14.60
  -5   9  -1  156.08   19.00
   5  -8   1   91.99    9.20
   5  -8   1   69.19    9.30
   5   8  -1   57.39   10.20
   5   8  -1   72.79   11.00
   5  -8   1   95.99   18.80
  -5   8  -1   87.89   11.50
  -5   8  -1  111.59   12.70
  -5   8  -1   75.79   12.40
   5  -7   1  271.27   28.10
   5  -7   1  280.57   19.10
   5   7  -1  283.87   23.80
   5  -7   1  288.07   21.90
  -5   7  -1  248.88   21.20
  -5   7  -1  257.27   23.20
   5   6  -1  706.43   48.30
   5  -6   1  757.72   45.90
   5   6  -1  672.93   46.80
   5  -6   1  720.03   51.59
   5  -6   1  568.84   47.10
  -5  -6   1  742.93   48.70
  -5   6  -1  718.83   47.00
  -5   6  -1  758.32   47.50
   5  -5   1  267.07   16.90
   5   5  -1  275.77   21.20
   5   5  -1  222.48   18.90
   5  -5   1  236.88   24.60
   5  -5   1  258.27   20.00
  -5   5  -1  208.58   18.20
  -5   5  -1  234.78   19.60
  -5  -5   1  223.78   18.30
  -5  -5   1  247.08   21.30
   5  -4   1  128.79   13.90
   5  -4   1  123.69    9.10
   5   4  -1  128.49   14.80
   5  -4   1  114.79   18.30
  -5   4  -1  111.39   11.30
  -5  -4   1   86.89   10.70
  -5  -4   1   84.59   11.40
  -5   4  -1  109.49   13.10
   5  -3   1 1042.70   68.89
   5  -3   1 1025.10   65.29
   5   3  -1 1077.89   67.39
   5  -3   1 1033.40   66.69
  -5  -3   1 1031.20   66.89
  -5   3  -1  953.20   66.59
  -5   3  -1 1029.50   65.99
  -5  -3   1  943.61   65.99
   5  -2   1  546.85   36.00
   5  -2   1  567.64   34.20
   5   2  -1  582.44   36.60
   5  -2   1  543.35   37.70
  -5  -2   1  458.65   34.80
  -5  -2   1  531.95   36.10
  -5   2  -1  477.35   34.70
  -5   2  -1  465.05   36.20
   5  -1   1  335.87   23.40
   5   1  -1  334.87   23.60
   5  -1   1  369.66   26.90
   5  -1   1  363.46   25.80
   5   1  -1  366.26   25.90
  -5  -1   1  328.67   24.30
  -5   1  -1  357.66   24.20
  -5   1  -1  339.37   26.10
  -5  -1   1  337.57   25.50
   5   0  -1  874.71   55.79
   5   0  -1  832.92   54.89
   5   0   1  887.51   55.89
   5   0   1  842.22   56.09
   5   0   1  853.71   54.39
  -5   0  -1  882.01   56.19
  -5   0   1  816.52   55.89
  -5   0   1  770.32   54.99
  -5   0  -1  822.92   54.89
   5  -1  -1  380.16   23.40
   5  -1  -1  371.66   25.70
   5   1   1  351.16   23.70
   5  -1  -1  381.26   24.90
   5   1   1  358.36   26.30
   5  -1  -1  403.96   28.00
   5   1   1  355.76   25.30
  -5   1   1  332.77   26.00
  -5   1   1  329.67   24.60
  -5  -1  -1  285.47   24.10
  -5  -1  -1  274.27   26.50
   5   2   1  521.25   37.00
   5  -2  -1  547.75   36.60
   5  -2  -1  571.54   39.50
   5  -2  -1  528.75   34.70
   5   2   1  514.15   35.20
   5  -2  -1  539.45   36.50
   5   2   1  506.35   35.80
  -5   2   1  532.25   36.10
  -5  -2  -1  522.65   35.50
  -5   2   1  513.75   36.40
  -5  -2  -1  564.34   37.10
   5  -3  -1 1071.69   70.19
   5  -3  -1 1066.69   67.89
   5   3   1 1086.69   67.79
   5   3   1 1067.99   66.59
   5  -3  -1 1118.69   67.39
   5  -3  -1 1088.59   65.99
  -5   3   1  896.01   66.79
  -5  -3  -1 1019.60   67.69
  -5  -3  -1  916.81   66.59
  -5   3   1  956.90   67.19
   5  -4  -1  101.29   13.70
   5   4   1   90.99   11.60
   5  -4  -1   97.59    8.80
   5  -4  -1  105.29   17.10
   5  -4  -1  107.49   13.10
  -5   4   1  123.19   11.60
  -5   4   1  146.09   13.10
  -5  -4  -1  129.89   11.70
  -5  -4  -1  113.69   14.40
   5  -5  -1  247.78   17.30
   5  -5  -1  229.68   22.20
   5   5   1  239.68   21.70
   5  -5  -1  226.88   25.90
   5  -5  -1  249.28   20.50
  -5  -5  -1  270.57   21.80
  -5   5   1  278.07   19.20
  -5   5   1  287.97   21.00
   5  -6  -1  734.43   47.60
   5   6   1  765.72   50.29
   5  -6  -1  800.72   49.50
   5  -6  -1  714.73   54.19
  -5  -6  -1  739.23   50.29
  -5   6   1  707.63   49.60
  -5   6   1  708.23   48.70
   5  -7  -1  240.38   29.40
   5  -7  -1  275.67   21.20
   5  -7  -1  258.17   17.80
  -5  -7  -1  227.28   22.30
  -5   7   1  252.07   20.90
  -5   7   1  283.47   20.50
  -5   7   1  252.87   22.10
   5  -8  -1   81.79   10.00
   5  -8  -1  102.19    8.70
   5  -8  -1  122.79   22.20
  -5  -8  -1   69.29   11.60
  -5   8   1  102.29   13.50
  -5   8   1   64.29    9.50
  -5   8   1   80.49   10.40
   5  -9  -1  174.78   17.30
   5  -9  -1  171.18   28.40
   5  -9  -1  153.38   12.20
  -5  -9  -1  147.39   20.50
  -5   9   1  164.38   18.40
  -5   9   1  152.38   18.80
  -5   9   1  111.89   15.00
   5 -10  -1   99.09   11.50
   5 -10  -1  116.69   26.00
   5 -10  -1   94.19    9.80
  -5 -10  -1   93.99   14.40
  -5  10   1  108.89   15.80
   5 -11  -1   83.59   24.30
   5 -11  -1   89.59    9.80
   5 -11  -1   74.09   10.50
  -5  11   1   60.59    8.20
  -5 -11  -1   79.59   14.00
  -5  11   1   71.99   15.40
   5 -12  -1  205.38   35.80
  -5  12   1  212.38   26.50
  -5 -12  -1  181.68   26.60
   5 -13  -1  108.59   29.20
   5  13   1  109.69   14.50
  -5 -13  -1   60.59   16.40
  -5  13   1   95.69   19.10
   5  14   1   32.00   13.50
   5 -14  -1   12.50   30.90
  -5 -14  -1    2.00   15.80
  -5  14   1   24.90   19.30
   5 -15  -1   63.19   33.90
   5  15   1   63.69   15.50
  -5  15   1   95.09   22.80
  -5 -15  -1   25.00   18.40
   5  16   1   57.39   16.20
   5 -16  -1   46.60   36.60
  -5 -16  -1   32.60   19.30
  -5  16   1   59.59   24.80
   5 -17  -1  105.59   43.00
   5  17   1   59.49   17.70
  -5 -17  -1   29.40   21.40
  -5  17   1   58.89   27.00
   5 -18  -1   64.89   41.90
   5  18   1   19.90   18.10
  -5  18   1   11.10   26.10
  -5 -18  -1    1.50   22.20
   6 -17   1   64.59   41.00
  -6 -17   1   14.80   23.30
  -6  17  -1   47.30   26.70
   6 -16   1   76.19   38.70
  -6  16  -1   85.69   26.50
  -6 -16   1   50.69   22.50
   6 -15   1   71.69   41.00
  -6 -15   1   56.39   20.30
  -6  15  -1   41.30   23.80
   6 -14   1   15.80   33.40
  -6  14  -1   58.79   21.90
  -6 -14   1    2.80   18.20
   6 -13   1   19.20   32.60
  -6 -13   1    7.90   17.10
  -6  13  -1   26.90   19.40
   6 -12   1  121.59   31.90
  -6  12  -1  153.88   21.10
  -6 -12   1  109.79   19.10
   6 -11   1    2.80   24.40
   6 -11   1    4.40    9.50
  -6  11  -1    8.10    7.30
  -6 -11   1   20.20   14.50
  -6  11  -1   22.90   13.10
  -6  11  -1    4.60   15.40
   6 -10   1   28.50    9.20
   6 -10   1   46.40   25.70
  -6  10  -1   21.20    8.30
  -6 -10   1   43.10   14.10
  -6  10  -1   18.40   14.90
  -6  10  -1   18.00   12.40
   6  -9   1   22.00    9.40
   6  -9   1   14.10   21.70
   6   9  -1   14.90   10.80
  -6   9  -1    6.00   13.70
  -6   9  -1   24.00   11.30
  -6   9  -1   20.50    8.80
  -6  -9   1   16.70   12.70
   6  -8   1   49.80    9.40
   6  -8   1   46.00    6.30
   6  -8   1   77.59   21.90
   6   8  -1   37.80   11.40
  -6  -8   1   53.59   13.00
  -6   8  -1   30.40   13.60
  -6   8  -1   55.69   11.80
  -6   8  -1   54.19    9.90
   6  -7   1   48.90    6.30
   6  -7   1   82.89   22.10
   6   7  -1   39.70   11.20
   6  -7   1   57.59    9.80
  -6  -7   1   60.89   12.10
  -6   7  -1   69.69   11.60
   6  -6   1  151.48   26.00
   6   6  -1  162.68   21.20
   6  -6   1  173.88   18.40
   6  -6   1  172.98   13.20
  -6  -6   1  170.08   19.90
  -6   6  -1  158.28   20.00
   6  -5   1   39.60    5.50
   6   5  -1   62.09   10.70
  -6  -5   1   55.69   10.50
   6  -4   1  141.49   22.30
   6   4  -1  103.69   14.90
   6  -4   1  132.09   16.50
   6  -4   1  150.18   11.00
   6   4  -1  125.59   17.50
  -6  -4   1  108.99   13.80
  -6   4  -1  119.19   14.10
   6  -3   1  732.83   50.69
   6   3  -1  790.52   53.19
   6   3  -1  793.52   52.39
   6  -3   1  750.32   55.69
   6  -3   1  780.42   52.79
  -6   3  -1  759.22   53.99
  -6  -3   1  864.71   53.39
   6  -2   1  813.22   54.89
   6  -2   1  785.52   52.89
   6   2  -1  851.11   55.49
   6  -2   1  795.42   57.29
  -6  -2   1  843.72   55.39
  -6   2  -1  802.12   56.49
   6  -1   1 1172.08   78.99
   6   1  -1 1223.98   78.09
   6  -1   1 1160.88   77.79
   6   1  -1 1081.29   76.09
   6  -1   1 1110.89   75.99
  -6   1  -1 1262.37   78.79
  -6  -1   1 1283.27   78.39
   6   0   1  163.28   18.10
   6   0   1  139.09   12.30
   6   0  -1  158.08   19.90
   6   0  -1  154.78   13.50
   6   0   1  175.18   18.20
   6   0  -1  161.78   17.90
  -6   0  -1  197.88   20.80
  -6   0   1  124.69   15.80
   6   1   1 1163.98   77.89
   6  -1  -1 1117.79   75.69
   6   1   1 1087.79   77.49
   6  -1  -1 1239.38   77.69
   6  -1  -1 1161.18   76.79
   6  -1  -1 1297.27   80.19
   6   1   1 1098.29   75.99
  -6   1   1 1180.48   78.19
  -6  -1  -1 1288.77   78.59
   6  -2  -1  742.93   50.99
   6  -2  -1  761.32   52.79
   6  -2  -1  819.42   53.29
   6  -2  -1  822.22   56.39
   6   2   1  752.02   52.59
   6   2   1  797.62   53.89
  -6   2   1  796.62   54.19
  -6  -2  -1  834.32   54.29
   6  -3  -1  804.02   54.89
   6   3   1  822.22   55.59
   6   3   1  833.62   53.89
   6  -3  -1  882.41   54.99
   6  -3  -1  869.41   58.49
   6  -3  -1  812.72   52.69
  -6   3   1  689.73   54.89
  -6  -3  -1  804.22   55.39
   6  -4  -1  125.09   23.00
   6   4   1  144.49   18.50
   6  -4  -1  128.59   16.00
   6  -4  -1  130.19   10.60
  -6  -4  -1  118.59   17.40
  -6   4   1  119.19   16.10
   6  -5  -1   63.79   20.00
   6  -5  -1   34.90    8.70
   6  -5  -1   44.30    4.90
   6   5   1   42.20   10.70
  -6   5   1   32.00    8.20
  -6  -5  -1   29.10    9.90
   6  -6  -1  165.38   18.20
   6  -6  -1  169.68   12.80
   6  -6  -1  153.78   27.70
   6   6   1  184.88   20.40
  -6  -6  -1  184.68   20.80
  -6   6   1  157.68   17.00
   6  -7  -1   59.09   22.20
   6  -7  -1   56.59    7.20
   6  -7  -1   58.19    9.80
  -6  -7  -1   40.60   11.30
  -6   7   1   57.89    9.70
  -6   7   1   52.39   13.40
   6  -8  -1   59.19   22.80
   6  -8  -1   40.70    9.40
   6  -8  -1   43.80    5.30
  -6   8   1   34.50   10.10
  -6   8   1   26.70   13.40
  -6  -8  -1   44.30   11.60
   6  -9  -1   32.70   24.60
   6  -9  -1   14.20    4.50
   6  -9  -1   15.50    9.10
  -6  -9  -1    8.50   11.30
  -6   9   1   24.80   11.00
  -6   9   1   14.00   14.20
   6 -10  -1   27.00   24.00
   6 -10  -1   26.60   10.10
   6 -10  -1   24.10    5.40
  -6 -10  -1   31.90   12.50
  -6  10   1   40.40   15.20
  -6  10   1   38.10   12.80
   6 -11  -1   -0.90    5.30
   6 -11  -1   11.70    9.30
   6 -11  -1   16.60   24.60
  -6  11   1   20.60   16.30
  -6 -11  -1   -3.30   13.10
   6 -12  -1  163.68   35.30
   6 -12  -1  154.38   20.40
  -6  12   1  112.39   20.90
  -6 -12  -1  100.89   18.40
   6 -13  -1   10.20   33.50
  -6 -13  -1   -6.40   15.90
  -6  13   1    8.00   20.40
   6 -14  -1   59.79   36.30
  -6 -14  -1   22.40   17.50
  -6  14   1   49.90   22.00
   6 -15  -1   96.49   38.40
  -6  15   1   77.19   26.10
  -6 -15  -1   41.10   19.40
   6 -16  -1   56.39   40.60
  -6  16   1   43.60   25.60
  -6 -16  -1   21.00   19.90
   6 -17  -1   50.69   45.30
  -6  17   1    5.40   27.40
  -6 -17  -1   35.10   21.70
   7 -16   1   30.10   45.20
  -7  16  -1   12.20   27.10
  -7 -16   1   -4.60   22.90
   7 -15   1   70.99   45.20
  -7  15  -1    0.40   26.30
  -7 -15   1   -5.20   21.20
   7 -14   1   48.20   40.40
  -7 -14   1   34.20   20.70
  -7  14  -1   65.79   23.90
   7 -13   1   21.20   37.20
  -7  13  -1   10.50   21.40
  -7 -13   1   11.00   18.60
   7 -12   1   79.69   35.60
  -7 -12   1   19.90   17.70
  -7  12  -1   53.89   21.30
  -7  12  -1   15.90   16.50
   7 -11   1    9.70   10.90
   7 -11   1    2.50   28.70
  -7  11  -1   18.30   14.70
  -7 -11   1   25.80   16.70
  -7  11  -1    6.00   19.00
   7 -10   1   61.59   31.00
   7 -10   1   46.60   11.40
  -7 -10   1   31.90   15.90
  -7  10  -1   44.50   19.20
  -7  10  -1   35.50   14.30
   7   9  -1    5.40   13.10
   7  -9   1  -10.40   26.80
   7  -9   1    3.20   10.30
  -7   9  -1    9.40   12.50
  -7   9  -1    6.80   16.30
  -7  -9   1    3.50   13.30
   7  -8   1  104.09   28.70
   7  -8   1   54.19   11.70
   7   8  -1   45.60   14.00
  -7  -8   1   68.79   14.80
  -7   8  -1   77.49   14.10
   7  -7   1   20.60   10.10
   7  -7   1   15.40   24.10
   7   7  -1    3.70   12.10
  -7   7  -1   24.10   12.50
  -7  -7   1   27.20   13.20
   7  -6   1   95.59   12.90
   7   6  -1  100.09   15.10
   7   6  -1   82.09   13.00
   7  -6   1  139.69   26.40
  -7   6  -1  106.09   15.10
  -7  -6   1  104.19   15.10
   7   5  -1   90.99   15.10
   7  -5   1  128.79   14.30
   7  -5   1  159.48   24.60
   7   5  -1  100.99   15.00
  -7  -5   1  187.68   22.60
  -7   5  -1  155.68   16.40
   7   4  -1  343.77   30.30
   7   4  -1  357.96   27.10
   7  -4   1  357.56   35.00
   7  -4   1  370.46   29.80
  -7  -4   1  384.46   31.00
  -7   4  -1  272.97   32.10
   7   3  -1   55.99   12.60
   7  -3   1   42.80   10.70
   7  -3   1   59.89   19.50
  -7  -3   1   48.30   12.20
  -7   3  -1   11.70   13.60
   7   2  -1   47.50   11.20
   7   2  -1   49.80   14.70
   7  -2   1   41.60    8.60
   7  -2   1   31.40   11.00
   7  -2   1   53.59   17.60
  -7   2  -1   38.60   14.70
  -7  -2   1   51.29   12.80
   7  -1   1  783.12   50.79
   7   1  -1  662.93   48.80
   7  -1   1  744.83   52.09
   7   1  -1  775.62   53.79
   7   1  -1  726.93   51.69
   7  -1   1  711.73   53.79
  -7   1  -1  820.72   54.29
   7   0  -1   78.39   11.90
   7   0   1   71.59   17.30
   7   0  -1   86.79   10.70
   7   0   1   94.59   12.90
   7   0  -1   87.19   18.80
   7   0   1   49.50   11.10
  -7   0   1   70.19   14.90
  -7   0  -1   39.70   14.70
   7  -1  -1  815.12   55.59
   7   1   1  733.83   50.59
   7   1   1  729.73   52.99
   7  -1  -1  763.12   52.99
   7  -1  -1  698.03   50.49
   7   1   1  716.73   52.79
  -7  -1  -1  806.02   55.09
  -7   1   1  853.81   55.79
   7  -2  -1   52.19    7.80
   7   2   1   67.09   12.80
   7   2   1   46.50   12.20
   7  -2  -1   94.39   19.80
   7  -2  -1   70.79    8.30
   7  -2  -1   46.20   10.70
  -7  -2  -1   39.40   13.70
  -7   2   1   21.60   15.50
   7   3   1   37.50   11.20
   7   3   1   67.19   11.40
   7  -3  -1   78.79   21.20
   7  -3  -1   38.40    5.60
   7  -3  -1   41.80   10.50
  -7  -3  -1   53.29   13.00
  -7   3   1   19.30   14.50
   7  -4  -1  379.16   29.10
   7  -4  -1  397.46   36.00
   7   4   1  338.17   30.80
   7  -4  -1  329.87   23.50
  -7   4   1  263.27   31.70
   7  -5  -1  168.68   30.40
   7  -5  -1  161.48   20.10
   7  -5  -1  152.88   12.30
   7   5   1  177.78   22.60
  -7  -5  -1  118.69   16.20
  -7   5   1  127.29   16.10
   7  -6  -1  140.19   26.70
   7  -6  -1  107.69   10.40
   7  -6  -1  130.29   14.00
   7   6   1   96.89   14.80
  -7   6   1   84.59   14.40
  -7  -6  -1   96.79   15.30
   7  -7  -1   31.50   10.60
   7  -7  -1   38.20   24.00
   7  -7  -1   19.70    4.90
  -7   7   1    9.40   11.90
  -7  -7  -1    8.10   12.40
   7  -8  -1   72.49   12.10
   7  -8  -1   65.09    7.00
   7  -8  -1   96.19   28.50
  -7  -8  -1   90.29   15.10
  -7   8   1   44.10   13.20
  -7   8   1   34.40   16.60
   7  -9  -1  -17.60   25.40
   7  -9  -1    3.80    5.00
   7  -9  -1    1.00   10.10
  -7   9   1   14.70   12.50
  -7  -9  -1    9.60   14.10
  -7   9   1   -5.00   16.00
   7 -10  -1   39.60    8.20
   7 -10  -1   64.69   30.40
   7 -10  -1   35.80   11.40
  -7  10   1   47.90   13.70
  -7  10   1    8.20   18.80
  -7 -10  -1   37.30   15.30
   7 -11  -1   15.50   11.00
   7 -11  -1   17.70   29.50
  -7  11   1    9.90   19.40
  -7 -11  -1    4.00   15.60
   7 -12  -1   23.30   11.80
   7 -12  -1   49.70   33.50
  -7 -12  -1   19.10   17.20
  -7  12   1   17.00   20.50
   7 -13  -1   37.90   36.10
   7 -13  -1   20.70   12.00
  -7 -13  -1    2.70   17.40
  -7  13   1   19.70   22.40
   7 -14  -1   71.59   40.70
  -7 -14  -1   70.49   20.00
  -7  14   1   21.00   25.20
   7 -15  -1   27.40   42.50
  -7  15   1   26.10   25.90
  -7 -15  -1   12.50   20.20
   7 -16  -1   17.70   45.50
  -7  16   1    0.00   27.50
  -7 -16  -1    5.30   21.60
   8 -15   1   49.70   51.39
  -8 -15   1   -4.60   23.30
  -8  15  -1  -31.00   26.50
   8 -14   1  -23.90   43.30
  -8  14  -1   22.60   25.90
  -8 -14   1   -2.30   22.90
   8 -13   1    4.40   42.40
  -8 -13   1  -26.10   20.50
  -8  13  -1   -1.70   24.70
   8 -12   1   22.40   39.10
  -8  12  -1    8.30   17.80
  -8  12  -1   -3.60   23.20
  -8 -12   1   18.90   20.30
   8 -11   1   66.89   14.40
   8 -11   1   78.89   38.10
  -8  11  -1   56.59   18.80
  -8 -11   1   77.19   20.30
  -8  11  -1   50.19   24.60
   8 -10   1   18.50   13.10
   8 -10   1  -12.40   34.10
  -8  10  -1   38.00   16.90
  -8  10  -1   -0.50   21.90
  -8 -10   1   33.50   18.20
   8   9  -1   24.70   16.90
   8  -9   1   85.99   34.10
   8  -9   1   58.09   14.00
  -8  -9   1   55.49   18.00
  -8   9  -1   54.79   17.20
  -8   9  -1   35.50   21.10
   8   8  -1    6.60   15.50
   8  -8   1   17.10   29.30
   8  -8   1   20.60   12.60
  -8  -8   1   48.80   16.90
  -8   8  -1   22.80   16.30
   8  -7   1  139.79   16.50
   8   7  -1  104.89   18.60
   8  -7   1  194.58   35.00
  -8   7  -1   93.09   18.20
  -8  -7   1  123.89   18.90
   8  -6   1   83.59   14.70
   8   6  -1  101.89   18.20
   8  -6   1  138.69   28.90
   8   6  -1   68.19   12.70
  -8   6  -1  111.29   18.10
   8   5  -1    3.70   12.50
   8   5  -1  -13.00   13.20
   8  -5   1   -5.90   23.80
   8  -5   1    8.70   11.80
  -8  -5   1   -6.30   14.50
  -8   5  -1  -39.50   15.40
   8   4  -1   55.29   15.10
   8  -4   1   17.80   12.20
   8  -4   1   25.10   22.50
   8   4  -1   12.70   13.20
  -8  -4   1   45.10   14.80
  -8   4  -1    9.90   17.80
   8  -3   1   69.29   13.80
   8  -3   1   83.39   22.80
   8   3  -1   72.59   13.90
  -8   3  -1   50.59   18.90
  -8  -3   1  116.39   17.10
   8   2  -1   45.80   18.70
   8  -2   1   32.70   19.50
   8  -2   1   12.70   11.60
   8   2  -1   15.60   12.60
  -8   2  -1   -9.80   18.10
  -8  -2   1   45.80   16.30
   8  -1   1  105.69   15.60
   8   1  -1  155.38   24.90
   8   1  -1   96.39   15.30
   8  -1   1  132.69   17.90
   8  -1   1  135.99   25.50
   8   1  -1  150.68   13.10
  -8   1  -1   97.59   21.40
  -8  -1   1  229.28   30.60
   8   0   1    4.40   17.00
   8   0   1    8.30    5.60
   8   0  -1  -10.40   10.60
   8   0  -1    9.00    4.60
   8   0  -1    6.60   17.60
   8   0   1    7.20   11.80
  -8   0   1    3.10   17.00
  -8   0  -1  -22.90   16.50
   8   1   1   82.59   15.20
   8  -1  -1  124.19   16.50
   8  -1  -1  189.18   25.40
   8   1   1  150.18   21.60
   8   1   1  117.09   13.80
   8  -1  -1  120.99   14.60
  -8  -1  -1  139.89   20.50
  -8   1   1  164.48   21.70
   8   2   1   28.30   14.50
   8  -2  -1   27.10   11.20
   8   2   1   29.30    5.20
   8   2   1   14.40   12.30
   8  -2  -1   27.90   21.00
  -8   2   1    2.60   18.20
  -8  -2  -1   22.00   16.90
   8  -3  -1   75.49   13.70
   8   3   1   82.69   15.90
   8   3   1  100.39   15.50
   8  -3  -1  131.59   24.90
  -8  -3  -1  105.19   18.50
  -8   3   1   45.40   19.90
   8  -4  -1   33.60   11.60
   8  -4  -1   16.00    5.40
   8   4   1   20.70   14.90
   8  -4  -1   52.79   24.90
  -8  -4  -1   55.29   16.40
  -8   4   1  -37.80   16.80
   8   5   1  -25.50   13.20
   8  -5  -1  -15.60   10.90
   8  -5  -1   -1.70    5.50
   8  -5  -1    3.50   24.60
  -8   5   1  -34.90   14.30
  -8  -5  -1   24.30   15.40
   8  -6  -1  195.78   33.20
   8   6   1  112.89   17.40
   8  -6  -1  124.89   13.00
   8  -6  -1  123.59   15.30
  -8   6   1   76.59   17.10
  -8  -6  -1  105.79   18.00
   8  -7  -1  192.38   36.00
   8  -7  -1  116.99   12.90
   8  -7  -1  114.99   15.50
  -8  -7  -1  148.69   19.40
  -8   7   1   80.39   17.00
   8  -8  -1   33.20   29.70
   8  -8  -1   18.60   12.20
  -8  -8  -1   21.20   16.40
  -8   8   1   56.39   19.90
  -8   8   1    7.10   14.30
   8  -9  -1   66.99   14.10
   8  -9  -1   91.69   38.80
  -8  -9  -1   51.09   17.80
  -8   9   1   57.19   21.20
  -8   9   1   40.90   15.20
   8 -10  -1   24.10   34.00
   8 -10  -1   13.50   12.50
  -8 -10  -1   20.60   17.90
  -8  10   1   11.60   21.50
  -8  10   1   16.90   14.60
   8 -11  -1   79.49   15.20
   8 -11  -1  110.69   40.60
  -8  11   1   50.39   16.90
  -8 -11  -1   82.99   20.00
  -8  11   1   47.60   23.80
   8 -12  -1   39.10   43.50
   8 -12  -1    5.30   12.90
  -8 -12  -1   26.80   19.60
  -8  12   1   -2.00   24.00
   8 -13  -1   17.80   41.60
   8 -13  -1   15.80   14.20
  -8  13   1    9.60   25.50
  -8 -13  -1   15.60   20.40
   8 -14  -1   -2.60   42.50
  -8  14   1  -14.70   26.00
  -8 -14  -1   -0.70   22.40
   8 -15  -1   48.50   53.99
  -8  15   1  -35.70   29.00
  -8 -15  -1   -6.60   22.50
   9 -13   1   54.29   50.79
  -9  13  -1  -12.80   27.40
  -9 -13   1   16.60   25.50
   9 -12   1   29.70   49.40
  -9  12  -1  -54.29   26.50
  -9  12  -1    5.00   20.40
  -9 -12   1   20.00   24.30
   9 -11   1   39.80   46.20
   9 -11   1   24.90   16.00
  -9  11  -1   47.20   20.80
  -9 -11   1   35.10   22.30
  -9  11  -1   52.99   28.20
   9 -10   1    8.90   15.40
   9 -10   1   -0.50   39.00
  -9  10  -1    4.50   26.20
  -9 -10   1  -14.20   20.50
  -9  10  -1  -33.50   18.70
   9  -9   1   92.49   17.60
   9  -9   1  144.59   44.10
   9   9  -1   68.89   20.90
  -9   9  -1   99.49   26.20
  -9   9  -1   62.59   21.10
  -9  -9   1  105.09   22.60
   9   8  -1  -30.70   17.60
   9  -8   1    5.40   36.90
   9  -8   1  -11.90   14.60
  -9  -8   1   -4.00   19.10
  -9   8  -1  -25.90   18.30
   9   7  -1   -9.00   17.20
   9  -7   1   16.90   14.20
   9  -7   1    2.70   34.20
  -9   7  -1   -9.70   19.10
  -9  -7   1   12.00   19.20
   9  -6   1   13.10   14.20
   9   6  -1   -3.50   16.00
   9  -6   1   36.40   30.60
  -9  -6   1   43.20   18.70
  -9   6  -1   -9.90   19.80
   9   5  -1   20.30   17.10
   9  -5   1   32.00   14.60
   9  -5   1   81.99   30.10
  -9   5  -1  -26.20   20.90
  -9  -5   1   79.59   19.30
   9   4  -1  135.49   21.00
   9   4  -1  142.39   24.70
   9  -4   1  180.18   31.20
   9  -4   1  104.69   17.30
  -9   4  -1   92.19   25.90
   9  -3   1   35.90   25.50
   9   3  -1    6.80   14.40
   9  -3   1   16.20   14.10
   9   3  -1   22.80   18.50
  -9  -3   1   35.10   20.10
  -9   3  -1  -29.00   23.60
   9  -2   1   15.80   13.40
   9  -2   1   43.90   23.30
   9   2  -1    6.60   19.50
   9   2  -1    5.60   14.60
  -9  -2   1   41.70   20.80
  -9   2  -1   12.90   23.40
   9  -1   1  -10.40   13.10
   9   1  -1   22.10   13.70
   9  -1   1   23.60   21.20
  -9  -1   1    4.70   20.40
  -9   1  -1  -34.40   22.60
   9   0   1   -4.80   19.10
   9   0   1  -16.20   13.20
   9   0  -1  -25.00   13.50
   9   0  -1   -2.00   20.40
   9   0   1    2.10    6.10
  -9   0  -1  -32.50   21.30
  -9   0   1   -1.40   21.00
   9  -1  -1  -27.70   12.30
   9   1   1   12.50    5.10
   9   1   1   -3.30   18.10
   9   1   1  -28.10   15.00
   9  -1  -1    8.40   22.00
  -9   1   1  -33.50   21.80
  -9  -1  -1  -12.10   20.90
   9  -2  -1    7.60   23.80
   9   2   1  -20.10   15.00
   9   2   1   19.60   18.70
   9  -2  -1   12.20   13.30
  -9   2   1  -19.00   22.70
  -9  -2  -1   44.10   20.90
   9  -3  -1    2.80   25.20
   9  -3  -1    4.70   13.10
   9   3   1    8.50   16.70
   9   3   1   28.80   15.80
  -9   3   1  -29.70   22.20
  -9  -3  -1   35.60   20.10
   9   4   1  138.59   17.80
   9   4   1   80.99   18.60
   9  -4  -1  133.19   18.50
  -9   4   1  106.39   24.10
  -9  -4  -1  189.88   24.40
   9   5   1   21.70   16.30
   9  -5  -1   37.00   13.90
   9  -5  -1   87.29   32.10
  -9   5   1   -2.50   18.60
   9  -6  -1   27.50   14.00
   9  -6  -1   28.20   33.50
  -9  -6  -1   10.00   19.70
  -9   6   1    1.20   16.80
   9  -7  -1  -21.50   32.90
   9  -7  -1   13.90   13.90
  -9   7   1  -19.00   16.00
  -9  -7  -1   -3.80   19.30
   9  -8  -1    2.80   37.40
   9  -8  -1    2.80   14.00
  -9   8   1   -0.90   21.00
  -9   8   1  -12.30   15.50
  -9  -8  -1    2.70   19.80
   9  -9  -1  133.89   46.30
   9  -9  -1   96.09   17.00
  -9   9   1   50.19   17.40
  -9   9   1   64.29   24.50
  -9  -9  -1  135.99   23.30
   9 -10  -1  -13.60   14.40
   9 -10  -1   39.30   41.40
  -9  10   1  -14.50   24.90
  -9 -10  -1   11.90   21.00
  -9  10   1    6.10   16.30
   9 -11  -1   51.59   43.30
   9 -11  -1   25.90   15.80
  -9  11   1   17.80   27.00
  -9 -11  -1   27.90   21.70
   9 -12  -1    7.90   48.40
   9 -12  -1   -2.80   15.70
  -9 -12  -1   -6.90   22.70
  -9  12   1  -23.60   26.30
   9 -13  -1   13.00   49.90
   9 -13  -1   29.50   17.70
  -9  13   1   23.40   27.90
  -9 -13  -1    7.30   23.20
  10 -11   1   41.60   50.09
 -10 -11   1   19.30   26.30
 -10  11  -1  -48.70   29.00
  10 -10   1  -12.50   18.30
  10 -10   1  -10.60   47.50
 -10  10  -1  -11.50   29.10
 -10 -10   1  -44.10   24.40
 -10  10  -1   -2.90   21.90
  10  -9   1  -32.30   43.20
  10  -9   1   -6.70   18.00
 -10   9  -1   74.59   28.90
 -10  -9   1   10.40   23.70
 -10   9  -1  -41.50   22.60
  10  -8   1   13.90   17.70
  10  -8   1   20.40   43.40
  10   8  -1  -15.90   20.00
 -10   8  -1  -16.40   23.20
 -10  -8   1    6.90   22.50
  10  -7   1   31.60   17.70
  10  -7   1   76.19   41.00
  10   7  -1  -16.10   19.30
 -10   7  -1   13.90   23.90
 -10  -7   1   71.09   24.30
  10  -6   1  -44.80   35.50
  10  -6   1    4.00   17.30
  10   6  -1  -25.70   18.50
 -10   6  -1  -55.49   24.50
 -10  -6   1   24.00   22.90
  10   5  -1  -15.60   17.70
  10  -5   1  -14.80   16.40
  10  -5   1  -30.00   32.90
 -10  -5   1   17.40   23.90
  10  -4   1   -8.60   16.10
  10  -4   1   -1.60   30.50
  10   4  -1  -39.10   16.40
  10   4  -1  -18.70   18.20
 -10  -4   1  -34.20   23.00
 -10   4  -1  -52.99   27.00
  10   3  -1   21.60   20.10
  10   3  -1  -18.20   18.80
  10  -3   1   -6.40   16.40
  10  -3   1   26.50   28.40
 -10   3  -1  -39.40   28.70
 -10  -3   1   50.89   24.60
  10   2  -1  -21.40   16.60
  10   2  -1   -3.00   20.10
  10  -2   1   -4.80   24.50
  10  -2   1  -14.90   16.30
 -10   2  -1  -53.39   28.20
 -10  -2   1   36.20   23.70
  10   1  -1    8.10   17.80
  10   1  -1   21.30   22.50
  10  -1   1   -2.10   16.20
  10  -1   1   28.10   24.50
 -10   1  -1    3.30   28.50
 -10  -1   1    8.90   24.80
  10   0  -1  -18.30   14.90
  10   0  -1   -3.20   22.50
  10   0   1   -1.20   21.70
  10   0   1  -23.00   16.30
 -10   0   1  -35.80   24.80
 -10   0  -1  -22.80   27.00
  10   1   1   16.10   17.40
  10  -1  -1   20.50   25.50
  10  -1  -1    4.30   15.30
  10   1   1   18.30   20.80
 -10   1   1    1.50   26.30
 -10  -1  -1   19.90   25.80
  10   2   1   10.30   20.00
  10   2   1  -25.50   16.90
  10  -2  -1   -4.30   27.20
  10  -2  -1  -16.20   14.60
 -10   2   1  -47.50   26.50
 -10  -2  -1   50.49   25.90
  10  -3  -1   28.30   31.40
  10   3   1    9.30   20.60
  10  -3  -1    1.00   16.00
  10   3   1  -25.70   17.20
 -10  -3  -1    1.10   24.10
 -10   3   1  -41.80   26.50
  10  -4  -1  -19.00   15.90
  10  -4  -1  -17.50   32.90
  10   4   1  -22.00   17.70
 -10  -4  -1   23.60   24.90
  10   5   1  -24.80   18.80
  10  -5  -1  -10.30   34.20
  10  -5  -1   -5.60   15.30
 -10  -5  -1    5.80   24.40
 -10   5   1  -49.70   21.80
  10  -6  -1  -33.80   37.00
  10  -6  -1  -16.40   16.20
 -10  -6  -1   -1.40   24.50
  10  -7  -1   69.89   44.90
  10  -7  -1   46.50   17.40
 -10  -7  -1   89.99   25.90
 -10   7   1   15.40   19.70
  10  -8  -1   -1.00   16.50
  10  -8  -1   -3.80   43.70
 -10  -8  -1    9.80   24.90
 -10   8   1    0.40   18.40
 -10   8   1   24.10   25.10
  10  -9  -1  -12.60   16.80
  10  -9  -1   29.30   45.60
 -10   9   1   13.90   28.00
 -10  -9  -1    6.30   25.50
  10 -10  -1  -45.50   44.90
  10 -10  -1    7.40   17.90
 -10  10   1  -12.00   27.80
 -10 -10  -1   -9.10   23.30
  10 -11  -1   -7.20   17.90
  10 -11  -1   47.10   52.09
 -10  11   1  -33.10   29.00
 -10 -11  -1   37.30   25.90
 -11   9  -1    1.20   29.60
  11  -8   1    4.40   19.70
  11  -8   1  -34.50   44.10
 -11   8  -1  -32.90   27.90
 -11  -8   1   -4.70   26.50
  11  -7   1  -60.09   41.60
  11  -7   1  -28.90   19.10
  11   7  -1  -35.70   20.90
 -11   7  -1  -40.90   28.00
 -11  -7   1  -12.70   28.10
  11  -6   1  -59.89   40.60
  11  -6   1   -6.90   19.50
  11   6  -1  -26.80   20.30
 -11   6  -1  -41.40   30.20
 -11  -6   1    2.70   27.90
  11  -5   1   -7.60   18.90
  11  -5   1  -32.70   38.00
  11   5  -1  -32.80   19.20
 -11  -5   1   31.70   27.60
 -11   5  -1  -47.50   30.00
  11  -4   1   -9.50   19.00
  11   4  -1  -35.40   20.80
  11  -4   1  -19.10   34.90
 -11  -4   1    1.60   27.70
  11   3  -1  -12.50   21.60
  11  -3   1  -25.90   19.00
  11  -3   1  -64.69   31.00
  11   3  -1  -21.90   18.10
 -11  -3   1  -30.00   26.50
 -11   3  -1  -63.79   33.10
  11   2  -1  -21.60   18.70
  11  -2   1  -24.60   18.70
  11   2  -1    4.30   22.90
  11  -2   1   12.90   30.10
 -11  -2   1   22.20   28.10
 -11   2  -1  -22.10   32.90
  11  -1   1   29.20   28.40
  11   1  -1   16.80   25.50
  11   1  -1    5.10   18.40
  11  -1   1   16.30   18.80
 -11  -1   1   24.90   28.60
 -11   1  -1    8.30   32.90
  11   0   1  -33.20   18.00
  11   0   1  -15.00   25.80
  11   0  -1  -38.10   18.40
  11   0  -1   -3.50   26.50
 -11   0  -1  -66.99   31.60
 -11   0   1  -34.00   29.00
  11   1   1   29.70   24.20
  11  -1  -1   -8.00   18.40
  11   1   1   -6.80   19.00
  11  -1  -1   22.20   29.40
 -11   1   1   15.60   30.20
 -11  -1  -1  -16.20   30.50
  11  -2  -1   -6.90   17.30
  11  -2  -1    2.00   31.40
  11   2   1  -15.50   20.10
  11   2   1  -11.40   28.00
 -11   2   1  -43.10   30.30
 -11  -2  -1   -7.60   29.70
  11  -3  -1  -48.00   33.70
  11   3   1  -22.00   21.40
  11  -3  -1  -16.30   17.30
 -11  -3  -1  -11.30   29.10
 -11   3   1  -48.00   29.00
  11  -4  -1   11.70   37.80
  11  -4  -1  -26.80   17.10
 -11  -4  -1   43.40   29.70
  11  -5  -1   -8.20   40.60
  11  -5  -1   -8.20   17.80
 -11  -5  -1   68.99   28.90
 -11   5   1  -40.00   24.70
  11  -6  -1  -62.19   40.60
  11  -6  -1  -26.00   17.60
 -11   6   1  -24.60   24.80
 -11  -6  -1    3.80   27.70
  11  -7  -1   -6.40   45.10
  11  -7  -1  -14.50   18.80
 -11  -7  -1   19.20   28.00
  11  -8  -1   -9.40   18.50
  11  -8  -1  -71.59   44.60
 -11   8   1    4.40   27.40
 -11  -8  -1    6.80   29.90
  11  -9  -1  -23.00   18.90
 -11   9   1   16.50   30.40
  12  -4   1   -9.30   20.70
  12   4  -1  -37.50   21.30
  12  -4   1  -60.49   37.60
 -12  -4   1  -23.30   30.00
  12   3  -1  -28.60   20.70
  12  -3   1   20.10   37.40
  12  -3   1  -14.20   20.60
 -12  -3   1   16.30   30.10
 -12   3  -1  -20.90   37.60
  12  -2   1  -42.00   31.20
  12   2  -1  -32.10   22.00
  12  -2   1  -31.00   20.40
 -12   2  -1  -61.69   36.70
 -12  -2   1  -23.20   30.60
  12   1  -1  -36.10   19.10
  12  -1   1  -27.00   21.00
  12  -1   1  -12.00   30.60
 -12  -1   1   35.80   33.10
 -12   1  -1  -64.99   36.20
  12   0   1   -6.20   21.90
  12   0  -1  -20.30   19.50
  12   0  -1   12.60   30.40
 -12   0  -1  -23.90   34.60
 -12   0   1  -14.80   33.30
  12  -1  -1   -7.40   32.50
  12  -1  -1   -0.50   19.20
  12   1   1  -34.80   22.00
 -12  -1  -1    8.60   34.60
 -12   1   1  -31.40   33.40
  12  -2  -1   -4.90   19.40
  12  -2  -1  -54.59   33.90
 -12   2   1  -15.00   33.10
 -12  -2  -1   11.30   33.10
  12  -3  -1   -5.50   38.30
  12  -3  -1   -6.60   19.30
 -12   3   1  -42.30   31.70
 -12  -3  -1   58.39   32.20
  12  -4  -1  -31.80   39.50
  12  -4  -1   -7.40   19.40
 -12  -4  -1    2.80   31.00
   0 -19   2    0.50   25.40
   0  19  -2   11.50   18.40
   0 -18   2  118.49   27.60
   0  18  -2  124.19   21.70
   0 -17   2    0.90   21.80
   0  17  -2   -5.30   15.10
   0 -16   2    7.40   19.00
   0  16  -2   -5.90   13.90
   0  15  -2  239.38   25.30
   0 -15   2  232.98   29.10
   0 -14   2   44.10   18.00
   0  14  -2   36.60   12.50
   0 -13   2  409.86   34.70
   0  13  -2  383.46   30.90
   0  12  -2    8.60    9.60
   0 -12   2    4.70   13.50
   0 -11   2   90.19   16.20
   0  11  -2   80.39   12.00
   0  10  -2  471.05   36.30
   0 -10   2  532.85   37.30
   0  10  -2  519.55   35.10
   0  -9   2    5.40    9.90
   0   9  -2    9.10    7.40
   0   9  -2   13.60    6.70
   0  -8   2  958.40   61.59
   0  -8   2  959.20   61.29
   0   8  -2  941.71   61.59
   0   8  -2  914.41   62.49
   0  -8   2  956.00   62.89
   0  -7   2  237.18   19.80
   0  -7   2  281.57   17.70
   0  -7   2  262.17   17.80
   0   7  -2  230.48   19.00
   0   7  -2  243.98   18.30
   0   6  -2   25.10    6.20
   0   6  -2   18.10    4.60
   0  -6   2   20.30    4.00
   0  -6   2   28.10    7.20
   0  -6   2   14.50    3.40
   0   5  -2 4293.47  277.17
   0  -5   2 4507.35  277.17
   0  -5   2 4350.46  277.27
   0  -5   2 4303.37  277.77
   0   5  -2 4353.96  277.87
   0   4  -2 2748.23  178.88
   0  -4   2 2803.62  178.78
   0  -4   2 2801.22  178.28
   0  -4   2 2867.31  178.38
   0   4  -2 2797.02  178.28
   0   3  -2 2950.40  183.38
   0   3  -2 2833.42  182.98
   0  -3   2 2906.81  182.78
   0  -3   2 2868.41  183.28
   0  -3   2 2911.51  182.98
   0   3  -2 2793.32  182.78
   0  -2   2  841.72   55.49
   0   2  -2  870.81   55.19
   0  -2   2  877.81   54.99
   0  -2   2  853.01   55.19
   0   2  -2  869.51   55.59
   0   2  -2  859.11   54.99
   0   2  -2  873.31   55.09
   0  -1   2  626.94   40.90
   0   1  -2  647.04   40.60
   0  -1   2  632.34   40.50
   0   1  -2  634.24   40.50
   0   0  -2 1642.04  105.29
   0   0   2 1648.94  105.69
   0   0  -2 1677.23  105.39
   0  -1  -2  680.83   40.80
   0   1   2  647.64   41.30
   0  -1  -2  591.64   40.70
   0  -1  -2  639.34   40.90
   0   2   2  864.51   55.89
   0   2   2  873.91   55.89
   0  -2  -2  887.01   55.89
   0   2   2  872.71   56.49
   0  -2  -2  897.01   56.39
   0  -2  -2  866.41   55.79
   0  -3  -2 2955.50  184.88
   0   3   2 2900.21  184.88
   0  -3  -2 2902.11  185.38
   0   3   2 2886.11  185.58
   0  -4  -2 2869.81  179.08
   0   4   2 2751.12  178.48
   0  -4  -2 2751.82  179.08
   0   4   2 2753.52  179.28
   0  -4  -2 2913.01  178.48
   0  -5  -2 4195.58  276.17
   0  -5  -2 4360.66  275.37
   0  -5  -2 4410.96  276.27
   0   5   2 4350.16  275.57
   0   5   2 4329.37  276.47
   0  -5  -2 4379.36  275.57
   0  -6  -2   21.70    7.00
   0  -6  -2   18.00    4.00
   0   6   2   30.70    5.10
   0  -6  -2   22.10    3.20
   0   6   2   24.00    5.70
   0  -6  -2   30.30    4.30
   0  -7  -2  330.87   22.60
   0   7   2  307.27   23.40
   0   7   2  236.98   20.80
   0  -7  -2  313.37   22.00
   0   8   2  896.51   57.39
   0  -8  -2  875.31   58.29
   0  -8  -2  878.11   58.59
   0  -8  -2  863.21   56.89
   0  -9  -2    1.50    5.00
   0  -9  -2    1.20    4.30
   0  -9  -2    3.70   10.30
   0   9   2   20.70    7.10
   0  10   2  513.75   34.60
   0 -10  -2  483.25   35.90
   0 -10  -2  499.85   37.10
   0 -11  -2   74.49   15.00
   0  11   2   86.89   11.70
   0  12   2    5.40    9.80
   0 -12  -2    0.80   14.40
   0 -13  -2  350.76   32.30
   0  13   2  343.97   28.30
   0  14   2   54.99   13.60
   0 -14  -2   60.09   18.40
   0  15   2  249.38   26.70
   0 -15  -2  265.17   30.60
   0  16   2   22.70   15.10
   0 -16  -2   -5.10   19.10
   0  17   2   24.60   17.10
   0 -17  -2    4.00   22.10
   0 -18  -2  105.29   26.90
   0  18   2   69.69   20.30
   0  19   2   45.20   20.40
   0 -19  -2   24.10   26.20
   1 -19   2    7.20   27.70
   1  19  -2   -6.10   18.00
  -1 -19   2    3.20   23.60
  -1  19  -2   -5.80   18.60
   1  18  -2   33.70   18.40
   1 -18   2   66.09   27.60
  -1 -18   2   63.79   23.20
  -1  18  -2   57.39   20.00
   1 -17   2   17.10   23.20
   1  17  -2    0.20   15.80
  -1  17  -2    3.40   17.60
  -1 -17   2   -3.00   19.90
   1 -16   2  166.48   31.60
   1  16  -2  172.48   20.50
  -1 -16   2  164.88   26.60
  -1  16  -2  192.28   21.90
   1 -15   2  106.29   23.20
   1  15  -2  109.29   16.90
  -1  15  -2  123.49   18.00
  -1 -15   2  130.19   20.80
   1  14  -2   82.89   14.40
   1 -14   2   96.89   20.40
  -1 -14   2   83.99   17.50
  -1  14  -2   76.39   15.00
   1 -13   2  304.97   29.80
   1  13  -2  288.37   23.90
  -1  13  -2  269.97   24.90
  -1 -13   2  244.98   26.10
   1 -12   2  409.06   34.30
   1  12  -2  439.06   30.60
  -1  12  -2  361.96   30.90
  -1 -12   2  434.36   32.90
   1  11  -2  105.59   12.80
   1 -11   2  129.79   18.70
  -1 -11   2  100.29   16.40
  -1 -11   2  123.79   17.20
  -1  11  -2  132.49   15.10
   1  10  -2  924.11   63.89
   1 -10   2  972.50   65.29
   1  10  -2  951.30   62.89
  -1 -10   2  977.30   64.19
  -1 -10   2  980.90   64.19
  -1  10  -2  937.81   62.99
   1  -9   2  569.64   39.10
   1   9  -2  575.14   36.30
   1  -9   2  513.55   35.80
   1   9  -2  560.54   37.30
  -1  -9   2  459.25   37.40
  -1   9  -2  527.85   38.00
  -1   9  -2  554.24   36.50
   1   8  -2  694.03   45.40
   1   8  -2  715.33   46.30
   1  -8   2  688.33   45.10
   1  -8   2  707.33   45.00
   1  -8   2  745.03   47.70
  -1  -8   2  626.64   45.10
  -1   8  -2  665.63   46.60
  -1   8  -2  670.13   45.60
  -1  -8   2  679.03   46.30
   1  -7   2  872.91   57.69
   1  -7   2  907.31   55.89
   1   7  -2  882.01   56.89
   1   7  -2  942.31   56.09
   1  -7   2  853.71   55.89
  -1  -7   2  803.32   56.59
  -1   7  -2  809.92   57.09
  -1  -7   2  836.22   55.89
   1   6  -2 1404.76   90.69
   1  -6   2 1436.66   89.99
   1  -6   2 1347.47   91.09
   1  -6   2 1421.46   89.89
   1   6  -2 1379.46   89.99
  -1  -6   2 1362.36   90.49
  -1   6  -2 1438.46   90.29
  -1  -6   2 1436.26   89.99
  -1   6  -2 1386.56   90.09
  -1   6  -2 1433.66   91.09
   1  -5   2  900.91   59.59
   1  -5   2  859.91   60.59
   1   5  -2  894.71   59.59
   1   5  -2  922.91   60.29
  -1  -5   2  937.21   60.09
  -1   5  -2  957.00   59.69
  -1  -5   2  958.00   59.59
  -1   5  -2  941.91   59.89
  -1   5  -2  973.60   60.69
   1  -4   2   79.89    7.30
   1  -4   2   78.39    9.20
   1   4  -2   87.19    7.40
   1   4  -2   87.89    8.50
   1   4  -2   87.49    7.30
  -1  -4   2   86.79    7.30
  -1  -4   2  115.59    7.40
  -1  -4   2  109.39    8.40
  -1   4  -2  103.09    9.00
  -1   4  -2  106.29    8.00
  -1   4  -2  108.59    7.80
   1  -3   2 1585.44   99.99
   1   3  -2 1562.24   99.89
   1  -3   2 1577.24  100.59
   1   3  -2 1650.73  100.49
   1   3  -2 1574.54   99.89
  -1  -3   2 1562.24   99.89
  -1   3  -2 1515.45   99.99
  -1   3  -2 1577.74  100.59
  -1  -3   2 1516.35  100.19
   1   2  -2 2997.00  184.48
   1  -2   2 2830.92  184.58
   1   2  -2 2983.50  184.08
   1  -2   2 3198.28  184.08
   1   2  -2 2882.21  183.98
  -1  -2   2 2703.13  184.28
  -1   2  -2 2814.82  184.48
  -1  -2   2 2874.01  183.98
  -1   2  -2 2801.62  184.08
   1  -1   2  288.87   18.90
   1   1  -2  270.07   19.50
   1  -1   2  273.97   19.40
   1   1  -2  267.07   19.00
   1   1  -2  266.97   18.70
  -1   1  -2  269.77   19.30
  -1  -1   2  314.17   19.50
  -1  -1   2  292.47   19.10
  -1  -1   2  324.57   18.70
  -1  -1   2  314.97   19.10
  -1   1  -2  326.97   19.00
   1   0   2 1039.20   71.49
   1   0  -2 1113.09   71.59
   1   0   2 1156.78   71.69
   1   0  -2 1036.10   71.79
  -1   0  -2 1209.08   71.69
  -1   0   2 1130.09   71.49
  -1   0  -2 1114.39   71.59
  -1   0   2 1139.19   71.69
  -1   0   2 1174.18   71.79
   1  -1  -2  330.47   19.70
   1   1   2  308.97   19.60
   1  -1  -2  313.07   20.10
   1   1   2  352.06   20.00
   1   1   2  338.77   19.70
  -1  -1  -2  270.77   19.60
  -1   1   2  256.07   19.70
  -1   1   2  268.77   19.30
  -1   1   2  290.17   20.30
  -1  -1  -2  294.67   19.60
   1   2   2 2822.42  178.18
   1  -2  -2 2731.13  178.08
   1   2   2 2793.02  178.38
   1  -2  -2 2755.62  178.58
   1  -2  -2 2765.82  177.88
  -1  -2  -2 2777.02  178.08
  -1   2   2 2882.11  178.08
  -1  -2  -2 3087.19  178.18
  -1  -2  -2 2533.75  178.18
  -1  -2  -2 2842.82  177.98
  -1   2   2 2846.62  177.88
   1  -3  -2 1552.34  103.99
   1  -3  -2 1579.84  103.89
   1  -3  -2 1563.54  104.59
   1   3   2 1607.04  104.09
   1   3   2 1557.34  104.49
  -1   3   2 1668.73  103.99
  -1  -3  -2 1570.94  104.09
  -1  -3  -2 1671.93  104.19
  -1   3   2 1782.02  103.99
  -1   3   2 1643.44  104.99
  -1  -3  -2 1767.92  104.19
   1  -4  -2  109.39    9.10
   1  -4  -2  110.99    7.00
   1   4   2  111.69    7.60
   1  -4  -2   99.29    7.20
  -1   4   2   73.39    7.00
  -1   4   2   84.39   10.40
  -1   4   2   79.19    7.20
  -1  -4  -2   87.69    8.10
  -1  -4  -2   85.39    7.50
  -1  -4  -2   79.99    7.20
   1  -5  -2  940.21   60.99
   1  -5  -2  983.60   60.69
   1  -5  -2  947.71   59.39
   1   5   2  955.80   60.39
   1   5   2  977.20   59.69
   1  -5  -2  965.50   59.49
  -1   5   2  879.31   59.59
  -1  -5  -2  924.11   59.99
  -1  -5  -2  918.61   59.59
  -1   5   2  881.11   59.29
  -1  -5  -2  913.91   59.79
  -1   5   2  834.22   60.99
   1  -6  -2 1421.56   91.29
   1  -6  -2 1466.55   90.09
   1   6   2 1407.86   90.29
   1  -6  -2 1362.06   91.59
   1   6   2 1371.56   90.99
   1  -6  -2 1427.56   89.89
  -1   6   2 1417.86   90.29
  -1  -6  -2 1403.56   90.29
  -1  -6  -2 1444.06   90.79
  -1  -6  -2 1426.46   90.59
  -1   6   2 1338.27   91.79
   1   7   2  763.52   54.59
   1  -7  -2  786.42   53.19
   1  -7  -2  799.12   52.89
   1   7   2  750.22   53.49
   1  -7  -2  814.92   54.79
   1  -7  -2  788.82   55.29
  -1   7   2  854.41   53.69
  -1  -7  -2  886.61   54.09
  -1  -7  -2  893.31   54.29
  -1  -7  -2  899.31   53.59
   1  -8  -2  571.84   47.00
   1  -8  -2  653.23   44.40
   1   8   2  687.33   44.90
   1  -8  -2  660.23   44.30
   1  -8  -2  657.43   46.30
  -1  -8  -2  697.63   45.60
  -1  -8  -2  743.13   45.70
  -1  -8  -2  710.93   44.80
  -1   8   2  744.93   45.20
   1   9   2  569.44   37.10
   1  -9  -2  554.14   38.80
   1  -9  -2  560.44   40.10
   1  -9  -2  523.35   36.10
   1  -9  -2  502.15   36.30
  -1  -9  -2  556.94   37.60
  -1  -9  -2  573.64   38.10
  -1   9   2  547.25   37.30
   1 -10  -2  937.61   60.59
   1  10   2  952.30   61.29
   1 -10  -2  939.51   63.79
  -1 -10  -2  895.71   61.89
  -1 -10  -2  924.81   62.29
  -1  10   2  941.21   61.49
   1  11   2  109.19   13.70
   1 -11  -2  104.89   19.60
   1 -11  -2   83.29   10.60
  -1 -11  -2  134.59   16.70
  -1 -11  -2   88.99   14.10
  -1  11   2   94.29   12.20
   1  12   2  324.27   28.70
   1 -12  -2  377.66   34.30
  -1 -12  -2  421.36   31.30
  -1  12   2  412.76   29.60
   1  13   2  255.97   24.80
   1 -13  -2  303.57   31.70
  -1 -13  -2  295.97   27.40
  -1  13   2  330.17   26.00
   1  14   2   89.49   14.80
   1 -14  -2   76.09   21.80
  -1 -14  -2  110.79   18.40
  -1  14   2   82.79   15.30
   1 -15  -2  139.09   25.80
   1  15   2  121.39   16.80
  -1 -15  -2  137.99   21.10
  -1  15   2   89.59   17.00
   1  16   2  197.98   21.30
   1 -16  -2  180.58   32.70
  -1  16   2  158.28   22.00
  -1 -16  -2  156.58   26.40
   1  17   2   11.50   17.00
   1 -17  -2   25.50   24.10
  -1  17   2   21.60   18.00
  -1 -17  -2    5.20   19.20
   1 -18  -2   37.90   27.30
   1  18   2   41.40   19.30
  -1 -18  -2   48.80   22.30
  -1  18   2   46.60   20.50
   1 -19  -2    8.00   27.80
   1  19   2  -17.40   19.20
  -1  19   2   11.20   21.00
  -1 -19  -2    1.50   23.10
   2 -19   2   30.10   29.10
   2  19  -2   -6.80   18.30
  -2  19  -2   22.80   22.50
  -2 -19   2    3.70   22.80
   2 -18   2  115.99   31.90
   2  18  -2  101.29   20.10
  -2  18  -2  123.79   23.60
  -2 -18   2  111.19   23.50
   2  17  -2    6.90   15.90
   2 -17   2   13.60   25.30
  -2 -17   2   27.80   18.40
  -2  17  -2   -4.00   18.10
   2  16  -2  111.79   17.90
   2 -16   2  112.69   26.40
  -2 -16   2   88.99   19.50
  -2  16  -2  122.89   21.00
   2  15  -2    2.60   12.80
   2 -15   2   10.70   20.50
  -2 -15   2   27.00   15.90
  -2  15  -2    5.90   14.90
   2  14  -2  231.98   23.80
   2 -14   2  252.37   32.80
  -2  14  -2  259.17   26.30
  -2 -14   2  270.27   26.00
   2 -13   2  164.08   25.10
   2  13  -2  139.09   15.50
  -2  13  -2  160.78   20.30
  -2 -13   2  131.89   19.60
   2  12  -2  362.46   26.30
   2 -12   2  382.46   33.10
  -2  12  -2  365.16   27.50
  -2 -12   2  269.27   26.80
  -2 -12   2  331.87   27.50
   2  11  -2  276.27   23.20
   2 -11   2  305.37   29.00
   2  11  -2  292.57   22.60
  -2 -11   2  292.17   24.20
  -2  11  -2  281.47   23.30
  -2 -11   2  264.17   23.00
   2 -10   2  656.53   46.60
   2  10  -2  624.44   43.30
   2  10  -2  627.84   42.40
  -2  10  -2  636.34   43.10
  -2 -10   2  614.34   43.30
  -2 -10   2  620.04   43.40
   2  -9   2  300.17   26.60
   2   9  -2  277.87   22.20
   2   9  -2  299.37   21.70
   2  -9   2  283.37   20.70
  -2   9  -2  306.17   22.40
  -2  -9   2  293.67   22.50
  -2  -9   2  296.87   22.40
   2  -8   2  640.74   43.60
   2   8  -2  664.03   41.10
   2  -8   2  635.84   39.70
   2   8  -2  649.54   40.20
  -2  -8   2  565.04   40.50
  -2  -8   2  559.04   40.00
  -2   8  -2  527.75   41.80
  -2   8  -2  584.34   40.50
  -2   8  -2  608.04   41.10
   2  -7   2  821.42   59.19
   2  -7   2  824.72   56.49
   2   7  -2  845.42   56.39
   2   7  -2  833.72   56.79
   2   7  -2  857.31   57.49
  -2   7  -2  894.51   58.39
  -2   7  -2  901.11   57.19
  -2  -7   2  930.81   56.59
  -2  -7   2  894.51   56.89
  -2   7  -2  918.31   57.29
  -2  -7   2  900.21   57.19
   2  -6   2  714.83   46.50
   2   6  -2  711.53   46.70
   2  -6   2  737.63   48.90
   2   6  -2  690.63   46.60
   2   6  -2  744.03   47.50
  -2  -6   2  701.93   47.10
  -2  -6   2  711.33   46.80
  -2   6  -2  721.93   48.10
  -2   6  -2  716.03   47.10
  -2   6  -2  730.23   47.10
  -2  -6   2  722.43   46.60
   2  -5   2  392.46   25.80
   2   5  -2  372.16   26.00
   2  -5   2  346.67   27.90
   2   5  -2  373.66   25.80
   2   5  -2  393.96   26.70
  -2  -5   2  408.86   26.10
  -2  -5   2  401.26   26.40
  -2   5  -2  396.76   26.30
  -2   5  -2  403.66   26.30
  -2   5  -2  392.06   27.30
  -2  -5   2  418.66   26.10
   2  -4   2 1416.76   90.79
   2   4  -2 1361.36   90.99
   2  -4   2 1364.06   91.99
   2   4  -2 1427.46   90.79
   2   4  -2 1466.65   91.49
  -2   4  -2 1435.56   90.69
  -2   4  -2 1433.26   91.89
  -2  -4   2 1489.65   90.99
  -2  -4   2 1408.76   91.19
  -2  -4   2 1436.06   90.99
  -2   4  -2 1416.76   91.09
   2   3  -2  422.66   27.70
   2   3  -2  433.26   27.20
   2   3  -2  411.16   26.70
   2  -3   2  425.86   28.20
   2  -3   2  441.26   26.90
  -2  -3   2  409.36   26.90
  -2   3  -2  408.86   26.80
  -2   3  -2  415.16   27.90
  -2  -3   2  382.36   27.30
  -2   3  -2  387.56   27.00
  -2  -3   2  394.76   27.20
   2   2  -2 6986.10  465.65
   2  -2   2 7077.59  465.65
  -2  -2   2 7426.26  465.45
  -2  -2   2 7543.45  465.05
  -2   2  -2 7399.26  464.95
  -2   2  -2 7592.74  465.65
  -2  -2   2 7436.26  465.25
  -2  -2   2 7181.08  464.85
   2   1  -2  656.73   43.00
   2  -1   2  666.33   42.80
   2   1  -2  602.94   43.80
   2  -1   2  642.94   43.40
   2   1  -2  626.24   43.10
  -2  -1   2  705.13   43.10
  -2   1  -2  668.13   42.90
  -2  -1   2  658.23   42.80
  -2  -1   2  704.33   43.30
  -2   1  -2  699.63   43.00
  -2   1  -2  715.33   43.40
   2   0  -2  904.01   55.49
   2   0   2  822.02   55.49
   2   0   2  838.32   55.29
   2   0  -2  864.01   55.49
  -2   0   2  871.11   55.59
  -2   0  -2  806.82   55.39
  -2   0  -2  901.71   55.49
  -2   0  -2  876.41   55.39
  -2   0   2  890.21   55.69
   2  -1  -2  708.73   43.90
   2   1   2  710.43   43.60
   2  -1  -2  711.83   44.10
   2   1   2  753.12   43.80
  -2  -1  -2  641.74   43.80
  -2  -1  -2  677.73   43.50
  -2   1   2  649.04   44.40
  -2  -1  -2  702.63   43.80
  -2   1   2  584.84   43.40
  -2   1   2  657.83   44.00
   2  -2  -2 7243.78  465.05
   2  -2  -2 7488.75  464.65
   2   2   2 7400.36  464.75
  -2   2   2 7480.45  464.85
  -2  -2  -2 7437.96  464.65
  -2  -2  -2 6980.60  464.65
  -2   2   2 7222.78  465.35
   2  -3  -2  398.06   27.30
   2  -3  -2  404.16   28.10
   2   3   2  391.46   27.80
  -2   3   2  440.46   27.10
  -2  -3  -2  394.26   27.10
  -2  -3  -2  411.86   27.60
  -2  -3  -2  438.36   27.60
  -2   3   2  400.66   28.90
  -2  -3  -2  448.66   27.30
  -2   3   2  440.36   27.50
   2  -4  -2 1440.06   91.49
   2   4   2 1445.56   91.99
   2   4   2 1434.76   92.29
   2  -4  -2 1424.86   92.89
   2  -4  -2 1359.86   91.89
  -2  -4  -2 1509.15   91.99
  -2  -4  -2 1464.95   91.89
  -2   4   2 1449.26   91.89
  -2  -4  -2 1524.05   92.29
  -2   4   2 1361.86   93.39
  -2   4   2 1479.85   92.09
  -2  -4  -2 1376.46   92.29
   2  -5  -2  414.46   25.70
   2   5   2  438.66   27.10
   2  -5  -2  380.26   29.10
   2  -5  -2  420.66   26.00
   2  -5  -2  391.66   27.80
   2  -5  -2  399.36   26.30
   2   5   2  426.36   26.70
  -2  -5  -2  405.06   26.70
  -2  -5  -2  402.06   26.50
  -2  -5  -2  370.26   27.00
  -2   5   2  381.06   26.40
  -2   5   2  368.46   29.30
  -2  -5  -2  386.96   26.30
  -2   5   2  373.36   26.50
   2  -6  -2  836.82   49.70
   2  -6  -2  908.11   52.79
   2  -6  -2  763.82   49.40
   2   6   2  717.73   50.39
   2  -6  -2  832.92   49.80
   2   6   2  733.83   49.99
  -2  -6  -2  774.12   50.09
  -2  -6  -2  701.23   49.60
  -2  -6  -2  757.02   50.09
  -2   6   2  756.42   50.09
  -2   6   2  723.13   49.70
  -2  -6  -2  742.83   49.70
   2  -7  -2  923.51   56.79
   2  -7  -2  915.91   56.59
   2  -7  -2  918.11   56.79
   2  -7  -2  881.61   59.89
   2   7   2  921.41   57.29
   2  -7  -2  900.61   58.79
   2   7   2  870.81   57.69
  -2  -7  -2  852.31   57.29
  -2   7   2  819.32   56.59
  -2  -7  -2  859.71   56.69
  -2   7   2  846.52   57.29
  -2  -7  -2  893.11   57.39
  -2  -7  -2  838.72   56.89
   2   8   2  597.84   41.80
   2   8   2  583.14   42.60
   2  -8  -2  571.34   45.40
   2  -8  -2  600.84   41.30
   2  -8  -2  596.64   41.00
   2  -8  -2  602.94   43.80
  -2  -8  -2  717.63   42.40
  -2   8   2  677.83   42.30
  -2  -8  -2  671.73   41.20
  -2  -8  -2  613.04   41.90
  -2  -8  -2  696.93   41.80
   2  -9  -2  310.47   27.90
   2  -9  -2  309.77   20.50
   2   9   2  304.37   22.20
  -2  -9  -2  303.37   22.20
  -2   9   2  291.47   22.80
  -2  -9  -2  281.77   22.30
  -2  -9  -2  296.57   20.50
   2 -10  -2  584.54   40.90
   2  10   2  630.74   42.30
   2 -10  -2  599.44   46.30
  -2 -10  -2  606.54   40.80
  -2 -10  -2  654.03   42.50
  -2 -10  -2  645.34   42.50
  -2  10   2  658.03   42.90
   2 -11  -2  291.47   20.80
   2 -11  -2  301.17   29.40
   2  11   2  288.57   23.30
  -2 -11  -2  312.07   23.20
  -2 -11  -2  294.47   23.70
  -2 -11  -2  282.77   20.30
  -2  11   2  296.37   24.40
   2 -12  -2  375.66   34.70
   2  12   2  357.66   28.10
  -2 -12  -2  346.67   28.30
  -2  12   2  402.76   29.60
  -2 -12  -2  361.26   29.10
   2  13   2  140.19   18.10
   2 -13  -2  151.58   27.80
  -2  13   2  156.58   19.90
  -2 -13  -2  122.09   19.20
   2 -14  -2  276.07   34.10
   2  14   2  272.77   24.70
  -2 -14  -2  246.38   25.10
  -2  14   2  231.38   25.90
   2 -15  -2   -3.30   23.40
   2  15   2    3.80   13.30
  -2 -15  -2   13.10   14.70
  -2  15   2   13.20   15.10
   2  16   2   85.89   17.90
   2 -16  -2  129.39   29.50
  -2 -16  -2  108.49   19.80
  -2  16   2  139.69   21.30
   2 -17  -2   -6.20   26.20
   2  17   2   41.70   16.30
  -2  17   2    6.40   17.90
  -2 -17  -2    9.40   17.30
   2  18   2  122.09   21.20
   2 -18  -2  131.29   33.00
  -2 -18  -2  104.09   22.60
  -2  18   2  125.69   23.70
   2 -19  -2   23.90   31.40
   2  19   2   25.30   19.30
  -2  19   2   38.00   22.60
  -2 -19  -2    3.60   23.70
   3  19  -2   27.40   19.20
   3 -19   2   34.20   32.00
  -3 -19   2   13.80   23.20
  -3  19  -2   25.70   24.70
   3 -18   2   52.69   31.10
   3  18  -2   23.40   17.50
  -3  18  -2   35.10   22.00
  -3 -18   2   22.30   20.50
   3 -17   2   41.10   27.40
   3  17  -2   10.50   16.10
  -3 -17   2   12.00   18.00
  -3  17  -2   21.80   20.50
   3 -16   2  108.09   31.20
   3  16  -2   94.49   18.40
  -3  16  -2  137.09   22.60
  -3 -16   2  127.69   20.10
   3  15  -2   95.29   16.30
   3 -15   2  112.29   27.40
  -3 -15   2  115.49   21.00
  -3  15  -2  151.78   21.50
   3 -14   2  123.39   25.50
   3  14  -2  107.59   14.80
  -3  14  -2   83.09   16.80
  -3 -14   2   94.69   16.80
   3 -13   2   29.40   20.10
   3  13  -2   33.40   11.40
  -3 -13   2   16.40    6.90
  -3  13  -2   42.50   13.70
  -3 -13   2   38.60   13.30
   3  12  -2  255.27   22.10
   3 -12   2  283.07   31.70
   3  12  -2  250.37   22.60
  -3 -12   2  242.38   20.90
  -3  12  -2  274.27   24.20
  -3 -12   2  256.17   23.40
   3 -11   2  257.37   29.30
   3  11  -2  274.37   20.40
   3  11  -2  246.18   20.00
  -3 -11   2  203.38   19.40
  -3  11  -2  249.08   22.20
  -3 -11   2  229.98   21.70
   3 -10   2  160.18   21.80
   3  10  -2  107.19   13.10
   3  10  -2  132.39   13.90
  -3 -10   2   97.29   13.10
  -3 -10   2  132.09   12.50
  -3 -10   2  122.19   15.00
  -3  10  -2  137.89   15.80
   3  -9   2   88.39    9.40
   3   9  -2   98.59   10.30
   3   9  -2   81.89   11.00
   3   9  -2   98.49   11.00
   3  -9   2   99.89   17.20
  -3   9  -2   82.09   10.70
  -3  -9   2   62.09    8.20
  -3   9  -2   93.19   11.50
  -3  -9   2   80.99   12.20
  -3  -9   2   94.99   10.00
   3   8  -2  184.68   16.90
   3   8  -2  214.68   16.80
   3   8  -2  202.98   16.60
   3  -8   2  167.28   22.40
   3  -8   2  183.88   15.30
  -3   8  -2  250.37   18.20
  -3   8  -2  231.88   18.50
  -3  -8   2  207.08   16.70
  -3  -8   2  227.78   17.30
  -3  -8   2  252.17   16.10
   3   7  -2  737.53   49.00
   3  -7   2  774.12   51.69
   3   7  -2  723.83   48.30
   3   7  -2  729.83   48.60
   3  -7   2  742.73   47.90
  -3  -7   2  716.13   48.60
  -3   7  -2  797.82   49.10
  -3  -7   2  682.53   48.10
  -3  -7   2  708.63   48.60
  -3   7  -2  779.22   49.10
  -3   7  -2  736.83   50.19
   3  -6   2  550.24   41.30
   3   6  -2  582.94   39.00
   3   6  -2  532.25   38.70
   3  -6   2  573.54   37.90
   3   6  -2  553.94   38.20
  -3  -6   2  578.54   38.30
  -3  -6   2  612.04   38.60
  -3   6  -2  568.64   40.00
  -3   6  -2  628.84   38.10
  -3   6  -2  603.74   39.00
  -3   6  -2  601.44   38.80
  -3  -6   2  581.54   38.50
   3  -5   2  344.07   22.70
   3   5  -2  302.27   23.50
   3  -5   2  322.87   22.80
   3   5  -2  317.07   22.80
   3  -5   2  317.77   25.80
  -3   5  -2  354.86   23.50
  -3  -5   2  348.87   23.20
  -3   5  -2  348.07   24.80
  -3  -5   2  342.67   23.30
  -3  -5   2  348.37   23.40
  -3   5  -2  371.56   22.90
   3  -4   2  701.83   46.70
   3   4  -2  726.73   47.60
   3   4  -2  682.13   47.10
   3   4  -2  715.43   46.50
   3  -4   2  682.43   48.40
   3  -4   2  721.53   46.40
  -3  -4   2  751.12   46.90
  -3   4  -2  733.83   46.60
  -3  -4   2  721.43   46.90
  -3   4  -2  728.63   46.90
  -3   4  -2  752.42   48.00
  -3  -4   2  720.73   47.10
   3   3  -2  860.71   55.99
   3  -3   2  889.91   55.39
   3  -3   2  844.72   56.99
   3   3  -2  822.02   56.49
   3  -3   2  892.01   55.69
  -3   3  -2  918.31   55.79
  -3  -3   2  825.32   55.89
  -3   3  -2  861.51   56.59
  -3   3  -2  855.61   55.49
  -3  -3   2  858.01   55.69
   3  -2   2  503.65   37.90
   3   2  -2  503.75   37.20
   3  -2   2  504.15   37.00
  -3   2  -2  640.94   37.20
  -3   2  -2  642.94   37.90
  -3   2  -2  614.14   36.90
  -3  -2   2  537.25   36.90
  -3  -2   2  591.74   37.30
   3   1  -2  611.74   43.30
   3   1  -2  600.14   42.90
   3  -1   2  667.03   42.80
   3  -1   2  616.14   43.20
   3  -1   2  602.44   43.60
  -3   1  -2  766.42   43.10
  -3  -1   2  669.03   43.50
  -3   1  -2  715.23   43.30
  -3   1  -2  768.02   43.70
  -3  -1   2  632.44   43.20
   3   0  -2  665.73   42.10
   3   0   2  654.43   42.10
   3   0   2  630.54   42.10
   3   0   2  665.23   41.60
   3   0  -2  661.03   41.90
  -3   0   2  599.24   41.70
  -3   0  -2  692.13   42.10
  -3   0  -2  620.64   42.00
  -3   0  -2  640.34   41.80
  -3   0   2  627.64   42.40
  -3   0   2  637.44   42.30
   3   1   2  705.73   42.50
   3  -1  -2  699.63   42.70
   3   1   2  668.53   42.70
   3  -1  -2  694.43   42.90
   3   1   2  639.74   42.40
  -3   1   2  661.73   43.10
  -3  -1  -2  590.74   42.70
  -3  -1  -2  642.44   42.30
  -3   1   2  592.54   43.40
   3   2   2  627.94   36.20
   3  -2  -2  592.44   35.40
   3  -2  -2  615.74   36.80
   3  -2  -2  591.54   36.30
  -3  -2  -2  515.05   36.10
  -3   2   2  498.15   37.50
  -3  -2  -2  473.75   36.30
  -3   2   2  501.65   36.60
   3  -3  -2  823.02   54.39
   3  -3  -2  833.52   55.19
   3   3   2  874.51   54.59
   3  -3  -2  829.92   53.69
   3   3   2  850.61   54.69
  -3  -3  -2  820.32   54.79
  -3   3   2  869.01   54.89
  -3   3   2  838.52   56.09
  -3  -3  -2  841.62   54.39
  -3   3   2  847.42   53.79
   3  -4  -2  710.73   46.70
   3  -4  -2  704.53   44.70
   3   4   2  699.93   45.70
   3  -4  -2  705.13   48.20
   3  -4  -2  722.33   45.60
  -3  -4  -2  675.33   46.10
  -3  -4  -2  628.44   45.80
  -3   4   2  730.73   45.50
  -3  -4  -2  703.33   45.50
  -3   4   2  720.93   46.10
  -3   4   2  705.93   45.00
   3  -5  -2  377.36   27.80
   3  -5  -2  367.86   23.50
   3  -5  -2  379.96   22.50
   3   5   2  389.86   23.60
   3  -5  -2  387.46   25.30
  -3  -5  -2  308.67   24.30
  -3   5   2  350.16   23.70
  -3   5   2  314.47   23.90
  -3  -5  -2  319.77   23.30
  -3   5   2  330.67   22.90
  -3  -5  -2  316.77   22.80
  -3  -5  -2  300.87   23.90
   3  -6  -2  605.34   37.60
   3   6   2  610.64   38.50
   3  -6  -2  603.94   42.40
   3   6   2  619.14   38.70
   3  -6  -2  607.54   40.30
   3  -6  -2  608.04   38.40
  -3  -6  -2  576.04   38.00
  -3   6   2  570.94   38.60
  -3  -6  -2  544.75   38.20
  -3   6   2  558.74   38.80
  -3  -6  -2  540.55   39.00
  -3  -6  -2  552.54   39.50
   3   7   2  693.73   45.50
   3  -7  -2  673.23   47.40
   3  -7  -2  719.83   45.10
   3  -7  -2  685.53   49.20
   3   7   2  709.73   45.50
   3  -7  -2  735.33   44.50
  -3  -7  -2  656.13   45.80
  -3   7   2  732.53   45.20
  -3  -7  -2  665.93   46.50
  -3   7   2  581.44   45.70
  -3  -7  -2  716.33   45.10
  -3  -7  -2  691.03   45.00
   3  -8  -2  224.18   14.40
   3  -8  -2  225.88   23.70
   3   8   2  237.08   17.10
   3  -8  -2  226.58   15.60
  -3   8   2  168.88   15.20
  -3  -8  -2  182.78   15.10
  -3  -8  -2  207.18   15.70
  -3  -8  -2  180.28   18.40
  -3   8   2  204.48   18.00
   3  -9  -2   74.39    8.00
   3  -9  -2  131.19   21.80
   3   9   2  116.29   11.20
   3  -9  -2   96.89    9.90
  -3  -9  -2   86.69    9.30
  -3   9   2   84.29   11.50
  -3  -9  -2   95.89   10.60
  -3  -9  -2   77.29    8.70
   3  10   2  127.19   14.40
   3 -10  -2  170.68   24.80
   3 -10  -2  110.89   10.30
  -3 -10  -2  144.39   13.40
  -3 -10  -2  114.69   11.90
  -3  10   2  131.39   15.90
  -3 -10  -2  130.59   11.40
   3 -11  -2  221.18   17.40
   3  11   2  264.37   21.00
   3 -11  -2  233.68   29.60
  -3 -11  -2  239.58   18.00
  -3  11   2  258.27   23.10
  -3 -11  -2  230.98   19.00
  -3 -11  -2  276.17   19.80
   3 -12  -2  261.97   31.90
   3 -12  -2  255.07   19.00
  -3  12   2  266.37   25.40
   3  13   2   27.50   11.60
   3 -13  -2   43.20   23.00
  -3 -13  -2   35.70    5.50
  -3 -13  -2   36.10   11.90
  -3 -13  -2   23.50    7.30
  -3  13   2   49.80   14.70
   3 -14  -2  112.29   29.50
   3  14   2   86.49   15.10
  -3  14   2  119.99   18.20
  -3 -14  -2   93.69   17.70
   3 -15  -2  171.48   33.60
   3  15   2  128.39   17.80
  -3 -15  -2  114.99   17.40
  -3  15   2  117.99   20.60
   3 -16  -2  146.39   36.30
   3  16   2   89.29   18.20
  -3  16   2  156.18   23.50
  -3 -16  -2  130.09   18.80
   3 -17  -2   18.80   32.40
   3  17   2    3.30   16.40
  -3  17   2   30.70   20.90
  -3 -17  -2    2.50   16.70
   3 -18  -2   60.49   33.80
   3  18   2   41.20   18.60
  -3  18   2   59.99   23.70
   3  19   2   27.70   19.30
   3 -19  -2   25.20   33.80
  -3  19   2   50.59   23.80
  -3 -19  -2   17.80   21.00
   4 -18   2   27.90   33.00
   4  18  -2   34.50   18.20
  -4  18  -2   67.69   25.80
   4 -17   2   43.80   31.60
   4  17  -2   62.39   17.90
  -4  17  -2   62.09   24.00
  -4 -17   2   46.40   19.80
   4 -16   2   15.30   30.10
   4  16  -2   27.90   15.50
  -4 -16   2    7.60   17.10
  -4  16  -2    7.50   19.80
   4  15  -2   32.20   14.10
   4 -15   2   44.90   27.60
  -4 -15   2   42.60   16.60
  -4  15  -2   43.00   19.10
   4  14  -2  127.79   16.70
   4 -14   2  140.19   29.00
  -4  14  -2  141.69   20.50
  -4 -14   2  109.69   21.00
   4  13  -2  101.59   16.20
   4 -13   2  205.48   33.20
   4  13  -2  132.79   15.70
  -4  13  -2  145.29   19.50
  -4 -13   2  115.99   19.40
   4 -12   2  211.68   33.40
   4  12  -2  194.18   18.70
   4  12  -2  196.88   20.10
  -4 -12   2  238.18   18.50
  -4  12  -2  184.98   23.10
  -4 -12   2  211.98   22.00
   4  11  -2   55.09   10.40
   4 -11   2   52.89   22.70
   4  11  -2   46.70   10.40
  -4 -11   2   45.00    7.40
  -4  11  -2   69.59   13.40
  -4 -11   2   53.59   12.90
   4  10  -2  286.57   24.80
   4  10  -2  335.07   26.40
   4  10  -2  329.97   25.10
   4 -10   2  326.67   33.30
  -4  10  -2  338.07   27.00
  -4 -10   2  350.86   24.20
  -4  10  -2  376.36   28.10
  -4 -10   2  342.87   25.70
   4   9  -2  106.09   11.70
   4  -9   2   64.29    8.80
   4   9  -2   69.69   10.90
   4   9  -2   85.19   10.20
   4  -9   2  129.49   21.00
  -4  -9   2   83.69   10.40
  -4  -9   2   69.89   12.60
  -4   9  -2   92.09   12.80
  -4   9  -2   76.39   11.20
   4   8  -2  236.68   18.00
   4  -8   2  239.18   25.40
   4   8  -2  213.38   18.20
   4  -8   2  231.78   16.90
   4   8  -2  237.38   20.40
  -4   8  -2  224.48   20.50
  -4  -8   2  218.08   17.40
  -4   8  -2  221.68   19.90
  -4  -8   2  220.88   18.50
  -4   8  -2  224.98   17.80
   4  -7   2  165.68   14.50
   4   7  -2  169.48   17.20
   4  -7   2  177.18   13.50
   4   7  -2  148.19   15.10
   4   7  -2  160.08   14.30
   4  -7   2  159.88   21.40
  -4  -7   2  174.98   14.30
  -4   7  -2  199.98   17.30
  -4  -7   2  189.18   15.40
  -4   7  -2  187.38   16.80
  -4   7  -2  199.98   14.40
  -4  -7   2  188.98   16.10
   4  -6   2  621.94   40.60
   4   6  -2  600.04   40.90
   4   6  -2  587.14   41.80
   4   6  -2  541.75   42.20
   4  -6   2  606.04   45.10
   4  -6   2  592.64   41.10
  -4   6  -2  722.53   42.10
  -4   6  -2  674.73   41.10
  -4  -6   2  620.44   41.60
  -4   6  -2  606.04   43.30
  -4  -6   2  656.53   41.60
  -4  -6   2  629.34   41.20
   4  -5   2  857.41   52.39
   4  -5   2  823.02   55.39
   4   5  -2  875.81   53.39
   4   5  -2  844.32   53.19
   4  -5   2  881.31   51.89
  -4   5  -2  759.62   52.09
  -4   5  -2  751.42   53.79
  -4  -5   2  736.13   52.49
  -4   5  -2  774.62   52.69
  -4  -5   2  712.63   52.19
   4  -4   2 1966.50  120.19
   4  -4   2 1871.71  122.29
   4  -4   2 1848.62  120.49
   4   4  -2 1793.22  121.39
   4   4  -2 1931.91  121.09
  -4   4  -2 2001.20  121.69
  -4   4  -2 1962.70  120.69
  -4  -4   2 1729.43  120.49
  -4  -4   2 1782.72  120.69
  -4   4  -2 1935.91  120.39
   4   3  -2  195.38   17.00
   4  -3   2  214.88   14.60
  -4  -3   2  182.18   15.60
  -4   3  -2  242.48   17.10
  -4   3  -2  220.78   16.50
  -4   3  -2  226.98   15.40
  -4  -3   2  166.98   15.40
   4  -2   2  226.28   16.80
   4  -2   2  228.38   15.00
   4  -2   2  212.28   17.90
   4   2  -2  186.28   17.40
   4   2  -2  235.38   16.90
  -4   2  -2  202.78   17.00
  -4   2  -2  224.48   16.90
  -4  -2   2  199.68   16.30
  -4   2  -2  227.98   15.80
  -4  -2   2  222.08   16.90
   4   1  -2 1127.69   67.89
   4   1  -2 1176.98   67.19
   4  -1   2 1114.89   67.79
   4  -1   2 1064.99   68.19
   4  -1   2 1129.29   67.09
  -4   1  -2  951.50   67.19
  -4   1  -2 1041.00   67.89
  -4   1  -2  939.31   67.69
  -4  -1   2  957.60   67.49
  -4  -1   2  935.51   67.59
   4   0   2  471.75   29.70
   4   0   2  454.35   30.80
   4   0   2  453.85   30.60
   4   0  -2  485.15   30.70
   4   0  -2  468.55   30.10
  -4   0  -2  441.96   30.70
  -4   0   2  418.26   30.50
  -4   0  -2  452.85   29.90
  -4   0   2  403.06   30.20
   4   1   2 1035.00   67.69
   4  -1  -2  998.40   67.49
   4   1   2  962.40   67.29
   4  -1  -2  986.60   67.49
   4   1   2 1150.88   67.19
  -4   1   2 1117.79   67.89
  -4   1   2 1049.20   67.29
   4   2   2  249.48   16.00
   4  -2  -2  222.98   15.10
   4  -2  -2  204.98   16.90
   4  -2  -2  224.68   17.00
   4   2   2  229.98   17.80
  -4   2   2  192.28   16.20
  -4  -2  -2  218.78   16.40
  -4   2   2  226.68   17.80
  -4  -2  -2  246.58   17.70
   4  -3  -2  227.08   16.40
   4  -3  -2  197.48   15.80
   4  -3  -2  213.78   13.80
   4   3   2  211.48   14.90
  -4  -3  -2  206.78   15.30
  -4  -3  -2  161.08   16.30
  -4   3   2  187.78   14.40
  -4   3   2  206.58   16.60
   4  -4  -2 1963.60  120.89
   4  -4  -2 1982.60  124.49
   4  -4  -2 1981.80  121.79
   4  -4  -2 1955.90  122.69
  -4  -4  -2 1876.41  121.59
  -4   4   2 1802.62  122.19
  -4  -4  -2 1817.02  122.19
  -4   4   2 1826.62  121.09
   4  -5  -2  763.62   54.49
   4  -5  -2  775.42   56.99
   4  -5  -2  765.72   53.29
   4  -5  -2  780.22   52.09
  -4   5   2  853.11   53.99
  -4   5   2  855.41   52.59
  -4  -5  -2  858.21   53.19
  -4  -5  -2  818.82   54.19
  -4   5   2  864.21   53.49
   4  -6  -2  628.44   44.10
   4  -6  -2  637.04   46.90
   4  -6  -2  701.83   41.10
   4  -6  -2  709.53   42.50
  -4   6   2  630.04   41.80
  -4   6   2  597.04   42.80
  -4   6   2  647.34   42.80
  -4  -6  -2  600.14   42.00
  -4  -6  -2  575.24   43.20
   4  -7  -2  205.78   13.00
   4  -7  -2  210.38   23.60
   4  -7  -2  188.28   15.50
  -4  -7  -2  181.58   15.00
  -4   7   2  170.78   17.00
  -4   7   2  146.09   15.40
  -4   7   2  182.88   14.90
  -4  -7  -2  163.98   17.60
   4  -8  -2  226.98   17.90
   4  -8  -2  235.68   26.90
   4  -8  -2  244.78   15.70
  -4  -8  -2  206.28   17.10
  -4  -8  -2  213.08   20.70
  -4   8   2  254.17   20.00
  -4   8   2  192.08   17.40
   4  -9  -2  109.29   22.40
   4  -9  -2   76.69    8.40
   4  -9  -2   81.29    7.90
   4   9   2   79.19   10.30
  -4  -9  -2   66.49    7.80
  -4   9   2  104.89   12.50
  -4  -9  -2   76.69   11.40
  -4   9   2   63.69    8.00
   4 -10  -2  369.46   24.40
   4 -10  -2  368.36   35.60
   4  10   2  343.67   25.50
   4 -10  -2  352.36   22.60
  -4  10   2  279.87   23.30
  -4 -10  -2  337.97   28.30
  -4  10   2  340.67   27.50
  -4 -10  -2  325.77   23.40
  -4 -10  -2  302.57   23.60
   4  11   2   64.29   10.60
   4 -11  -2   66.59   24.20
   4 -11  -2   52.69    7.40
  -4  11   2   61.39   13.40
  -4 -11  -2   38.80    6.20
  -4 -11  -2   40.00   11.60
   4 -12  -2  183.28   15.50
   4 -12  -2  209.58   33.30
   4  12   2  217.58   20.40
  -4 -12  -2  177.38   24.50
  -4 -12  -2  212.48   17.10
  -4  12   2  205.28   23.70
   4 -13  -2  125.49   26.40
   4  13   2  104.89   14.50
  -4  13   2  147.19   19.60
  -4 -13  -2   75.89   15.50
  -4 -13  -2  104.69   13.30
   4  14   2  111.49   16.00
   4 -14  -2  120.59   30.70
  -4 -14  -2   96.89   17.30
  -4  14   2  154.08   21.80
   4 -15  -2   67.99   32.10
   4  15   2   21.70   14.20
  -4 -15  -2    7.90   16.10
  -4  15   2   53.69   20.90
   4  16   2   38.80   15.50
   4 -16  -2   19.40   34.50
  -4 -16  -2   -2.60   17.40
  -4  16   2   15.70   21.00
   4 -17  -2   81.99   37.70
   4  17   2   55.89   18.00
  -4  17   2   54.59   24.20
  -4 -17  -2   56.49   20.20
   4  18   2   19.70   18.00
   4 -18  -2  109.69   41.50
  -4 -18  -2   49.40   21.50
  -4  18   2   56.19   25.00
   5 -18   2   24.40   37.00
   5  18  -2   -0.90   17.60
  -5  18  -2   -7.70   25.00
   5 -17   2   48.70   36.00
   5  17  -2   29.70   16.50
  -5  17  -2   40.10   24.10
   5 -16   2   46.70   33.80
   5  16  -2   24.60   15.40
  -5  16  -2   64.29   23.00
  -5 -16   2   31.00   31.30
   5  15  -2   21.70   14.60
   5 -15   2   60.79   31.80
  -5  15  -2   59.39   21.60
  -5 -15   2   28.30   17.70
   5  14  -2   28.10   13.50
   5 -14   2   34.20   29.10
  -5 -14   2   37.10   16.30
  -5  14  -2   33.50   19.00
   5 -13   2   33.90   27.10
   5  13  -2   29.60   12.30
  -5 -13   2   37.60   15.60
  -5  13  -2   25.50   16.10
   5  12  -2  133.89   15.80
   5  12  -2  186.68   18.60
   5 -12   2  227.08   36.60
  -5  12  -2  159.08   20.10
  -5 -12   2  158.48   21.00
   5  11  -2   74.19   11.10
   5 -11   2   97.19   24.70
   5  11  -2   69.79   11.80
  -5 -11   2   79.09   13.90
  -5  11  -2   65.69   14.20
  -5  11  -2   77.99   15.00
   5  10  -2  353.36   30.00
   5  10  -2  325.97   27.20
   5  10  -2  389.76   27.50
   5 -10   2  375.46   38.10
  -5 -10   2  386.46   28.70
  -5  10  -2  399.86   30.90
  -5  10  -2  394.66   31.50
   5   9  -2  446.96   32.70
   5   9  -2  487.55   34.90
   5  -9   2  485.35   41.20
   5   9  -2  503.05   32.50
  -5   9  -2  438.86   32.60
  -5  -9   2  454.45   33.40
  -5   9  -2  436.96   34.90
  -5   9  -2  467.85   35.30
   5   8  -2  188.88   19.70
   5  -8   2  145.59   13.80
   5  -8   2  198.18   25.50
   5   8  -2  167.48   15.60
   5  -8   2  182.88   17.00
  -5   8  -2  170.78   19.10
  -5   8  -2  146.29   17.20
  -5   8  -2  202.58   15.50
   5  -7   2  101.09   11.00
   5   7  -2  101.09   12.20
   5  -7   2  123.09   22.20
   5  -7   2  109.29   10.30
   5   7  -2   83.09   11.90
  -5   7  -2  124.69   11.70
  -5   7  -2  104.09   12.30
   5   6  -2  398.76   31.00
   5  -6   2  348.07   30.90
   5  -6   2  477.85   29.30
   5  -6   2  446.06   35.80
   5   6  -2  449.26   32.30
  -5   6  -2  482.55   32.20
  -5   6  -2  456.35   30.10
   5   5  -2   81.29   11.50
   5  -5   2   98.49   13.70
   5  -5   2   99.69   18.90
   5  -5   2  104.19    9.30
   5   5  -2  105.29   13.40
  -5   5  -2  121.59   14.60
  -5   5  -2  122.99   11.40
  -5  -5   2   93.59   11.60
  -5  -5   2   92.69   11.10
   5  -4   2  143.29   18.60
   5  -4   2  150.08   14.80
   5   4  -2  111.49   15.50
   5   4  -2  133.29   16.50
   5  -4   2  137.09   10.70
  -5  -4   2  145.59   16.00
  -5  -4   2  101.09   12.10
  -5   4  -2  145.79   12.20
  -5   4  -2  132.99   15.20
  -5  -4   2  126.89   13.20
  -5   4  -2  141.99   14.90
   5   3  -2  147.29   15.10
   5  -3   2  152.18   11.20
   5  -3   2  159.38   18.50
   5  -3   2  143.59   15.20
  -5   3  -2  140.09   14.00
  -5  -3   2  134.09   13.50
  -5   3  -2  141.99   12.70
  -5  -3   2  137.99   15.80
  -5   3  -2  135.79   15.90
   5  -2   2   49.00    7.80
   5   2  -2   54.19    8.30
   5  -2   2   53.79    6.70
   5  -2   2   65.89   12.40
  -5  -2   2   45.90    8.20
  -5   2  -2   55.19    8.90
  -5   2  -2   62.79    8.40
  -5  -2   2   49.99    7.30
   5  -1   2 1058.69   73.59
   5  -1   2 1104.79   73.09
   5   1  -2 1159.78   73.19
   5   1  -2 1146.99   72.09
   5  -1   2 1096.89   71.89
  -5   1  -2 1100.99   72.29
  -5  -1   2 1197.08   73.09
  -5  -1   2 1088.49   72.79
   5   0  -2  169.78   13.00
   5   0  -2  155.28   14.70
   5   0   2  166.98   12.10
   5   0   2  148.49   15.60
   5   0   2  135.99   14.70
  -5   0  -2  153.98   17.10
  -5   0  -2  156.28   13.20
  -5   0   2  136.49   14.40
   5   1   2 1177.58   74.59
   5  -1  -2 1242.28   74.79
   5   1   2 1241.08   75.19
   5  -1  -2 1209.88   74.49
   5   1   2 1140.29   73.89
  -5   1   2 1034.10   74.69
  -5  -1  -2 1205.28   75.39
  -5   1   2 1066.89   74.69
  -5  -1  -2 1016.40   74.09
   5  -2  -2   40.90    5.90
   5   2   2   59.69    7.20
   5   2   2   48.80    8.30
   5  -2  -2   54.59    7.40
  -5  -2  -2   44.20    8.70
  -5   2   2   28.10    6.50
  -5   2   2   31.50    7.20
  -5  -2  -2   33.90    5.40
   5  -3  -2  149.39   14.10
   5  -3  -2  153.28   20.70
   5  -3  -2  147.39   14.50
   5   3   2  138.99   15.80
   5  -3  -2  160.28   11.00
  -5  -3  -2  141.19   13.30
  -5  -3  -2  148.69   16.20
   5  -4  -2  119.89   13.60
   5  -4  -2  117.29   14.20
   5  -4  -2  147.79   21.50
   5  -4  -2  131.99   10.10
  -5   4   2  147.29   11.90
  -5  -4  -2  125.69   15.20
  -5   4   2  151.78   14.90
   5  -5  -2  104.19    8.50
   5  -5  -2  102.09   13.00
   5  -5  -2  121.29   21.20
  -5   5   2   99.39   10.50
  -5  -5  -2  115.99   15.10
  -5   5   2  110.39   13.70
   5  -6  -2  474.55   29.30
   5  -6  -2  457.75   38.20
   5  -6  -2  480.15   31.60
  -5   6   2  429.86   32.30
  -5   6   2  434.76   30.50
  -5  -6  -2  438.06   33.10
  -5   6   2  411.56   32.60
   5  -7  -2  111.29   21.00
   5  -7  -2   84.79   10.10
   5  -7  -2  105.49    8.70
  -5   7   2  120.69   13.80
  -5  -7  -2  116.49   16.30
  -5   7   2  108.79   12.30
   5  -8  -2  164.68   12.80
   5  -8  -2  146.79   27.50
   5  -8  -2  160.18   16.70
  -5   8   2  188.88   16.50
  -5  -8  -2  190.88   19.60
  -5   8   2  183.38   18.90
  -5   8   2  177.08   16.90
   5  -9  -2  437.36   42.60
   5  -9  -2  487.65   30.30
   5  -9  -2  452.35   32.80
  -5   9   2  469.65   34.70
  -5  -9  -2  479.95   34.70
  -5   9   2  407.56   32.30
   5 -10  -2  445.96   42.20
   5 -10  -2  418.46   30.40
   5 -10  -2  416.76   27.10
  -5  10   2  375.26   32.40
  -5 -10  -2  355.06   32.80
   5 -11  -2   63.29    8.50
   5 -11  -2   67.09   10.20
   5 -11  -2   65.09   24.20
  -5 -11  -2   56.19   13.00
  -5  11   2   89.49   16.10
   5 -12  -2  183.58   31.80
   5 -12  -2  164.38   13.90
  -5 -12  -2  143.99   18.40
  -5  12   2  171.78   21.10
   5 -13  -2   42.50   30.60
  -5  13   2   50.39   17.50
  -5 -13  -2    5.70   14.00
   5 -14  -2   35.30   31.30
  -5  14   2   27.50   20.00
  -5 -14  -2   17.00   15.20
   5 -15  -2   71.49   34.40
  -5  15   2   96.59   23.50
   5 -16  -2   73.19   40.90
   5  16   2   34.20   15.80
  -5 -16  -2   20.50   17.90
  -5  16   2   50.49   24.30
   5 -17  -2   63.19   41.30
   5  17   2   36.30   17.20
  -5 -17  -2   17.00   19.30
  -5  17   2   11.30   25.50
   5 -18  -2   91.29   47.40
   5  18   2   20.60   17.70
  -5 -18  -2  -19.10   20.60
  -5  18   2    3.70   27.60
   6 -17   2   46.70   38.50
   6  17  -2   13.00   16.50
  -6  17  -2   40.60   25.70
   6 -16   2   36.00   36.50
   6  16  -2   36.60   15.70
  -6  16  -2   25.60   24.50
   6 -15   2   59.19   36.20
  -6  15  -2   26.70   24.30
   6 -14   2  118.79   37.50
  -6  14  -2  126.89   23.90
   6 -13   2  103.49   35.20
  -6  13  -2   66.29   20.00
   6 -12   2   61.19   29.70
  -6  12  -2   50.09   18.10
  -6  12  -2   62.99   16.70
   6  11  -2   11.50    9.80
   6 -11   2   12.80   25.90
  -6  11  -2   28.00   16.70
  -6  11  -2    8.60   13.50
   6  10  -2   48.70   12.70
   6  10  -2   55.39   10.00
   6 -10   2   84.39   26.70
  -6  10  -2   91.69   17.20
  -6  10  -2   55.39   14.30
   6  -9   2  179.28   29.40
   6   9  -2   97.29   14.70
   6   9  -2  108.49   13.80
   6  -9   2  152.68   18.10
  -6   9  -2  117.49   15.80
  -6   9  -2  173.48   17.10
  -6   9  -2  125.89   17.80
   6   8  -2   68.49   12.30
   6  -8   2  128.89   23.10
   6  -8   2  129.29   17.00
   6   8  -2  116.89   14.50
  -6   8  -2   86.29   13.70
  -6   8  -2  120.49   15.40
  -6  -8   2   93.99   14.60
   6   7  -2    6.50    8.80
   6  -7   2    1.50   19.30
   6   7  -2   11.40   10.30
   6  -7   2   11.70    8.60
  -6   7  -2   17.40   10.30
  -6   7  -2   13.20    6.50
  -6  -7   2   19.80   11.50
   6  -6   2  125.19   20.50
   6  -6   2   76.39   10.90
   6   6  -2   80.39   12.90
   6   6  -2   75.89   12.40
  -6   6  -2   92.59   12.60
  -6  -6   2   89.09   13.00
   6  -5   2  141.39   23.30
   6   5  -2  160.78   19.30
   6   5  -2  117.59   16.50
   6  -5   2  150.88   12.20
   6  -5   2  165.58   17.30
   6  -4   2  807.82   52.79
   6  -4   2  807.72   50.69
   6   4  -2  827.92   53.99
   6  -4   2  797.62   55.79
   6   4  -2  661.13   52.99
  -6   4  -2  742.43   53.59
  -6  -4   2  814.02   53.29
   6  -3   2  268.47   18.80
   6  -3   2  269.57   22.80
   6   3  -2  293.57   22.00
   6   3  -2  263.27   24.30
   6  -3   2  249.18   25.90
  -6  -3   2  268.07   23.80
  -6   3  -2  211.58   24.90
   6  -2   2   31.30    5.10
   6   2  -2   36.30    8.80
   6  -2   2   23.00    8.40
   6  -2   2   44.70   14.40
  -6  -2   2   25.40    9.50
  -6   2  -2   17.60   10.70
   6  -1   2  120.79   18.20
   6   1  -2  163.68   17.00
   6  -1   2  129.79   12.70
   6  -1   2  119.19   17.60
   6   1  -2  179.88   12.80
  -6   1  -2  143.69   20.00
  -6  -1   2  188.28   19.40
   6   0  -2   30.40    5.00
   6   0  -2   40.20    8.70
   6   0   2   33.60    5.40
   6   0   2   38.10   11.30
   6   0   2   25.50    8.30
  -6   0   2   26.70   10.40
  -6   0  -2   25.90   10.30
   6   1   2  129.89   14.60
   6  -1  -2  151.58   12.70
   6   1   2  101.59   12.70
   6  -1  -2  133.59   15.20
  -6  -1  -2  117.39   14.20
  -6   1   2  122.09   14.00
   6  -2  -2   47.10   15.60
   6  -2  -2   31.10    5.80
   6   2   2   42.80    9.80
   6   2   2   31.00    8.50
   6  -2  -2   28.20    7.70
  -6   2   2    3.30    9.50
  -6  -2  -2   29.70   10.70
   6   3   2  226.38   22.00
   6  -3  -2  225.28   15.90
   6  -3  -2  215.18   18.90
   6  -3  -2  264.77   27.40
   6  -3  -2  211.78   19.40
  -6   3   2  207.58   20.60
   6   4   2  791.12   53.29
   6  -4  -2  788.52   50.19
  -6   4   2  693.93   51.59
  -6  -4  -2  841.32   53.49
   6  -5  -2  235.88   27.90
   6  -5  -2  188.48   18.30
   6  -5  -2  207.78   14.00
  -6  -5  -2  167.08   20.60
  -6   5   2  158.08   16.60
   6  -6  -2   73.89    7.80
   6  -6  -2   82.39   10.30
   6  -6  -2  107.19   21.70
  -6   6   2   64.79    9.00
  -6  -6  -2   76.49   11.70
   6  -7  -2   13.00    8.10
   6  -7  -2   21.50   20.10
   6  -7  -2   13.10    3.90
  -6  -7  -2   26.10   10.60
  -6   7   2   17.00    7.30
  -6   7   2   18.00   11.90
   6  -8  -2  115.29   25.60
   6  -8  -2   99.29    9.50
   6  -8  -2  100.59   11.90
  -6  -8  -2  111.59   14.60
  -6   8   2  121.59   15.70
  -6   8   2  106.99   16.30
   6  -9  -2  135.19   28.30
   6  -9  -2  141.19   11.40
   6  -9  -2  142.49   18.40
  -6   9   2  163.58   19.00
  -6   9   2  113.09   14.10
  -6  -9  -2  179.08   22.50
   6 -10  -2   60.89   10.90
   6 -10  -2   61.59    8.10
   6 -10  -2   86.69   29.70
  -6  10   2   56.59   15.90
  -6 -10  -2   40.50   13.20
   6 -11  -2   20.70    4.90
   6 -11  -2   24.30    9.80
   6 -11  -2   22.50   27.40
  -6  11   2    8.50   16.20
  -6 -11  -2   20.70   13.30
   6 -12  -2   51.89   30.40
   6 -12  -2   33.70   10.90
  -6  12   2   33.30   18.40
  -6 -12  -2   50.49   15.20
   6 -13  -2   73.29   35.10
   6 -13  -2   61.39   12.00
  -6  13   2   48.50   21.50
  -6 -13  -2   56.89   16.70
   6 -14  -2  126.89   37.90
  -6  14   2  142.49   26.00
  -6 -14  -2   79.09   19.40
   6 -15  -2   50.49   38.80
  -6 -15  -2   29.20   17.80
  -6  15   2   11.30   24.20
   6 -16  -2   35.20   42.90
  -6 -16  -2   15.00   18.90
  -6  16   2   37.20   27.30
   6 -17  -2   72.49   45.20
  -6 -17  -2   10.40   19.90
  -6  17   2   39.50   29.40
   7 -16   2    8.90   42.30
  -7 -16   2    1.60   23.90
  -7  16  -2    5.30   27.60
   7 -15   2    5.50   39.40
  -7 -15   2   45.90   23.70
  -7  15  -2   53.49   24.20
   7 -14   2   10.40   36.70
  -7 -14   2   -6.40   21.50
  -7  14  -2    5.70   21.80
   7 -13   2   29.50   36.30
  -7 -13   2   25.10   20.80
  -7  13  -2   29.80   18.90
  -7  13  -2    6.50   21.50
   7 -12   2  104.19   36.20
  -7  12  -2   68.09   21.40
  -7 -12   2   80.39   20.90
  -7  12  -2   73.99   18.30
   7 -11   2   92.69   34.10
  -7  11  -2   98.29   22.10
  -7 -11   2   82.89   19.60
  -7  11  -2   78.39   18.10
   7  10  -2   15.10   13.90
   7 -10   2   38.30   28.40
  -7 -10   2   22.00   16.30
  -7  10  -2   13.60   14.80
  -7  10  -2    8.30   17.90
   7   9  -2   94.59   16.50
   7  -9   2  129.49   31.40
   7  -9   2  106.99   13.70
  -7  -9   2   65.89   17.50
  -7   9  -2  107.29   19.90
  -7   9  -2  110.49   17.00
   7   8  -2   26.30   13.10
   7   8  -2   19.60    9.30
   7  -8   2   44.00   11.10
   7  -8   2   42.90   24.20
  -7  -8   2   39.40   14.50
  -7   8  -2   34.00   13.60
   7   7  -2  109.59   17.30
   7   7  -2  125.49   16.30
   7  -7   2  191.28   30.30
   7  -7   2  143.89   15.70
  -7  -7   2  173.88   24.60
  -7   7  -2  165.68   18.30
   7  -6   2  348.07   37.00
   7   6  -2  299.97   30.80
   7  -6   2  352.26   29.20
  -7  -6   2  359.16   31.60
  -7   6  -2  315.77   31.60
   7  -5   2   91.89   22.80
   7   5  -2   47.10   12.90
   7  -5   2   50.59   11.70
   7   5  -2   64.59   13.00
  -7  -5   2   98.19   13.70
  -7   5  -2   90.99   14.50
   7  -4   2   10.20   10.10
   7  -4   2   39.20   19.40
   7   4  -2   24.00   10.70
   7   4  -2   41.70   11.70
  -7   4  -2    5.30   13.00
  -7  -4   2   27.10   11.50
   7  -3   2   89.09   19.40
   7   3  -2   65.39   14.10
   7  -3   2   88.59   13.20
   7   3  -2  123.39   14.30
  -7   3  -2   81.89   15.80
  -7  -3   2   97.89   13.80
   7  -2   2  491.35   36.90
   7   2  -2  476.85   37.90
   7  -2   2  429.06   38.90
  -7   2  -2  512.65   40.80
  -7  -2   2  558.74   38.30
   7  -1   2  229.78   25.50
   7   1  -2  225.58   17.50
   7   1  -2  227.98   24.10
   7  -1   2  225.58   23.50
  -7  -1   2  255.17   26.80
  -7   1  -2  226.58   28.10
   7   0  -2  254.67   23.20
   7   0   2  188.68   23.40
   7   0  -2  243.78   17.90
   7   0   2  192.98   23.40
  -7   0  -2  220.78   27.30
   7  -1  -2  241.18   18.50
   7   1   2  165.88   23.20
   7  -1  -2  234.98   22.00
   7  -1  -2  263.37   27.60
   7   1   2  178.38   21.30
  -7  -1  -2  234.18   26.90
   7   2   2  466.65   36.80
   7  -2  -2  478.75   35.60
   7   2   2  429.76   34.30
   7  -2  -2  523.95   41.30
   7  -2  -2  449.16   33.70
  -7  -2  -2  536.65   39.20
  -7   2   2  515.45   40.60
   7  -3  -2   85.29    9.30
   7  -3  -2  137.69   23.50
   7   3   2   76.89   13.20
   7  -3  -2   88.39   12.40
  -7  -3  -2   82.59   14.90
   7   4   2   14.30   10.90
   7  -4  -2   25.80    4.50
   7  -4  -2   17.50    9.00
   7  -4  -2   28.10   19.80
  -7  -4  -2   22.80   12.80
  -7   4   2    2.90   11.40
   7  -5  -2   78.09   11.20
   7  -5  -2  121.29   25.30
   7  -5  -2   79.39    8.30
  -7  -5  -2   83.09   14.10
  -7   5   2   45.00   11.20
   7  -6  -2  329.97   27.40
   7  -6  -2  316.07   22.00
   7  -6  -2  313.97   38.20
  -7  -6  -2  392.56   30.30
  -7   6   2  262.97   26.10
   7  -7  -2  172.28   20.10
   7  -7  -2  212.68   31.30
   7  -7  -2  152.48   12.30
  -7  -7  -2  173.98   24.10
  -7   7   2  108.09   14.50
  -7   7   2  137.09   19.00
   7  -8  -2   65.99   30.80
   7  -8  -2   34.10    5.20
   7  -8  -2   41.60   10.70
  -7   8   2   34.10   11.00
  -7  -8  -2   53.49   14.30
  -7   8   2   20.30   16.50
   7  -9  -2   80.59   10.00
   7  -9  -2  142.79   32.10
   7  -9  -2  100.29   13.40
  -7   9   2   95.79   19.30
  -7  -9  -2  106.59   16.70
  -7   9   2   92.69   13.30
   7 -10  -2   11.90   10.70
   7 -10  -2   14.80   31.50
  -7  10   2   19.00   17.40
  -7 -10  -2   21.50   14.70
   7 -11  -2   74.19   13.40
   7 -11  -2  127.49   38.40
  -7  11   2   78.39   21.10
  -7 -11  -2   72.99   17.70
   7 -12  -2   75.09   35.30
   7 -12  -2   73.59   13.40
  -7  12   2   59.79   22.00
  -7 -12  -2   65.59   18.50
   7 -13  -2   28.10   35.50
   7 -13  -2   46.80   12.90
  -7  13   2   21.50   24.30
  -7 -13  -2    3.50   17.60
   7 -14  -2   16.10   40.40
  -7 -14  -2    4.60   18.20
  -7  14   2   15.90   25.00
   7 -15  -2   68.99   49.99
  -7  15   2   42.70   26.90
  -7 -15  -2   26.10   20.80
   7 -16  -2   56.89   48.50
  -7 -16  -2    3.50   20.70
  -7  16   2    9.20   27.60
   8 -15   2   30.10   47.40
  -8 -15   2   22.30   24.80
  -8  15  -2   35.40   27.60
   8 -14   2   51.09   45.40
  -8  14  -2  -28.00   25.00
  -8 -14   2    0.10   23.00
   8 -13   2   76.79   44.70
  -8  13  -2   -1.10   21.40
  -8  13  -2   30.10   25.30
  -8 -13   2   12.40   22.50
   8 -12   2   -0.90   39.80
  -8 -12   2  -21.60   20.00
  -8  12  -2   -3.50   18.20
  -8  12  -2   -9.60   24.60
   8 -11   2   58.39   40.50
  -8 -11   2   60.19   20.90
  -8  11  -2   25.50   18.70
  -8  11  -2   37.30   24.10
   8  10  -2   -5.40   16.70
   8 -10   2   10.60   34.30
  -8 -10   2   23.20   18.70
  -8  10  -2   21.00   21.40
  -8  10  -2    8.80   17.70
   8  -9   2   20.60   12.80
   8  -9   2   45.50   34.70
   8   9  -2    1.20   15.90
  -8   9  -2   41.00   21.00
  -8  -9   2   18.60   17.50
  -8   9  -2   18.20   17.70
   8  -8   2   -2.00   12.30
   8  -8   2   18.60   28.70
   8   8  -2  -21.10   14.90
  -8  -8   2  -10.40   15.60
  -8   8  -2   -5.60   16.40
   8  -7   2  106.99   15.90
   8   7  -2   76.09   20.80
   8  -7   2  155.18   31.30
   8   7  -2   97.89   17.70
  -8   7  -2  118.29   20.10
  -8  -7   2  141.59   19.20
   8   6  -2   13.60   13.90
   8  -6   2   21.40   12.70
   8  -6   2   50.79   26.80
  -8   6  -2   20.90   16.90
  -8  -6   2   22.50   15.20
   8  -5   2  188.68   33.70
   8   5  -2  127.89   17.40
   8  -5   2  144.89   17.30
  -8   5  -2  110.39   20.80
  -8  -5   2  154.78   18.80
   8  -4   2   15.70   12.30
   8  -4   2   43.60   22.60
   8   4  -2   14.00   13.90
  -8   4  -2  -24.60   17.00
  -8  -4   2   19.70   14.30
   8  -3   2  186.78   28.50
   8  -3   2  140.39   16.80
   8   3  -2  154.28   17.20
  -8   3  -2   80.49   21.20
  -8  -3   2  141.89   18.50
   8   2  -2   -5.30   11.60
   8  -2   2    5.90   18.30
   8  -2   2   -5.90   12.00
  -8   2  -2   -5.20   17.80
  -8  -2   2    7.50   15.00
   8   1  -2  196.88   14.50
   8   1  -2  142.79   17.50
   8  -1   2  118.29   17.70
   8  -1   2  158.68   26.10
   8   1  -2  225.28   26.80
  -8   1  -2  164.48   23.20
   8   0   2  138.79   21.70
   8   0  -2  160.28   27.20
   8   0  -2  141.79   13.40
   8   0  -2  103.79   15.50
   8   0   2   92.49   16.10
  -8   0   2  246.38   32.20
  -8   0  -2  122.29   20.70
   8  -1  -2  174.78   17.60
   8  -1  -2  165.18   18.70
   8  -1  -2  214.28   30.30
   8   1   2  187.78   25.40
   8   1   2  195.98   24.80
  -8   1   2  254.37   24.50
  -8  -1  -2  186.68   23.20
   8   2   2    9.10   14.10
   8  -2  -2   19.40   22.00
   8   2   2    6.80    5.30
   8   2   2   -8.10   12.00
   8  -2  -2   -5.80   10.80
  -8   2   2  -28.90   17.90
  -8  -2  -2   17.40   16.60
   8   3   2  117.49   17.20
   8  -3  -2  102.69   14.90
   8  -3  -2  168.18   28.10
   8   3   2   88.09   16.10
  -8  -3  -2  164.38   20.10
  -8   3   2  157.78   21.30
   8  -4  -2   14.60   24.10
   8  -4  -2   16.30    5.50
   8   4   2   -1.80   12.80
   8  -4  -2   -3.80   11.10
  -8   4   2  -42.60   16.30
  -8  -4  -2   52.39   16.50
   8  -5  -2  169.28   23.60
   8  -5  -2  193.18   31.40
   8  -5  -2  166.98   14.00
  -8   5   2  119.29   19.40
  -8  -5  -2  227.48   30.20
   8  -6  -2   55.09   28.00
   8  -6  -2   28.00    5.50
   8  -6  -2   24.50   12.10
  -8  -6  -2   42.60   16.40
  -8   6   2   -8.10   14.20
   8  -7  -2  188.78   35.10
   8  -7  -2  124.99   15.90
   8  -7  -2  129.89   12.20
  -8   7   2   79.69   16.70
  -8  -7  -2  152.58   19.20
   8  -8  -2   16.70   31.00
   8  -8  -2  -11.50   11.40
  -8   8   2   -2.00   13.50
  -8   8   2  -24.10   18.40
  -8  -8  -2   15.20   16.10
   8  -9  -2   11.30   12.40
   8  -9  -2   15.60   34.90
  -8   9   2   29.60   14.70
  -8   9   2    0.00   20.00
  -8  -9  -2   55.59   17.50
   8 -10  -2   -6.50   12.70
   8 -10  -2   32.50   37.30
  -8  10   2   25.40   21.40
  -8  10   2   29.40   14.90
  -8 -10  -2   27.40   17.70
   8 -11  -2   41.70   14.00
   8 -11  -2   73.39   42.20
  -8 -11  -2   64.69   19.30
  -8  11   2   44.20   23.00
   8 -12  -2   10.60   13.60
   8 -12  -2   17.70   43.60
  -8  12   2  -24.10   23.40
  -8 -12  -2    4.90   18.80
   8 -13  -2   63.29   47.50
   8 -13  -2   31.20   14.80
  -8  13   2   13.20   26.10
  -8 -13  -2   13.40   20.10
   8 -14  -2   -7.90   49.40
  -8 -14  -2  -15.40   20.70
  -8  14   2   -3.10   27.50
   8 -15  -2   48.90   56.49
  -8  15   2   22.90   29.40
  -8 -15  -2   38.50   22.80
   9 -13   2   -6.20   49.50
  -9  13  -2  -69.89   26.40
  -9 -13   2    8.60   25.40
  -9  13  -2    0.30   23.40
   9 -12   2  -32.00   46.00
  -9 -12   2   -1.10   23.90
  -9  12  -2  -18.50   21.80
  -9  12  -2   17.30   29.10
   9 -11   2   54.29   43.00
  -9  11  -2   13.30   21.70
  -9  11  -2   -7.50   27.20
  -9 -11   2   49.90   23.20
   9 -10   2   17.30   40.70
   9  10  -2    7.40   20.10
  -9  10  -2    9.60   26.50
  -9  10  -2  -16.10   20.40
  -9 -10   2   45.70   23.20
   9   9  -2  -20.70   18.30
   9  -9   2   31.90   40.60
  -9  -9   2   23.80   20.80
  -9   9  -2  -26.50   20.10
   9   8  -2   14.40   18.50
   9  -8   2   45.70   16.00
   9  -8   2   92.19   39.30
  -9   8  -2   30.70   21.60
  -9  -8   2   41.70   20.40
   9  -7   2   46.40   34.80
   9  -7   2   19.80   15.20
   9   7  -2  -17.90   16.60
  -9   7  -2    1.00   21.00
  -9  -7   2   15.00   18.90
   9  -6   2   10.90   14.50
   9   6  -2  -16.80   15.60
   9  -6   2   24.60   31.70
  -9   6  -2  -39.90   21.00
  -9  -6   2   34.70   18.60
   9  -5   2   22.90   14.60
   9   5  -2  -12.50   15.50
   9   5  -2   46.10   17.60
   9  -5   2   23.40   28.80
  -9  -5   2   30.60   17.90
  -9   5  -2  -29.20   22.20
   9  -4   2   10.20   14.40
   9  -4   2   21.30   26.80
   9   4  -2   36.90   18.00
   9   4  -2    7.20   15.90
  -9  -4   2   14.90   18.10
   9  -3   2   76.79   25.50
   9  -3   2   34.80   14.90
   9   3  -2   26.50   14.80
  -9   3  -2   37.60   25.00
  -9  -3   2   97.49   20.30
   9   2  -2   88.79   16.20
   9  -2   2   67.99   16.40
   9  -2   2  111.59   25.60
  -9   2  -2   52.69   24.90
   9  -1   2   48.90   21.10
   9  -1   2   16.90   14.40
   9   1  -2   -5.00   12.90
   9   1  -2   26.80   20.80
  -9  -1   2   29.60   20.40
  -9   1  -2    1.60   23.90
   9   0   2   24.80    8.70
   9   0   2   19.60   14.60
   9   0  -2   12.20   13.20
   9   0   2   55.69   20.70
   9   0  -2   31.70   22.50
  -9   0  -2   56.79   23.00
  -9   0   2   21.50   21.80
   9   1   2    9.30    5.80
   9   1   2   11.70   19.20
   9   1   2  -12.10   14.70
   9  -1  -2  -24.30   11.90
   9  -1  -2   37.80   23.90
  -9   1   2   -7.20   21.50
  -9  -1  -2   -4.30   21.10
   9  -2  -2  131.29   28.70
   9   2   2   37.00   15.90
   9   2   2   64.29    9.00
   9  -2  -2   59.79   14.10
  -9   2   2  117.19   24.60
  -9  -2  -2  130.39   23.20
   9   3   2   24.40   15.40
   9  -3  -2   71.89   28.40
   9  -3  -2   35.30   13.10
  -9   3   2   54.19   22.60
  -9  -3  -2   72.89   21.50
   9  -4  -2    4.40   12.70
   9  -4  -2  -21.90   28.70
  -9  -4  -2   37.70   20.20
  -9   4   2  -27.90   19.50
   9  -5  -2   13.40   30.30
   9  -5  -2    8.60   12.70
  -9   5   2  -32.90   17.20
  -9  -5  -2   14.00   20.10
   9  -6  -2   20.90   35.00
   9  -6  -2    3.90   13.30
  -9  -6  -2   10.30   20.50
  -9   6   2  -34.20   15.90
   9  -7  -2   15.00   36.50
   9  -7  -2    7.80   13.20
  -9   7   2  -13.70   15.20
  -9  -7  -2   17.60   19.80
   9  -8  -2   40.40   14.80
   9  -8  -2  110.59   43.60
  -9   8   2   65.79   22.90
  -9   8   2   17.40   15.50
  -9  -8  -2   81.09   22.00
   9  -9  -2   18.00   14.50
   9  -9  -2   -5.50   39.20
  -9  -9  -2   27.20   20.80
  -9   9   2   -6.90   23.40
  -9   9   2   12.90   15.20
   9 -10  -2   16.40   15.50
   9 -10  -2   82.59   44.00
  -9 -10  -2   28.90   21.10
  -9  10   2   27.10   25.20
   9 -11  -2   46.60   49.30
   9 -11  -2   26.60   16.00
  -9  11   2   19.00   26.40
  -9 -11  -2   37.80   22.70
   9 -12  -2    6.80   15.50
   9 -12  -2   36.00   47.70
  -9  12   2   16.90   26.90
  -9 -12  -2   27.30   22.60
   9 -13  -2   12.50   51.79
   9 -13  -2   13.50   17.20
  -9  13   2  -18.40   26.70
  -9 -13  -2   30.40   23.80
  10 -11   2   68.89   52.59
 -10 -11   2  -22.10   23.90
 -10  11  -2   -6.50   24.70
 -10  11  -2   42.20   30.60
  10  10  -2  -20.80   21.90
  10 -10   2   30.60   44.50
 -10  10  -2   60.59   29.90
 -10  10  -2  -39.80   23.90
 -10 -10   2   13.40   23.70
  10  -9   2   84.49   44.90
  10   9  -2    1.20   20.70
 -10  -9   2   43.80   24.30
 -10   9  -2  -23.60   24.70
  10  -8   2   -3.50   40.10
  10   8  -2  -33.60   19.60
 -10   8  -2  -31.80   25.20
 -10  -8   2  -12.50   22.50
  10   7  -2  -16.80   18.90
  10  -7   2   30.20   40.30
  10  -7   2   -1.90   17.60
 -10  -7   2   54.49   22.90
 -10   7  -2  -50.69   25.30
  10  -6   2   -5.50   17.00
  10  -6   2   -0.30   35.20
  10   6  -2   -5.20   18.30
 -10  -6   2   25.80   22.10
 -10   6  -2  -39.40   26.80
  10  -5   2   85.49   34.70
  10   5  -2   33.70   20.50
  10   5  -2   81.59   20.10
  10  -5   2   31.30   18.50
 -10  -5   2  113.59   23.70
 -10   5  -2   -9.40   28.30
  10   4  -2   -2.70   17.90
  10  -4   2    8.90   29.80
  10   4  -2   23.20   19.70
  10  -4   2   -4.50   17.00
 -10   4  -2  -47.10   28.80
 -10  -4   2   57.49   23.60
  10   3  -2  -26.30   15.90
  10  -3   2  -10.90   17.80
  10   3  -2  -13.30   19.50
  10  -3   2   -5.40   26.80
 -10  -3   2    9.60   23.50
 -10   3  -2  -65.89   29.10
  10  -2   2  -20.40   16.30
  10   2  -2  -30.50   15.00
  10  -2   2  -22.50   25.40
  10   2  -2  -35.20   21.10
 -10   2  -2  -44.60   29.20
 -10  -2   2   14.80   23.30
  10   1  -2   25.70   16.10
  10  -1   2   73.39   25.20
  10  -1   2   35.20   17.90
  10   1  -2   70.79   25.90
 -10   1  -2   33.70   29.40
 -10  -1   2   95.89   25.50
  10   0   2  -14.80   20.70
  10   0  -2   -9.00   24.90
  10   0  -2  -28.80   15.90
  10   0   2  -32.20   16.10
 -10   0   2   -8.00   24.30
 -10   0  -2  -33.40   27.60
  10   1   2    2.60   18.00
  10  -1  -2   20.70   15.80
  10  -1  -2   44.30   27.60
  10   1   2   64.09   22.20
 -10  -1  -2   96.59   27.80
 -10   1   2  121.39   27.50
  10  -2  -2  -24.20   15.10
  10  -2  -2  -19.20   27.00
  10   2   2   -4.30   17.40
  10   2   2    4.30   20.40
 -10  -2  -2   -7.90   25.20
  10  -3  -2  -45.60   29.10
  10  -3  -2  -29.60   14.60
 -10   3   2  -41.50   25.00
 -10  -3  -2  -11.60   25.40
  10  -4  -2   -5.80   33.30
  10  -4  -2  -17.40   15.40
 -10   4   2  -55.19   22.50
 -10  -4  -2   37.20   25.20
  10  -5  -2   50.89   38.20
  10  -5  -2   39.80   16.00
 -10   5   2   25.80   20.60
  10  -6  -2   15.40   16.00
  10  -6  -2    9.90   40.00
 -10  -6  -2    3.60   25.40
 -10   6   2  -49.10   17.90
  10  -7  -2   -1.80   15.50
  10  -7  -2    3.50   42.00
 -10   7   2  -15.80   16.90
 -10  -7  -2    8.50   25.90
  10  -8  -2   -8.40   16.00
  10  -8  -2  -47.10   43.10
 -10   8   2    2.00   25.70
 -10  -8  -2   22.20   25.20
  10  -9  -2   20.40   46.20
  10  -9  -2   22.10   17.20
 -10  -9  -2   58.09   25.70
 -10   9   2   20.50   27.40
  10 -10  -2  -26.90   51.09
  10 -10  -2  -14.80   17.00
 -10 -10  -2   24.80   25.40
 -10  10   2   18.20   27.70
  10 -11  -2  -17.00   17.70
  10 -11  -2  -48.70   51.59
 -10 -11  -2   14.50   26.20
 -10  11   2  -29.80   27.50
  11  -8   2    1.40   44.30
  11   8  -2  -16.90   21.40
 -11   8  -2  -75.79   29.60
 -11  -8   2   50.89   27.50
  11  -7   2   20.80   43.40
  11   7  -2  -34.20   21.80
 -11  -7   2   36.50   26.30
 -11   7  -2  -24.80   31.50
  11   6  -2  -20.40   19.80
  11  -6   2  -27.90   39.60
 -11  -6   2   30.90   26.90
 -11   6  -2  -40.30   32.30
  11  -5   2    9.80   37.40
  11   5  -2  -44.20   19.00
 -11  -5   2  -13.60   27.20
 -11   5  -2  -91.19   32.50
  11   4  -2  -17.70   18.60
  11  -4   2    9.50   34.10
  11  -4   2  -31.70   19.40
 -11   4  -2  -61.69   33.50
 -11  -4   2    8.20   27.10
  11   3  -2   -8.10   19.90
  11  -3   2    3.20   31.10
  11  -3   2  -15.30   18.70
  11   3  -2   -7.00   21.80
 -11   3  -2  -16.30   36.40
 -11  -3   2   48.00   26.80
  11   2  -2  -39.20   19.30
  11   2  -2  -13.30   23.00
  11  -2   2  -44.50   18.90
  11  -2   2    3.50   28.30
 -11  -2   2   14.90   27.40
 -11   2  -2  -36.80   34.70
  11   1  -2  -16.50   17.20
  11   1  -2   -4.80   25.30
  11  -1   2  -13.30   18.70
  11  -1   2  -17.80   25.50
 -11   1  -2  -14.40   34.30
 -11  -1   2   15.80   27.40
  11   0  -2   62.39   28.80
  11   0  -2   28.30   19.10
  11   0   2   32.20   25.30
 -11   0   2   96.59   29.30
 -11   0  -2   19.80   33.60
  11  -1  -2  -17.70   16.90
  11  -1  -2  -40.10   28.40
  11   1   2   -5.40   22.40
 -11   1   2  -24.20   28.10
 -11  -1  -2  -48.90   31.50
  11  -2  -2  -35.40   31.10
 -11  -2  -2  -19.70   30.20
  11  -3  -2  -17.50   16.30
  11  -3  -2   20.90   36.00
 -11   3   2  -47.90   27.80
 -11  -3  -2  -19.80   29.50
  11  -4  -2  -30.50   38.30
  11  -4  -2  -28.60   16.30
 -11  -4  -2   -6.10   29.30
  11  -5  -2  -56.39   41.20
  11  -5  -2  -22.50   16.60
 -11  -5  -2  -16.50   28.00
 -11   5   2  -63.69   30.70
  11  -6  -2  -70.29   40.90
  11  -6  -2  -10.00   17.00
 -11  -6  -2   -5.00   27.40
  11  -7  -2   -9.00   17.60
  11  -7  -2  -27.30   44.80
 -11  -7  -2   63.09   28.70
  11  -8  -2  -33.10   17.40
  11  -8  -2  -64.09   46.30
 -11   8   2   -2.90   27.80
 -11  -8  -2  -19.40   29.10
  12   4  -2  -31.80   20.10
 -12  -4   2   -6.40   28.60
 -12   4  -2  -90.89   37.60
  12   3  -2  -21.60   19.80
  12  -3   2   25.50   37.20
 -12  -3   2  -18.60   29.90
  12  -2   2    8.60   32.90
  12   2  -2  -18.90   19.30
 -12   2  -2  -61.09   38.70
 -12  -2   2   18.00   30.60
  12   1  -2  -15.70   21.20
  12   1  -2   -7.30   36.60
 -12  -1   2   -4.20   30.50
 -12   1  -2  -54.29   36.90
  12   0  -2  -22.20   30.00
  12   0  -2  -30.50   18.80
 -12   0  -2  -48.30   36.30
 -12   0   2  -32.90   31.60
  12  -1  -2  -18.10   33.30
  12  -1  -2  -17.90   18.90
 -12   1   2    6.80   30.00
 -12  -1  -2  -30.00   35.80
  12  -2  -2   -9.80   19.00
  12  -2  -2  -18.20   36.50
 -12   2   2  -48.00   30.00
 -12  -2  -2  -47.40   33.60
  12  -3  -2  -17.90   19.20
  12  -3  -2  -45.10   37.80
 -12  -3  -2  -23.60   32.90
  12  -4  -2   -0.40   19.30
 -12  -4  -2    2.50   32.30
   0  19  -3    8.50   19.20
   0 -19   3   19.90   26.70
   0  18  -3    7.90   16.70
   0 -18   3    6.60   25.10
   0  17  -3   30.60   16.10
   0 -17   3   32.20   22.80
   0 -16   3   70.49   22.40
   0  16  -3   40.70   16.70
   0 -15   3  123.59   22.40
   0  15  -3  103.59   16.90
   0 -14   3    2.20   16.90
   0  14  -3   13.60   12.10
   0  13  -3  618.54   43.30
   0 -13   3  601.54   46.20
   0  12  -3  698.23   48.70
   0 -12   3  721.83   51.19
   0  11  -3   56.59   10.40
   0 -11   3   59.19   14.10
   0 -10   3 1192.98   80.19
   0  10  -3 1221.48   78.69
   0   9  -3 1099.09   75.09
   0  -9   3 1127.39   75.19
   0   9  -3 1180.48   73.89
   0   8  -3 2019.60  129.29
   0  -8   3 2046.10  129.29
   0  -8   3 1970.80  128.29
   0   8  -3 2029.90  128.09
   0  -8   3 1931.01  127.89
   0   7  -3  592.44   39.70
   0  -7   3  607.44   38.70
   0  -7   3  610.14   38.30
   0   7  -3  493.55   38.50
   0  -7   3  611.84   40.10
   0  -6   3 3959.10  248.88
   0  -6   3 3872.71  249.48
   0   6  -3 3824.02  248.58
   0   6  -3 3953.10  249.58
   0  -6   3 3934.01  248.58
   0  -5   3 2402.56  152.08
   0  -5   3 2362.76  152.58
   0  -5   3 2417.76  151.88
   0   5  -3 2340.37  151.88
   0   5  -3 2398.46  152.78
   0   4  -3   -1.40    2.90
   0  -4   3    4.70    2.60
   0  -4   3    3.00    4.60
   0  -4   3    1.00    2.40
   0   4  -3    8.40    5.00
   0   4  -3   -0.60    2.80
   0   3  -3 3389.66  217.98
   0  -3   3 3488.65  218.18
   0  -3   3 3404.46  218.58
   0   3  -3 3587.84  218.78
   0   3  -3 3351.66  218.18
   0   3  -3 3375.46  217.88
   0   2  -3  155.88   11.70
   0   2  -3  168.88   11.00
   0   2  -3  147.49   10.70
   0   2  -3  169.78   10.60
   0  -2   3  154.58   11.60
   0  -2   3  155.18   10.90
   0  -1   3  898.81   57.69
   0  -1   3  894.51   58.19
   0   1  -3  922.91   58.29
   0   1  -3  901.61   57.79
   0   0  -3    1.40    2.90
   0   1   3  845.12   55.09
   0   1   3  883.91   55.69
   0  -1  -3  872.91   54.99
   0  -1  -3  859.81   55.19
   0  -1  -3  851.01   55.69
   0  -1  -3  868.91   55.59
   0   2   3  157.88   12.00
   0   2   3  147.19   10.20
   0  -2  -3  147.59   11.00
   0  -2  -3  143.29    9.90
   0  -2  -3  157.78   10.50
   0   2   3  143.59   10.10
   0   3   3 3435.56  219.38
   0  -3  -3 3540.65  219.38
   0  -3  -3 3594.04  219.98
   0  -3  -3 3205.78  219.28
   0  -3  -3 3388.16  219.48
   0   3   3 3567.14  220.38
   0  -4  -3    1.60    2.40
   0  -4  -3    2.70    2.80
   0   4   3   -0.40    3.90
   0  -4  -3    2.90    2.50
   0   4   3   -1.90    2.70
   0  -4  -3    1.00    2.20
   0  -5  -3 2483.55  152.58
   0  -5  -3 2384.56  153.38
   0   5   3 2394.16  153.88
   0   5   3 2351.46  152.68
   0  -5  -3 2368.36  152.48
   0  -6  -3 3998.70  247.78
   0  -6  -3 3972.90  248.68
   0  -6  -3 3718.13  248.58
   0   6   3 3804.42  247.78
   0  -6  -3 3968.20  247.58
   0   6   3 3915.31  249.18
   0  -7  -3  598.94   38.70
   0  -7  -3  573.44   40.00
   0   7   3  596.44   41.50
   0   7   3  594.24   39.20
   0  -7  -3  623.44   38.60
   0  -7  -3  564.94   40.30
   0  -8  -3 1997.50  130.49
   0  -8  -3 2085.29  128.79
   0   8   3 2072.39  129.39
   0  -8  -3 1973.90  129.09
   0  -8  -3 1964.20  130.19
   0  -9  -3 1101.49   75.89
   0   9   3 1167.58   74.89
   0   9   3 1102.29   77.39
   0  -9  -3 1189.68   76.59
   0  -9  -3 1195.68   74.09
   0  10   3 1235.28   79.99
   0 -10  -3 1220.58   81.69
   0  11   3   69.79   11.20
   0 -11  -3   69.99   15.10
   0  12   3  702.13   48.40
   0 -12  -3  703.33   50.99
   0 -13  -3  625.44   46.80
   0  13   3  585.74   43.10
   0  14   3   29.80   13.10
   0 -14  -3   71.79   19.10
   0 -15  -3  124.29   23.50
   0  15   3   96.19   16.50
   0 -16  -3   82.09   22.30
   0  16   3   72.29   17.10
   0 -17  -3   40.40   22.60
   0  17   3   37.00   17.30
   0  18   3   35.40   19.30
   0 -18  -3   -6.00   23.50
   0  19   3   10.70   20.50
   0 -19  -3   18.70   26.30
   1  19  -3   30.70   19.30
   1 -19   3   10.30   28.90
  -1 -19   3    7.40   24.90
  -1  19  -3   20.60   18.90
   1  18  -3   40.20   18.50
   1 -18   3   32.10   27.70
  -1  18  -3   38.00   20.60
  -1 -18   3   50.79   24.20
   1 -17   3   -5.90   22.90
   1  17  -3    0.60   15.10
  -1 -17   3   -7.50   20.10
  -1  17  -3   -6.50   17.60
   1  16  -3   47.30   16.00
   1 -16   3   84.79   24.30
  -1 -16   3   73.19   20.00
  -1  16  -3   47.40   17.60
   1  15  -3  106.99   17.20
   1 -15   3  150.78   24.70
  -1  15  -3  114.29   18.40
  -1 -15   3  135.49   21.80
   1 -14   3  133.09   24.00
   1  14  -3   92.99   15.40
  -1 -14   3  130.99   19.60
  -1  14  -3  121.99   16.90
   1 -13   3   41.90   18.20
   1  13  -3   45.80   11.60
  -1  13  -3   24.70   11.80
  -1 -13   3   19.70   14.50
   1 -12   3  274.87   29.10
   1  12  -3  260.17   23.80
  -1 -12   3  307.47   26.40
  -1  12  -3  329.17   25.00
   1 -11   3  647.54   45.80
   1  11  -3  597.54   42.40
  -1  11  -3  654.23   42.90
  -1 -11   3  588.14   43.90
   1  10  -3  584.64   39.40
   1  10  -3  544.85   40.90
   1 -10   3  596.64   42.40
  -1 -10   3  567.64   40.70
  -1  10  -3  604.44   39.70
   1   9  -3  163.38   14.60
   1  -9   3  168.78   18.70
   1   9  -3  155.68   15.50
  -1   9  -3  150.38   15.00
  -1  -9   3  164.48   16.80
   1  -8   3 1101.19   69.89
   1   8  -3 1098.79   71.09
   1   8  -3 1162.58   70.09
   1  -8   3 1138.19   71.89
  -1   8  -3 1020.70   71.29
  -1  -8   3 1017.90   69.79
  -1  -8   3 1081.19   70.79
  -1  -8   3 1006.30   70.29
  -1   8  -3 1084.19   70.09
   1   7  -3  612.94   37.90
   1  -7   3  601.14   39.90
   1  -7   3  575.24   37.70
   1   7  -3  583.04   38.90
  -1  -7   3  544.85   38.60
  -1   7  -3  538.45   38.00
  -1  -7   3  545.85   38.10
  -1  -7   3  577.24   37.70
  -1   7  -3  563.74   39.20
   1  -6   3  329.87   24.70
   1  -6   3  331.17   22.60
   1   6  -3  332.87   23.90
   1   6  -3  323.87   22.70
  -1   6  -3  358.16   23.00
  -1   6  -3  342.37   24.30
  -1  -6   3  330.37   23.70
  -1  -6   3  324.37   23.00
  -1   6  -3  348.27   23.40
  -1  -6   3  320.27   22.50
   1   5  -3   72.69    9.70
  -1   5  -3   84.29   10.20
  -1  -5   3   91.99    9.50
  -1  -5   3  101.99    7.60
  -1  -5   3  102.29    8.50
  -1  -5   3   97.99    7.90
   1   4  -3  811.32   49.80
   1   4  -3  813.42   50.69
   1  -4   3  774.12   50.89
   1  -4   3  812.92   49.90
   1   4  -3  793.82   49.70
  -1  -4   3  742.13   50.09
  -1   4  -3  764.82   49.80
  -1  -4   3  753.22   50.39
  -1   4  -3  740.53   50.69
  -1   4  -3  736.83   49.99
  -1  -4   3  767.52   49.70
  -1  -4   3  772.82   49.80
   1   3  -3 3065.49  198.68
   1   3  -3 3158.98  199.48
   1  -3   3 3178.68  198.88
   1  -3   3 3111.89  199.58
   1   3  -3 3058.69  198.78
  -1  -3   3 3203.88  199.08
  -1   3  -3 3077.69  198.98
  -1  -3   3 2972.00  199.18
  -1   3  -3 3276.57  199.58
  -1  -3   3 3173.88  198.78
  -1  -3   3 3139.69  198.78
   1   2  -3 2993.00  185.98
   1  -2   3 2944.31  186.68
   1   2  -3 3066.19  186.78
   1   2  -3 2962.00  186.18
   1  -2   3 3017.60  186.18
  -1  -2   3 2832.52  186.28
  -1   2  -3 3032.50  186.78
  -1   2  -3 2874.01  186.18
  -1  -2   3 2871.61  186.18
  -1  -2   3 2879.91  185.98
  -1  -2   3 2749.52  186.48
   1   1  -3 1633.44  109.89
   1  -1   3 1625.24  110.49
   1   1  -3 1662.83  110.79
   1   1  -3 1634.24  110.19
   1  -1   3 1684.23  110.09
  -1   1  -3 1743.03  110.19
  -1   1  -3 1863.61  110.69
  -1  -1   3 1856.41  110.29
  -1  -1   3 1765.42  110.69
  -1  -1   3 1806.82  110.19
  -1  -1   3 1734.33  109.89
  -1  -1   3 1761.92  110.29
   1   0  -3   78.09    5.70
   1   0  -3   77.09    7.20
   1   0   3   78.29    6.10
   1   0   3   80.79    6.70
   1   0  -3   78.59    7.80
   1   0  -3   73.59    6.40
  -1   0   3   75.19    7.20
  -1   0  -3   83.89    6.30
  -1   0   3   88.39    6.50
  -1   0  -3   91.79    6.70
  -1   0   3   84.39    5.80
   1   1   3 1831.22  111.79
   1   1   3 1874.81  111.89
   1  -1  -3 1776.82  111.19
   1  -1  -3 1803.12  111.59
   1   1   3 1777.62  111.59
   1  -1  -3 1881.11  112.09
  -1   1   3 1603.94  111.19
  -1  -1  -3 1550.34  111.49
  -1   1   3 1740.23  112.09
  -1  -1  -3 1723.33  111.59
  -1   1   3 1718.83  111.69
   1   2   3 2984.50  188.48
   1  -2  -3 2911.51  187.68
   1  -2  -3 2842.72  188.48
   1   2   3 2971.40  188.08
   1  -2  -3 2815.62  187.98
  -1   2   3 3190.98  188.98
  -1   2   3 3006.10  187.78
  -1  -2  -3 3033.30  188.28
  -1   2   3 3006.70  188.08
  -1  -2  -3 2943.31  188.08
  -1  -2  -3 2838.72  187.98
   1  -3  -3 3187.08  203.58
   1  -3  -3 3001.90  202.58
   1  -3  -3 3207.68  202.78
   1  -3  -3 3178.48  202.98
   1   3   3 3296.47  203.18
   1   3   3 3289.87  203.68
  -1   3   3 3056.69  202.98
  -1   3   3 3134.39  202.78
  -1  -3  -3 3025.20  202.88
  -1   3   3 3224.18  204.08
  -1  -3  -3 3462.15  203.08
  -1  -3  -3 3261.77  203.28
   1  -4  -3  797.22   51.39
   1  -4  -3  771.22   52.39
   1  -4  -3  750.22   51.59
   1   4   3  752.42   52.69
   1   4   3  810.72   51.69
  -1  -4  -3  780.52   51.69
  -1   4   3  806.92   51.59
  -1  -4  -3  861.31   52.09
  -1  -4  -3  868.51   51.69
  -1   4   3  807.32   53.29
  -1   4   3  818.62   51.49
  -1  -5  -3   45.40    6.80
  -1  -5  -3   44.40    6.50
  -1   5   3   46.40    5.60
  -1   5   3   35.30    6.70
  -1  -5  -3   47.70    5.70
  -1  -5  -3   48.30    7.10
  -1   5   3   53.99    5.50
   1  -6  -3  327.07   21.60
   1  -6  -3  307.37   23.20
   1   6   3  325.77   24.20
   1   6   3  331.57   22.20
   1  -6  -3  318.57   21.80
   1  -6  -3  310.27   24.60
  -1  -6  -3  323.47   22.60
  -1  -6  -3  344.67   22.90
  -1   6   3  348.77   25.60
  -1  -6  -3  295.57   22.30
  -1  -6  -3  336.47   22.00
  -1   6   3  314.97   22.10
   1  -7  -3  560.14   37.20
   1   7   3  513.55   37.70
   1   7   3  563.34   39.50
   1  -7  -3  540.05   39.90
   1  -7  -3  573.04   37.10
   1  -7  -3  567.44   38.80
  -1   7   3  581.74   37.70
  -1  -7  -3  587.44   38.30
  -1  -7  -3  592.64   38.30
  -1  -7  -3  599.34   37.50
   1  -8  -3 1014.90   71.69
   1  -8  -3 1089.79   69.29
   1   8   3 1032.20   71.29
   1  -8  -3 1037.80   70.89
   1   8   3 1059.29   69.69
   1  -8  -3 1062.19   69.09
  -1  -8  -3 1095.79   70.29
  -1  -8  -3 1126.59   70.39
  -1  -8  -3 1093.29   69.59
  -1   8   3 1145.39   69.89
  -1   8   3 1059.79   72.59
   1   9   3  152.28   19.90
   1   9   3  162.18   14.80
   1  -9  -3  149.39   13.20
   1  -9  -3  162.08   20.40
  -1   9   3  171.68   15.20
  -1  -9  -3  167.58   16.30
  -1  -9  -3  181.08   15.40
   1  10   3  596.34   40.50
   1 -10  -3  627.44   44.30
  -1  10   3  581.54   40.60
  -1 -10  -3  558.84   41.20
  -1 -10  -3  612.54   41.90
   1 -11  -3  609.74   45.50
   1  11   3  594.04   41.80
   1 -11  -3  569.04   40.30
  -1  11   3  608.24   41.90
  -1 -11  -3  640.14   44.20
  -1 -11  -3  628.04   40.50
   1 -12  -3  317.27   30.20
   1  12   3  325.07   24.80
  -1  12   3  277.67   25.20
  -1 -12  -3  284.57   27.60
   1 -13  -3   51.39   19.10
   1  13   3   43.30   12.10
  -1  13   3   33.30   12.20
  -1 -13  -3   66.49   16.60
   1 -14  -3  154.28   25.00
   1  14   3  134.29   17.20
  -1  14   3  135.49   18.10
  -1 -14  -3  119.09   19.20
   1  15   3  103.89   17.30
   1 -15  -3  129.99   25.90
  -1 -15  -3  147.69   21.40
  -1  15   3  135.79   18.80
   1 -16  -3   68.09   25.20
   1  16   3   57.69   16.90
  -1  16   3   68.29   17.70
  -1 -16  -3   67.29   20.10
   1 -17  -3    4.40   24.40
   1  17   3   23.40   16.80
  -1  17   3    7.30   18.20
  -1 -17  -3    9.90   19.70
   1  18   3   76.59   19.90
   1 -18  -3   34.30   27.80
  -1 -18  -3   58.09   22.50
  -1  18   3   52.39   21.00
   1 -19  -3   33.90   29.80
   1  19   3   45.60   20.20
  -1 -19  -3   -3.70   23.10
  -1  19   3   40.80   21.70
   2 -19   3   36.70   31.20
   2  19  -3   22.20   19.10
  -2  19  -3   18.60   22.60
  -2 -19   3    3.00   24.80
   2 -18   3   29.40   29.40
   2  18  -3   25.60   17.70
  -2  18  -3   66.59   21.90
  -2 -18   3   29.60   21.50
   2  17  -3  -18.80   14.70
   2 -17   3    2.90   26.10
  -2  17  -3   10.10   18.40
  -2 -17   3   -4.90   19.00
   2 -16   3  232.68   36.20
   2  16  -3  196.68   26.20
  -2  16  -3  234.38   28.90
  -2 -16   3  214.48   27.80
   2  15  -3   27.50   13.50
   2 -15   3   51.09   23.20
  -2  15  -3    7.40   15.70
  -2 -15   3   38.10   16.60
   2  14  -3   91.99   14.40
   2 -14   3   67.59   21.70
  -2  14  -3   94.19   16.40
  -2 -14   3   95.89   17.30
   2  13  -3  195.98   20.40
   2 -13   3  194.38   28.10
  -2  13  -3  197.38   22.30
  -2 -13   3  221.58   22.60
   2  12  -3  163.98   16.80
   2 -12   3  158.98   24.20
  -2 -12   3  120.29   17.60
  -2  12  -3  125.49   15.60
  -2 -12   3  151.48   18.50
   2  11  -3   52.49   10.10
   2 -11   3   35.80   16.20
  -2  11  -3   47.50   10.80
  -2 -11   3   56.49   12.60
   2  10  -3  135.69   14.40
   2  10  -3  127.09   15.00
   2 -10   3  135.69   21.30
  -2 -10   3  124.29   16.10
  -2  10  -3  150.68   15.50
   2   9  -3  325.77   23.00
   2  -9   3  307.77   27.30
   2   9  -3  297.07   23.60
  -2   9  -3  311.67   23.50
  -2  -9   3  317.27   24.40
   2  -8   3  244.78   23.30
   2   8  -3  247.78   18.90
   2  -8   3  241.28   17.90
   2   8  -3  242.18   19.80
  -2   8  -3  287.07   20.60
  -2  -8   3  215.88   18.40
  -2   8  -3  265.97   19.70
  -2  -8   3  273.97   20.30
   2  -7   3  342.97   27.90
   2   7  -3  335.47   24.70
   2   7  -3  333.87   25.70
   2   7  -3  318.87   24.20
   2  -7   3  323.27   24.10
  -2   7  -3  390.56   25.40
  -2  -7   3  369.46   25.60
  -2   7  -3  361.86   26.70
  -2  -7   3  390.06   24.40
  -2  -7   3  363.36   24.50
  -2   7  -3  413.06   25.90
   2  -6   3  496.25   33.90
   2   6  -3  512.25   34.10
   2   6  -3  513.75   35.20
   2   6  -3  473.95   34.00
  -2  -6   3  553.24   34.10
  -2   6  -3  514.45   35.80
  -2   6  -3  527.55   34.80
  -2  -6   3  532.25   34.90
  -2  -6   3  526.35   34.10
   2  -5   3 1192.48   76.19
   2  -5   3 1114.49   77.59
   2   5  -3 1179.58   76.09
   2   5  -3 1137.39   76.19
   2   5  -3 1173.18   76.99
  -2  -5   3 1194.48   76.69
  -2   5  -3 1221.28   76.39
  -2   5  -3 1184.18   77.39
  -2  -5   3 1222.48   76.19
  -2  -5   3 1263.77   76.29
  -2   5  -3 1178.78   76.49
   2  -4   3  839.82   63.89
   2   4  -3  855.21   62.79
   2  -4   3  870.21   62.69
   2   4  -3  875.21   63.49
   2   4  -3  832.82   62.49
  -2   4  -3 1107.49   62.59
  -2  -4   3 1100.49   62.79
  -2  -4   3 1103.49   63.09
  -2  -4   3 1043.60   63.29
  -2   4  -3 1061.89   63.09
  -2   4  -3 1066.09   63.99
   2   3  -3 2323.17  153.38
   2  -3   3 2403.36  153.58
   2   3  -3 2411.06  154.48
   2   3  -3 2409.06  153.68
   2  -3   3 2326.27  154.48
  -2   3  -3 2479.55  154.38
  -2  -3   3 2382.96  153.98
  -2   3  -3 2397.76  153.68
  -2  -3   3 2459.05  153.78
  -2   3  -3 2495.35  153.48
  -2  -3   3 2457.55  153.48
   2   2  -3 9469.05  616.54
  -2  -2   3 9627.04  615.64
  -2  -2   3 9842.92  615.94
  -2  -2   3 9884.31  616.24
   2   1  -3 1215.98   84.29
   2   1  -3 1263.47   83.49
   2  -1   3 1285.37   83.29
   2   1  -3 1262.27   83.59
   2  -1   3 1254.17   83.79
  -2  -1   3 1316.47   83.49
  -2   1  -3 1436.26   83.49
  -2  -1   3 1372.06   83.69
  -2  -1   3 1337.87   82.99
   2   0   3   27.70    3.70
   2   0  -3   18.40    3.20
   2   0  -3   27.20    3.60
   2   0   3   25.00    4.20
  -2   0  -3   24.40    3.40
  -2   0   3   18.40    3.50
  -2   0  -3   26.80    4.20
  -2   0   3   19.30    3.70
   2  -1  -3 1313.47   81.59
   2  -1  -3 1295.87   81.29
   2   1   3 1305.37   81.19
   2   1   3 1330.47   81.19
  -2  -1  -3 1146.29   81.19
  -2  -1  -3 1281.47   81.19
  -2   1   3 1258.97   81.99
  -2   1   3 1233.48   81.49
   2  -2  -3 9649.03  604.04
   2  -2  -3 9365.56  603.54
  -2  -2  -3 8857.31  603.54
  -2   2   3 9999.00  603.74
  -2   2   3 9696.73  604.44
   2   3   3 2653.53  152.18
   2  -3  -3 2428.76  152.58
   2  -3  -3 2330.57  151.88
   2   3   3 2459.05  152.48
  -2   3   3 2368.96  151.98
  -2  -3  -3 2300.07  151.98
  -2   3   3 2333.17  153.08
  -2  -3  -3 2269.17  151.98
  -2   3   3 2324.37  151.58
   2   4   3 1056.69   60.29
   2  -4  -3 1069.09   59.29
   2  -4  -3 1060.59   60.29
  -2  -4  -3  859.81   59.19
  -2   4   3  846.52   61.09
  -2  -4  -3  806.22   59.29
  -2   4   3  839.82   58.99
  -2   4   3  853.11   59.19
  -2  -4  -3  889.21   59.39
   2   5   3 1210.68   77.19
   2  -5  -3 1271.47   76.79
   2  -5  -3 1219.58   76.39
   2  -5  -3 1221.98   77.09
   2  -5  -3 1184.78   78.09
   2   5   3 1228.98   77.99
  -2   5   3 1146.69   79.19
  -2   5   3 1200.98   77.09
  -2  -5  -3 1114.39   77.29
  -2   5   3 1193.98   76.99
  -2  -5  -3 1217.28   77.29
  -2  -5  -3 1189.88   77.19
   2   6   3  508.75   34.80
   2  -6  -3  549.74   36.00
   2  -6  -3  529.35   38.00
   2   6   3  533.95   35.90
   2  -6  -3  543.15   33.80
   2  -6  -3  560.44   34.10
   2  -6  -3  521.05   34.50
  -2  -6  -3  522.35   34.80
  -2   6   3  489.75   34.30
  -2  -6  -3  488.35   35.10
  -2  -6  -3  527.15   34.80
  -2   6   3  497.55   34.60
   2  -7  -3  375.36   23.80
   2  -7  -3  382.36   23.50
   2   7   3  396.76   26.40
   2  -7  -3  372.86   26.60
   2  -7  -3  360.26   29.10
   2  -7  -3  351.56   24.20
   2   7   3  421.86   25.20
  -2   7   3  324.17   24.90
  -2   7   3  294.47   23.80
  -2  -7  -3  347.47   24.90
  -2   7   3  303.27   29.70
  -2  -7  -3  352.16   24.30
  -2  -7  -3  346.27   25.70
  -2  -7  -3  346.67   24.60
   2   8   3  298.97   20.00
   2  -8  -3  257.97   18.90
   2  -8  -3  276.67   18.10
   2  -8  -3  291.17   25.10
   2   8   3  273.57   21.70
   2  -8  -3  273.37   18.50
  -2  -8  -3  247.88   19.40
  -2   8   3  269.17   20.50
  -2  -8  -3  259.27   19.90
  -2  -8  -3  236.88   20.70
  -2   8   3  239.98   18.50
   2  -9  -3  302.17   28.60
   2  -9  -3  324.17   21.70
   2   9   3  326.27   23.60
   2  -9  -3  310.17   22.20
   2  -9  -3  306.27   22.30
   2   9   3  306.97   25.70
  -2  -9  -3  332.17   23.40
  -2  -9  -3  322.37   23.50
  -2   9   3  328.67   24.10
  -2  -9  -3  326.97   22.10
   2  10   3  129.99   15.50
   2 -10  -3  157.18   23.20
  -2  10   3  159.08   16.50
  -2 -10  -3  152.88   15.60
  -2 -10  -3  174.58   15.30
  -2 -10  -3  151.48   12.40
   2  11   3   40.20    9.60
   2 -11  -3   38.00    5.30
   2 -11  -3   64.39   19.00
  -2 -11  -3   45.40   10.70
  -2  11   3   54.09   11.30
  -2 -11  -3   30.40    7.00
  -2 -11  -3   25.60    4.70
   2 -12  -3  134.19   12.30
   2  12   3  129.39   17.00
   2 -12  -3  144.99   26.30
  -2 -12  -3  131.49   11.50
  -2 -12  -3  143.39   18.10
  -2  12   3  146.69   18.30
   2  13   3  220.98   22.10
   2 -13  -3  246.38   31.20
  -2 -13  -3  223.08   23.00
  -2  13   3  227.88   23.70
   2 -14  -3  113.99   25.10
   2  14   3  108.59   15.40
  -2  14   3   82.09   16.40
  -2 -14  -3   71.89   15.90
   2 -15  -3   47.00   24.20
   2  15   3   24.80   13.80
  -2  15   3   41.30   15.50
  -2 -15  -3   16.30   15.40
   2 -16  -3  229.08   40.70
   2  16   3  205.88   27.00
  -2  16   3  238.98   29.70
  -2 -16  -3  189.28   25.60
   2  17   3   15.60   16.40
   2 -17  -3   54.59   30.20
  -2  17   3   51.89   20.00
  -2 -17  -3  -10.80   17.10
   2  18   3   28.40   19.10
   2 -18  -3   55.79   31.90
  -2 -18  -3   34.80   20.60
  -2  18   3   34.60   21.60
   2 -19  -3   38.40   33.00
   2  19   3   28.80   19.90
  -2  19   3   10.70   22.30
  -2 -19  -3  -10.30   19.80
   3  19  -3   75.69   19.60
   3 -19   3   57.89   33.30
  -3 -19   3   33.60   24.50
  -3  19  -3   50.09   24.40
   3 -18   3  119.99   33.50
   3  18  -3  113.79   21.00
  -3 -18   3  124.09   24.50
  -3  18  -3  137.79   26.00
   3 -17   3   78.09   29.00
   3  17  -3   26.60   16.60
  -3  17  -3   63.49   22.30
  -3 -17   3   12.20   18.90
   3  16  -3   88.79   17.00
   3 -16   3   98.79   28.30
  -3  16  -3   93.89   21.40
  -3 -16   3   93.69   19.80
   3  15  -3   53.59   14.60
   3 -15   3   44.70   23.90
  -3  15  -3   63.39   18.10
  -3 -15   3   41.10   16.50
   3  14  -3  125.89   15.30
   3 -14   3  113.59   24.20
  -3  14  -3   94.09   16.70
  -3 -14   3  110.79   20.10
   3  13  -3  105.99   14.30
   3 -13   3  114.99   25.10
  -3  13  -3  108.79   16.30
  -3 -13   3  126.69   17.20
   3  12  -3  232.08   18.90
   3 -12   3  187.48   28.40
  -3  12  -3  158.58   21.00
  -3 -12   3  165.58   17.50
  -3 -12   3  177.78   20.20
   3 -11   3   24.30   18.20
   3  11  -3   33.10    9.40
   3  11  -3   27.00   10.80
  -3  11  -3   37.50   11.40
  -3 -11   3   31.50   11.90
   3  10  -3   96.69   11.30
   3  10  -3   84.69   10.50
   3 -10   3   82.09   18.30
   3  10  -3   71.09   11.60
  -3  10  -3   57.89   11.80
  -3 -10   3   66.89   12.60
  -3  10  -3   74.89   11.80
   3   9  -3   28.40    7.60
   3   9  -3   22.50    5.90
   3  -9   3   25.70   15.10
   3   9  -3   15.40    8.70
  -3   9  -3   34.60    8.70
  -3  -9   3   34.10    5.90
  -3  -9   3   51.59   10.80
  -3   9  -3   33.80    9.10
   3   8  -3   16.00    8.70
   3   8  -3   26.70    6.10
   3   8  -3   22.10    6.50
   3  -8   3   22.80   13.70
   3  -8   3   18.00    4.80
  -3   8  -3   25.20    8.40
  -3   8  -3   19.40    7.70
  -3  -8   3   35.10    9.40
  -3  -8   3   33.20    5.70
  -3  -8   3   35.90    7.40
   3  -7   3   52.39   13.40
   3   7  -3   37.60    6.30
   3  -7   3   37.30    5.00
   3   7  -3   47.90    7.00
   3   7  -3   40.30    8.80
  -3  -7   3   37.40    6.70
  -3  -7   3   41.70    6.00
  -3   7  -3   27.90    7.30
  -3   7  -3   41.00    8.20
  -3  -7   3   42.50    8.60
   3   6  -3  232.78   16.10
   3  -6   3  270.97   21.00
  -3   6  -3  189.38   16.30
  -3   6  -3  168.88   17.50
  -3  -6   3  174.88   14.90
  -3  -6   3  183.28   16.00
  -3  -6   3  195.98   15.70
   3   5  -3 1248.08   76.99
   3   5  -3 1204.88   76.19
   3   5  -3 1186.48   75.59
   3  -5   3 1261.37   75.69
  -3  -5   3 1101.59   76.19
  -3   5  -3 1168.98   75.49
  -3   5  -3 1132.69   76.09
  -3   5  -3 1131.69   77.09
  -3  -5   3 1183.78   76.19
  -3  -5   3 1170.38   75.99
   3   4  -3 1032.90   65.89
   3  -4   3 1007.50   66.49
   3   4  -3 1027.00   64.39
   3  -4   3 1051.39   64.59
   3   4  -3 1012.60   64.99
  -3   4  -3  979.40   64.99
  -3   4  -3  978.90   64.49
  -3   4  -3  995.70   65.79
  -3  -4   3 1010.90   64.79
  -3  -4   3  989.40   65.09
  -3  -4   3  961.80   65.19
   3   3  -3  208.28   13.00
   3  -3   3  207.28   16.20
   3   3  -3  189.98   14.40
   3   3  -3  189.78   15.90
   3  -3   3  201.88   13.30
  -3  -3   3  187.08   13.40
  -3   3  -3  174.88   14.20
  -3  -3   3  171.58   13.40
  -3   3  -3  174.08   14.90
  -3  -3   3  186.48   14.70
  -3   3  -3  168.18   13.40
   3  -2   3 1085.09   72.59
   3   2  -3 1074.79   73.09
   3   2  -3 1116.99   71.89
   3  -2   3 1154.58   71.59
   3   2  -3 1137.79   71.99
  -3  -2   3 1096.79   72.19
  -3   2  -3 1131.49   71.69
  -3   2  -3 1140.39   72.49
  -3  -2   3 1132.59   71.59
  -3   2  -3 1087.59   71.89
  -3  -2   3 1131.49   71.79
   3  -1   3 1813.62  109.59
   3  -1   3 1765.02  110.29
   3   1  -3 1674.73  109.79
   3   1  -3 1717.93  109.89
  -3   1  -3 1726.93  109.69
  -3  -1   3 1683.63  110.19
  -3  -1   3 1774.82  110.09
  -3   1  -3 1576.34  109.79
  -3   1  -3 1727.23  110.19
   3   0   3 4238.18  291.07
   3   0   3 4631.34  290.87
   3   0  -3 4728.13  291.07
   3   0  -3 4753.72  291.07
  -3   0   3 4841.92  291.47
  -3   0  -3 4672.53  291.07
  -3   0  -3 4524.15  290.87
  -3   0   3 4549.65  291.27
  -3   0  -3 4261.77  290.97
   3   1   3 1727.43  110.99
   3  -1  -3 1698.03  111.19
   3  -1  -3 1725.13  111.39
   3   1   3 1767.32  111.09
  -3   1   3 1787.42  112.09
  -3  -1  -3 1648.54  111.19
  -3   1   3 1608.14  110.79
  -3  -1  -3 1863.01  110.99
  -3  -1  -3 1788.82  111.09
  -3   1   3 1775.72  111.59
   3   2   3 1144.19   71.89
   3  -2  -3 1109.79   71.99
   3  -2  -3 1094.79   72.29
  -3  -2  -3 1096.19   72.09
  -3  -2  -3 1139.19   71.89
  -3   2   3 1097.69   73.29
  -3   2   3 1145.79   72.39
   3   3   3  184.88   13.80
   3  -3  -3  154.28   14.10
   3  -3  -3  172.18   14.60
   3   3   3  173.68   15.40
  -3   3   3  185.28   17.40
  -3   3   3  203.98   14.90
  -3  -3  -3  198.98   14.50
  -3   3   3  206.68   13.30
  -3  -3  -3  203.88   13.80
   3   4   3  964.30   63.99
   3  -4  -3  961.70   64.09
   3  -4  -3  987.60   63.29
  -3   4   3 1015.20   63.59
  -3   4   3 1036.50   62.99
  -3   4   3 1006.20   65.79
  -3  -4  -3  981.90   63.59
  -3  -4  -3  821.22   63.29
  -3  -4  -3 1034.80   63.19
   3   5   3 1170.18   77.69
   3  -5  -3 1143.29   78.29
   3  -5  -3 1156.98   77.19
  -3   5   3 1225.08   77.49
  -3  -5  -3 1225.68   77.59
  -3  -5  -3 1264.47   77.19
  -3  -5  -3 1107.59   77.59
  -3   5   3 1298.97   77.19
   3  -6  -3  203.58   15.60
   3  -6  -3  187.98   17.40
   3  -6  -3  192.58   19.30
   3   6   3  221.98   18.40
  -3   6   3  255.47   17.60
  -3  -6  -3  257.47   17.10
  -3  -6  -3  254.27   19.00
  -3  -6  -3  271.07   17.20
  -3   6   3  278.77   18.00
  -3  -6  -3  243.78   18.20
  -3   6   3  279.47   24.70
   3  -7  -3   38.30   13.80
   3   7   3   46.00    6.10
   3  -7  -3   32.90    5.70
   3   7   3   45.60    7.40
   3  -7  -3   33.70    4.60
  -3  -7  -3   29.80    4.80
  -3  -7  -3   34.10    4.80
  -3   7   3   49.00    8.20
  -3   7   3   31.50    5.20
  -3  -7  -3   30.50    6.60
   3  -8  -3   24.50    5.60
   3   8   3   29.80    7.30
   3   8   3   36.40    6.10
   3  -8  -3   23.10   15.40
   3  -8  -3   26.40    3.40
  -3   8   3   28.70    8.50
  -3  -8  -3   13.80    7.60
  -3   8   3    9.30    4.50
  -3  -8  -3   17.50    4.30
  -3  -8  -3   18.20    4.40
   3  -9  -3   61.39   18.20
   3  -9  -3   37.30    4.10
   3   9   3   41.70    6.90
   3  -9  -3   30.20    6.20
   3   9   3   54.29    8.40
  -3   9   3   36.20    9.30
  -3  -9  -3   18.90    8.50
  -3  -9  -3   23.60    5.00
  -3  -9  -3   22.80    4.50
  -3   9   3   15.10    4.50
   3 -10  -3   59.69    7.30
   3 -10  -3   62.19   18.70
   3 -10  -3   47.00    6.70
   3  10   3   75.49   10.40
  -3 -10  -3   38.60   10.00
  -3  10   3   93.79   12.10
  -3  10   3   55.89    7.70
  -3 -10  -3   66.69   10.00
  -3 -10  -3   41.50    5.90
   3 -11  -3   56.39   21.40
   3  11   3   25.80   10.00
   3 -11  -3   27.40    4.50
  -3  11   3   38.60   11.80
  -3 -11  -3   27.50    8.30
  -3 -11  -3   13.30   10.10
  -3 -11  -3   23.30    5.80
  -3 -11  -3   17.90    4.80
   3  12   3  144.99   18.70
   3 -12  -3  210.28   29.90
   3 -12  -3  156.68   12.80
  -3 -12  -3  149.49   21.40
  -3 -12  -3  132.99   13.30
  -3 -12  -3  165.58   16.50
  -3 -12  -3  154.08   15.60
  -3  12   3  173.88   20.70
   3 -13  -3   90.69   11.00
   3 -13  -3  141.79   25.90
   3  13   3  110.19   14.70
  -3  13   3  142.59   18.00
  -3 -13  -3   91.89   15.10
  -3 -13  -3  105.59   15.60
  -3 -13  -3  105.59   12.40
   3  14   3  132.39   16.90
   3 -14  -3  134.39   27.40
  -3 -14  -3  126.89   14.30
  -3 -14  -3   97.19   18.40
  -3 -14  -3   94.79   16.50
  -3  14   3  144.89   20.40
   3  15   3   58.69   15.10
   3 -15  -3   47.60   26.80
  -3 -15  -3   44.20   14.30
  -3  15   3   71.59   18.80
  -3 -15  -3   22.40   14.80
   3 -16  -3  118.59   34.60
   3  16   3   93.29   17.80
  -3 -16  -3   66.29   18.20
  -3  16   3   91.19   21.80
  -3 -16  -3   93.59   17.70
   3  17   3   28.80   17.30
   3 -17  -3   90.29   36.60
  -3 -17  -3   33.70   16.80
  -3 -17  -3   22.90   18.60
  -3  17   3   28.00   20.80
   3 -18  -3  156.08   39.50
   3  18   3  117.69   21.20
  -3 -18  -3   52.39   21.00
  -3  18   3  120.79   24.60
   3 -19  -3   60.69   36.40
   3  19   3   49.50   20.60
  -3 -19  -3   21.70   21.00
  -3  19   3   61.99   25.30
   4  18  -3    7.50   17.70
   4 -18   3   17.10   31.90
  -4  18  -3  -25.70   22.10
  -4 -18   3   -0.70   39.30
   4  17  -3   45.20   16.80
   4 -17   3   30.60   30.20
  -4  17  -3   60.59   23.10
  -4 -17   3   17.20   20.20
   4  16  -3   84.19   17.30
   4 -16   3  101.29   30.90
  -4  16  -3  120.49   23.00
  -4 -16   3  101.19   20.70
   4  15  -3   91.89   16.30
   4 -15   3   73.59   29.80
  -4 -15   3  100.99   19.20
  -4  15  -3   67.79   18.80
   4 -14   3   18.90   24.10
   4  14  -3   36.50   12.50
  -4  14  -3   18.90   16.00
  -4 -14   3   22.40   15.80
   4  13  -3   36.40   11.80
   4 -13   3   34.00   23.20
  -4 -13   3   51.99   15.20
  -4  13  -3   37.70   14.80
   4 -12   3  192.98   28.00
   4  12  -3   98.49   17.00
   4  12  -3  160.28   17.10
  -4 -12   3  130.99   19.40
  -4  12  -3  161.78   20.60
  -4 -12   3  137.79   15.00
   4  11  -3   19.00   10.20
   4  11  -3   29.10    8.80
   4 -11   3   24.40   19.10
   4  11  -3   33.60    9.60
  -4 -11   3   31.80   12.70
  -4  11  -3   21.80   11.50
  -4  11  -3   20.70   11.90
  -4 -11   3   20.50    6.70
   4 -10   3   92.19   21.10
   4  10  -3   77.79   10.20
   4  10  -3   55.49    9.60
   4  10  -3   68.19   11.40
  -4 -10   3   55.39    7.80
  -4  10  -3   49.20   11.20
  -4  10  -3   51.99   12.00
  -4 -10   3   63.49   13.30
   4   9  -3  184.88   15.50
   4   9  -3  145.89   15.30
   4   9  -3  181.48   17.90
   4  -9   3  155.88   24.80
  -4   9  -3  156.28   19.00
  -4  -9   3  157.38   17.30
  -4   9  -3  141.59   17.80
  -4  -9   3  167.98   15.10
   4   8  -3  271.97   18.30
   4  -8   3  219.98   26.20
   4   8  -3  215.18   20.50
   4   8  -3  190.68   19.00
  -4   8  -3  242.08   17.50
  -4  -8   3  232.58   19.60
  -4   8  -3  219.38   20.20
  -4   8  -3  225.78   20.70
  -4  -8   3  254.37   18.60
   4   7  -3   62.49   10.10
   4   7  -3   40.00    8.90
   4   7  -3   53.89    7.80
   4  -7   3   64.19   16.20
   4  -7   3   55.09    8.00
  -4   7  -3   78.69    9.00
  -4   7  -3   56.89    9.00
  -4  -7   3   60.79   10.20
  -4  -7   3   53.89    7.20
  -4  -7   3   28.70    8.10
   4  -6   3  534.75   34.10
   4  -6   3  542.25   39.00
   4   6  -3  478.55   36.00
   4   6  -3  493.75   36.00
   4   6  -3  478.85   34.20
  -4  -6   3  478.55   35.50
  -4  -6   3  506.65   35.10
  -4   6  -3  589.74   34.40
  -4   6  -3  550.94   35.90
  -4  -6   3  503.35   34.90
   4  -5   3  323.17   20.20
   4  -5   3  310.57   25.70
   4   5  -3  236.88   22.20
   4   5  -3  283.87   22.80
  -4   5  -3  295.07   20.60
  -4   5  -3  321.47   22.40
  -4  -5   3  304.47   21.60
  -4  -5   3  268.77   20.90
  -4   5  -3  277.87   22.90
   4  -4   3  294.67   24.80
   4   4  -3  279.07   23.10
   4   4  -3  289.37   21.90
   4  -4   3  315.77   20.20
  -4   4  -3  294.57   22.50
  -4  -4   3  293.27   21.60
  -4  -4   3  268.07   20.70
  -4   4  -3  312.97   22.00
  -4   4  -3  299.17   20.50
   4   3  -3 1204.48   68.59
   4  -3   3 1132.19   67.59
   4   3  -3 1023.70   69.69
   4  -3   3 1110.79   69.69
  -4  -3   3 1016.30   68.39
  -4   3  -3 1020.40   68.29
  -4  -3   3  941.41   67.79
  -4   3  -3  980.00   67.59
  -4   3  -3 1028.10   68.79
   4   2  -3 1688.83  100.59
   4  -2   3 1572.34  101.29
   4   2  -3 1543.45  100.09
   4   2  -3 1368.36  101.29
   4  -2   3 1628.34   99.89
  -4   2  -3 1514.45  100.49
  -4   2  -3 1670.73  100.99
  -4  -2   3 1583.74  100.29
  -4  -2   3 1619.94  100.79
  -4  -2   3 1397.46   99.99
  -4   2  -3 1596.54  100.09
   4  -1   3 1565.54   98.29
   4   1  -3 1561.14   98.89
   4   1  -3 1625.74   98.49
   4  -1   3 1548.25   99.29
  -4  -1   3 1505.05   98.99
  -4   1  -3 1461.05   98.89
  -4   1  -3 1467.65   98.39
  -4  -1   3 1503.45   99.19
  -4  -1   3 1551.04   98.69
  -4   1  -3 1570.44   98.99
   4   0  -3    8.00    4.60
   4   0   3    3.10    5.90
  -4   0  -3    8.70    5.30
  -4   0   3    2.70    4.30
  -4   0   3    0.60    4.70
  -4   0  -3    5.20    5.60
   4  -1  -3 1523.35   96.49
   4   1   3 1529.95   96.29
   4  -1  -3 1533.05   96.49
   4   1   3 1547.65   96.19
  -4   1   3 1516.95   97.59
  -4  -1  -3 1500.45   96.19
  -4   1   3 1436.16   96.89
  -4  -1  -3 1523.35   96.69
  -4   1   3 1317.07   95.99
  -4  -1  -3 1569.74   96.19
   4   2   3 1683.63  101.89
   4  -2  -3 1610.54  102.39
   4  -2  -3 1696.03  102.09
  -4   2   3 1441.76  101.49
  -4   2   3 1602.94  102.49
  -4  -2  -3 1481.85  102.29
  -4  -2  -3 1604.74  101.89
  -4   2   3 1591.34  103.49
   4   3   3 1046.40   66.19
   4   3   3  927.31   66.39
   4  -3  -3  989.00   66.79
   4  -3  -3  981.90   66.19
  -4   3   3 1042.50   68.59
  -4  -3  -3 1076.59   66.89
  -4   3   3 1047.60   66.89
  -4  -3  -3 1089.19   66.19
  -4   3   3 1005.90   65.39
   4   4   3  255.87   21.60
   4  -4  -3  289.27   21.40
   4  -4  -3  279.27   20.40
  -4   4   3  292.97   21.50
  -4   4   3  276.77   26.20
  -4  -4  -3  278.27   21.20
  -4  -4  -3  284.47   19.90
   4   5   3  297.57   23.40
   4  -5  -3  355.56   23.00
   4  -5  -3  324.47   24.40
   4  -5  -3  314.37   28.70
  -4  -5  -3  287.37   24.00
  -4   5   3  382.76   23.10
  -4  -5  -3  287.67   22.40
   4  -6  -3  539.65   34.20
   4  -6  -3  480.95   40.00
   4  -6  -3  509.95   32.50
   4   6   3  521.75   34.10
  -4  -6  -3  490.95   33.90
  -4   6   3  482.55   34.50
  -4   6   3  514.55   34.50
  -4  -6  -3  486.25   35.30
   4  -7  -3   63.19   16.40
   4   7   3   77.19    9.50
   4  -7  -3   55.79    5.70
   4  -7  -3   58.09    7.20
  -4   7   3   65.59   10.30
  -4   7   3   39.90    6.90
  -4  -7  -3   48.00    8.80
  -4  -7  -3   35.00    6.10
   4  -8  -3  213.88   27.30
   4  -8  -3  193.28   17.30
   4   8   3  227.28   17.50
   4  -8  -3  237.48   14.50
  -4  -8  -3  213.08   15.70
  -4  -8  -3  190.78   19.50
  -4  -8  -3  182.38   16.20
  -4   8   3  223.88   19.10
  -4   8   3  167.88   16.70
   4   9   3  165.48   15.30
   4  -9  -3  160.48   11.90
   4  -9  -3  112.09   15.40
   4  -9  -3  137.19   26.30
  -4   9   3  151.08   13.80
  -4  -9  -3  162.38   17.80
  -4   9   3  173.18   18.00
  -4  -9  -3  175.38   13.70
   4 -10  -3   53.59    6.80
   4 -10  -3   22.90    7.60
   4 -10  -3   53.59   21.20
  -4  10   3   53.19   12.30
  -4  10   3   34.70    6.30
  -4 -10  -3   45.10   10.30
  -4 -10  -3   58.29    9.40
   4 -11  -3   21.00    4.30
   4 -11  -3   26.30   22.20
   4  11   3   30.60   10.20
   4 -11  -3   16.90    7.50
  -4 -11  -3   20.20   10.70
  -4  11   3   45.80   12.70
  -4  11   3   22.20    5.40
  -4 -11  -3   24.50    5.60
   4 -12  -3  138.09   11.90
   4  12   3  164.08   19.10
   4 -12  -3  164.38   29.40
  -4 -12  -3  143.09   14.40
  -4  12   3  197.08   19.80
  -4 -12  -3  103.99   16.00
   4 -13  -3   37.70   24.70
   4 -13  -3   21.40    5.50
   4  13   3   44.20   12.40
  -4 -13  -3   12.30   12.70
  -4  13   3   33.80   16.30
  -4 -13  -3   21.00    6.30
   4  14   3   30.60   13.60
   4 -14  -3   41.10   29.00
  -4 -14  -3   20.80   14.00
  -4  14   3   52.99   18.40
   4 -15  -3  141.89   36.60
   4  15   3   91.19   16.90
  -4 -15  -3   34.60   16.30
  -4  15   3   94.69   21.70
   4 -16  -3  101.19   37.80
   4  16   3  103.09   18.40
  -4 -16  -3   42.00   17.70
  -4  16   3   80.29   22.90
   4 -17  -3   48.60   38.40
   4  17   3   49.80   17.70
  -4 -17  -3    4.00   18.20
  -4  17   3   52.59   23.60
   4 -18  -3   66.99   41.40
   4  18   3   20.60   18.40
  -4 -18  -3   -1.60   18.90
  -4  18   3  -15.30   24.60
   5  18  -3   38.10   18.00
  -5  18  -3   31.60   27.80
   5 -17   3   39.70   33.10
   5  17  -3   31.50   16.90
  -5  17  -3   48.00   25.00
   5 -16   3   23.40   32.60
   5  16  -3    1.50   15.30
  -5 -16   3  -14.90   19.10
  -5  16  -3   24.20   22.40
   5  15  -3   35.20   14.90
   5 -15   3   67.19   32.10
  -5 -15   3   32.60   18.70
  -5  15  -3   50.39   20.40
   5  14  -3   92.49   15.60
   5 -14   3   82.49   30.20
  -5 -14   3   96.19   18.90
  -5  14  -3   92.29   20.00
   5 -13   3  112.49   30.00
   5  13  -3  102.29   15.10
  -5 -13   3  129.09   21.80
  -5  13  -3  126.59   20.30
   5  12  -3   56.69   13.00
   5  12  -3   91.39   12.90
   5 -12   3   80.89   26.70
  -5 -12   3   69.79   16.00
  -5  12  -3   62.69   16.10
  -5  12  -3   67.59   16.10
   5  11  -3   24.60    9.70
   5 -11   3   39.30   22.70
   5  11  -3   22.50    9.50
   5  11  -3   -0.30    9.40
  -5  11  -3    1.80   12.10
  -5 -11   3   18.40   14.30
  -5  11  -3   20.90   13.70
   5  10  -3  289.47   24.60
   5  10  -3  259.37   22.00
   5  10  -3  267.87   21.70
   5 -10   3  301.47   34.50
  -5 -10   3  252.27   25.00
  -5  10  -3  236.78   25.60
  -5  10  -3  278.97   27.00
   5   9  -3  132.39   14.90
   5   9  -3  161.08   15.00
   5  -9   3  170.58   29.20
   5   9  -3  130.19   14.80
  -5  -9   3  154.28   19.10
  -5   9  -3  147.19   19.30
  -5   9  -3  145.19   20.30
   5   8  -3  685.93   44.30
   5   8  -3  625.04   45.50
   5  -8   3  686.93   51.19
   5   8  -3  653.83   46.50
  -5   8  -3  636.14   46.50
  -5   8  -3  646.44   44.10
  -5   8  -3  719.63   46.80
   5   7  -3   90.69   12.90
   5   7  -3   78.99   11.70
   5  -7   3   95.59   18.60
  -5   7  -3   91.29   10.90
  -5   7  -3   81.89   11.50
   5   6  -3  102.39   15.20
   5  -6   3  136.79   12.30
   5   6  -3  135.39   17.80
   5  -6   3  156.28   21.70
  -5   6  -3  178.08   13.20
  -5   6  -3  172.88   17.10
  -5  -6   3  110.29   14.00
   5  -5   3  252.47   25.00
   5   5  -3  224.18   21.20
   5   5  -3  191.98   20.90
   5  -5   3  263.47   17.40
  -5   5  -3  259.17   18.20
  -5  -5   3  221.58   18.60
  -5   5  -3  264.77   21.00
   5  -4   3  745.73   48.70
   5  -4   3  735.13   52.49
   5   4  -3  859.81   51.79
  -5  -4   3  805.02   49.50
  -5   4  -3  672.53   48.90
  -5   4  -3  708.33   50.39
  -5   4  -3  714.03   50.79
   5  -3   3  438.76   28.50
   5   3  -3  353.86   29.10
   5   3  -3  452.65   28.60
   5  -3   3  419.36   31.00
   5  -3   3  432.76   26.20
  -5   3  -3  363.86   26.80
  -5  -3   3  429.06   29.00
  -5  -3   3  369.06   28.20
  -5  -3   3  314.67   26.80
  -5   3  -3  338.77   29.10
  -5   3  -3  378.46   28.30
   5   2  -3  273.27   18.10
   5   2  -3  230.88   19.80
   5   2  -3  231.68   20.50
  -5  -2   3  255.37   20.30
  -5  -2   3  252.57   20.30
   5  -1   3  503.75   35.10
   5   1  -3  473.75   36.40
   5  -1   3  490.05   37.30
   5   1  -3  534.75   35.40
  -5   1  -3  591.84   37.50
  -5   1  -3  526.65   35.60
  -5  -1   3  523.85   37.30
  -5   1  -3  593.14   36.50
  -5  -1   3  567.24   36.50
   5   0  -3  129.19   13.40
   5   0   3  120.69   13.90
   5   0  -3  166.38   12.00
   5   0   3  123.59   11.50
  -5   0   3  147.29   16.00
  -5   0   3  125.49   13.70
  -5   0  -3  129.79   15.90
   5   1   3  590.94   40.10
   5   1   3  589.54   39.40
   5  -1  -3  685.83   40.10
  -5   1   3  525.15   40.40
  -5  -1  -3  589.24   41.40
   5   2   3  239.68   17.10
   5  -2  -3  260.87   18.80
   5  -2  -3  262.97   18.40
   5   2   3  249.48   17.40
  -5   2   3  182.58   18.80
  -5  -2  -3  240.38   20.80
  -5  -2  -3  190.68   17.90
  -5   2   3  239.88   20.20
   5  -3  -3  429.76   28.60
   5  -3  -3  386.46   28.60
  -5   3   3  370.86   27.50
  -5  -3  -3  429.96   30.00
  -5   3   3  414.26   29.80
   5  -4  -3  670.53   48.20
   5  -4  -3  768.02   47.70
   5   4   3  693.43   47.80
   5  -4  -3  724.43   45.90
  -5   4   3  684.03   46.30
  -5  -4  -3  750.12   48.50
  -5   4   3  711.13   48.70
   5  -5  -3  279.47   28.50
   5  -5  -3  265.37   20.20
   5  -5  -3  267.17   17.00
  -5   5   3  210.98   20.30
  -5   5   3  241.78   17.80
  -5  -5  -3  255.77   21.40
  -5   5   3  231.48   22.00
   5  -6  -3  172.68   15.30
   5  -6  -3  161.28   11.10
   5  -6  -3  164.58   25.60
  -5   6   3  143.89   13.00
  -5  -6  -3  137.09   17.20
  -5   6   3  138.39   17.20
  -5   6   3  152.58   17.20
   5  -7  -3   63.49    6.50
   5  -7  -3   82.29   20.10
   5  -7  -3   56.69    8.60
  -5  -7  -3   58.59   10.40
  -5   7   3   65.39    9.80
  -5   7   3   96.19   12.70
  -5   7   3   75.79    9.70
   5  -8  -3  726.53   46.70
   5  -8  -3  715.23   54.59
   5  -8  -3  710.33   44.60
  -5   8   3  620.04   47.30
  -5  -8  -3  679.13   48.40
  -5   8   3  700.23   47.90
   5  -9  -3  147.29   11.30
   5  -9  -3  131.99   15.90
   5  -9  -3  137.29   25.20
  -5  -9  -3  159.98   20.10
  -5   9   3  159.78   19.30
   5 -10  -3  287.87   38.60
   5 -10  -3  287.17   23.00
   5 -10  -3  288.17   19.40
  -5 -10  -3  267.87   26.40
  -5  10   3  244.08   22.70
  -5  10   3  307.37   26.50
   5 -11  -3    5.90    8.10
   5 -11  -3   30.00   24.10
   5 -11  -3   12.90    4.30
  -5 -11  -3   10.90   11.70
  -5  11   3   38.50   14.20
   5 -12  -3   67.69    8.80
   5 -12  -3   94.59   27.60
   5 -12  -3   68.19   10.60
  -5  12   3   77.89   17.30
  -5 -12  -3   68.49   14.10
   5 -13  -3  105.89   31.60
  -5  13   3   85.09   20.00
  -5 -13  -3   60.89   15.20
   5 -14  -3  117.89   34.20
  -5 -14  -3   44.10   15.70
  -5  14   3   84.19   21.60
   5 -15  -3   57.99   34.50
  -5 -15  -3    1.90   15.90
  -5  15   3    7.10   21.70
   5 -16  -3   77.49   38.80
  -5  16   3   36.90   24.50
  -5 -16  -3   12.50   17.10
   5 -17  -3   63.89   40.10
  -5 -17  -3   26.80   18.80
  -5  17   3   23.60   26.30
  -5 -18  -3   -9.60   20.10
  -5  18   3   23.60   26.70
   6  17  -3  -11.00   16.20
   6 -17   3   45.70   37.50
  -6  17  -3   19.60   24.50
   6  16  -3   23.60   15.50
   6 -16   3   54.89   37.20
  -6  16  -3  -15.90   23.60
   6 -15   3   23.20   32.70
   6  15  -3   26.80   14.50
  -6  15  -3   39.10   22.60
   6 -14   3   -4.70   31.20
   6  14  -3   16.80   13.20
  -6  14  -3   59.39   21.60
  -6 -14   3    1.20   20.00
   6 -13   3   68.39   32.30
  -6  13  -3   69.59   19.90
  -6  13  -3   83.59   19.20
  -6  12  -3  143.39   20.90
  -6  12  -3  128.29   20.10
   6 -11   3  173.48   31.90
   6  11  -3   96.19   15.20
  -6  11  -3   97.79   17.80
  -6  11  -3  110.39   19.80
   6  10  -3   73.09   12.20
   6  10  -3   39.20   13.00
   6 -10   3  136.89   29.80
  -6  10  -3  130.49   14.40
  -6  10  -3   77.99   15.60
  -6  10  -3   87.59   17.90
   6  -9   3   14.50   22.00
   6   9  -3  -15.00   10.50
  -6   9  -3   19.50    7.90
  -6   9  -3    7.90   12.00
  -6   9  -3   10.70   14.40
   6   8  -3  127.99   15.30
   6   8  -3  171.28   21.40
   6  -8   3  180.08   26.10
  -6   8  -3  132.39   15.50
  -6   8  -3  141.99   16.70
   6   7  -3  519.15   39.60
   6  -7   3  594.24   45.00
   6   7  -3  460.15   37.90
  -6   7  -3  576.14   40.10
   6  -6   3  426.36   36.70
   6   6  -3  340.47   30.70
   6   6  -3  408.86   33.00
  -6  -6   3  442.06   32.70
  -6   6  -3  435.06   32.50
   6   5  -3  104.19   13.10
   6   5  -3   81.39   15.60
   6  -5   3  142.59   23.10
   6  -5   3  124.09   16.40
  -6  -5   3   77.79   12.00
  -6  -5   3  144.79   19.10
  -6   5  -3  105.19   13.40
   6   4  -3   11.30    8.50
   6  -4   3   17.70    8.50
   6  -4   3   10.90   14.90
  -6   4  -3   26.80   10.30
  -6  -4   3   24.10    8.50
  -6  -4   3   19.90    9.60
   6  -3   3    0.40   13.70
   6   3  -3    8.10    7.80
   6  -3   3    2.60    8.00
   6   3  -3   10.20    9.60
  -6   3  -3  -10.80   10.10
  -6  -3   3    1.60    8.80
  -6  -3   3  -11.00    6.10
   6   2  -3  171.98   18.40
   6  -2   3  191.18   22.30
   6  -2   3  165.88   19.40
   6   2  -3  222.18   17.70
  -6  -2   3  163.28   20.20
  -6   2  -3  175.98   21.90
   6  -1   3   26.10   12.10
   6  -1   3   14.70    8.40
   6   1  -3   26.40    4.10
   6   1  -3   13.00    7.60
  -6  -1   3   10.80    9.00
  -6   1  -3   21.80    9.80
   6   0   3   96.69   11.80
   6   0  -3   79.59   10.40
   6   0   3   88.79   14.60
   6   0  -3   99.59   10.40
  -6   0   3   89.69   11.90
  -6   0  -3   80.99   12.30
   6   1   3   36.10    9.30
   6  -1  -3   18.50    6.60
   6  -1  -3   22.30    4.80
  -6  -1  -3   19.60   10.10
  -6   1   3   25.70   10.10
   6  -2  -3  162.78   16.00
   6   2   3  202.08   16.00
   6  -2  -3  168.38   16.90
  -6   2   3  157.78   16.50
  -6  -2  -3  250.27   21.90
   6  -3  -3    6.60    5.20
   6  -3  -3   -3.80    6.50
  -6  -3  -3    0.90    9.50
   6  -4  -3   19.30    4.00
   6  -4  -3   14.10    7.00
   6  -4  -3   41.20   19.90
  -6  -4  -3    8.50    9.50
  -6   4   3   19.40    6.50
   6  -5  -3  184.88   26.30
   6  -5  -3  122.39    9.80
   6  -5  -3  108.69   12.00
  -6   5   3  109.59   12.50
  -6  -5  -3  150.58   18.70
   6  -6  -3  424.56   27.20
   6  -6  -3  417.86   40.00
   6  -6  -3  448.26   30.40
  -6   6   3  385.96   31.90
  -6   6   3  372.56   28.60
  -6  -6  -3  428.76   32.30
   6  -7  -3  572.54   36.60
   6  -7  -3  634.84   49.80
   6  -7  -3  589.84   39.40
  -6   7   3  523.15   40.90
  -6   7   3  498.25   38.00
  -6  -7  -3  580.24   41.50
   6  -8  -3  130.39   11.20
   6  -8  -3  194.18   31.00
   6  -8  -3  116.39   16.90
  -6   8   3  156.98   18.30
  -6  -8  -3  163.38   21.40
  -6   8   3  159.48   15.40
   6  -9  -3    0.10    8.10
   6  -9  -3    6.00   26.00
   6  -9  -3    1.20    3.70
  -6   9   3   -6.00   13.70
  -6  -9  -3   -1.70   11.20
   6 -10  -3   97.79   30.20
   6 -10  -3   82.99    8.70
   6 -10  -3   81.99   11.40
  -6  10   3   81.89   17.30
  -6 -10  -3   80.49   15.00
   6 -11  -3  149.69   33.80
   6 -11  -3  104.89   12.90
   6 -11  -3  102.19   10.90
  -6 -11  -3   91.29   16.60
  -6  11   3  131.09   20.00
   6 -12  -3  197.98   38.90
   6 -12  -3  113.49   14.40
  -6  12   3  170.18   23.20
  -6 -12  -3  145.19   19.00
   6 -13  -3  106.49   39.50
   6 -13  -3   73.09   12.50
  -6  13   3   86.89   22.40
  -6 -13  -3   53.69   17.20
   6 -14  -3   52.19   34.50
  -6  14   3   25.30   22.30
  -6 -14  -3   -0.30   16.40
   6 -15  -3   47.50   37.40
  -6  15   3    5.30   25.20
  -6 -15  -3   -7.10   17.20
   6 -16  -3   94.69   47.70
  -6  16   3   44.40   27.50
  -6 -16  -3   19.60   19.20
   6 -17  -3   49.80   44.90
  -6  17   3  -50.09   27.40
  -6 -17  -3   -4.20   20.40
   7 -16   3   32.50   42.10
  -7 -16   3   -1.10   24.20
  -7  16  -3   11.10   28.30
   7 -15   3    7.90   38.90
  -7  15  -3    3.90   24.00
  -7 -15   3    0.00   23.40
   7 -14   3   56.99   38.60
  -7 -14   3    5.70   21.60
  -7  14  -3   19.30   22.90
   7 -13   3   60.19   36.90
  -7  13  -3   44.50   20.70
  -7  13  -3   15.60   21.40
  -7 -13   3   34.50   20.70
   7 -12   3   28.10   33.40
   7  12  -3   28.30   15.10
  -7  12  -3   32.20   21.70
  -7  12  -3   14.00   17.90
  -7 -12   3    3.20   19.60
   7  11  -3   47.60   15.30
   7 -11   3   88.19   34.60
  -7 -11   3   80.59   19.50
  -7  11  -3   60.09   18.60
  -7  11  -3   41.20   20.50
   7 -10   3   19.10   30.60
   7  10  -3    1.50   13.40
  -7  10  -3   14.60   17.80
  -7  10  -3   11.00   15.90
  -7 -10   3   14.20   16.90
   7   9  -3  188.48   19.60
   7   9  -3  259.37   29.10
  -7   9  -3  313.47   31.70
  -7   9  -3  262.87   28.90
   7   8  -3   35.80   11.30
   7   8  -3   25.60   13.60
   7  -8   3  107.99   26.60
  -7   8  -3   71.19   16.10
  -7  -8   3   42.50   15.80
   7   7  -3   99.19   16.50
   7   7  -3  133.19   17.80
   7  -7   3  197.68   28.90
  -7   7  -3  152.88   18.20
  -7  -7   3  133.89   17.70
   7  -6   3  165.38   26.60
   7   6  -3   74.59   15.90
   7   6  -3  110.19   15.90
  -7  -6   3   97.19   15.60
  -7   6  -3  113.99   16.60
   7  -5   3   48.10   11.10
   7   5  -3   11.00   12.70
   7  -5   3   62.39   20.80
   7   5  -3   35.10   12.00
  -7  -5   3   33.50   12.40
  -7   5  -3   47.00   13.90
   7  -4   3  212.48   28.20
   7   4  -3  188.18   19.40
   7  -4   3  200.38   23.10
   7   4  -3  202.58   20.80
  -7   4  -3  184.78   27.20
  -7  -4   3  260.67   24.70
   7  -3   3  112.39   13.50
   7  -3   3  138.39   20.90
   7   3  -3   92.49   13.00
  -7   3  -3   62.49   15.90
  -7  -3   3   93.19   13.80
   7  -2   3  119.19   19.20
   7   2  -3   84.89   12.40
   7  -2   3   96.29   13.50
  -7  -2   3  107.19   13.80
  -7   2  -3   69.29   15.50
  -7  -2   3   53.09   10.60
   7  -1   3   24.30   10.00
   7   1  -3   16.60    4.00
   7  -1   3   14.10   15.50
   7   1  -3    4.30    8.70
  -7   1  -3   12.30   13.40
  -7  -1   3   19.40   12.30
   7   0   3  248.48   25.00
   7   0   3  240.28   25.30
   7   0  -3  253.37   23.70
   7   0  -3  276.07   19.60
  -7   0  -3  279.67   28.70
   7  -1  -3   23.30    4.90
   7   1   3   26.20   11.50
   7  -1  -3   11.40    8.40
  -7  -1  -3   -0.10   12.80
  -7   1   3    8.60   14.70
   7   2   3   85.59   14.50
   7  -2  -3   89.29   11.70
   7  -2  -3   85.29   13.70
  -7   2   3  125.89   16.60
  -7  -2  -3  114.49   15.60
   7  -3  -3   81.19   12.00
   7  -3  -3  141.29   23.70
  -7  -3  -3  105.29   15.50
  -7   3   3   95.69   14.80
   7  -4  -3  264.77   33.80
   7  -4  -3  254.37   22.00
  -7  -4  -3  278.57   28.20
  -7   4   3  177.48   22.80
   7  -5  -3   50.59   24.90
   7  -5  -3   43.00    5.40
   7  -5  -3   31.60    9.50
  -7  -5  -3   46.60   13.20
  -7   5   3   33.10    8.80
   7  -6  -3  150.78   28.90
   7  -6  -3   96.79   12.70
   7  -6  -3  114.59   10.10
  -7  -6  -3  109.89   16.20
   7  -7  -3  209.88   33.80
   7  -7  -3  144.29   11.60
   7  -7  -3  122.49   14.40
  -7   7   3  140.19   19.40
  -7  -7  -3  184.88   23.80
  -7   7   3  110.29   16.40
   7  -8  -3   95.39   31.30
   7  -8  -3   39.90   10.90
   7  -8  -3   53.59    5.90
  -7   8   3   33.60   16.90
  -7  -8  -3   45.70   14.00
  -7   8   3   46.70    9.40
   7  -9  -3  289.27   27.20
   7  -9  -3  296.17   20.60
   7  -9  -3  352.36   46.30
  -7  -9  -3  332.47   31.60
  -7   9   3  215.48   30.70
   7 -10  -3   -7.60   10.20
   7 -10  -3   12.20   30.80
  -7  10   3    2.40   18.00
  -7 -10  -3   53.09   15.10
   7 -11  -3  135.59   40.80
   7 -11  -3   62.29   12.70
  -7  11   3   66.09   20.50
  -7 -11  -3   79.59   17.40
   7 -12  -3   -0.20   11.40
   7 -12  -3   12.10   34.80
  -7  12   3   22.80   20.70
  -7 -12  -3   -4.30   15.80
   7 -13  -3   55.29   43.70
   7 -13  -3   21.30   12.00
  -7  13   3    0.70   22.10
  -7 -13  -3   33.50   17.80
   7 -14  -3   10.30   12.50
   7 -14  -3   40.80   40.50
  -7 -14  -3   15.90   18.20
  -7  14   3   -3.90   24.50
   7 -15  -3   10.70   46.40
  -7 -15  -3   -9.60   19.10
  -7  15   3  -16.30   26.80
   7 -16  -3   40.00   48.90
  -7  16   3    9.70   28.30
  -7 -16  -3    2.90   20.30
   8 -14   3   64.89   44.50
  -8  14  -3   34.70   24.70
  -8  14  -3   45.70   26.60
  -8 -14   3   67.49   24.40
   8 -13   3   34.20   42.30
  -8  13  -3  -10.10   21.70
  -8 -13   3   11.90   23.80
  -8  13  -3  -10.20   23.60
   8 -12   3   10.30   39.60
  -8  12  -3   17.40   25.00
  -8 -12   3   21.70   21.50
  -8  12  -3    1.40   20.10
   8 -11   3   50.79   39.90
   8  11  -3   -5.30   16.90
  -8  11  -3   43.80   23.70
  -8 -11   3   40.60   21.00
  -8  11  -3    0.00   19.30
   8  10  -3   -5.90   16.30
   8 -10   3   32.00   38.20
  -8  10  -3   33.80   22.60
  -8  10  -3    6.60   18.40
  -8 -10   3   19.80   20.40
   8  -9   3   40.00   34.30
   8   9  -3   -0.80   15.60
  -8   9  -3   26.60   19.20
  -8  -9   3   16.10   18.10
   8  -8   3  -15.60   29.90
   8   8  -3  -25.60   14.80
  -8   8  -3   -6.90   18.20
  -8  -8   3    9.00   16.50
   8  -7   3   23.10   27.00
   8   7  -3   -5.70   14.10
  -8  -7   3   32.50   16.20
  -8   7  -3   21.60   18.10
   8  -6   3   49.40   27.40
   8   6  -3   17.90   14.60
   8   6  -3   13.40   13.10
  -8   6  -3   27.00   17.90
  -8  -6   3   35.40   15.70
   8   5  -3   -5.30   13.20
   8  -5   3   47.80   24.50
   8   5  -3    7.50   13.60
  -8  -5   3   42.10   14.80
  -8   5  -3    4.50   17.70
   8  -4   3  190.88   25.30
   8  -4   3  207.68   32.60
   8   4  -3  166.78   19.20
  -8   4  -3  162.58   23.60
  -8  -4   3  219.68   27.50
   8  -3   3  113.89   23.00
   8  -3   3   79.79   15.20
   8   3  -3   45.60   14.90
  -8   3  -3   36.60   19.90
  -8  -3   3   99.19   15.90
   8  -2   3   87.29   21.20
   8   2  -3   53.19   13.90
   8  -2   3   83.19   14.60
  -8   2  -3   93.89   20.60
  -8  -2   3  118.79   16.80
   8  -1   3   61.39   13.60
   8  -1   3   90.29   20.00
   8   1  -3   76.19    9.50
   8   1  -3   61.79   13.50
  -8   1  -3   25.30   19.00
  -8  -1   3   70.69   17.90
   8   0   3   12.80   16.90
   8   0  -3   25.70    4.90
   8   0  -3   -5.00   10.70
  -8   0   3   20.80   18.00
  -8   0  -3    1.50   17.20
   8  -1  -3   99.39   13.30
   8  -1  -3   94.79   22.80
  -8  -1  -3   58.89   18.60
  -8   1   3   94.29   20.20
   8  -2  -3  149.49   27.80
   8   2   3  100.29   15.80
   8  -2  -3   75.09   13.00
  -8   2   3  105.59   21.00
  -8  -2  -3   86.39   18.80
   8  -3  -3   58.69   12.60
   8  -3  -3  130.09   27.40
  -8  -3  -3  106.69   18.20
  -8   3   3   76.99   19.50
   8  -4  -3  190.58   22.80
  -8  -4  -3  262.47   31.80
  -8   4   3  146.59   20.40
   8  -5  -3   21.50   11.00
   8  -5  -3   22.00   26.20
  -8  -5  -3   27.20   16.30
  -8   5   3  -10.10   11.90
   8  -6  -3   20.50   11.20
   8  -6  -3   40.10   30.00
  -8   6   3   19.90   11.10
  -8  -6  -3   64.79   16.70
   8  -7  -3   48.00   30.20
   8  -7  -3   35.00    7.20
   8  -7  -3   27.70   11.50
  -8  -7  -3   43.20   16.50
  -8   7   3   32.00   18.40
  -8   7   3   10.10   10.50
   8  -8  -3  -27.00   30.50
   8  -8  -3   -1.60   11.00
  -8  -8  -3    3.20   16.00
  -8   8   3    2.90   18.70
  -8   8   3    8.30   10.10
   8  -9  -3   18.00   12.30
   8  -9  -3   49.30   38.80
  -8   9   3   53.09   21.00
  -8  -9  -3   44.60   16.80
  -8   9   3   31.50   10.80
   8 -10  -3   45.50   40.70
   8 -10  -3   36.00   13.10
  -8  10   3   29.00   21.40
  -8 -10  -3   29.40   17.30
   8 -11  -3   29.00   13.20
   8 -11  -3   61.99   40.40
  -8 -11  -3   21.50   18.10
  -8  11   3   19.50   22.80
   8 -12  -3   -4.70   13.20
   8 -12  -3   -9.50   40.50
  -8  12   3    7.80   23.10
  -8 -12  -3  -12.10   18.30
   8 -13  -3    0.50   13.80
   8 -13  -3   -3.30   43.70
  -8  13   3   -5.20   26.70
  -8 -13  -3    9.60   20.20
   8 -14  -3   63.29   52.69
  -8  14   3   26.50   27.90
  -8 -14  -3    8.90   20.90
   9 -13   3   95.99   50.19
  -9  13  -3   -3.50   29.60
  -9 -13   3   30.60   26.50
  -9  13  -3   18.40   26.40
   9 -12   3   51.69   47.40
  -9  12  -3    1.80   25.10
  -9  12  -3   67.09   28.80
  -9 -12   3    5.90   25.30
   9 -11   3  -41.20   41.50
  -9  11  -3   -6.60   27.00
  -9 -11   3  -18.60   21.70
  -9  11  -3    9.90   23.30
   9 -10   3   11.20   40.80
   9  10  -3  -42.60   18.50
  -9  10  -3   -8.10   25.70
  -9  10  -3   10.00   21.50
  -9 -10   3   -7.30   22.50
   9   9  -3  -21.70   18.60
   9  -9   3   17.70   38.80
  -9  -9   3    3.30   21.50
  -9   9  -3  -11.60   22.50
   9   8  -3  -37.20   16.70
   9  -8   3    6.10   34.70
  -9  -8   3   -7.00   20.50
  -9   8  -3  -26.30   22.40
   9  -7   3   44.00   34.00
   9   7  -3  -21.10   17.00
  -9  -7   3   38.00   18.90
  -9   7  -3  -41.20   22.20
   9  -6   3   34.10   31.50
   9   6  -3    3.00   16.30
  -9  -6   3   51.59   18.30
  -9   6  -3  -20.70   22.70
   9  -5   3  106.79   31.50
   9   5  -3   46.30   16.20
  -9   5  -3   22.30   24.40
  -9  -5   3  108.79   19.40
   9   4  -3    6.80   14.20
   9  -4   3   20.40   25.20
  -9  -4   3   44.50   18.00
  -9   4  -3  -29.20   23.90
   9  -3   3   -8.50   23.00
   9   3  -3  -30.00   12.70
  -9  -3   3   12.40   17.70
   9  -2   3   18.00   21.80
   9   2  -3  -14.90   13.70
  -9   2  -3   -9.00   24.00
  -9  -2   3   27.00   19.60
   9   1  -3  244.48   20.90
   9   1  -3  332.57   34.60
   9   1  -3  210.78   29.60
   9  -1   3  226.98   31.90
  -9   1  -3  271.67   31.80
   9   0  -3   41.50   15.50
   9   0  -3   80.29   25.20
   9   0   3   34.40   19.90
  -9   0  -3    3.30   23.50
  -9   0   3   66.19   20.90
   9  -1  -3  239.78   31.10
   9  -1  -3  344.87   40.80
   9   1   3  239.98   31.00
  -9  -1  -3  297.57   42.00
   9   2   3   15.50   16.20
   9  -2  -3   33.80   27.10
   9  -2  -3   -7.30   13.00
  -9   2   3    0.70   21.70
  -9  -2  -3   10.40   21.30
   9  -3  -3  -20.10   26.30
   9  -3  -3  -34.80   12.00
  -9   3   3  -47.40   20.40
  -9  -3  -3   -6.40   19.90
   9  -4  -3   25.00   29.10
   9  -4  -3   -7.00   13.00
  -9  -4  -3   -6.00   19.50
   9  -5  -3   53.09   14.30
   9  -5  -3   86.99   33.80
  -9  -5  -3  106.29   21.70
  -9   5   3   23.10   17.30
   9  -6  -3   50.89   36.30
   9  -6  -3   12.10   13.00
  -9  -6  -3   28.50   21.70
  -9   6   3   -1.10   15.90
   9  -7  -3    7.90   13.00
   9  -7  -3   57.29   40.30
  -9   7   3    8.70   14.80
  -9   7   3   32.80   20.10
  -9  -7  -3   15.30   20.60
   9  -8  -3   -3.50   39.90
   9  -8  -3  -17.00   13.10
  -9  -8  -3  -18.70   20.20
  -9   8   3   -2.10   21.40
  -9   8   3   -1.80   13.00
   9  -9  -3   -7.30   13.80
   9  -9  -3  -14.30   40.40
  -9  -9  -3   -8.70   20.50
  -9   9   3  -11.60   22.40
   9 -10  -3  -13.70   14.40
   9 -10  -3   -3.10   44.70
  -9 -10  -3    5.40   21.30
  -9  10   3  -30.00   23.20
   9 -11  -3   -7.50   14.80
   9 -11  -3  -20.00   45.90
  -9 -11  -3   -0.80   21.10
  -9  11   3  -13.90   25.10
   9 -12  -3   16.10   48.40
   9 -12  -3    6.50   15.70
  -9 -12  -3   23.60   21.80
  -9  12   3   28.50   28.20
   9 -13  -3   37.10   17.10
   9 -13  -3  -40.50   52.79
  -9  13   3  -22.80   27.20
  -9 -13  -3   21.50   23.40
  10  11  -3  -46.30   21.10
  10 -11   3  -10.80   46.80
 -10  11  -3   -5.10   28.70
 -10 -11   3    0.40   25.00
 -10  11  -3   -5.10   31.40
  10 -10   3   22.20   45.40
  10  10  -3  -38.60   20.50
 -10  10  -3  -25.80   27.60
 -10 -10   3    8.30   23.70
 -10  10  -3   69.59   30.30
  10  -9   3   -3.60   43.30
  10   9  -3  -43.90   19.50
 -10  -9   3   32.30   24.50
 -10   9  -3  -19.50   27.70
  10  -8   3   -6.20   43.30
  10   8  -3  -43.40   18.80
 -10  -8   3   -4.00   23.00
 -10   8  -3  -75.09   27.60
  10   7  -3  -43.80   17.90
  10  -7   3   -2.00   38.80
 -10   7  -3  -38.50   29.50
 -10  -7   3   25.10   22.20
  10   6  -3   36.70   18.60
  10  -6   3   19.50   36.20
  10   6  -3  -22.00   17.70
 -10   6  -3  -56.89   29.50
 -10  -6   3   35.90   21.60
  10   5  -3   14.70   19.00
  10   5  -3  -24.50   18.20
  10  -5   3   -5.60   31.80
 -10  -5   3   11.20   21.20
 -10   5  -3  -67.29   28.30
  10   4  -3   -8.20   17.50
  10  -4   3   70.59   30.30
  10   4  -3   27.90   21.20
 -10  -4   3   47.00   22.60
 -10   4  -3  -57.69   30.30
  10  -3   3  134.19   30.70
  10   3  -3  122.89   26.00
 -10   3  -3   48.40   32.90
 -10  -3   3  203.78   26.60
  10   2  -3  -16.30   15.30
  10  -2   3   10.50   25.40
  10   2  -3    1.80   22.70
 -10   2  -3  -54.79   29.30
 -10  -2   3   20.60   23.60
  10   1  -3    4.30   15.30
  10  -1   3   21.40   23.40
  10   1  -3   46.70   25.50
 -10  -1   3   65.19   23.30
 -10   1  -3  -20.30   29.00
  10   0  -3    5.50   25.10
  10   0  -3  -18.90   14.10
  10   0   3  -19.40   21.10
 -10   0   3    8.40   23.80
 -10   0  -3  -29.60   28.60
  10  -1  -3    1.50   14.50
  10   1   3   18.40   21.90
  10  -1  -3   41.70   28.50
 -10  -1  -3   78.69   28.30
 -10   1   3   18.80   24.60
  10   2   3   -2.80   21.20
  10  -2  -3   -6.20   29.60
  10  -2  -3  -15.30   13.70
 -10   2   3  -56.99   23.60
 -10  -2  -3  -27.70   25.40
  10  -3  -3  106.09   35.50
  10  -3  -3   49.10   15.90
 -10   3   3   33.80   24.60
 -10  -3  -3  105.89   27.80
  10  -4  -3   -2.00   35.40
  10  -4  -3    5.70   14.40
 -10  -4  -3   34.30   25.20
 -10   4   3  -18.10   20.70
  10  -5  -3  -15.70   14.20
  10  -5  -3  -34.60   35.50
 -10  -5  -3   -1.20   24.10
  10  -6  -3   -5.60   14.80
  10  -6  -3   20.90   39.50
 -10   6   3   -0.70   18.50
 -10  -6  -3   68.09   25.20
  10  -7  -3   17.80   15.80
  10  -7  -3   -7.40   44.80
 -10  -7  -3   27.60   25.10
 -10   7   3    2.30   23.10
  10  -8  -3  -34.50   15.40
  10  -8  -3  -42.20   44.50
 -10   8   3   -6.90   24.80
 -10  -8  -3  -35.20   25.90
  10  -9  -3  -45.30   48.10
  10  -9  -3  -22.70   15.80
 -10   9   3   -3.40   27.00
 -10  -9  -3  -30.90   25.40
  10 -10  -3  -15.70   50.09
  10 -10  -3    3.30   17.20
 -10  10   3  -49.20   26.70
 -10 -10  -3   19.40   26.60
  10 -11  -3   -1.40   55.09
  10 -11  -3   11.50   17.70
 -10  11   3   17.00   27.70
 -10 -11  -3  -29.50   26.30
  11  -8   3   -1.50   44.00
  11   8  -3  -17.20   21.40
 -11  -8   3   41.90   25.10
  11  -7   3   14.50   42.30
  11   7  -3   -7.00   19.90
 -11   7  -3  -78.39   35.60
 -11  -7   3   34.30   26.90
  11  -6   3   18.90   40.40
  11   6  -3  -22.70   18.80
 -11  -6   3   19.10   25.80
 -11   6  -3  -34.60   35.90
  11  -5   3  -19.70   38.10
  11   5  -3  -24.60   17.80
 -11  -5   3   19.60   26.70
 -11   5  -3  -46.20   35.90
  11  -4   3    9.90   34.20
  11   4  -3  -29.00   22.20
 -11   4  -3  -70.09   36.60
 -11  -4   3   23.00   27.10
  11  -3   3   18.70   32.10
  11   3  -3   21.20   24.10
  11   3  -3  -18.70   17.00
 -11  -3   3   55.19   27.50
 -11   3  -3  -84.19   36.30
  11   2  -3    8.10   17.60
  11  -2   3   32.90   30.00
  11   2  -3   45.40   26.40
 -11  -2   3   82.69   26.70
 -11   2  -3   13.90   36.60
  11   1  -3   -5.30   16.50
  11   1  -3  -19.40   27.10
  11  -1   3  -19.80   25.20
 -11  -1   3   -9.60   25.60
 -11   1  -3  -76.99   33.90
  11   0  -3  -26.60   28.20
  11   0   3    4.90   25.10
  11   0  -3  -22.60   16.40
 -11   0  -3  -22.80   32.40
 -11   0   3  -15.70   26.60
  11  -1  -3  -47.60   17.00
  11  -1  -3  -17.60   30.80
 -11   1   3  -76.59   27.20
 -11  -1  -3  -58.09   31.70
  11  -2  -3   34.80   33.80
  11  -2  -3   -7.00   16.60
 -11   2   3   65.99   27.40
 -11  -2  -3   37.50   32.70
  11  -3  -3    3.60   35.90
  11  -3  -3   -1.30   16.90
 -11  -3  -3  -17.30   30.20
 -11   3   3   -4.00   24.90
  11  -4  -3  -14.60   16.40
  11  -4  -3  -17.60   40.60
 -11  -4  -3    5.10   29.10
  11  -5  -3  -34.60   40.30
  11  -5  -3   -6.00   17.00
 -11  -5  -3   -1.80   29.30
  11  -6  -3  -45.90   42.70
  11  -6  -3  -27.70   16.70
 -11  -6  -3   21.50   27.80
  11  -7  -3   -0.70   17.60
  11  -7  -3  -21.40   47.40
 -11   7   3   31.50   25.50
 -11  -7  -3   14.40   28.10
  11  -8  -3  -58.09   47.50
  11  -8  -3    0.00   18.00
 -11   8   3    3.00   28.60
 -11  -8  -3   42.60   29.90
  12  -3   3  -54.89   35.40
  12   3  -3  -29.30   19.30
 -12  -3   3   -2.60   29.20
  12   2  -3  -25.50   18.90
  12  -2   3  -21.50   40.30
 -12   2  -3  -56.99   40.10
 -12  -2   3   -5.30   29.10
  12   1  -3  -10.70   18.90
  12   1  -3  -57.19   27.30
 -12   1  -3  -31.60   38.80
 -12  -1   3  -20.50   28.90
  12   0  -3  -11.80   18.40
  12   0  -3    6.40   32.70
 -12   0  -3  -85.09   35.90
 -12   0   3  -46.90   28.90
  12  -1  -3  -25.60   18.00
  12  -1  -3  -58.09   33.90
 -12  -1  -3  -47.20   35.80
 -12   1   3  -44.50   33.90
  12  -2  -3  -21.50   17.90
  12  -2  -3  -49.30   35.80
 -12  -2  -3  -56.09   34.10
  12  -3  -3  -12.10   18.10
 -12  -3  -3  -53.39   32.90
   0 -19   4   14.50   27.00
   0  19  -4   31.50   18.30
   0  18  -4   23.30   17.40
   0 -18   4    5.30   25.00
   0  17  -4    3.70   16.60
   0 -17   4   -7.00   22.30
   0  16  -4   26.50   15.90
   0 -16   4   49.99   21.30
   0 -15   4   16.80   18.60
   0  15  -4    5.80   13.70
   0  14  -4   13.10   12.90
   0 -14   4   38.20   17.70
   0 -13   4  120.39   22.90
   0  13  -4  143.19   16.30
   0 -12   4  181.78   23.00
   0  12  -4  161.18   18.70
   0 -11   4  342.07   29.00
   0  11  -4  333.37   26.10
   0 -10   4 1481.35   98.39
   0  10  -4 1510.05   96.89
   0   9  -4   95.09   12.20
   0  -9   4  100.89   15.40
   0  -8   4 3087.79  205.28
   0   8  -4 3164.88  206.48
   0   8  -4 3360.26  205.18
   0  -8   4 3266.47  205.08
   0  -8   4 3201.18  206.28
   0   7  -4  849.91   57.89
   0  -7   4  905.51   57.99
   0  -7   4  832.72   56.69
   0   7  -4  916.11   56.69
   0  -7   4  845.52   56.29
   0   6  -4  511.35   32.60
   0  -6   4  470.75   33.90
   0   6  -4  477.25   33.90
   0  -6   4  499.65   32.70
   0  -6   4  495.65   32.30
   0  -5   4  268.27   20.30
   0   5  -4  283.37   20.40
   0   5  -4  266.57   18.80
   0  -5   4  276.27   18.50
   0   5  -4  269.87   19.40
   0  -5   4  278.57   18.90
   0  -4   4   18.50    3.10
   0   4  -4   19.20    3.90
   0  -4   4   25.00    6.30
   0   4  -4   25.00    3.80
   0   4  -4   29.40    6.30
   0   4  -4   19.40    2.90
   0   3  -4  117.69    8.70
   0   3  -4  115.19    8.90
   0  -3   4  122.09    9.00
   0   3  -4  115.59   10.40
   0  -3   4  126.49   10.50
   0   3  -4  121.39    9.40
   0  -2   4   16.10    4.80
   0   2  -4    6.70    2.30
   0  -2   4   10.80    2.20
   0   2  -4    8.20    2.40
   0   2  -4   15.90    4.70
   0  -1   4   17.50    4.50
   0   1  -4   19.30    4.50
   0   1  -4   16.40    2.50
   0   1  -4   14.90    2.70
   0  -1   4   14.50    2.40
   0   0  -4 2346.07  156.58
   0   0   4 2350.96  156.38
   0   0  -4 2523.35  157.08
   0   0   4 2784.22  157.18
   0   0  -4 2304.67  156.38
   0  -1  -4   13.10    2.90
   0   1   4    7.50    3.40
   0  -1  -4   12.40    4.60
   0   1   4   17.80    2.30
   0  -1  -4   16.40    2.10
   0  -1  -4   13.90    2.70
   0  -2  -4   14.70    2.50
   0  -2  -4   13.60    3.00
   0  -2  -4   14.70    2.10
   0  -2  -4   12.50    3.00
   0   2   4   11.60    2.30
   0  -2  -4   15.20    4.80
   0   2   4    8.10    3.80
   0  -3  -4  107.29    9.40
   0   3   4  130.19    9.10
   0  -3  -4  130.99   10.40
   0   3   4  117.99   12.50
   0  -3  -4  112.09    8.60
   0  -3  -4  128.49    8.70
   0   3   4  127.69    9.10
   0  -4  -4   20.50    4.00
   0  -4  -4   17.20    3.50
   0  -4  -4   29.60    3.40
   0   4   4   11.90    6.00
   0  -4  -4   21.40    2.90
   0   4   4   24.70    4.20
   0  -5  -4  274.97   19.20
   0  -5  -4  288.97   20.50
   0   5   4  291.07   19.60
   0   5   4  265.77   22.90
   0  -5  -4  296.57   19.20
   0  -5  -4  296.77   19.60
   0  -6  -4  507.25   32.80
   0  -6  -4  506.65   32.90
   0   6   4  490.85   36.40
   0  -6  -4  483.25   34.00
   0  -6  -4  509.15   33.00
   0   6   4  501.55   33.10
   0  -7  -4  865.11   58.29
   0  -7  -4  901.71   57.19
   0  -7  -4  855.11   58.89
   0  -7  -4  882.21   57.19
   0   7   4  920.11   60.39
   0  -7  -4  871.51   57.09
   0   7   4  892.71   57.49
   0   8   4 3306.17  209.98
   0   8   4 3411.56  212.28
   0  -8  -4 3215.98  209.78
   0  -8  -4 3444.46  209.68
   0  -8  -4 3214.18  210.88
   0  -8  -4 3166.48  211.18
   0   9   4   98.29   12.50
   0  -9  -4  103.89   16.80
   0  -9  -4  110.49   14.00
   0  -9  -4  129.19   11.30
   0 -10  -4 1531.65  100.19
   0  10   4 1476.75  101.19
   0  10   4 1506.85   98.19
   0 -10  -4 1553.04   97.49
   0  11   4  327.57   25.60
   0 -11  -4  337.47   29.50
   0 -12  -4  162.58   22.50
   0  12   4  165.78   18.30
   0 -13  -4  127.89   23.50
   0  13   4  124.09   15.70
   0  14   4   48.50   13.40
   0 -14  -4   44.20   18.10
   0  15   4   17.40   13.80
   0 -15  -4   10.70   19.80
   0 -16  -4   27.80   22.20
   0  16   4   15.20   16.20
   0  17   4    8.90   17.50
   0 -17  -4    2.40   21.80
   0 -18  -4   17.00   23.50
   0  18   4   32.20   19.80
   0  19   4   28.50   20.90
   0 -19  -4   21.70   26.70
   1  19  -4   22.50   19.30
   1 -19   4   40.10   30.30
  -1 -19   4   44.20   26.10
  -1  19  -4   51.19   21.50
   1  18  -4   11.60   16.90
   1 -18   4   -8.90   25.50
  -1 -18   4   -0.90   22.50
  -1  18  -4   -0.40   18.90
   1 -17   4   21.50   25.60
   1  17  -4    5.10   15.80
  -1  17  -4   17.30   17.90
  -1 -17   4   16.70   20.90
   1 -16   4   80.49   25.40
   1  16  -4   59.79   16.60
  -1  16  -4   72.89   18.90
  -1 -16   4   65.79   20.90
   1  15  -4   41.30   14.10
   1 -15   4   28.00   20.20
  -1 -15   4   48.40   18.30
  -1  15  -4   54.09   15.70
   1  14  -4   89.29   15.30
   1 -14   4   93.89   21.50
  -1 -14   4  134.49   20.10
  -1  14  -4  138.99   17.70
   1 -13   4  219.58   27.80
   1  13  -4  217.28   21.30
  -1 -13   4  185.78   24.30
  -1  13  -4  227.88   22.40
   1  12  -4  307.77   24.10
   1 -12   4  292.57   29.90
  -1 -12   4  280.97   26.80
  -1  12  -4  298.97   25.00
   1  11  -4   30.00    9.60
   1 -11   4   37.80   16.10
  -1 -11   4   40.00   12.80
  -1  11  -4   16.40    9.30
   1  10  -4  534.45   35.30
   1 -10   4  527.65   39.20
  -1 -10   4  497.75   37.10
  -1  10  -4  476.25   35.40
   1  -9   4  735.23   50.99
   1   9  -4  752.72   48.20
   1   9  -4  704.53   49.80
  -1   9  -4  731.13   48.50
  -1  -9   4  707.83   49.50
   1  -8   4  905.61   64.59
   1   8  -4  992.90   64.79
   1   8  -4  946.91   65.99
   1  -8   4  997.80   66.99
  -1  -8   4 1020.80   64.69
  -1  -8   4 1054.39   65.99
  -1   8  -4  985.30   66.69
  -1   8  -4 1068.19   65.09
   1   7  -4   24.70    8.00
   1   7  -4    8.80    5.90
   1  -7   4   34.00   10.40
   1  -7   4   22.90    4.50
  -1  -7   4   34.40    5.50
  -1  -7   4   29.20    5.50
  -1  -7   4   40.50    9.70
  -1   7  -4   38.50    7.10
  -1   7  -4   38.00    8.80
  -1   7  -4   32.40    6.80
   1  -6   4 1328.17   87.09
   1   6  -4 1377.46   85.69
   1  -6   4 1339.77   85.79
   1   6  -4 1383.26   86.99
  -1   6  -4 1283.47   86.89
  -1  -6   4 1297.77   86.49
  -1  -6   4 1333.67   86.09
  -1   6  -4 1354.76   86.19
  -1   6  -4 1315.87   85.79
  -1  -6   4 1337.17   85.59
   1   5  -4 4686.23  279.97
   1   5  -4 4764.12  281.37
   1   5  -4 4618.74  280.07
   1  -5   4 4543.65  281.27
  -1  -5   4 4260.57  280.07
  -1  -5   4 4272.97  280.47
  -1  -5   4 4158.48  280.77
  -1  -5   4 4304.57  279.87
  -1   5  -4 4307.87  280.37
  -1   5  -4 4264.27  280.17
  -1   5  -4 4301.57  281.17
   1   4  -4  621.54   42.40
   1  -4   4  634.24   41.40
   1  -4   4  619.74   42.50
   1   4  -4  626.24   41.20
   1   4  -4  626.14   41.10
  -1   4  -4  675.53   41.40
  -1  -4   4  653.63   41.20
  -1   4  -4  650.23   42.50
  -1  -4   4  643.14   41.20
  -1  -4   4  649.93   41.60
  -1   4  -4  623.94   41.60
  -1  -4   4  625.94   42.20
  -1  -3   4   91.29    7.90
  -1   3  -4   95.79    9.50
  -1  -3   4  100.19    8.20
  -1  -3   4   96.09    9.60
  -1   3  -4   97.59    8.20
  -1  -3   4  102.09    7.30
   1   2  -4 1189.38   73.99
   1   2  -4 1146.79   73.09
   1   2  -4 1154.38   72.69
   1  -2   4 1110.59   73.59
   1   2  -4 1124.69   73.09
   1  -2   4 1156.68   72.99
  -1  -2   4 1106.79   73.59
  -1  -2   4 1170.08   73.09
  -1  -2   4 1168.38   73.09
  -1   2  -4 1099.89   73.09
  -1   2  -4 1130.69   73.69
   1   1  -4 1820.12  117.79
   1  -1   4 1921.71  118.29
   1   1  -4 1876.41  118.69
   1   1  -4 1844.72  117.39
   1  -1   4 1939.31  117.79
   1   1  -4 1856.91  117.69
  -1   1  -4 1828.32  117.79
  -1  -1   4 1773.02  117.69
  -1  -1   4 1815.52  118.39
  -1  -1   4 1799.62  117.99
  -1  -1   4 1844.52  117.89
  -1   1  -4 1867.31  118.29
   1   0  -4  199.58   15.30
   1   0  -4  210.38   14.70
   1   0   4  197.78   13.60
   1   0   4  203.58   14.40
   1   0  -4  203.98   13.40
   1   0  -4  198.38   13.90
  -1   0   4  213.38   14.10
  -1   0  -4  199.48   14.20
  -1   0   4  188.38   14.80
  -1   0  -4  188.78   13.70
  -1   0   4  208.58   13.40
   1  -1  -4 1728.13  119.29
   1   1   4 1889.91  118.99
   1   1   4 1743.63  118.39
   1  -1  -4 1882.71  119.09
   1  -1  -4 1797.22  118.09
   1   1   4 1850.81  118.89
   1  -1  -4 1831.12  118.59
  -1   1   4 1978.00  119.29
  -1  -1  -4 1816.22  118.39
  -1   1   4 1905.51  118.19
  -1  -1  -4 1948.91  118.79
  -1   1   4 1951.40  118.69
   1  -2  -4 1124.39   73.79
   1  -2  -4 1168.08   74.39
   1  -2  -4 1188.98   74.89
   1  -2  -4 1188.48   73.89
   1   2   4 1124.99   74.29
   1   2   4 1210.98   75.19
  -1   2   4 1080.49   73.89
  -1  -2  -4 1156.08   74.49
  -1  -2  -4 1038.80   74.09
  -1   2   4 1212.18   73.89
  -1   2   4 1207.08   74.39
  -1  -2  -4 1187.38   74.69
  -1   2   4 1217.48   75.49
  -1   3   4  166.38   11.70
  -1   3   4  154.18   14.90
  -1  -3  -4  156.48   12.10
  -1   3   4  165.48   11.10
  -1  -3  -4  171.08   11.60
  -1  -3  -4  158.08   12.40
  -1  -3  -4  158.08   11.50
   1   4   4  632.84   42.00
   1  -4  -4  611.04   41.40
   1  -4  -4  641.24   42.90
   1  -4  -4  662.33   41.70
   1   4   4  635.24   43.80
   1   4   4  675.93   42.30
   1  -4  -4  648.34   42.10
  -1   4   4  673.93   41.80
  -1  -4  -4  651.23   42.50
  -1   4   4  635.24   42.00
  -1   4   4  698.43   44.50
  -1  -4  -4  682.03   42.00
  -1  -4  -4  584.84   41.90
   1  -5  -4 4337.57  281.57
   1  -5  -4 4281.87  281.67
   1   5   4 4322.27  281.77
   1  -5  -4 4155.28  281.27
   1   5   4 4242.28  282.97
   1  -5  -4 4195.88  282.57
  -1  -5  -4 4358.76  281.77
  -1  -5  -4 4880.31  281.87
  -1   5   4 4582.14  281.67
  -1   5   4 4645.94  283.57
  -1  -5  -4 4766.12  282.37
   1  -6  -4 1351.96   86.99
   1   6   4 1371.16   87.39
   1  -6  -4 1327.57   88.29
   1  -6  -4 1371.76   87.19
   1   6   4 1343.27   89.09
  -1  -6  -4 1324.97   87.79
  -1   6   4 1324.77   89.79
  -1  -6  -4 1439.56   87.89
  -1   6   4 1350.26   87.19
  -1  -6  -4 1403.26   87.29
  -1  -6  -4 1345.37   87.29
   1  -7  -4   35.20    6.10
   1   7   4   31.30    7.70
   1  -7  -4   29.20    4.70
   1  -7  -4   32.80    5.00
   1   7   4   28.30    6.80
   1  -7  -4   30.40   11.10
  -1  -7  -4   29.00    7.90
  -1  -7  -4   21.10    5.40
  -1  -7  -4   24.60    4.90
  -1   7   4   33.50    6.50
  -1  -7  -4   20.90    5.40
  -1   7   4   21.70    9.40
   1  -8  -4 1063.59   66.19
   1  -8  -4  990.00   67.99
   1   8   4 1130.99   66.89
   1  -8  -4 1004.20   69.29
   1   8   4 1144.89   69.49
   1  -8  -4 1076.39   66.29
  -1  -8  -4  970.70   67.29
  -1   8   4 1001.90   70.29
  -1   8   4  972.10   66.79
  -1  -8  -4  967.60   66.49
  -1  -8  -4  969.70   67.19
   1  -9  -4  747.03   47.90
   1   9   4  717.73   48.70
   1   9   4  759.02   51.99
   1  -9  -4  725.13   51.69
   1  -9  -4  699.93   48.00
  -1  -9  -4  721.93   49.30
  -1  -9  -4  711.53   48.90
  -1   9   4  753.32   48.80
  -1   9   4  743.83   53.39
  -1  -9  -4  743.43   49.60
   1  10   4  532.55   40.60
   1 -10  -4  494.85   35.10
   1 -10  -4  484.15   40.20
   1  10   4  533.45   36.50
  -1  10   4  581.24   42.80
  -1 -10  -4  537.55   38.00
  -1  10   4  567.14   36.60
  -1 -10  -4  495.15   37.00
   1  11   4   20.00    9.90
   1 -11  -4   59.89   17.20
  -1  11   4   52.79   10.90
  -1 -11  -4   45.50   13.60
  -1 -11  -4   26.30    6.80
   1 -12  -4  314.87   31.30
   1  12   4  336.27   25.70
   1 -12  -4  264.47   22.20
  -1 -12  -4  319.97   23.60
  -1  12   4  328.17   26.30
  -1 -12  -4  339.17   28.50
   1  13   4  214.28   22.80
   1 -13  -4  212.98   29.30
  -1 -13  -4  230.48   25.80
  -1  13   4  252.87   23.40
   1 -14  -4  118.79   23.60
   1  14   4  107.69   16.00
  -1 -14  -4  118.59   20.00
  -1  14   4  118.99   17.30
   1 -15  -4   53.89   22.60
   1  15   4   60.69   15.20
  -1  15   4   51.69   16.20
  -1 -15  -4   17.40   17.20
   1 -16  -4   64.29   26.20
   1  16   4   56.79   16.60
  -1 -16  -4   67.79   19.80
  -1  16   4   68.39   17.90
   1 -17  -4   30.50   26.80
   1  17   4   11.70   17.70
  -1  17   4   25.80   18.90
  -1 -17  -4    1.30   15.30
  -1 -17  -4   25.70   20.40
   1 -18  -4    7.90   27.40
   1  18   4   22.90   18.20
  -1 -18  -4   -3.70   20.90
  -1  18   4   22.10   19.90
  -1 -18  -4  -19.30   17.00
   1  19   4    2.50   19.80
   1 -19  -4   11.10   29.50
  -1 -19  -4   15.10   19.10
  -1 -19  -4   33.20   24.60
  -1  19   4   48.40   21.70
   2 -19   4   73.59   33.80
   2  19  -4   32.40   19.10
  -2  19  -4   56.39   23.90
  -2 -19   4   40.10   26.20
   2  18  -4    8.00   16.80
   2 -18   4   25.80   30.30
  -2  18  -4   47.60   21.30
  -2 -18   4   45.90   23.90
   2  17  -4   10.70   15.90
   2 -17   4   28.10   26.90
  -2  17  -4   23.60   20.00
  -2 -17   4   32.00   21.10
   2  16  -4   85.99   16.70
   2 -16   4   73.89   25.40
  -2 -16   4  104.69   21.80
  -2  16  -4   89.99   20.20
   2  15  -4  121.39   17.30
   2 -15   4  164.58   28.40
  -2 -15   4  133.29   21.10
  -2  15  -4   94.19   19.00
   2 -14   4  163.18   26.10
  -2  14  -4  172.98   19.90
   2  13  -4    8.60   10.90
   2 -13   4   27.90   18.70
  -2 -13   4   39.90   14.90
  -2  13  -4   27.30   12.30
   2  12  -4  228.88   19.80
   2 -12   4  205.58   26.80
  -2  12  -4  197.08   20.50
  -2 -12   4  190.58   21.70
   2 -11   4  373.26   33.10
   2  11  -4  385.76   27.80
  -2 -11   4  356.36   29.50
  -2  11  -4  372.66   28.60
   2  10  -4   85.29   10.50
   2 -10   4   81.69   17.30
  -2  10  -4   66.29   11.30
  -2 -10   4   80.39   13.30
   2   9  -4   12.90    8.70
   2   9  -4    7.00    6.80
   2  -9   4    0.20   12.20
  -2   9  -4    6.10    7.10
  -2  -9   4   14.10   10.20
  -2   9  -4    1.20    7.70
   2   8  -4   76.69   11.90
   2  -8   4   76.19   14.00
   2   8  -4   84.29    8.80
  -2  -8   4   67.19    8.70
  -2   8  -4   55.89    9.00
  -2   8  -4   50.69    8.70
  -2  -8   4   76.29    8.70
  -2  -8   4   73.79   11.70
   2  -7   4  872.91   60.59
   2   7  -4  837.22   60.49
   2   7  -4  911.91   62.09
   2   7  -4  896.71   60.59
   2  -7   4  921.01   62.99
  -2  -7   4  978.30   60.79
  -2  -7   4 1040.50   60.59
  -2   7  -4 1001.20   61.59
  -2  -7   4  876.71   61.39
  -2   7  -4  921.11   62.59
  -2   7  -4 1009.60   61.19
  -2  -7   4  968.50   61.79
   2  -6   4 1483.95  101.69
   2  -6   4 1521.05   99.99
   2   6  -4 1548.45  101.29
   2   6  -4 1535.35   99.99
   2   6  -4 1521.35   99.89
  -2   6  -4 1647.94  100.49
  -2   6  -4 1544.25  101.39
  -2  -6   4 1567.94   99.99
  -2  -6   4 1560.44  100.69
  -2   6  -4 1572.14  100.29
  -2  -6   4 1661.63   99.99
   2   5  -4   93.49    8.80
   2  -5   4  112.49    8.10
   2   5  -4   99.39    8.00
   2   5  -4   95.59   10.90
   2  -5   4  104.09   12.80
  -2  -5   4   77.79    8.00
  -2  -5   4   74.19   10.70
  -2   5  -4   80.29    7.70
  -2   5  -4   70.89   10.70
  -2  -5   4   74.29    8.90
  -2   5  -4   90.79    9.90
   2  -4   4  722.93   46.40
   2   4  -4  738.53   46.20
   2  -4   4  695.03   47.90
   2   4  -4  774.22   46.70
   2   4  -4  742.93   47.80
  -2   4  -4  689.13   47.60
  -2  -4   4  743.13   46.70
  -2  -4   4  683.33   47.20
  -2   4  -4  675.83   46.70
  -2  -4   4  703.83   46.30
   2  -3   4 2509.75  164.28
   2   3  -4 2506.65  162.98
   2   3  -4 2616.44  164.48
   2  -3   4 2624.64  163.28
   2   3  -4 2603.14  163.48
  -2   3  -4 2594.84  164.18
  -2  -3   4 2562.94  163.08
  -2  -3   4 2539.85  163.88
  -2  -3   4 2654.33  163.58
  -2  -3   4 2519.95  163.28
  -2   3  -4 2483.85  163.48
   2   2  -4  856.91   55.79
   2   2  -4  870.51   53.89
   2  -2   4  858.01   55.29
   2   2  -4  899.01   54.59
   2  -2   4  881.51   54.29
  -2  -2   4  827.32   55.29
  -2  -2   4  874.61   54.69
  -2   2  -4  818.82   55.09
  -2   2  -4  780.12   54.39
  -2  -2   4  794.42   53.99
  -2  -2   4  836.72   54.49
  -2  -2   4  842.42   54.49
   2   1  -4  550.04   35.60
   2  -1   4  586.54   35.40
   2  -1   4  546.05   36.00
   2   1  -4  530.95   36.90
   2   1  -4  561.84   36.10
  -2  -1   4  556.04   35.80
  -2  -1   4  570.24   35.40
  -2  -1   4  510.25   34.70
  -2   1  -4  549.45   36.00
  -2   1  -4  524.25   35.50
  -2  -1   4  498.55   35.80
   2   0   4 2640.94  168.28
   2   0  -4 2522.95  169.08
   2   0   4 2726.53  167.98
   2   0  -4 2464.35  168.08
   2   0  -4 2747.53  168.48
  -2   0   4 2654.23  168.48
  -2   0  -4 2646.34  167.98
  -2   0   4 2635.04  167.78
  -2   0  -4 2718.43  168.28
  -2   0   4 2637.64  168.28
   2  -1  -4  534.75   35.00
   2  -1  -4  495.95   35.20
   2   1   4  501.35   34.90
   2   1   4  532.65   34.70
  -2  -1  -4  524.25   34.80
  -2   1   4  592.44   36.30
  -2  -1  -4  556.14   34.80
   2  -2  -4  797.82   53.69
   2   2   4  849.41   53.19
   2   2   4  828.22   53.89
   2  -2  -4  814.92   53.29
   2   2   4  785.92   53.29
  -2   2   4  831.02   52.49
  -2  -2  -4  800.42   53.09
  -2   2   4  868.31   54.69
  -2  -2  -4  802.52   52.99
  -2   2   4  866.71   53.39
   2  -3  -4 2574.94  164.78
   2  -3  -4 2594.54  165.38
   2   3   4 2713.53  164.88
   2   3   4 2690.73  165.58
  -2   3   4 2695.73  166.28
  -2  -3  -4 2384.46  164.68
  -2  -3  -4 2454.85  164.68
  -2   3   4 2494.25  164.28
  -2  -3  -4 2598.84  164.38
  -2   3   4 2654.33  164.88
   2  -4  -4  698.53   47.30
   2  -4  -4  683.73   46.50
   2   4   4  729.23   46.80
   2  -4  -4  727.13   45.80
   2   4   4  711.13   48.10
  -2   4   4  716.43   49.10
  -2  -4  -4  687.83   46.50
  -2   4   4  734.63   46.10
  -2  -4  -4  708.43   46.60
  -2  -4  -4  741.13   46.60
  -2   4   4  719.03   46.60
  -2  -4  -4  719.53   46.00
   2  -5  -4   98.39    9.60
   2  -5  -4  106.09   10.70
   2  -5  -4   78.29    7.50
   2   5   4   82.39    9.90
  -2  -5  -4   90.79    9.00
  -2  -5  -4  111.29    9.70
  -2   5   4   92.19    9.10
  -2  -5  -4  113.79    9.90
  -2   5   4  105.09    8.80
   2   6   4 1547.15  101.69
   2   6   4 1654.63  100.49
   2  -6  -4 1545.15  101.39
   2  -6  -4 1635.94   99.59
   2  -6  -4 1606.14   99.89
   2  -6  -4 1564.34  100.29
  -2  -6  -4 1542.25  100.19
  -2  -6  -4 1575.64  100.59
  -2   6   4 1533.95  103.39
  -2  -6  -4 1478.35  100.49
  -2   6   4 1557.54  100.19
  -2  -6  -4 1603.04  100.49
  -2   6   4 1486.75  100.19
   2   7   4 1004.40   63.29
   2  -7  -4  976.00   61.29
   2  -7  -4 1002.20   60.59
   2   7   4 1005.50   61.59
   2  -7  -4  988.50   60.89
   2  -7  -4  902.91   62.79
   2  -7  -4  914.91   64.89
  -2  -7  -4  922.11   61.49
  -2   7   4  923.21   61.39
  -2   7   4  907.81   65.29
  -2  -7  -4  893.31   61.69
  -2  -7  -4  950.10   61.39
  -2  -7  -4  948.01   61.69
  -2   7   4  883.41   60.99
   2   8   4   73.79    9.20
   2  -8  -4   64.79    6.40
   2  -8  -4   82.49   16.20
   2   8   4   63.09    9.30
   2  -8  -4   59.79    6.90
   2  -8  -4   53.99    6.90
  -2  -8  -4   63.59    8.20
  -2   8   4   78.99    7.80
  -2   8   4   47.80   12.50
  -2  -8  -4   51.79    6.80
  -2  -8  -4   62.39    9.60
  -2   8   4   79.29    9.70
   2  -9  -4    2.30    4.80
   2  -9  -4    6.70   13.70
   2  -9  -4    8.80    5.00
   2   9   4   13.80    8.30
   2   9   4    9.70    7.90
   2  -9  -4    9.50    3.40
  -2  -9  -4    3.10    7.60
  -2  -9  -4    0.10    4.60
  -2   9   4   13.80    8.00
  -2  -9  -4   -0.50    6.90
  -2   9   4   -1.80   11.00
   2 -10  -4   56.89    7.10
   2 -10  -4   54.09    7.10
   2 -10  -4   56.49   17.40
  -2  10   4   66.89   10.40
   2 -11  -4  360.66   25.50
   2 -11  -4  370.86   36.00
   2  11   4  403.76   28.50
   2 -11  -4  372.06   26.60
   2  11   4  404.66   32.40
  -2 -11  -4  339.77   28.10
  -2 -11  -4  382.66   26.00
  -2 -11  -4  375.36   28.80
  -2 -11  -4  377.86   29.40
  -2  11   4  384.96   28.80
   2  12   4  206.48   20.20
   2 -12  -4  165.08   14.90
   2 -12  -4  191.28   29.90
  -2  12   4  244.98   21.30
  -2 -12  -4  197.48   15.40
  -2 -12  -4  220.48   21.60
  -2 -12  -4  172.18   21.40
   2  13   4   41.10   12.60
   2 -13  -4   50.59   22.40
  -2 -13  -4   28.10   13.40
  -2  13   4   26.70   12.80
  -2 -13  -4   20.60    5.10
  -2 -13  -4    7.50   11.00
   2  14   4  157.28   18.50
   2 -14  -4  155.78   26.90
  -2  14   4  176.58   19.60
  -2 -14  -4  126.39   16.90
  -2 -14  -4  126.79   20.50
   2 -15  -4  135.99   27.80
   2  15   4  122.69   18.30
  -2 -15  -4  103.99   17.00
  -2 -15  -4  141.09   20.20
  -2  15   4  148.49   20.60
   2  16   4   91.59   18.70
   2 -16  -4  139.79   31.70
  -2 -16  -4   69.79   17.10
  -2  16   4  167.08   22.60
  -2 -16  -4   92.89   19.30
   2  17   4   35.10   17.60
   2 -17  -4   45.90   30.90
  -2  17   4   39.20   20.60
  -2 -17  -4   30.80   18.50
  -2 -17  -4    3.50   16.70
   2  18   4   61.29   19.50
   2 -18  -4   94.89   34.30
  -2 -18  -4   43.10   21.20
  -2 -18  -4   25.50   18.60
  -2  18   4   38.90   23.00
   2  19   4   43.20   20.00
   2 -19  -4   56.19   34.30
  -2  19   4   53.59   24.50
  -2 -19  -4    9.00   18.70
   3  18  -4   44.20   18.40
   3 -18   4   12.90   29.20
  -3 -18   4   44.20   22.20
  -3  18  -4   22.90   21.90
   3  17  -4  103.39   18.80
   3 -17   4   87.99   30.60
  -3  17  -4  101.89   22.50
  -3 -17   4  106.29   22.70
   3  16  -4  245.58   28.30
   3 -16   4  253.07   40.70
  -3  16  -4  247.38   31.90
  -3 -16   4  262.17   29.90
   3  15  -4   60.99   15.10
   3 -15   4   76.39   26.60
  -3 -15   4   85.19   19.10
  -3  15  -4   83.79   19.10
   3 -14   4   72.79   23.40
   3  14  -4   61.79   13.90
  -3 -14   4   52.79   16.20
  -3  14  -4   40.00   14.80
   3 -13   4  105.79   23.40
   3  13  -4  122.79   14.50
  -3 -13   4  101.99   16.50
  -3 -13   4  105.69   19.70
  -3  13  -4  110.19   16.50
   3  12  -4   48.60   10.90
   3 -12   4   50.89   19.40
  -3 -12   4   30.90    7.60
  -3 -12   4   66.79   14.10
  -3  12  -4   44.50   12.70
   3 -11   4    4.80   15.70
   3  11  -4    3.90    8.20
  -3 -11   4   15.20   11.80
  -3  11  -4    9.00   10.80
   3  10  -4   21.80   10.80
   3 -10   4   22.90   16.50
   3  10  -4   17.20    7.70
   3  10  -4   26.80    6.20
  -3 -10   4   24.20    6.30
  -3  10  -4   14.60    9.30
  -3 -10   4   26.20   11.50
  -3  10  -4   11.50   10.10
   3   9  -4   20.60    9.60
   3   9  -4   13.50    6.30
   3  -9   4   20.80   14.30
   3   9  -4   15.70    7.00
  -3   9  -4   17.80    9.30
  -3   9  -4    5.70    7.70
  -3  -9   4   16.40   10.80
  -3  -9   4   18.90    5.70
   3  -8   4   55.99   14.90
   3   8  -4   65.29    8.10
   3   8  -4   65.89   11.50
   3   8  -4   57.09    8.00
  -3  -8   4   55.49    8.60
  -3  -8   4   55.99    7.30
  -3  -8   4   83.59   11.90
  -3   8  -4   50.39    9.60
  -3   8  -4   51.59    9.30
   3   7  -4   83.69   11.90
   3   7  -4   85.79   11.20
   3   7  -4  102.99   10.20
   3  -7   4  104.19   16.90
   3  -7   4   93.99    9.60
  -3  -7   4   98.39   13.10
  -3  -7   4   98.09   10.90
  -3   7  -4   96.99   12.60
  -3  -7   4   81.49    9.30
  -3   7  -4   92.49   12.10
   3   6  -4   47.20    6.90
   3   6  -4   50.79    6.50
   3   6  -4   52.89    9.80
   3  -6   4   48.60   12.40
   3  -6   4   42.10    5.50
  -3   6  -4   36.40    7.20
  -3  -6   4   62.49    6.90
  -3   6  -4   52.09    6.80
  -3  -6   4   60.59    9.40
  -3   6  -4   36.80   10.50
  -3  -6   4   35.60    6.20
   3  -5   4  330.47   24.30
   3   5  -4  296.97   26.10
   3   5  -4  305.87   24.00
   3   5  -4  307.77   25.00
   3  -5   4  308.57   27.80
  -3  -5   4  383.56   25.80
  -3   5  -4  394.16   26.70
  -3   5  -4  402.26   24.20
  -3  -5   4  377.16   24.10
  -3  -5   4  405.06   25.30
  -3  -5   4  411.76   24.60
  -3   5  -4  403.86   25.70
   3   4  -4   48.40    9.60
   3  -4   4   41.10    6.10
   3   4  -4   31.50    5.80
   3  -4   4   34.30   10.00
   3   4  -4   49.70    5.90
  -3  -4   4   60.49    6.10
  -3   4  -4   55.99    6.70
  -3  -4   4   54.59    6.40
  -3   4  -4   72.59    9.90
  -3  -4   4   54.79    6.90
  -3  -4   4   60.79   10.10
  -3   4  -4   46.50    6.50
   3   3  -4  376.96   26.50
   3  -3   4  356.46   28.80
   3   3  -4  402.96   27.50
   3  -3   4  386.86   27.00
   3   3  -4  396.06   29.50
  -3   3  -4  452.55   28.60
  -3   3  -4  460.05   27.20
  -3   3  -4  428.26   27.80
   3   2  -4 4974.10  310.57
   3   2  -4 4908.31  310.67
   3   2  -4 4733.83  311.77
   3  -2   4 4899.91  310.27
   3  -2   4 4711.43  311.07
  -3  -2   4 4858.91  310.47
  -3   2  -4 5083.29  311.07
  -3  -2   4 4904.91  310.87
  -3   2  -4 5022.50  310.27
  -3  -2   4 4903.31  310.07
  -3   2  -4 4715.23  310.47
   3   1  -4 1997.60  125.99
   3   1  -4 2087.29  125.89
   3  -1   4 2081.69  125.59
   3   1  -4 1834.22  126.89
   3  -1   4 2023.80  126.29
  -3  -1   4 1841.72  125.99
  -3   1  -4 2064.89  126.09
  -3   1  -4 1822.82  125.69
  -3   1  -4 2078.59  125.59
  -3  -1   4 1845.42  125.19
  -3  -1   4 1961.80  126.19
   3   0   4 2305.57  149.39
   3   0  -4 2369.96  149.29
   3   0  -4 2334.87  149.39
   3   0   4 2303.77  148.99
  -3   0   4 2425.26  149.69
  -3   0   4 2436.76  149.88
  -3   0  -4 2334.07  149.09
  -3   0  -4 2315.67  149.29
  -3   0  -4 2215.88  149.19
   3   1   4 1903.91  126.89
   3  -1  -4 1987.40  127.29
   3  -1  -4 1921.11  127.09
   3   1   4 1942.31  126.89
  -3  -1  -4 2024.20  126.89
  -3   1   4 2113.79  128.19
  -3  -1  -4 1937.21  127.09
  -3   1   4 2077.59  127.49
   3  -2  -4 4936.91  311.77
   3   2   4 4925.91  311.17
   3  -2  -4 4740.53  311.37
   3   2   4 5211.18  311.47
  -3   2   4 4903.71  311.77
  -3  -2  -4 4566.54  311.37
  -3   2   4 5001.90  312.57
   3   3   4  464.95   27.80
   3  -3  -4  454.35   28.70
   3  -3  -4  455.35   28.10
   3   3   4  443.16   29.50
  -3  -3  -4  377.86   28.30
  -3   3   4  361.56   28.20
  -3   3   4  384.06   27.00
  -3   3   4  356.36   31.00
   3  -4  -4   44.60    5.80
   3   4   4   55.19    7.40
   3  -4  -4   57.79    8.80
  -3  -4  -4   28.90    6.10
  -3   4   4   40.10    5.80
  -3   4   4   48.10    5.50
   3  -5  -4  384.86   24.20
   3   5   4  360.26   25.50
  -3   5   4  328.07   22.90
  -3   5   4  324.87   22.20
  -3  -5  -4  303.67   23.30
  -3   5   4  289.87   27.90
  -3  -5  -4  266.57   22.70
   3  -6  -4   40.30    6.80
   3   6   4   41.10    7.30
   3  -6  -4   33.10    5.90
  -3  -6  -4   26.40    4.80
  -3  -6  -4   37.90    5.30
  -3   6   4   43.10    6.70
  -3  -6  -4   46.60    8.00
  -3   6   4   42.10    5.70
  -3  -6  -4   34.60    6.90
  -3   6   4   30.20   10.50
   3  -7  -4   97.69   11.40
   3  -7  -4  103.09   17.90
   3   7   4  123.89   14.50
  -3   7   4   87.49   14.30
  -3   7   4  112.79   11.70
  -3  -7  -4   91.89   10.30
  -3  -7  -4   99.29   10.10
  -3   7   4   87.29   10.10
  -3  -7  -4   96.59   13.00
   3   8   4   52.09    7.90
   3  -8  -4   76.09   16.50
   3  -8  -4   47.90    6.90
  -3  -8  -4   41.60    8.00
  -3   8   4   41.50    5.70
  -3  -8  -4   52.19    6.40
  -3  -8  -4   44.10    6.00
  -3   8   4   41.50   11.90
  -3   8   4   76.99   10.30
   3   9   4   18.90    7.50
   3  -9  -4   12.60    5.90
   3  -9  -4   16.00    3.20
   3  -9  -4   19.80   16.20
   3   9   4   16.40    8.10
  -3   9   4   18.80    9.20
  -3   9   4    8.30    4.20
  -3  -9  -4    8.50    4.80
  -3  -9  -4    8.20    7.50
  -3  -9  -4   15.60    4.80
   3  10   4   34.60    8.30
   3 -10  -4   11.80   17.10
   3 -10  -4   20.00    3.90
   3 -10  -4   16.20    6.80
  -3 -10  -4   14.60    5.20
  -3  10   4   15.50    4.50
  -3 -10  -4    9.30    8.30
  -3  10   4   31.90   10.40
  -3 -10  -4   22.40    5.30
   3  11   4   14.80    9.90
   3  11   4   16.70    9.10
   3 -11  -4   17.90    6.80
   3 -11  -4   32.60   20.20
  -3 -11  -4    5.60    4.80
  -3 -11  -4   15.40    9.70
  -3  11   4   37.10   11.50
  -3 -11  -4    5.30    5.60
   3  12   4   47.50   11.50
   3 -12  -4   41.50    5.50
   3 -12  -4   68.59   22.60
  -3 -12  -4   30.60    7.60
  -3  12   4   46.10   13.00
  -3 -12  -4   36.90   11.00
  -3 -12  -4   37.70    9.90
   3  13   4  105.09   14.70
   3 -13  -4   67.69    9.70
   3 -13  -4  125.79   27.30
  -3  13   4  110.59   16.30
  -3 -13  -4   80.19   13.90
  -3 -13  -4   78.19   14.80
   3 -14  -4   62.39   27.30
   3  14   4   74.99   14.70
  -3 -14  -4   77.49   14.50
  -3  14   4   79.69   17.40
  -3 -14  -4   40.80   13.90
   3 -15  -4  112.29   29.70
   3  15   4   69.99   16.20
  -3  15   4   71.49   19.10
  -3 -15  -4   83.29   16.60
  -3 -15  -4   60.69   15.40
   3  16   4  263.47   29.50
   3 -16  -4  306.57   48.90
  -3 -16  -4  256.97   32.00
  -3  16   4  306.07   34.40
  -3 -16  -4  233.68   26.20
   3  17   4   90.59   20.30
   3 -17  -4  155.78   36.90
  -3  17   4  142.19   24.20
  -3 -17  -4   84.89   19.10
   3 -18  -4   76.79   39.80
   3  18   4   24.70   18.30
  -3 -18  -4    7.80   18.70
  -3  18   4   49.30   24.20
   4 -18   4   76.69   36.40
   4  18  -4   41.00   18.50
  -4  18  -4   54.59   25.60
  -4 -18   4   54.99   24.00
   4 -17   4   29.10   31.60
   4  17  -4   46.60   16.90
  -4 -17   4   34.00   21.50
  -4  17  -4   52.59   23.30
   4  16  -4   46.10   15.90
   4 -16   4   84.19   29.40
  -4 -16   4   72.49   20.30
  -4  16  -4   52.79   19.80
   4 -15   4   46.40   27.40
   4  15  -4   50.69   14.60
  -4 -15   4   52.89   18.30
  -4  15  -4   66.09   19.20
   4 -14   4  193.18   31.20
   4  14  -4  205.28   22.30
  -4 -14   4  183.08   24.80
  -4  14  -4  217.38   24.60
   4 -13   4   66.89   24.40
   4  13  -4   65.89   12.60
  -4 -13   4   66.19   16.40
  -4  13  -4   78.49   16.50
   4 -12   4    5.30   20.50
   4  12  -4   36.90    9.60
  -4  12  -4    4.70   13.20
  -4 -12   4   11.20    7.70
  -4  12  -4   18.00   13.10
  -4 -12   4   24.40   13.90
   4  11  -4   61.09   10.70
   4 -11   4   66.89   20.80
   4  11  -4   73.89   10.80
  -4  11  -4   61.39   13.40
  -4 -11   4   89.19   14.90
  -4 -11   4   59.89    9.10
  -4  11  -4   73.79   13.70
   4  10  -4   36.70    9.70
   4  10  -4   39.40   11.90
   4  10  -4   55.29    9.30
   4 -10   4   34.70   19.10
  -4  10  -4   32.70   12.20
  -4 -10   4   36.80    7.70
  -4  10  -4   32.80   10.80
  -4 -10   4   53.29   13.30
   4   9  -4    1.30    9.10
   4   9  -4   -2.20    8.20
   4   9  -4   10.60    7.50
   4  -9   4    4.00   15.90
  -4  -9   4   13.20    6.20
  -4   9  -4   10.60   10.30
  -4  -9   4   19.70   11.60
  -4   9  -4   26.70    9.80
   4  -8   4  117.69   21.70
   4   8  -4  113.09   12.80
   4   8  -4   95.19   14.10
   4   8  -4  122.79   12.50
  -4  -8   4  119.29   13.30
  -4  -8   4  125.89   16.00
  -4   8  -4  129.99   16.20
  -4   8  -4  145.89   14.60
   4  -7   4  139.09   20.30
   4   7  -4  133.19   12.10
   4   7  -4  133.09   12.90
   4   7  -4  104.89   14.30
  -4  -7   4  132.09   15.60
  -4  -7   4  107.39   12.40
  -4   7  -4  133.19   11.50
  -4  -7   4  117.19   13.50
  -4   7  -4  133.69   15.70
   4  -6   4   66.99   14.50
   4  -6   4   60.69    8.20
   4   6  -4   56.09    8.70
   4   6  -4   59.69   11.70
   4   6  -4   85.79    9.10
  -4  -6   4   51.09    7.80
  -4   6  -4   70.89    9.20
  -4  -6   4   76.69    8.80
  -4   6  -4   66.49    8.60
  -4  -6   4   69.29   11.90
   4   5  -4  424.96   32.20
   4  -5   4  489.15   29.30
   4   5  -4  471.85   30.90
   4   5  -4  439.66   28.90
   4  -5   4  485.85   33.70
  -4  -5   4  394.66   29.50
  -4   5  -4  407.36   29.00
  -4  -5   4  403.96   30.30
  -4   5  -4  449.36   30.90
  -4   5  -4  393.16   31.50
   4  -4   4 1545.55  103.69
   4   4  -4 1618.34  102.19
   4  -4   4 1556.54  101.49
   4   4  -4 1497.05  103.69
  -4  -4   4 1568.54  102.29
  -4   4  -4 1598.74  101.49
  -4   4  -4 1656.13  102.29
  -4   4  -4 1634.94  102.99
  -4  -4   4 1584.84  101.69
   4   3  -4  178.58   18.20
   4  -3   4  202.58   18.30
  -4   3  -4  162.68   15.70
  -4  -3   4  180.58   15.50
  -4   3  -4  223.88   16.50
  -4   3  -4  195.38   14.20
  -4  -3   4  172.68   13.90
  -4  -3   4  185.58   15.80
   4  -2   4  640.74   38.60
   4   2  -4  504.45   38.70
   4   2  -4  628.84   37.50
   4   2  -4  557.64   37.10
  -4   2  -4  539.45   36.50
  -4   2  -4  540.85   37.70
  -4  -2   4  534.25   37.50
  -4   2  -4  564.94   37.60
  -4  -2   4  494.95   36.30
  -4  -2   4  536.95   37.60
   4  -1   4 1520.55   91.19
   4  -1   4 1479.55   92.29
   4   1  -4 1549.84   91.59
   4   1  -4 1337.77   92.59
   4   1  -4 1527.35   91.69
  -4   1  -4 1377.16   91.29
  -4  -1   4 1327.37   91.99
  -4  -1   4 1458.75   92.29
  -4   1  -4 1444.36   91.89
  -4  -1   4 1204.38   90.89
   4   0   4 2679.73  172.38
   4   0  -4 2756.82  172.18
   4   0   4 2714.43  171.88
   4   0  -4 2929.91  172.28
  -4   0  -4 2813.22  172.28
  -4   0   4 2564.14  172.58
  -4   0  -4 2531.65  172.28
  -4   0   4 2669.93  172.88
  -4   0   4 2708.23  171.88
  -4   0  -4 2587.74  171.88
   4  -1  -4 1475.45   94.99
   4   1   4 1460.95   94.69
   4  -1  -4 1424.26   94.99
   4   1   4 1419.26   94.89
  -4  -1  -4 1442.96   94.69
  -4  -1  -4 1593.24   94.89
  -4   1   4 1423.16   94.49
  -4   1   4 1471.85   95.69
  -4   1   4 1536.45   96.39
  -4  -1  -4 1515.35   95.29
   4  -2  -4  548.35   40.30
   4   2   4  580.94   39.90
   4  -2  -4  592.14   40.40
  -4   2   4  549.95   39.50
  -4  -2  -4  654.33   41.00
  -4  -2  -4  598.84   39.90
  -4   2   4  642.24   43.40
  -4  -2  -4  653.63   39.60
  -4   2   4  649.24   41.30
   4   3   4  181.18   17.50
   4  -3  -4  186.68   16.20
   4   3   4  202.58   15.10
   4  -3  -4  184.68   16.20
  -4  -3  -4  231.48   15.50
  -4   3   4  186.08   21.70
  -4   3   4  228.68   17.40
  -4  -3  -4  213.28   17.70
   4  -4  -4 1600.74  102.19
   4   4   4 1605.94  102.49
   4   4   4 1684.43  101.69
   4  -4  -4 1726.83  101.59
  -4   4   4 1557.04  100.99
  -4  -4  -4 1516.55  101.79
  -4  -4  -4 1451.15  101.19
  -4   4   4 1523.95  104.39
  -4   4   4 1525.05  101.99
   4  -5  -4  436.56   30.40
   4   5   4  381.86   32.20
   4  -5  -4  371.96   30.90
  -4   5   4  472.55   30.80
  -4  -5  -4  462.65   30.90
  -4   5   4  480.35   29.80
  -4   5   4  466.45   36.30
   4  -6  -4   54.89    7.70
   4  -6  -4   82.19   17.50
  -4  -6  -4   45.10    6.60
  -4   6   4   42.40   12.80
  -4   6   4   45.20    7.10
  -4   6   4   72.19    9.00
  -4  -6  -4   58.89    8.70
   4  -7  -4  131.29   21.60
   4   7   4  144.89   15.00
   4  -7  -4  125.89   14.00
  -4  -7  -4  133.69   15.70
  -4   7   4  114.89   13.10
  -4   7   4  132.29   15.00
   4  -8  -4  114.69   14.50
   4  -8  -4  159.28   23.30
   4   8   4  141.29   15.20
  -4  -8  -4  129.09   11.80
  -4  -8  -4  136.29   16.60
  -4   8   4  132.09   16.10
   4   9   4   18.40    6.40
   4  -9  -4   11.10   18.40
   4  -9  -4    6.40    3.20
   4  -9  -4   10.20    6.60
  -4   9   4    1.00    5.10
  -4   9   4   21.20   10.20
  -4  -9  -4    1.20    8.50
  -4  -9  -4    4.60    4.50
   4 -10  -4   32.50    4.30
   4 -10  -4   34.80   21.90
   4  10   4   31.50    7.50
   4 -10  -4   20.50    7.30
  -4 -10  -4   26.70    5.80
  -4  10   4   26.50    6.10
  -4 -10  -4   47.80   10.20
  -4  10   4   60.19   12.50
   4 -11  -4   66.19    9.00
   4 -11  -4   65.99    7.50
   4 -11  -4   83.59   23.70
  -4  11   4  110.99   15.30
  -4  11   4   57.99    7.50
  -4 -11  -4   67.79   11.30
  -4 -11  -4   58.79   12.00
   4 -12  -4    8.90    8.10
   4 -12  -4   23.50    4.40
   4 -12  -4   54.69   24.80
  -4 -12  -4    6.40   11.00
  -4  12   4   13.90    5.30
  -4 -12  -4   23.10    6.20
  -4  12   4   25.50   14.60
   4 -13  -4   60.59    9.70
   4 -13  -4   67.59   28.10
   4  13   4   89.79   14.30
  -4 -13  -4   33.90   12.80
  -4 -13  -4   44.50    8.40
  -4  13   4   61.29   16.60
   4  14   4  189.88   24.20
   4 -14  -4  253.07   38.50
  -4  14   4  197.98   24.50
  -4 -14  -4  154.18   19.70
   4  15   4   75.79   16.20
   4 -15  -4  113.69   32.90
  -4  15   4   96.49   21.50
  -4 -15  -4   48.90   15.90
   4  16   4   58.09   17.20
   4 -16  -4   76.09   35.80
  -4  16   4   48.50   22.50
  -4 -16  -4   42.00   16.70
   4  17   4   53.19   18.00
   4 -17  -4   82.99   41.80
  -4  17   4   39.90   24.30
  -4 -17  -4   12.80   17.60
   4 -18  -4   81.19   41.60
   4  18   4   50.99   19.00
  -4  18   4   96.99   27.40
  -4 -18  -4   48.80   19.40
   5  17  -4   22.90   16.50
   5 -17   4   29.70   34.60
  -5  17  -4   14.90   23.00
   5  16  -4   37.10   15.90
   5 -16   4   21.80   31.20
  -5  16  -4   48.60   21.60
  -5 -16   4   26.10   20.80
   5  15  -4   45.40   15.20
   5 -15   4   58.39   29.40
  -5 -15   4   66.09   20.00
  -5  15  -4   68.09   21.50
   5 -14   4   69.09   30.80
   5  14  -4   59.99   14.60
  -5  14  -4   44.90   18.90
  -5 -14   4   63.29   18.80
   5 -13   4   29.60   26.20
   5  13  -4   15.30   11.70
  -5  13  -4   18.60   16.20
  -5 -13   4   11.60   16.30
   5  12  -4  129.29   14.70
   5 -12   4  139.79   27.40
   5  12  -4   99.19   13.70
  -5  12  -4  117.99   18.60
  -5  12  -4  123.99   18.90
  -5 -12   4  125.19   21.70
   5 -11   4   80.59   23.80
   5  11  -4   99.89   11.90
   5  11  -4   24.80   12.80
   5  11  -4   51.79   10.70
  -5  11  -4   30.70   13.70
  -5 -11   4   63.79   15.50
  -5  11  -4   48.50   15.50
   5  10  -4  114.99   11.80
   5 -10   4  112.39   23.20
   5  10  -4   56.59   11.90
   5  10  -4   76.99   15.00
  -5  10  -4   69.39   14.20
  -5 -10   4  100.19   16.50
  -5  10  -4   79.69   15.90
   5   9  -4   59.89   12.90
   5   9  -4   70.19    9.80
   5   9  -4   55.99   11.30
   5  -9   4   66.89   20.60
  -5  -9   4   99.79   16.20
  -5   9  -4   56.49   13.30
  -5   9  -4   75.49   12.70
   5   8  -4  100.49   12.40
   5  -8   4  140.29   22.50
   5   8  -4   82.59   12.90
   5   8  -4  101.19   14.60
  -5   8  -4  122.09   12.10
  -5  -8   4  105.29   18.60
  -5   8  -4  109.99   13.80
   5  -7   4  130.09   23.10
   5   7  -4  140.49   17.20
   5   7  -4   94.29   13.20
  -5   7  -4  135.29   18.20
  -5   7  -4  139.19   12.60
   5   6  -4  917.61   58.49
   5  -6   4  887.31   61.49
   5   6  -4  722.33   58.89
  -5   6  -4  885.21   56.69
  -5  -6   4  866.91   57.59
  -5   6  -4  946.71   58.79
   5  -5   4  184.38   22.30
   5   5  -4  171.18   17.60
  -5   5  -4  192.98   15.10
  -5   5  -4  197.68   18.50
  -5  -5   4  164.18   15.20
   5  -4   4  627.54   41.50
   5   4  -4  457.25   39.60
   5  -4   4  468.05   36.50
   5   4  -4  582.74   38.30
  -5   4  -4  588.84   37.10
  -5   4  -4  576.24   39.10
  -5  -4   4  557.94   37.40
  -5   4  -4  602.44   38.90
   5   3  -4  789.12   53.09
   5  -3   4  774.02   51.89
   5  -3   4  766.62   55.09
  -5   3  -4  814.42   53.69
  -5  -3   4  842.82   52.79
  -5   3  -4  832.12   53.59
  -5   3  -4  791.62   52.19
  -5  -3   4  774.42   52.29
   5   2  -4  261.67   18.40
   5  -2   4  231.28   20.60
   5   2  -4  263.57   19.50
   5  -2   4  243.98   16.10
  -5  -2   4  226.08   18.70
  -5  -2   4  199.38   18.80
  -5   2  -4  186.58   17.00
  -5   2  -4  207.18   17.80
  -5   2  -4  186.48   19.80
  -5  -2   4  179.58   16.50
   5  -1   4    7.00    9.20
   5   1  -4    6.80    5.70
   5  -1   4    4.80    3.80
  -5   1  -4    8.90    7.20
  -5  -1   4    2.10    6.00
  -5   1  -4    3.70    4.40
  -5  -1   4    5.80    6.00
  -5   1  -4   17.50    7.80
  -5  -1   4    3.40    5.20
  -5  -1   4    4.30    4.40
   5   0  -4   23.60    4.10
   5   0  -4   10.00    5.70
   5   0   4   15.10    4.60
   5   0   4   21.00    8.60
  -5   0   4   18.60    6.50
  -5   0   4    5.80    7.10
  -5   0   4    7.60    4.50
  -5   0  -4   27.00    7.50
  -5   0  -4   20.90    7.90
  -5   0  -4    7.50    5.00
   5  -1  -4   17.70    4.20
   5  -1  -4    5.20    5.30
   5   1   4   20.00    7.20
   5   1   4    7.80    4.70
  -5   1   4    0.50    6.00
  -5  -1  -4    9.10    7.60
  -5   1   4    0.70    4.80
  -5  -1  -4    9.20    6.20
  -5  -1  -4    4.50    3.20
  -5   1   4    2.90    7.90
   5   2   4  201.48   16.70
   5  -2  -4  230.28   17.40
   5  -2  -4  240.88   18.40
  -5   2   4  265.07   24.40
  -5   2   4  186.08   18.20
  -5  -2  -4  233.78   20.30
   5  -3  -4  819.92   52.99
   5  -3  -4  920.01   52.89
  -5  -3  -4  829.72   53.79
  -5   3   4  749.92   56.49
  -5   3   4  671.73   51.59
   5   4   4  541.45   40.10
   5  -4  -4  582.94   38.80
   5  -4  -4  548.85   39.70
  -5   4   4  542.45   44.60
  -5  -4  -4  637.84   40.30
   5   5   4  203.48   19.80
   5  -5  -4  201.58   16.60
  -5  -5  -4  179.98   18.70
  -5   5   4  157.28   17.00
   5  -6  -4  934.21   67.39
   5   6   4  946.41   61.69
   5  -6  -4  974.40   61.29
  -5  -6  -4  866.31   62.09
   5  -7  -4  133.59   15.20
   5   7   4  160.78   14.80
   5  -7  -4  138.89   24.50
  -5  -7  -4  119.89   17.50
  -5   7   4  137.99   15.40
   5  -8  -4  121.59   25.30
   5  -8  -4   97.69   10.40
  -5  -8  -4   73.19   11.80
  -5   8   4  105.49   14.00
   5  -9  -4   74.89   10.10
   5  -9  -4  105.79   26.80
   5   9   4   93.59   13.20
  -5  -9  -4   59.69   12.30
  -5   9   4   87.89   14.70
   5 -10  -4   73.69    7.90
   5 -10  -4   98.29   28.10
   5 -10  -4   74.89   10.30
   5  10   4   88.59   13.70
  -5  10   4  122.69   15.80
  -5 -10  -4   75.39   13.60
   5 -11  -4   48.50    5.50
   5 -11  -4   53.89   26.40
   5 -11  -4   41.00    9.30
  -5 -11  -4   63.09   13.30
  -5  11   4   79.69   16.00
   5 -12  -4  103.19   12.00
   5 -12  -4  129.59   31.60
  -5 -12  -4   96.79   16.10
  -5  12   4  146.09   19.60
   5 -13  -4   50.09   31.30
   5 -13  -4    6.00    8.90
  -5  13   4   12.90   17.90
  -5 -13  -4   17.50   13.90
   5 -14  -4   32.90   36.90
  -5  14   4   78.99   21.40
  -5 -14  -4   28.20   15.50
   5 -15  -4   79.69   38.00
  -5 -15  -4   61.99   17.60
  -5  15   4   43.90   23.60
   5 -16  -4   25.40   37.60
  -5  16   4   12.10   23.80
  -5 -16  -4   15.90   17.00
   5 -17  -4  109.99   43.30
  -5 -17  -4   10.40   18.50
  -5  17   4    7.90   25.30
  -6  17  -4   10.10   25.10
   6 -16   4    3.60   34.90
   6  16  -4    5.50   15.20
  -6  16  -4  -21.20   22.50
   6  15  -4   11.60   14.20
   6 -15   4   29.00   31.50
  -6  15  -4   30.60   21.90
  -6 -15   4    6.70   33.80
   6 -14   4   34.10   33.30
   6  14  -4   13.50   13.10
  -6 -14   4   23.30   21.70
  -6  14  -4   -1.00   19.50
   6 -13   4   59.49   30.20
   6  13  -4   32.70   12.50
  -6  13  -4   33.90   19.30
  -6 -13   4   34.20   19.30
  -6  13  -4   44.70   19.50
   6  12  -4   73.99   14.10
   6 -12   4  113.89   31.10
  -6  12  -4   79.59   18.70
  -6  12  -4   87.09   20.00
   6  11  -4   29.30   12.30
   6 -11   4   41.90   27.20
  -6  11  -4   45.00   16.10
  -6  11  -4   25.60   16.80
   6 -10   4  177.68   29.60
   6  10  -4   91.59   15.40
   6  10  -4  118.99   17.40
  -6  10  -4  159.18   15.50
  -6  10  -4   96.29   18.20
  -6  10  -4  121.29   18.30
   6   9  -4  493.15   43.10
   6  -9   4  574.24   50.59
  -6   9  -4  549.15   43.40
  -6   9  -4  635.74   44.80
  -6   9  -4  598.94   39.70
   6   8  -4  223.58   22.20
   6   8  -4  282.57   25.60
   6   7  -4   75.99   13.50
   6  -7   4  116.69   23.10
   6   7  -4  113.89   16.30
  -6   7  -4   90.89   14.20
   6  -6   4  184.18   26.80
   6   6  -4  123.19   18.60
   6   6  -4  172.08   20.50
   6   5  -4  231.88   25.70
   6   5  -4  299.37   25.50
   6  -5   4  325.67   30.90
  -6   5  -4  348.17   26.80
  -6  -5   4  290.17   23.10
   6  -4   4  131.09   22.60
   6   4  -4  119.29   16.80
   6   4  -4   97.69   17.10
  -6  -4   4  140.19   13.30
  -6  -4   4  168.08   19.20
  -6   4  -4  136.09   19.10
   6   3  -4   17.40    7.90
   6   3  -4   29.50   11.40
   6  -3   4   32.70   14.90
  -6  -3   4   11.90    7.20
  -6   3  -4   26.60   10.90
  -6  -3   4   23.70    9.40
  -6   3  -4   17.20   10.40
   6  -2   4   43.50   14.80
   6   2  -4   25.00    7.70
  -6   2  -4   43.10   11.10
  -6  -2   4   34.10    9.80
  -6  -2   4   24.50    7.10
  -6   2  -4   46.30   10.20
   6  -1   4  158.98   19.40
   6   1  -4  154.08   16.00
  -6   1  -4  149.09   14.60
  -6  -1   4  148.79   17.70
  -6   1  -4  131.69   15.30
   6   0   4   -2.30   10.30
   6   0  -4    8.40    3.90
   6   0  -4   -1.30    6.80
  -6   0  -4   -2.60    9.40
  -6   0   4   -3.20    8.50
   6  -1  -4  126.49   15.50
   6   1   4  141.19   16.00
   6  -1  -4  149.19   13.70
  -6   1   4  198.98   19.70
  -6  -1  -4  191.38   19.80
   6  -2  -4   34.80    5.70
   6   2   4   50.39    8.90
   6  -2  -4   30.00    7.00
  -6  -2  -4   32.90   10.50
  -6   2   4   22.40    9.90
   6  -3  -4   27.50    7.80
   6  -3  -4   21.80    6.30
  -6  -3  -4   30.20   10.30
   6  -4  -4  170.18   15.60
   6   4   4  139.89   17.40
  -6   4   4   98.69   12.30
  -6  -4  -4  150.18   19.80
   6  -5  -4  386.66   36.30
   6  -5  -4  330.97   26.20
   6   5   4  375.56   27.60
  -6  -5  -4  338.67   29.10
  -6   5   4  275.07   27.60
   6  -6  -4  251.27   20.30
   6  -6  -4  231.98   33.00
  -6   6   4  200.88   22.80
  -6  -6  -4  200.28   23.50
   6  -7  -4   91.79   10.80
   6  -7  -4  123.69   28.20
  -6  -7  -4   82.59   12.40
  -6   7   4   86.49   15.00
   6  -8  -4  437.56   42.60
   6  -8  -4  420.16   29.30
  -6   8   4  338.57   31.70
  -6  -8  -4  337.57   32.00
   6  -9  -4  672.53   42.40
   6  -9  -4  682.03   55.39
  -6   9   4  515.65   44.50
  -6  -9  -4  543.05   44.60
   6 -10  -4  117.09   13.40
   6 -10  -4  198.78   33.20
  -6  10   4  148.79   19.60
  -6 -10  -4  120.79   16.80
   6 -11  -4   71.29   34.80
   6 -11  -4   21.40    9.10
  -6  11   4   27.20   17.50
  -6 -11  -4   18.40   13.30
   6 -12  -4   79.59   11.90
   6 -12  -4  103.19   36.50
  -6 -12  -4   78.89   16.30
  -6  12   4   84.59   20.90
   6 -13  -4   32.10   10.60
   6 -13  -4   74.69   36.90
  -6 -13  -4   30.80   16.30
  -6  13   4   35.80   21.00
   6 -14  -4   38.10   37.60
   6 -14  -4   -1.00   10.70
  -6 -14  -4   -2.80   15.70
  -6  14   4    4.90   22.60
   6 -15  -4   69.19   43.60
  -6 -15  -4    6.70   17.80
  -6  15   4   37.50   25.80
   6 -16  -4   42.10   47.00
  -6  16   4  -35.00   25.80
  -6 -16  -4   33.30   19.70
   7 -15   4  -12.70   35.90
  -7  15  -4  -10.90   24.10
   7 -14   4   84.99   38.10
  -7  14  -4   53.19   23.40
  -7  14  -4   28.00   23.80
   7 -13   4   39.40   34.30
  -7  13  -4   46.00   21.10
  -7  13  -4   29.80   22.00
   7  12  -4   14.50   14.20
   7 -12   4   33.70   33.10
  -7  12  -4  -11.70   18.30
  -7  12  -4   13.20   20.60
   7  11  -4  112.19   18.60
   7 -11   4  214.18   38.30
  -7  11  -4  182.88   23.50
  -7  11  -4  156.28   25.20
   7  10  -4   36.70   14.60
   7 -10   4   73.69   30.60
  -7  10  -4   26.90   18.40
  -7  10  -4   54.89   17.80
   7  -9   4   64.49   28.00
  -7   9  -4   49.00   17.70
   7  -8   4  158.58   30.80
   7   8  -4   72.39   15.90
  -7  -8   4  128.99   18.40
  -7   8  -4  122.39   19.20
   7  -7   4  303.27   38.70
   7   7  -4  253.37   31.30
  -7  -7   4  379.36   33.50
  -7   7  -4  326.27   33.50
   7  -6   4   42.10   22.90
   7   6  -4  -25.50   11.60
  -7  -6   4   -5.00   12.90
  -7   6  -4    1.80   14.30
   7   5  -4   42.70   16.20
   7  -5   4  107.29   23.00
   7   5  -4   71.79   12.90
  -7  -5   4   82.39   14.20
  -7   5  -4   92.59   15.90
   7   4  -4  246.48   25.10
   7   4  -4  215.88   24.60
   7  -4   4  247.58   30.10
  -7  -4   4  253.37   25.80
  -7   4  -4  203.48   29.10
   7   3  -4   47.00   13.30
   7  -3   4   50.49   18.80
   7   3  -4   42.50   10.10
  -7  -3   4   17.70    9.60
  -7  -3   4   49.20   12.00
  -7   3  -4   41.70   15.10
   7   2  -4   64.49   10.90
   7  -2   4   84.19   18.50
  -7   2  -4   41.20   14.50
  -7  -2   4   67.19   12.50
  -7  -2   4   49.50    9.30
   7   1  -4   56.79    9.00
  -7  -1   4   42.10   12.60
   7   0  -4   -8.10    7.40
   7   0   4   -4.70   13.30
   7   0  -4    7.00    3.90
  -7   0   4    1.20   13.20
  -7   0  -4   -1.20   13.00
   7   1   4   25.60   12.20
   7  -1  -4   19.30    8.00
   7  -1  -4   28.30    5.50
  -7  -1  -4   29.10   12.90
  -7   1   4   62.59   15.10
   7   2   4   84.29   12.50
  -7  -2  -4   75.89   14.80
   7  -3  -4   53.99    9.10
  -7   3   4   11.40   11.50
  -7  -3  -4   44.50   13.40
   7   4   4  235.68   23.70
   7  -4  -4  291.57   34.80
   7  -4  -4  249.97   23.20
  -7  -4  -4  321.67   29.00
   7  -5  -4   95.89   11.30
   7  -5  -4  129.69   26.60
  -7   5   4   54.79    8.90
  -7  -5  -4   73.89   14.80
   7  -6  -4   33.00   26.60
   7  -6  -4    0.80    8.30
  -7   6   4    9.80   14.00
  -7  -6  -4    6.50   12.60
   7  -7  -4  375.26   42.00
   7  -7  -4  313.37   26.20
  -7   7   4  226.88   29.10
  -7  -7  -4  317.07   30.90
   7  -8  -4  120.49   31.30
   7  -8  -4  108.19   12.70
  -7   8   4   87.79   18.40
  -7  -8  -4   97.79   16.10
   7  -9  -4   48.80   11.00
   7  -9  -4   31.40   29.50
  -7  -9  -4   28.30   13.60
  -7   9   4   61.99   17.60
   7 -10  -4   40.60   11.20
   7 -10  -4   64.69   33.70
  -7 -10  -4   46.30   15.20
  -7  10   4   54.79   19.50
   7 -11  -4  163.18   22.40
   7 -11  -4  214.18   45.80
  -7  11   4  128.79   23.40
  -7 -11  -4  134.49   20.30
   7 -12  -4  -30.30   11.10
   7 -12  -4  -16.60   38.40
  -7  12   4    5.10   20.10
  -7 -12  -4   10.30   16.20
   7 -13  -4   69.49   40.10
   7 -13  -4   25.00   12.30
  -7  13   4   11.10   22.40
  -7 -13  -4   33.80   17.70
   7 -14  -4   62.89   43.70
   7 -14  -4   38.00   13.70
  -7  14   4   45.50   26.30
  -7 -14  -4   31.60   18.80
   7 -15  -4  -10.40   48.30
  -7 -15  -4   13.30   19.30
  -7  15   4  -21.90   27.30
   8 -14   4   13.20   40.70
  -8  14  -4    2.50   26.20
  -8  14  -4    3.60   26.30
  -8 -14   4   -7.10   25.90
   8 -13   4   45.50   39.20
  -8  13  -4   16.80   25.60
  -8 -13   4   -4.60   24.80
  -8  13  -4    8.80   24.80
   8  12  -4   -6.90   17.50
   8 -12   4   29.50   40.40
  -8  12  -4   34.40   23.20
  -8  12  -4   28.10   24.10
  -8 -12   4    4.20   22.60
   8 -11   4   -3.90   36.70
   8  11  -4  -41.30   16.00
  -8  11  -4   27.90   22.00
  -8 -11   4   20.30   21.30
  -8  11  -4    2.40   21.80
   8  10  -4  -18.20   15.80
   8 -10   4   46.90   35.70
  -8 -10   4   26.10   20.20
  -8  10  -4   14.20   23.10
  -8  10  -4   -3.10   19.60
   8   9  -4    3.80   16.00
   8  -9   4   23.50   32.70
  -8  -9   4   18.40   18.90
  -8   9  -4   17.20   20.10
   8  -8   4   -5.40   28.70
   8   8  -4  -35.60   14.10
  -8  -8   4   13.80   17.70
  -8   8  -4  -13.30   18.80
   8  -7   4   17.80   27.50
   8   7  -4   -0.50   14.00
  -8   7  -4   30.70   19.50
  -8  -7   4   11.50   16.20
   8   6  -4   32.70   14.30
   8  -6   4   66.79   27.20
  -8  -6   4   34.80   15.70
  -8   6  -4   17.50   18.80
   8   5  -4   64.79   16.60
   8  -5   4   96.19   27.30
  -8   5  -4   31.70   19.50
  -8  -5   4   84.29   16.10
   8   4  -4  -14.60   12.20
   8  -4   4   14.20   22.20
  -8  -4   4    1.40   13.90
  -8   4  -4  -34.10   18.20
   8  -3   4   72.19   22.00
   8   3  -4   44.30   14.00
  -8   3  -4   47.20   19.90
  -8  -3   4   66.09   14.90
   8   2  -4  275.27   21.70
   8   2  -4  313.47   29.10
  -8  -2   4  378.76   31.20
   8  -1   4  159.28   23.30
   8   1  -4  105.69   15.30
   8   1  -4  160.28   13.00
  -8   1  -4  149.39   22.20
   8   0   4  158.48   25.80
   8   0  -4  156.08   22.30
   8   0  -4  193.38   15.60
  -8   0  -4  240.88   33.10
   8  -1  -4  124.19   14.80
   8  -1  -4  132.89   14.70
   8   1   4  142.59   21.70
  -8   1   4  244.98   33.20
  -8  -1  -4  119.09   20.60
   8  -2  -4  149.39   20.50
   8   2   4  129.89   19.60
  -8  -2  -4  192.18   21.40
   8  -3  -4   46.20   10.60
  -8  -3  -4   84.09   17.60
  -8   3   4   23.10   16.70
   8  -4  -4  -10.40    9.40
   8  -4  -4   -2.70   25.70
  -8  -4  -4   -9.10   15.60
  -8   4   4  -29.70   12.50
   8  -5  -4   71.49   12.40
   8  -5  -4  112.79   31.80
  -8  -5  -4   96.09   18.80
   8  -6  -4   77.19   31.80
   8  -6  -4   35.20   11.30
  -8   6   4   35.90   16.30
  -8   6   4   14.80    8.90
  -8  -6  -4   40.20   17.30
   8  -7  -4    1.60   30.40
   8  -7  -4    0.90   10.50
  -8   7   4    4.30   17.90
  -8  -7  -4   33.60   17.50
   8  -8  -4   -6.60   10.90
   8  -8  -4  -29.30   30.80
  -8  -8  -4   11.20   16.50
  -8   8   4   -5.70   18.30
   8  -9  -4   24.90   37.70
   8  -9  -4   15.40   11.80
  -8   9   4  -18.20   18.90
  -8  -9  -4   12.40   17.20
   8 -10  -4    1.00   12.20
   8 -10  -4   -6.30   40.10
  -8 -10  -4   20.90   17.80
  -8  10   4   10.60   20.10
   8 -11  -4  -26.60   41.00
   8 -11  -4   -2.50   12.20
  -8 -11  -4    5.10   17.10
  -8  11   4  -54.39   20.40
   8 -12  -4   31.10   44.00
   8 -12  -4   41.80   13.50
  -8 -12  -4   47.40   19.40
  -8  12   4   15.30   25.20
   8 -13  -4   23.50   14.20
   8 -13  -4   50.49   46.30
  -8  13   4   51.89   28.20
  -8 -13  -4   28.90   19.30
   8 -14  -4   -2.40   16.50
   8 -14  -4   25.30   53.89
  -8  14   4  -10.90   27.60
  -8 -14  -4   -1.20   19.60
   9 -13   4  -13.70   47.10
  -9 -13   4   20.10   25.20
  -9  13  -4  -18.50   29.70
  -9  13  -4  -33.00   28.10
   9  12  -4  -38.40   19.70
   9 -12   4  -13.30   47.00
  -9  12  -4  -36.30   26.70
  -9 -12   4   -2.50   24.20
  -9  12  -4  -10.30   27.90
   9  11  -4  -54.29   18.70
   9 -11   4  -11.40   43.60
  -9 -11   4   25.10   23.20
  -9  11  -4  -19.50   25.00
  -9  11  -4  -21.80   26.20
   9  10  -4  -20.20   18.50
   9 -10   4   23.20   41.20
  -9  10  -4  -27.50   25.30
  -9 -10   4    3.70   23.00
  -9  10  -4   64.09   27.40
   9  -9   4   20.10   40.20
   9   9  -4  -26.80   17.40
  -9   9  -4  -24.10   24.80
  -9  -9   4  -23.60   21.30
   9   8  -4  -45.00   17.00
   9  -8   4    3.30   35.00
  -9   8  -4  -44.70   23.90
  -9  -8   4   36.60   20.40
   9   7  -4  -25.00   16.50
   9  -7   4   25.50   32.60
  -9   7  -4  -30.50   24.10
  -9  -7   4  -12.80   18.80
   9   6  -4  -34.20   16.20
   9  -6   4    9.70   31.10
  -9  -6   4    6.30   18.00
  -9   6  -4   -7.60   24.10
   9   5  -4  -31.30   13.90
   9  -5   4   11.60   27.50
  -9   5  -4  -31.00   24.00
  -9  -5   4    4.40   17.40
   9   4  -4    8.80   16.00
   9  -4   4   37.90   26.00
  -9   4  -4  -33.40   24.20
  -9  -4   4   71.89   17.90
   9  -3   4  221.28   34.70
   9   3  -4  221.08   23.60
  -9   3  -4  147.19   30.50
   9  -2   4  -14.60   21.00
   9   2  -4   -4.40   13.50
  -9  -2   4   14.10   18.80
  -9   2  -4  -32.60   23.50
   9   1  -4  122.49   17.70
   9  -1   4  150.28   25.40
  -9   1  -4  121.89   26.80
   9   0  -4   66.29   15.00
   9   0   4  105.69   22.60
  -9   0  -4   89.49   25.60
   9  -1  -4  119.69   18.20
   9  -1  -4  215.08   37.80
   9   1   4  164.58   25.50
  -9  -1  -4  158.78   26.60
  -9   1   4  276.47   37.30
   9   2   4   10.00   16.40
   9  -2  -4   45.10   29.20
   9  -2  -4   15.20   12.10
  -9   2   4  -37.80   20.90
  -9  -2  -4  -32.20   20.20
   9  -3  -4  239.08   28.70
   9  -3  -4  307.67   40.80
  -9  -3  -4  233.78   28.90
  -9   3   4  247.08   28.20
   9  -4  -4   42.20   31.70
   9  -4  -4   24.70   12.50
  -9  -4  -4   34.20   20.80
  -9   4   4  -30.90   18.00
   9  -5  -4   -3.50   31.30
   9  -5  -4   -3.30   12.10
  -9  -5  -4    7.90   20.30
  -9   5   4  -33.10   12.60
   9  -6  -4  -12.10   33.60
   9  -6  -4   13.20   12.50
  -9  -6  -4   12.50   20.80
  -9   6   4   -8.30   11.40
   9  -7  -4    8.20   36.10
   9  -7  -4   -6.50   12.50
  -9   7   4    7.40   20.40
  -9  -7  -4    5.90   20.90
   9  -8  -4   11.80   40.90
   9  -8  -4   22.70   13.40
  -9   8   4  -11.80   21.40
  -9  -8  -4   31.60   22.10
   9  -9  -4  -26.80   43.70
   9  -9  -4  -13.70   13.40
  -9  -9  -4   -7.60   21.30
  -9   9   4    1.90   22.40
   9 -10  -4   -7.40   13.90
   9 -10  -4  -39.60   46.70
  -9 -10  -4   26.70   21.50
  -9  10   4   21.70   23.60
   9 -11  -4   -8.60   14.50
   9 -11  -4  -25.50   47.90
  -9  11   4    8.60   25.40
  -9 -11  -4   -6.50   21.70
   9 -12  -4  -19.50   15.40
   9 -12  -4  -29.60   48.60
  -9  12   4    7.90   26.80
  -9 -12  -4    2.40   22.80
   9 -13  -4  -16.10   16.20
  -9  13   4  -33.30   29.80
  -9 -13  -4  -15.80   23.30
  10  11  -4  -20.80   21.00
 -10  11  -4   15.40   31.40
 -10 -11   4  -20.10   25.00
  10 -10   4   20.80   45.10
  10  10  -4  -22.50   20.30
 -10 -10   4   -6.90   25.20
 -10  10  -4   17.70   31.40
 -10  10  -4   62.79   31.70
  10  -9   4   -3.70   44.10
  10   9  -4  -12.00   19.50
 -10  -9   4  -12.50   22.60
 -10   9  -4  -50.59   31.40
  10   8  -4  -19.60   19.30
  10  -8   4  -19.20   40.00
 -10   8  -4  -57.59   31.10
 -10  -8   4    0.50   22.00
  10  -7   4    3.00   38.50
  10   7  -4  -38.60   18.10
 -10   7  -4  -83.49   31.00
 -10  -7   4    2.00   21.40
  10  -6   4   -6.40   34.20
  10   6  -4  -28.90   16.90
 -10  -6   4   34.40   21.60
 -10   6  -4  -76.19   30.30
  10  -5   4    6.70   31.90
  10   5  -4  -28.20   16.30
 -10  -5   4   29.70   20.80
 -10   5  -4  -83.99   30.30
  10   4  -4  -23.10   15.50
  10  -4   4   -6.00   29.20
 -10   4  -4  -41.60   30.70
 -10  -4   4   50.59   21.10
  10  -3   4   28.70   27.80
  10   3  -4  -20.90   14.80
 -10   3  -4  -64.19   31.20
 -10  -3   4   23.50   22.10
  10  -2   4   37.20   26.40
  10   2  -4  109.09   25.90
  10   2  -4    0.10   14.70
 -10  -2   4   84.69   23.40
 -10   2  -4  -39.40   30.50
  10   1  -4  113.39   28.70
  10  -1   4   71.69   26.10
  10   1  -4   52.29   16.10
 -10  -1   4  131.19   24.20
 -10   1  -4   12.80   30.90
  10   0   4   -2.40   22.40
  10   0  -4    8.40   28.20
  10   0  -4  -18.20   13.80
 -10   0  -4  -33.80   29.30
 -10   0   4   27.40   22.70
  10   1   4   90.79   24.70
  10  -1  -4  114.79   33.20
 -10  -1  -4  102.59   30.70
 -10   1   4  141.19   25.40
  10   2   4   10.20   21.90
  10  -2  -4   15.40   15.80
  10  -2  -4   39.80   32.70
 -10   2   4   18.90   23.80
 -10  -2  -4   23.20   26.50
  10  -3  -4   12.00   15.30
  10  -3  -4  -11.60   32.90
 -10  -3  -4   17.40   25.60
 -10   3   4   -2.90   21.60
  10  -4  -4  -16.90   35.30
  10  -4  -4  -12.40   14.90
 -10  -4  -4  -38.40   24.80
 -10   4   4  -31.80   19.20
  10  -5  -4  -15.80   39.70
  10  -5  -4    4.50   15.10
 -10  -5  -4   13.50   24.80
  10  -6  -4   -4.30   15.10
  10  -6  -4  -21.40   39.40
 -10  -6  -4    8.10   24.50
  10  -7  -4  -47.30   42.40
  10  -7  -4  -17.20   14.80
 -10   7   4  -41.70   22.60
 -10  -7  -4   -1.70   25.70
  10  -8  -4   19.60   16.00
  10  -8  -4    4.00   46.00
 -10  -8  -4   20.80   25.20
 -10   8   4   29.50   24.30
  10  -9  -4  -24.00   15.20
 -10  -9  -4    6.50   25.70
 -10   9   4  -41.40   25.60
  10 -10  -4    7.30   16.30
  10 -10  -4  -60.89   50.49
 -10 -10  -4   16.00   26.00
 -10  10   4   32.40   26.80
  10 -11  -4    0.20   17.00
 -10  11   4  -44.20   27.10
  11   8  -4  -41.20   20.60
  11  -8   4  -31.40   42.10
 -11  -8   4  -35.70   24.00
  11   7  -4  -22.70   19.00
  11  -7   4  -28.90   42.70
 -11  -7   4   45.80   24.40
  11   6  -4  -26.30   18.80
  11  -6   4   17.50   40.50
 -11  -6   4   24.20   25.20
 -11   6  -4  -41.70   38.70
  11  -5   4  -20.50   36.40
  11   5  -4  -26.90   18.30
 -11   5  -4  -13.10   39.00
 -11  -5   4   26.70   26.10
  11   4  -4   31.40   25.10
  11  -4   4   34.00   36.10
  11   4  -4  -11.50   17.20
 -11  -4   4   52.39   26.70
 -11   4  -4  -39.10   38.70
  11   3  -4   -8.40   25.50
  11   3  -4  -49.90   17.30
  11  -3   4  -32.10   30.80
 -11  -3   4   13.00   25.90
  11  -2   4  -32.30   27.60
  11   2  -4  -26.10   18.50
  11   2  -4  -15.70   25.60
 -11  -2   4    3.40   24.30
 -11   2  -4  -81.39   36.90
  11  -1   4  -21.50   25.90
  11   1  -4  -13.90   28.20
  11   1  -4  -22.00   16.70
 -11   1  -4  -26.60   34.60
 -11  -1   4   -8.30   24.50
  11   0  -4    4.40   29.90
  11   0  -4  -36.60   15.50
  11   0   4  -30.60   25.20
 -11   0   4   -4.80   25.20
 -11   0  -4  -49.10   33.60
  11  -1  -4   -9.90   15.60
  11  -1  -4  -27.80   32.00
 -11  -1  -4  -48.50   32.10
 -11   1   4  -46.80   25.20
  11  -2  -4  -44.10   33.50
  11  -2  -4  -20.40   15.00
 -11   2   4  -43.40   23.80
 -11  -2  -4  -45.40   30.60
  11  -3  -4  -16.00   16.10
  11  -3  -4  -19.40   37.00
 -11  -3  -4  -31.70   29.80
  11  -4  -4   -5.80   16.90
  11  -4  -4  -32.40   38.50
 -11  -4  -4   17.90   29.80
  11  -5  -4   -6.40   17.20
  11  -5  -4   -1.90   41.20
 -11  -5  -4   24.60   28.80
  11  -6  -4   -7.30   43.60
  11  -6  -4    0.60   16.50
 -11  -6  -4   13.30   28.90
  11  -7  -4    6.10   16.70
  11  -7  -4  -41.20   47.50
 -11  -7  -4   31.80   28.70
 -11   7   4   30.80   26.50
  11  -8  -4   -4.70   17.20
  11  -8  -4  -66.89   50.39
 -11  -8  -4   27.50   30.40
 -11   8   4  -21.80   26.90
  12   2  -4  -37.90   18.10
 -12   2  -4  -89.39   40.20
 -12  -2   4   -1.60   27.90
  12   1  -4   -9.60   18.50
  12   1  -4  -51.69   31.50
 -12   1  -4  -59.99   37.60
 -12  -1   4  -20.80   27.60
  12   0  -4  -28.80   33.80
  12   0  -4  -25.20   17.60
 -12   0  -4  -80.39   37.50
  12  -1  -4  -49.80   34.00
  12  -1  -4   -9.70   17.20
 -12  -1  -4  -91.49   35.30
  12  -2  -4   -4.50   17.60
 -12  -2  -4  -70.89   36.30
   0 -19   5    4.70   27.00
   0  19  -5   20.40   18.30
   0  18  -5   13.60   17.10
   0 -18   5  -11.70   25.00
   0 -17   5   19.60   23.60
   0  17  -5  -14.80   17.10
   0 -16   5    9.90   20.80
   0  16  -5    4.80   15.80
   0  15  -5  108.09   18.10
   0 -15   5  158.28   24.90
   0  14  -5  103.39   15.80
   0 -14   5  103.29   20.90
   0 -13   5   41.50   16.80
   0  13  -5   19.60   11.50
   0 -12   5  191.28   24.20
   0  12  -5  206.08   20.30
   0 -11   5  150.78   20.60
   0  11  -5  149.29   16.80
   0 -10   5  404.36   32.40
   0  10  -5  430.96   30.10
   0  -9   5 1401.26   92.69
   0   9  -5 1416.06   91.09
   0  -8   5 1267.37   83.89
   0  -8   5 1231.98   82.19
   0   8  -5 1327.77   82.49
   0  -7   5  492.85   34.20
   0  -7   5  454.05   32.10
   0   7  -5  459.15   33.90
   0   7  -5  495.55   32.20
   0  -6   5  246.38   18.10
   0   6  -5  246.88   20.40
   0   6  -5  263.67   19.30
   0  -6   5  252.77   20.40
   0   6  -5  259.77   18.30
   0   5  -5   29.80    7.70
   0  -5   5   16.80    3.70
   0   5  -5   13.70    4.50
   0   5  -5   25.60    4.70
   0   5  -5   23.20    3.60
   0  -5   5   24.60    7.90
   0   4  -5  886.31   57.39
   0  -4   5  847.22   58.09
   0   4  -5  922.71   58.49
   0  -4   5  874.71   57.19
   0   4  -5  882.41   56.89
   0   4  -5  902.41   56.99
   0   3  -5  765.62   49.00
   0   3  -5  767.82   49.30
   0  -3   5  746.33   49.99
   0  -3   5  733.43   49.10
   0   3  -5  772.12   48.80
   0   3  -5  774.82   50.19
   0   2  -5    7.90    2.90
   0  -2   5   11.00    5.70
   0   2  -5   12.50    5.20
   0  -2   5   11.70    2.80
   0   2  -5    9.40    2.90
   0   1  -5 1062.09   66.99
   0   1  -5 1019.90   65.89
   0  -1   5 1033.50   65.99
   0  -1   5 1008.20   66.69
   0   1  -5 1027.60   66.09
   0   0  -5    2.70    4.60
   0   0   5   -1.60    5.20
   0   0  -5    1.60    2.10
   0   0  -5    0.70    2.50
   0   0   5    1.40    2.10
   0   0   5   10.50    3.50
   0  -1  -5 1037.10   66.69
   0  -1  -5 1053.69   66.29
   0   1   5 1052.99   67.39
   0  -1  -5 1009.20   67.19
   0  -1  -5 1003.20   67.29
   0   1   5 1058.29   67.79
   0   1   5 1052.59   66.39
   0  -2  -5   10.70    3.50
   0   2   5    4.70    4.50
   0  -2  -5   12.80    5.50
   0  -2  -5    7.70    3.00
   0  -2  -5   15.00    2.70
   0  -3  -5  754.92   50.09
   0   3   5  769.92   51.79
   0  -3  -5  809.12   50.69
   0  -3  -5  722.73   49.50
   0  -3  -5  828.92   49.70
   0   3   5  757.92   49.99
   0  -4  -5  916.61   58.99
   0  -4  -5  884.21   58.49
   0   4   5  925.81   58.79
   0  -4  -5  926.21   59.59
   0   4   5  878.51   58.99
   0  -4  -5  958.00   58.59
   0   4   5  905.71   61.19
   0  -5  -5   29.00    4.20
   0  -5  -5   19.60    4.50
   0   5   5   26.00    5.20
   0   5   5   12.90    8.00
   0  -5  -5   27.00    4.50
   0  -5  -5   21.40    3.40
   0  -6  -5  246.58   18.10
   0   6   5  256.27   24.80
   0   6   5  267.67   18.80
   0  -6  -5  260.47   18.10
   0  -6  -5  276.27   19.00
   0  -6  -5  271.67   20.00
   0  -7  -5  491.25   32.60
   0  -7  -5  471.15   34.00
   0  -7  -5  475.75   32.50
   0  -7  -5  532.65   33.20
   0   7   5  509.95   33.30
   0   7   5  468.45   38.50
   0  -8  -5 1264.67   82.59
   0  -8  -5 1227.68   84.79
   0   8   5 1258.97   86.39
   0   8   5 1353.26   83.09
   0  -8  -5 1322.47   82.59
   0  -8  -5 1207.08   83.79
   0  -8  -5 1348.17   82.89
   0   9   5 1410.36   92.79
   0  -9  -5 1368.06   94.59
   0   9   5 1459.65   96.69
   0  -9  -5 1454.85   92.49
   0  -9  -5 1481.05   92.49
   0  10   5  423.46   31.50
   0  10   5  443.76   38.20
   0 -10  -5  460.25   31.00
   0 -10  -5  423.26   34.70
   0 -10  -5  451.05   31.40
   0 -11  -5  143.09   15.90
   0  11   5  174.28   27.60
   0 -11  -5  170.98   22.10
   0 -11  -5  138.99   16.60
   0  11   5  171.38   17.20
   0  12   5  195.18   21.00
   0 -12  -5  234.78   25.30
   0 -12  -5  207.48   19.10
   0  12   5  241.98   31.10
   0 -12  -5  199.58   20.40
   0 -13  -5   37.10   16.90
   0 -13  -5    5.70    9.20
   0  13   5   13.10   11.80
   0 -13  -5   18.40    7.60
   0 -14  -5   90.69   13.50
   0 -14  -5  116.39   21.90
   0  14   5  133.29   17.30
   0 -15  -5  108.49   15.60
   0 -15  -5  155.28   24.90
   0  15   5  148.99   19.50
   0 -16  -5   12.90   21.70
   0 -16  -5   -1.60   12.40
   0  16   5   14.10   16.70
   0 -17  -5   29.30   24.60
   0 -17  -5   -0.30   13.90
   0  17   5   12.60   18.20
   0  18   5   19.70   19.90
   0 -18  -5   13.60   24.10
   0 -18  -5   -1.00   15.40
   0 -19  -5    9.90   27.30
   0  19   5   25.90   21.30
   0 -19  -5   17.60   16.50
   1 -19   5   -9.10   29.00
   1  19  -5   17.20   19.00
  -1  19  -5   64.99   22.50
  -1 -19   5   11.70   26.20
   1  18  -5   20.70   17.70
   1 -18   5    6.00   28.00
  -1 -18   5   26.00   24.60
  -1  18  -5   12.20   19.20
   1  17  -5   58.29   17.50
   1 -17   5   54.09   26.50
  -1 -17   5   75.49   24.40
  -1  17  -5   51.79   19.90
   1  16  -5   72.69   16.20
   1 -16   5   85.39   25.90
  -1 -16   5   86.19   22.00
  -1  16  -5   53.09   18.40
   1 -15   5   10.40   21.50
   1  15  -5   10.20   13.10
  -1  15  -5   23.10   15.40
  -1 -15   5   31.10   18.30
   1 -14   5  183.68   25.40
   1  14  -5  142.69   17.60
  -1 -14   5  135.59   24.40
  -1  14  -5  131.69   18.20
   1  13  -5   79.19   13.70
   1 -13   5   67.69   20.30
  -1  13  -5   87.09   14.60
  -1 -13   5   97.79   17.50
   1  12  -5  415.86   32.20
   1 -12   5  432.96   37.60
  -1  12  -5  452.35   33.10
  -1 -12   5  450.85   35.10
   1 -11   5  274.17   29.10
   1  11  -5  279.57   23.70
  -1  11  -5  318.57   24.20
  -1 -11   5  324.07   26.60
   1 -10   5  279.97   26.50
   1  10  -5  264.37   21.40
  -1  10  -5  256.87   21.90
  -1 -10   5  277.57   24.30
   1   9  -5   85.39   10.20
   1  -9   5   94.69   15.80
  -1  -9   5   89.19   13.70
  -1   9  -5   73.99   10.80
   1   8  -5  840.52   59.99
   1   8  -5  903.51   58.19
   1  -8   5  890.41   60.39
  -1  -8   5  858.81   57.99
  -1   8  -5  923.31   58.39
  -1   8  -5  939.61   59.09
  -1  -8   5  882.51   59.69
   1   7  -5 1262.07   73.09
   1  -7   5 1160.28   71.19
   1  -7   5 1211.58   73.09
  -1  -7   5 1053.99   72.29
  -1   7  -5  963.10   72.49
  -1   7  -5 1080.79   71.69
  -1   7  -5 1079.69   71.19
  -1  -7   5 1005.70   71.49
  -1  -7   5 1073.49   70.89
   1   6  -5 1909.81  120.99
   1   6  -5 1898.31  122.49
   1  -6   5 1821.52  122.39
   1   6  -5 1899.71  120.79
   1  -6   5 1735.53  121.09
  -1  -6   5 1651.83  121.79
  -1   6  -5 1898.41  122.49
  -1  -6   5 2052.29  120.79
  -1  -6   5 1916.21  121.49
  -1   6  -5 2012.20  121.59
  -1  -6   5 2025.30  120.99
   1  -5   5  298.07   17.90
   1   5  -5  301.87   17.70
   1  -5   5  284.67   20.30
   1   5  -5  286.67   17.80
   1   5  -5  298.07   20.00
  -1  -5   5  236.98   18.20
  -1   5  -5  213.68   17.20
  -1   5  -5  239.58   18.70
  -1   5  -5  233.08   17.90
  -1   5  -5  220.08   19.50
  -1  -5   5  229.58   17.50
  -1  -5   5  225.38   17.40
  -1  -5   5  241.68   19.80
   1   4  -5  664.63   42.40
   1  -4   5  627.74   42.10
   1   4  -5  657.13   40.80
   1  -4   5  666.63   40.90
   1   4  -5  664.23   40.50
  -1   4  -5  625.04   42.20
  -1  -4   5  614.14   40.50
  -1  -4   5  602.54   40.70
  -1  -4   5  596.44   41.00
  -1  -4   5  577.94   41.80
  -1   4  -5  592.54   41.10
   1  -3   5  765.02   48.30
   1   3  -5  863.91   49.80
   1  -3   5  736.63   49.30
  -1   3  -5  700.33   48.50
  -1  -3   5  706.33   48.40
  -1  -3   5  714.93   49.20
  -1  -3   5  787.62   48.40
  -1   3  -5  707.33   49.40
   1   2  -5  433.06   27.30
   1   2  -5  428.96   26.60
   1  -2   5  379.66   28.10
   1  -2   5  407.36   27.10
   1   2  -5  410.46   27.20
   1   2  -5  411.36   28.60
  -1  -2   5  427.36   27.20
  -1   2  -5  387.36   27.20
  -1   2  -5  402.76   28.20
  -1  -2   5  427.46   27.60
  -1  -2   5  419.56   28.30
   1   1  -5  644.64   39.10
   1   1  -5  622.54   38.60
   1   1  -5  592.14   40.50
   1  -1   5  600.54   40.00
   1   1  -5  613.44   39.40
   1  -1   5  609.44   39.20
  -1  -1   5  598.64   39.10
  -1   1  -5  599.94   39.20
  -1  -1   5  576.84   40.20
  -1  -1   5  604.94   39.40
  -1  -1   5  587.94   39.70
  -1   1  -5  608.14   40.00
   1   0   5  253.87   18.70
   1   0   5  275.57   17.70
  -1   0  -5  261.67   17.80
  -1   0  -5  260.77   18.50
   1   1   5  600.74   40.40
   1  -1  -5  618.94   38.70
   1   1   5  616.74   39.40
   1  -1  -5  612.74   40.30
   1  -1  -5  597.54   38.90
   1  -1  -5  567.44   40.60
   1  -1  -5  602.84   39.60
   1   1   5  578.84   40.20
  -1   1   5  611.44   40.60
  -1  -1  -5  626.44   39.30
  -1  -1  -5  627.04   40.00
  -1   1   5  613.74   39.00
  -1   1   5  625.14   39.60
   1   2   5  423.16   28.50
   1  -2  -5  421.76   26.10
   1  -2  -5  416.66   27.70
   1  -2  -5  417.36   26.10
   1  -2  -5  407.76   27.10
   1   2   5  418.56   26.80
  -1   2   5  402.46   26.90
  -1  -2  -5  388.86   26.60
  -1   2   5  395.56   28.90
  -1  -2  -5  396.26   27.30
  -1  -2  -5  393.36   27.20
  -1   2   5  391.36   26.30
   1  -3  -5  704.63   47.20
   1  -3  -5  725.03   47.30
   1   3   5  729.93   48.00
   1  -3  -5  690.03   48.60
   1   3   5  714.13   49.60
   1  -3  -5  715.93   48.00
  -1  -3  -5  772.02   48.40
  -1  -3  -5  840.12   47.80
  -1   3   5  780.32   47.50
  -1   3   5  763.62   50.09
  -1  -3  -5  701.13   47.60
  -1   3   5  772.62   48.00
  -1  -3  -5  763.52   48.30
  -1   3   5  685.23   47.50
   1   4   5  617.04   41.30
   1  -4  -5  555.44   40.20
   1   4   5  587.94   43.70
   1  -4  -5  583.84   41.90
   1  -4  -5  607.74   40.40
   1  -4  -5  591.04   41.20
  -1  -4  -5  715.63   41.00
  -1  -4  -5  679.03   41.80
  -1   4   5  648.44   41.00
  -1   4   5  666.43   40.70
  -1  -4  -5  622.84   40.80
  -1   4   5  660.83   44.00
  -1  -4  -5  646.34   41.40
   1  -5  -5  224.48   19.60
   1  -5  -5  224.78   17.60
   1  -5  -5  239.78   17.90
   1   5   5  210.48   23.30
   1  -5  -5  247.88   19.10
  -1  -5  -5  318.67   18.70
  -1   5   5  313.97   18.50
  -1   5   5  295.47   24.60
  -1  -5  -5  294.27   18.60
  -1  -5  -5  319.47   19.80
   1  -6  -5 2093.59  125.99
   1  -6  -5 1986.90  126.29
   1   6   5 2077.19  126.69
   1   6   5 1966.50  128.89
   1  -6  -5 2072.89  126.69
   1  -6  -5 1962.50  127.59
  -1   6   5 1908.81  126.49
  -1  -6  -5 1964.80  126.59
  -1   6   5 2073.69  129.79
  -1  -6  -5 1805.52  126.39
  -1  -6  -5 1874.01  127.09
   1  -7  -5 1105.69   73.69
   1  -7  -5 1077.19   73.29
   1   7   5 1090.69   73.89
   1   7   5 1065.59   76.69
   1  -7  -5  977.80   74.69
   1  -7  -5 1070.29   72.99
  -1   7   5 1198.08   77.89
  -1  -7  -5 1226.68   73.79
  -1  -7  -5 1247.48   73.69
  -1   7   5 1235.48   73.79
  -1  -7  -5 1260.47   74.59
   1  -8  -5  838.82   62.29
   1  -8  -5  972.80   58.49
   1  -8  -5  935.41   58.59
   1   8   5  939.31   63.09
   1  -8  -5  934.21   58.99
   1   8   5  953.20   59.39
  -1  -8  -5  849.12   58.89
  -1  -8  -5  846.22   59.99
  -1  -8  -5  874.01   59.09
  -1   8   5  888.21   63.99
  -1  -8  -5  909.91   59.89
  -1   8   5  914.11   59.29
   1  -9  -5   68.49   15.60
   1  -9  -5   73.69    7.70
   1  -9  -5   69.59    8.10
   1   9   5   61.99   11.80
   1   9   5   60.39    9.90
   1  -9  -5   64.89    8.70
  -1  -9  -5   78.99   12.90
  -1   9   5   54.29   13.10
  -1  -9  -5   75.99   12.70
  -1  -9  -5   72.49    8.50
  -1   9   5   88.49   10.40
   1 -10  -5  268.07   27.40
   1  10   5  295.67   22.30
   1 -10  -5  280.57   21.10
   1  10   5  335.87   29.30
  -1 -10  -5  279.97   22.50
  -1 -10  -5  263.77   24.40
  -1 -10  -5  269.27   22.00
  -1  10   5  248.28   22.20
  -1  10   5  257.07   31.80
   1  11   5  376.96   32.70
   1 -11  -5  328.07   31.00
   1 -11  -5  341.47   23.80
   1  11   5  350.96   25.40
  -1  11   5  279.77   34.70
  -1  11   5  302.27   25.50
  -1 -11  -5  294.67   24.60
  -1 -11  -5  300.97   27.90
  -1 -11  -5  281.37   25.00
   1 -12  -5  402.66   32.40
   1 -12  -5  492.55   40.50
   1  12   5  484.45   34.50
   1  12   5  469.45   40.20
  -1 -12  -5  500.25   33.30
  -1 -12  -5  454.85   36.60
  -1 -12  -5  436.06   34.20
  -1  12   5  491.35   34.90
   1 -13  -5   91.79   20.40
   1  13   5   77.49   13.90
  -1 -13  -5   55.99    9.40
  -1 -13  -5   53.39   11.30
  -1  13   5   57.29   13.50
  -1 -13  -5   69.09   17.10
   1 -14  -5  161.48   25.20
   1  14   5  159.78   18.50
  -1  14   5  159.58   19.00
  -1 -14  -5  129.89   24.70
  -1 -14  -5  127.29   15.90
   1 -15  -5   42.60   23.30
   1  15   5   22.80   14.50
  -1  15   5   26.40   15.90
  -1 -15  -5   21.20   17.60
  -1 -15  -5   13.90   12.30
   1  16   5   59.59   17.40
   1 -16  -5   93.19   26.60
  -1  16   5   92.29   19.50
  -1 -16  -5   47.60   14.40
  -1 -16  -5   86.19   20.80
   1 -17  -5   23.20   13.20
   1 -17  -5   82.79   29.80
   1  17   5   41.90   18.50
  -1 -17  -5   34.30   15.00
  -1  17   5   69.79   20.20
  -1 -17  -5   31.20   20.40
   1 -18  -5  -22.40   13.70
   1 -18  -5   48.80   30.00
   1  18   5   12.30   19.40
  -1 -18  -5    7.60   16.00
  -1 -18  -5   18.60   22.10
  -1  18   5   35.30   20.80
   1 -19  -5   41.50   30.60
   1  19   5   31.70   21.20
   1 -19  -5    5.90   16.30
  -1 -19  -5   30.60   17.90
  -1 -19  -5    7.50   24.80
  -1  19   5   51.59   22.70
   2  19  -5   44.80   19.80
   2 -19   5   69.69   35.00
  -2  19  -5  114.19   25.50
  -2 -19   5   45.70   27.20
   2  18  -5    6.70   16.90
   2 -18   5   44.20   31.40
  -2  18  -5   18.90   20.80
  -2 -18   5    9.90   23.90
   2 -17   5  135.99   33.30
   2  17  -5  138.49   20.80
  -2  17  -5  147.49   24.10
  -2 -17   5  147.39   26.10
   2 -16   5   86.19   28.70
   2  16  -5   77.09   17.10
  -2 -16   5   63.29   20.60
  -2  16  -5   61.59   19.50
   2  15  -5   36.00   14.00
   2 -15   5   49.10   22.80
  -2 -15   5   50.89   19.20
  -2  15  -5   20.20   16.80
   2  14  -5  129.99   16.90
   2 -14   5  149.19   26.30
  -2  14  -5  138.69   18.90
  -2 -14   5  132.59   23.50
   2 -13   5  272.57   32.50
   2  13  -5  267.17   24.40
  -2  13  -5  282.27   25.50
  -2 -13   5  284.07   27.70
   2 -12   5  123.69   22.10
   2  12  -5   96.39   12.60
  -2 -12   5   86.49   16.60
  -2  12  -5   52.19   13.10
   2 -11   5  177.68   25.10
   2  11  -5  155.38   16.70
  -2 -11   5  157.08   20.00
  -2  11  -5  158.78   18.50
   2  10  -5  417.16   29.70
   2 -10   5  392.46   35.00
  -2  10  -5  437.66   32.00
  -2 -10   5  415.96   31.90
  -2  10  -5  428.66   30.70
   2  -9   5    6.50   13.80
   2   9  -5   20.10    7.30
   2   9  -5    2.00    6.50
  -2   9  -5    8.60    7.50
  -2  -9   5   23.70   10.80
  -2   9  -5    7.40    8.10
   2   8  -5  390.06   26.60
   2   8  -5  327.57   26.30
   2   8  -5  353.66   29.00
   2  -8   5  385.06   31.30
  -2  -8   5  390.86   28.80
  -2  -8   5  412.36   26.00
  -2   8  -5  408.26   28.10
  -2   8  -5  378.36   27.40
  -2  -8   5  386.66   26.70
   2   7  -5  168.38   12.80
   2   7  -5  127.69   12.80
   2  -7   5  118.09   12.00
   2   7  -5  133.49   15.30
   2  -7   5  136.19   17.90
  -2   7  -5  160.28   14.70
  -2  -7   5  172.58   12.50
  -2  -7   5  165.68   12.40
  -2   7  -5  140.79   13.80
  -2  -7   5  163.88   16.30
   2   6  -5  127.99    9.90
   2  -6   5  125.79   15.30
   2   6  -5  118.99   12.90
   2   6  -5  110.19   10.60
   2  -6   5  132.49   10.10
  -2  -6   5  100.69   13.80
  -2  -6   5  101.99    9.70
  -2  -6   5  102.79   10.10
  -2   6  -5  100.39   12.10
  -2  -6   5   90.59   10.70
  -2   6  -5   80.99   14.00
  -2   6  -5   94.29   11.50
   2   5  -5 1693.23  105.99
   2   5  -5 1590.64  105.59
   2  -5   5 1587.34  105.79
   2   5  -5 1603.54  107.39
   2  -5   5 1609.64  107.49
  -2  -5   5 1693.13  106.79
  -2  -5   5 1704.23  105.79
  -2  -5   5 1674.03  106.39
  -2  -5   5 1710.63  105.99
  -2   5  -5 1705.93  106.29
  -2   5  -5 1619.14  107.19
   2  -4   5  393.96   28.90
   2   4  -5  364.16   27.00
   2   4  -5  354.66   28.60
   2   4  -5  379.16   26.20
   2  -4   5  390.86   26.70
  -2   4  -5  409.36   28.30
  -2  -4   5  410.06   27.20
  -2  -4   5  410.96   28.20
  -2  -4   5  439.56   27.20
  -2  -4   5  415.96   26.50
  -2   4  -5  439.86   27.40
   2  -3   5  350.26   26.60
   2  -3   5  379.26   24.90
   2   3  -5  350.16   27.10
   2   3  -5  374.16   24.30
   2   3  -5  364.96   25.30
  -2  -3   5  366.36   26.40
  -2  -3   5  386.66   25.40
  -2   3  -5  385.56   25.40
  -2   3  -5  378.46   26.30
  -2  -3   5  374.16   25.20
  -2  -3   5  376.26   25.30
  -2  -3   5  392.86   24.50
   2  -2   5 1476.85   92.49
   2   2  -5 1582.04   91.89
   2  -2   5 1505.75   91.59
   2   2  -5 1436.36   93.19
   2   2  -5 1416.26   90.99
  -2   2  -5 1420.56   92.39
  -2  -2   5 1369.16   91.89
  -2  -2   5 1428.06   91.69
  -2   2  -5 1380.26   91.69
  -2  -2   5 1370.46   92.59
  -2  -2   5 1360.96   91.79
   2   1  -5 3119.49  198.98
   2   1  -5 3063.79  199.78
   2   1  -5 2933.91  198.38
   2  -1   5 3038.80  198.28
   2  -1   5 2943.71  198.78
  -2  -1   5 3135.79  198.68
  -2  -1   5 3243.38  198.68
  -2  -1   5 3208.28  198.28
  -2   1  -5 3145.49  198.38
  -2  -1   5 3145.79  197.68
  -2   1  -5 3304.57  198.98
   2   0  -5  522.15   36.60
   2   0  -5  573.84   35.90
   2   0   5  530.65   35.50
   2   0   5  537.15   34.90
   2   0  -5  522.95   35.30
  -2   0   5  531.15   36.10
  -2   0  -5  548.95   35.50
  -2   0   5  552.94   34.60
  -2   0  -5  502.55   35.00
  -2   0   5  520.25   35.30
   2  -1  -5 3063.49  197.98
   2   1   5 3209.98  198.18
   2   1   5 3199.18  197.88
   2  -1  -5 3260.97  198.48
  -2  -1  -5 3120.89  198.08
  -2   1   5 3103.69  198.78
  -2   1   5 3155.78  198.08
  -2  -1  -5 2827.32  197.78
  -2   1   5 3038.10  197.38
   2   2   5 1419.66   92.39
   2   2   5 1453.45   92.79
   2  -2  -5 1371.06   92.89
   2  -2  -5 1326.67   92.39
   2   2   5 1448.46   93.19
  -2   2   5 1484.85   92.59
  -2  -2  -5 1423.86   92.29
  -2  -2  -5 1540.65   92.39
  -2   2   5 1511.15   93.99
   2  -3  -5  378.76   25.20
   2  -3  -5  322.77   23.80
   2   3   5  398.26   25.20
   2   3   5  383.26   27.40
   2  -3  -5  383.76   25.90
  -2  -3  -5  359.46   25.00
  -2  -3  -5  373.16   24.80
  -2   3   5  358.16   25.30
  -2   3   5  374.86   28.50
  -2   3   5  380.06   24.10
   2  -4  -5  433.66   27.90
   2   4   5  462.05   27.30
   2  -4  -5  413.26   27.20
   2  -4  -5  420.66   25.90
   2   4   5  426.46   30.40
  -2   4   5  386.76   26.20
  -2  -4  -5  364.66   26.50
  -2  -4  -5  391.26   26.80
  -2  -4  -5  360.16   27.00
  -2   4   5  382.96   31.20
  -2  -4  -5  382.76   27.10
  -2   4   5  376.96   26.90
   2   5   5 1795.92  106.99
   2  -5  -5 1671.83  106.49
   2  -5  -5 1733.93  105.89
   2   5   5 1691.43  108.59
   2  -5  -5 1683.03  107.39
  -2   5   5 1693.03  109.59
  -2  -5  -5 1538.15  106.39
  -2  -5  -5 1602.84  106.19
  -2  -5  -5 1643.64  106.69
  -2   5   5 1556.04  106.49
  -2  -5  -5 1744.33  106.59
  -2   5   5 1593.14  106.09
   2  -6  -5  111.29    9.10
   2   6   5   89.99   12.40
   2  -6  -5  109.29   12.70
   2  -6  -5  102.59   11.40
  -2  -6  -5  103.59   11.50
  -2   6   5  126.59   10.30
  -2   6   5  143.99   10.60
  -2  -6  -5  137.59   11.70
  -2   6   5   94.49   13.60
  -2  -6  -5  129.89   10.90
   2  -7  -5  175.48   11.00
   2   7   5  169.08   14.10
   2  -7  -5  156.58   13.90
   2  -7  -5  159.28   10.80
   2  -7  -5  166.18   11.50
   2   7   5  160.88   20.40
  -2  -7  -5  141.69   13.40
  -2   7   5  154.08   13.40
  -2  -7  -5  122.69   12.80
  -2   7   5  156.48   12.60
  -2   7   5  111.09   15.80
  -2  -7  -5  130.69   14.00
  -2  -7  -5  146.39   13.20
   2  -8  -5  405.56   26.00
   2   8   5  406.06   27.70
   2  -8  -5  403.56   27.30
   2  -8  -5  402.86   25.50
   2  -8  -5  362.66   33.20
   2   8   5  340.47   32.50
   2  -8  -5  388.76   25.70
  -2   8   5  393.56   34.90
  -2  -8  -5  367.56   27.30
  -2   8   5  386.96   27.70
  -2  -8  -5  393.96   27.60
  -2  -8  -5  378.66   27.80
   2  -9  -5    6.50   15.40
   2  -9  -5    8.80    6.00
   2   9   5   30.80   10.10
   2  -9  -5    9.40    3.40
   2   9   5   14.20    8.30
   2  -9  -5   10.30    5.00
  -2  -9  -5    2.90    6.70
  -2   9   5   24.80    8.50
  -2  -9  -5    8.00    5.20
  -2   9   5    0.00   11.60
  -2  -9  -5   11.70    8.40
   2 -10  -5  392.36   30.40
   2 -10  -5  437.56   28.70
   2  10   5  455.65   31.50
   2  10   5  508.95   36.80
   2 -10  -5  411.56   37.10
  -2  10   5  449.26   31.40
  -2 -10  -5  413.96   31.30
  -2  10   5  418.56   40.40
  -2 -10  -5  404.26   31.20
  -2 -10  -5  437.16   31.10
   2  11   5  141.19   19.00
   2 -11  -5  155.78   16.60
   2 -11  -5  149.49   12.90
   2 -11  -5  182.48   27.00
   2  11   5  189.08   24.90
  -2 -11  -5  199.08   18.80
  -2 -11  -5  172.98   18.10
  -2  11   5  188.78   18.80
   2  12   5   64.69   12.70
   2 -12  -5   88.09   23.20
   2 -12  -5   63.29    9.10
   2 -12  -5   55.99    8.40
   2  12   5   79.89   13.10
  -2  12   5  117.59   14.50
  -2 -12  -5   69.49   10.90
   2 -13  -5  348.67   37.00
   2  13   5  280.87   26.00
   2 -13  -5  238.08   20.50
   2 -13  -5  316.97   23.10
  -2 -13  -5  264.17   26.00
  -2 -13  -5  267.77   26.40
  -2  13   5  315.67   27.60
   2 -14  -5  157.08   27.60
   2  14   5  119.29   16.70
  -2 -14  -5  134.79   18.30
  -2 -14  -5   95.59   12.80
  -2  14   5  132.99   18.60
  -2 -14  -5  106.29   15.20
   2 -15  -5   36.00   25.70
   2  15   5   42.40   15.20
  -2 -15  -5   32.50   16.30
  -2  15   5   51.79   17.40
  -2 -15  -5   33.70   13.20
  -2 -15  -5   27.90    9.40
   2  16   5   82.49   17.70
   2 -16  -5   59.99   28.90
  -2 -16  -5   50.99   17.70
  -2  16   5   89.29   20.30
  -2 -16  -5   36.40   14.90
   2 -17  -5  194.98   35.40
   2  17   5  104.39   20.60
  -2 -17  -5  135.79   22.70
  -2  17   5  173.08   24.70
  -2 -17  -5   94.19   18.90
   2 -18  -5   55.49   34.30
   2  18   5    8.50   18.40
  -2 -18  -5    0.00   16.30
  -2  18   5   10.90   21.70
   2  19   5   59.49   20.60
   2 -19  -5  130.69   39.10
  -2  19   5   74.09   24.70
  -2 -19  -5   39.10   18.90
   3  18  -5   74.89   19.50
   3 -18   5  116.29   36.90
  -3  18  -5   70.09   24.20
  -3 -18   5   73.29   25.30
   3 -17   5   10.50   27.70
   3  17  -5    3.50   15.80
  -3  17  -5   32.20   21.20
  -3 -17   5   19.00   20.70
   3  16  -5   34.80   15.70
   3 -16   5   37.00   28.20
  -3 -16   5   31.30   19.80
  -3  16  -5   26.70   19.40
   3  15  -5  237.28   24.40
   3 -15   5  207.38   37.10
  -3  15  -5  213.18   23.50
  -3 -15   5  174.38   27.40
   3 -14   5  199.38   34.00
   3  14  -5  212.78   21.70
  -3 -14   5  183.08   25.60
  -3  14  -5  195.08   25.00
   3 -13   5   25.00   22.00
   3  13  -5   28.70   11.00
  -3  13  -5   36.10   13.90
  -3 -13   5   11.20    8.40
  -3 -13   5   33.80   15.40
   3  12  -5    1.50    9.50
   3 -12   5   -7.50   17.70
  -3 -12   5    4.70   13.80
  -3  12  -5   -9.60   12.00
   3  11  -5   52.19    9.80
   3 -11   5   42.60   19.30
  -3  11  -5   38.80   11.50
  -3  11  -5   32.80   11.40
  -3 -11   5   50.59   14.00
   3  10  -5   86.59   10.60
   3  10  -5   56.79    8.90
   3 -10   5   91.39   19.60
  -3  10  -5   95.59   13.00
  -3  10  -5   67.29   11.80
  -3 -10   5  105.49   14.80
   3   9  -5   61.69    8.90
   3   9  -5   48.00    8.50
   3   9  -5   55.89   13.30
   3  -9   5   73.39   16.10
  -3  -9   5   61.59    7.80
  -3   9  -5   68.69   10.80
  -3  -9   5   81.19   13.50
  -3   9  -5   79.99   11.60
   3   8  -5  118.19   11.10
   3   8  -5   88.39   12.60
   3   8  -5   88.49   14.50
   3  -8   5  126.69   18.70
  -3  -8   5   89.09   11.40
  -3   8  -5  101.99   14.70
  -3  -8   5  102.89   15.50
  -3  -8   5  100.29   11.20
  -3   8  -5   95.19   11.80
   3   7  -5  160.58   13.20
   3   7  -5  137.89   15.70
   3  -7   5  136.49   19.30
   3   7  -5  144.09   14.40
  -3   7  -5  153.88   15.30
  -3  -7   5  174.28   17.10
  -3  -7   5  157.58   13.10
  -3   7  -5  152.38   15.70
  -3  -7   5  162.88   14.10
   3   6  -5   42.90    7.10
   3  -6   5   58.19    8.50
   3  -6   5   62.59   13.00
   3   6  -5   59.59    6.70
   3   6  -5   69.99   11.70
  -3   6  -5   58.09    7.30
  -3  -6   5   58.79   11.00
  -3  -6   5   50.29    7.00
  -3   6  -5   59.69    8.10
  -3  -6   5   47.90    6.90
   3   5  -5  529.85   37.20
   3  -5   5  549.15   38.00
   3   5  -5  540.35   34.50
   3  -5   5  552.14   34.90
   3   5  -5  570.24   35.50
  -3  -5   5  505.85   35.60
  -3   5  -5  522.85   34.60
  -3   5  -5  475.95   36.70
  -3   5  -5  526.85   35.90
  -3  -5   5  516.55   34.70
  -3  -5   5  507.75   34.70
  -3  -5   5  521.25   36.40
   3  -4   5 1169.58   75.39
   3   4  -5 1147.29   77.59
   3  -4   5 1295.47   77.69
   3   4  -5 1270.97   75.89
   3   4  -5 1167.28   74.99
  -3   4  -5 1162.48   75.39
  -3  -4   5 1123.89   76.59
  -3  -4   5 1127.49   75.19
  -3   4  -5 1148.99   76.79
  -3  -4   5 1119.09   75.39
  -3   4  -5 1199.58   76.09
  -3  -4   5 1148.99   75.99
   3  -3   5 2468.05  152.68
   3   3  -5 2072.29  152.98
   3   3  -5 2276.57  151.58
   3   3  -5 2163.18  150.78
   3  -3   5 2395.56  151.38
  -3   3  -5 2335.27  151.68
  -3   3  -5 2660.63  152.58
  -3  -3   5 2393.96  151.38
  -3  -3   5 2456.95  151.08
  -3  -3   5 2437.56  152.38
  -3  -3   5 2440.76  151.98
   3  -2   5   53.99    9.70
   3   2  -5   77.69   12.40
   3   2  -5   51.09    7.20
   3  -2   5   56.39    7.50
  -3   2  -5   85.19    9.50
  -3  -2   5   80.49   10.00
  -3  -2   5   97.89    9.90
  -3   2  -5   71.49    9.50
  -3  -2   5   91.49    6.50
   3  -1   5  702.23   45.00
   3   1  -5  703.13   45.50
   3   1  -5  638.84   47.10
   3  -1   5  658.93   45.90
   3   1  -5  677.03   45.90
  -3  -1   5  691.63   46.10
  -3  -1   5  708.93   45.90
  -3   1  -5  703.33   45.50
  -3   1  -5  732.13   45.90
  -3  -1   5  708.33   44.40
   3   0  -5 2917.41  185.68
   3   0  -5 2632.34  186.38
   3   0  -5 2870.81  185.38
   3   0   5 2946.51  185.58
   3   0   5 2907.61  185.18
  -3   0   5 2963.70  186.08
  -3   0   5 3005.70  185.78
  -3   0   5 2938.31  184.98
  -3   0  -5 2840.82  185.38
  -3   0  -5 3047.20  185.58
   3   1   5  737.73   45.80
   3  -1  -5  740.93   46.10
   3  -1  -5  694.63   45.80
   3   1   5  733.03   45.40
  -3   1   5  635.24   44.80
  -3  -1  -5  707.33   45.60
  -3   1   5  663.33   47.40
  -3   1   5  685.63   46.00
  -3  -1  -5  673.73   45.70
   3   2   5   70.59   10.50
  -3  -2  -5   56.09    6.50
  -3   2   5   35.40    5.70
  -3   2   5   42.10    8.60
  -3  -2  -5   48.00    6.80
  -3   2   5   45.90    4.70
   3   3   5 2491.25  152.98
   3  -3  -5 2460.45  151.98
   3  -3  -5 2446.86  152.48
   3   3   5 2431.86  152.08
   3   3   5 2648.44  152.18
  -3   3   5 2328.07  153.88
  -3  -3  -5 2248.68  151.38
  -3   3   5 2134.09  151.18
  -3   3   5 2222.98  152.18
   3  -4  -5 1181.38   76.79
   3   4   5 1156.98   78.59
   3  -4  -5 1148.19   77.39
   3   4   5 1227.28   76.99
  -3   4   5 1239.68   80.09
  -3  -4  -5 1204.68   76.99
  -3   4   5 1164.38   76.09
  -3   4   5 1191.98   77.09
   3   5   5  587.24   37.90
   3  -5  -5  517.35   38.40
   3   5   5  513.35   40.80
  -3   5   5  596.84   36.90
  -3   5   5  662.53   43.60
  -3  -5  -5  538.75   37.80
  -3   5   5  608.94   37.70
  -3  -5  -5  481.35   37.50
   3  -6  -5   53.99    7.30
   3   6   5   37.10    9.40
  -3  -6  -5   36.00    8.10
  -3  -6  -5   51.79    8.70
  -3   6   5   32.80   12.10
  -3  -6  -5   61.59    7.90
  -3   6   5   66.09    7.10
  -3   6   5   71.09    7.70
   3   7   5  187.28   19.30
   3  -7  -5  139.29   14.20
  -3  -7  -5  145.99   13.20
  -3   7   5  132.69   12.60
  -3   7   5  117.89   16.20
  -3  -7  -5  154.78   14.70
  -3   7   5  151.58   13.80
   3  -8  -5  110.19   12.60
   3  -8  -5  104.99   21.10
   3   8   5  116.59   18.30
  -3  -8  -5   94.89   13.50
  -3  -8  -5  106.69   11.30
  -3   8   5  112.59   13.90
  -3   8   5   73.99   10.20
  -3   8   5   82.09   15.10
   3   9   5   67.29   11.00
   3  -9  -5   51.59   19.80
   3  -9  -5   68.69    7.20
   3  -9  -5   48.50    5.90
   3  -9  -5   66.29    8.40
  -3   9   5   54.39    6.60
  -3  -9  -5   44.50    6.80
  -3  -9  -5   63.09    9.60
  -3   9   5   41.60   13.70
  -3   9   5   74.09   11.20
   3 -10  -5   65.99    7.20
   3  10   5   73.09   12.00
   3  10   5   76.79   11.20
   3 -10  -5   89.59   21.40
   3 -10  -5   67.49    9.30
  -3  10   5   66.19   12.10
  -3 -10  -5   69.19   10.60
  -3 -10  -5   76.79   11.80
  -3  10   5   76.09    9.60
   3 -11  -5   37.30    4.80
   3  11   5   52.39   11.30
   3 -11  -5   55.39   22.50
   3  11   5   42.60   11.00
   3 -11  -5   41.60    8.30
  -3  11   5   44.20   11.90
  -3 -11  -5   39.40    9.90
  -3 -11  -5   23.20    7.10
   3 -12  -5   14.80   22.30
   3 -12  -5   -4.40    3.70
   3 -12  -5   -8.30    7.10
  -3 -12  -5    2.10    9.00
  -3 -12  -5    0.20    9.90
  -3  12   5    2.80   12.20
   3  13   5   31.60   12.60
   3 -13  -5   28.50    5.00
   3 -13  -5   38.10   24.90
   3 -13  -5   18.50    8.30
  -3 -13  -5   24.60   11.10
  -3 -13  -5   35.10   11.60
  -3  13   5   49.30   14.50
   3  14   5  165.78   19.70
   3 -14  -5  237.08   39.90
  -3 -14  -5  175.58   20.70
  -3  14   5  212.98   22.70
  -3 -14  -5  177.18   25.40
   3  15   5  225.88   24.00
   3 -15  -5  255.67   38.90
  -3 -15  -5  241.48   28.80
  -3  15   5  285.27   27.50
  -3 -15  -5  205.98   25.40
   3 -16  -5   67.19   32.20
   3  16   5   30.60   16.30
  -3 -16  -5   24.80   15.50
  -3 -16  -5   18.60   16.80
  -3 -16  -5   29.80   10.80
  -3  16   5   51.49   20.80
   3 -17  -5   68.69   34.90
   3  17   5   13.20   17.60
  -3  17   5   12.30   22.60
  -3 -17  -5    8.30   16.50
   3 -18  -5  121.29   40.10
   3  18   5   95.49   20.40
  -3  18   5   72.89   24.90
  -3 -18  -5   39.60   19.20
   4  18  -5   18.90   17.50
   4 -18   5   59.79   32.80
  -4  18  -5   38.30   24.80
  -4 -18   5   20.20   24.20
   4 -17   5   45.30   33.20
   4  17  -5   32.00   16.80
  -4  17  -5   50.79   23.50
  -4 -17   5   39.50   21.90
   4 -16   5  106.09   31.10
   4  16  -5   63.79   17.00
  -4  16  -5  123.29   22.10
  -4 -16   5  129.49   22.70
   4  15  -5   17.60   13.40
   4 -15   5   13.50   25.40
  -4 -15   5   13.90   18.20
  -4  15  -5   15.50   17.70
   4  14  -5   61.39   13.40
   4 -14   5   24.70   25.50
  -4  14  -5   50.09   17.30
  -4 -14   5   37.90   17.70
   4 -13   5   99.79   25.20
   4  13  -5   56.79   12.90
  -4  13  -5   67.99   16.20
  -4 -13   5   88.59   17.60
   4  12  -5   90.79   13.00
   4  12  -5  129.69   14.50
   4 -12   5  125.59   24.70
  -4  12  -5  174.38   19.10
  -4  12  -5  171.28   20.60
  -4 -12   5  154.98   21.90
  -4 -12   5  135.19   16.20
  -4 -12   5  106.19   14.80
   4  11  -5   52.69   10.60
   4 -11   5   86.99   22.10
   4  11  -5   92.39   11.60
  -4  11  -5   77.99   14.40
  -4 -11   5   69.69   15.60
  -4 -11   5   52.09    9.60
  -4  11  -5   63.19   14.20
   4  10  -5   29.90   10.50
   4  10  -5   72.09   10.20
   4 -10   5   65.39   19.00
  -4  10  -5   60.69   13.40
  -4 -10   5   76.79   14.40
  -4  10  -5   65.39   12.50
  -4 -10   5   44.60    9.40
   4   9  -5  420.26   28.10
   4  -9   5  436.86   35.30
   4   9  -5  324.47   30.30
  -4  -9   5  387.46   29.40
  -4   9  -5  389.46   31.50
  -4  -9   5  415.36   30.90
  -4   9  -5  375.56   30.40
   4   8  -5   55.29   13.20
   4  -8   5   83.09   18.00
   4   8  -5   26.30    8.90
   4   8  -5   57.09    8.00
  -4  -8   5   60.99   12.70
  -4  -8   5   35.10    5.30
  -4   8  -5   48.30   10.30
  -4   8  -5   62.29   11.40
  -4  -8   5   54.39    8.60
   4   7  -5   14.80   10.80
   4   7  -5   10.10    7.40
   4  -7   5   37.80   14.90
   4   7  -5   30.30    6.80
  -4  -7   5   46.20    7.60
  -4   7  -5   38.60    5.10
  -4  -7   5   26.80    7.40
  -4  -7   5   43.80   12.00
  -4   7  -5   34.50    8.70
   4   6  -5  599.64   39.00
   4   6  -5  554.04   42.10
   4   6  -5  625.54   40.60
   4  -6   5  598.54   43.30
  -4  -6   5  614.24   40.60
  -4  -6   5  577.44   39.40
  -4  -6   5  581.74   38.90
  -4   6  -5  589.84   40.90
  -4   6  -5  582.34   39.00
  -4  -6   5  595.54   41.80
   4   5  -5  269.47   25.60
   4  -5   5  302.57   26.40
   4   5  -5  311.87   21.10
   4   5  -5  321.87   23.50
  -4   5  -5  307.17   21.50
  -4   5  -5  332.87   23.90
  -4  -5   5  319.07   23.70
  -4  -5   5  329.77   25.40
  -4  -5   5  302.67   21.90
  -4  -5   5  295.67   21.70
   4  -4   5  230.88   21.70
   4  -4   5  188.58   16.70
   4   4  -5  186.28   18.40
  -4   4  -5  253.27   19.10
  -4  -4   5  226.58   16.60
  -4  -4   5  248.58   19.40
  -4  -4   5  228.18   17.70
  -4   4  -5  237.08   19.50
  -4   4  -5  264.87   16.90
   4   3  -5  436.96   35.00
   4   3  -5  480.25   32.60
   4  -3   5  466.65   31.60
  -4   3  -5  471.55   31.70
  -4  -3   5  467.95   32.70
  -4   3  -5  485.45   33.00
  -4  -3   5  478.45   31.50
  -4  -3   5  497.85   33.40
  -4   3  -5  488.65   33.40
   4  -2   5  948.81   60.19
   4   2  -5  992.50   59.09
   4   2  -5  901.31   59.29
   4  -2   5  913.01   58.39
   4   2  -5  850.01   60.79
  -4  -2   5  869.21   58.09
  -4   2  -5  894.31   59.39
  -4   2  -5  862.91   58.49
  -4  -2   5  882.81   59.69
  -4   2  -5  903.71   59.49
  -4  -2   5  904.51   59.39
   4  -1   5  600.54   38.90
   4   1  -5  655.13   38.30
   4  -1   5  578.14   37.30
   4   1  -5  638.14   38.40
   4   1  -5  581.14   39.80
  -4  -1   5  545.35   39.30
  -4  -1   5  510.55   36.90
  -4   1  -5  508.25   37.50
  -4   1  -5  545.65   38.20
  -4  -1   5  550.94   39.00
  -4   1  -5  530.85   38.60
   4   0   5 1731.33  111.29
   4   0   5 1716.73  111.89
   4   0  -5 1817.32  111.69
   4   0  -5 1771.92  111.69
  -4   0  -5 1716.43  111.69
  -4   0  -5 1746.13  111.89
  -4   0   5 1723.03  112.29
  -4   0   5 1761.72  112.79
  -4   0  -5 1653.83  111.39
   4   1   5  569.04   40.30
   4  -1  -5  567.44   40.50
   4   1   5  551.14   39.80
   4  -1  -5  586.74   40.40
  -4  -1  -5  661.13   40.10
  -4   1   5  598.14   39.60
  -4  -1  -5  637.94   40.90
  -4   1   5  621.74   43.20
  -4  -1  -5  673.03   40.30
  -4   1   5  591.94   41.30
   4  -2  -5  886.91   60.29
   4  -2  -5  911.91   60.39
   4   2   5  900.61   59.89
   4   2   5  933.71   60.09
  -4  -2  -5  938.71   60.69
  -4  -2  -5  973.70   59.79
  -4   2   5  947.91   63.39
  -4  -2  -5  914.31   60.09
  -4   2   5  899.31   61.09
   4   3   5  497.75   32.20
   4  -3  -5  497.45   32.80
   4   3   5  475.75   34.20
   4  -3  -5  481.95   32.70
  -4   3   5  433.46   33.30
  -4   3   5  461.05   31.20
  -4  -3  -5  451.45   32.30
  -4   3   5  466.55   37.80
  -4  -3  -5  498.05   33.20
   4  -4  -5  234.68   17.60
   4   4   5  221.08   21.30
   4  -4  -5  243.88   17.70
  -4  -4  -5  210.98   18.40
  -4   4   5  169.58   17.50
  -4   4   5  186.08   26.50
  -4   4   5  192.08   15.70
   4  -5  -5  295.47   21.90
   4   5   5  271.67   26.60
  -4   5   5  295.47   29.60
  -4  -5  -5  303.07   22.80
  -4   5   5  300.97   20.90
  -4   5   5  267.57   22.20
   4  -6  -5  585.64   38.80
   4   6   5  547.15   41.80
  -4   6   5  555.84   38.30
  -4   6   5  535.15   39.20
  -4   6   5  614.84   46.30
  -4  -6  -5  593.44   39.40
   4  -7  -5   33.30    7.00
   4   7   5   36.70    8.60
  -4   7   5   20.90   12.60
  -4   7   5   18.80    7.00
  -4  -7  -5   34.10    8.30
  -4   7   5   47.20    9.00
   4   8   5   53.19    9.10
   4  -8  -5   60.39   22.00
   4  -8  -5   49.00    7.90
  -4   8   5   64.39   11.10
  -4   8   5   29.40    7.90
  -4  -8  -5   58.99    9.80
  -4   8   5   38.40   14.30
   4  -9  -5  392.26   29.40
   4  -9  -5  348.17   38.30
   4   9   5  393.66   31.70
  -4  -9  -5  418.06   28.30
  -4   9   5  431.86   30.70
  -4  -9  -5  425.66   31.10
   4 -10  -5   82.99   25.00
   4  10   5   62.69   10.30
   4 -10  -5   65.19    8.90
  -4  10   5   64.69   13.00
  -4 -10  -5   46.00   10.60
  -4 -10  -5   45.10    7.00
   4  11   5   61.99   11.10
   4 -11  -5   75.49    7.60
   4 -11  -5   66.99    9.80
   4 -11  -5   90.59   25.90
  -4 -11  -5   77.69   12.50
  -4 -11  -5   66.49    8.60
  -4  11   5   82.19   15.00
   4 -12  -5  147.89   17.20
   4 -12  -5  196.08   36.00
   4 -12  -5  147.79   11.20
   4  12   5  144.89   22.60
  -4 -12  -5  117.79   16.30
  -4 -12  -5  128.39   16.70
  -4  12   5  156.18   19.20
   4 -13  -5  107.89   31.70
   4 -13  -5   51.99    9.30
  -4 -13  -5   55.19   13.60
  -4  13   5   57.49   16.90
   4 -14  -5   74.49   34.10
  -4 -14  -5   31.50   14.20
  -4  14   5   38.30   17.70
   4 -15  -5   39.70   35.60
  -4  15   5   18.40   19.40
  -4 -15  -5   -4.00   14.70
   4 -16  -5  130.49   38.90
  -4  16   5   76.39   23.70
  -4 -16  -5   65.99   18.00
   4 -17  -5  121.39   43.10
  -4  17   5   41.60   24.10
  -4 -17  -5   28.10   17.90
   4 -18  -5  137.79   44.00
  -4  18   5    5.30   25.00
  -4 -18  -5   25.20   19.00
   5 -17   5   23.00   34.10
   5  17  -5    6.70   15.90
  -5 -17   5  -21.20   30.90
  -5  17  -5   28.10   22.90
   5  16  -5   14.10   15.20
   5 -16   5   38.20   31.30
  -5 -16   5   30.30   22.10
  -5  16  -5   46.40   21.30
   5  15  -5   10.10   13.70
   5 -15   5   49.70   32.00
  -5  15  -5   18.70   19.50
  -5 -15   5    7.00   19.70
   5  14  -5   24.40   13.20
   5 -14   5   60.89   28.80
  -5  14  -5   32.70   18.60
  -5 -14   5   61.29   19.70
   5  13  -5   66.19   13.00
   5  13  -5   43.10   11.30
   5 -13   5   46.40   26.50
  -5 -13   5   50.49   18.10
  -5  13  -5   81.89   19.10
  -5  13  -5   71.79   18.40
   5  12  -5   32.90   10.90
   5 -12   5   35.90   24.80
  -5 -12   5   22.10   16.40
  -5  12  -5    9.30   14.80
  -5  12  -5   28.20   15.70
   5 -11   5  138.19   25.20
   5  11  -5  146.79   16.50
   5  11  -5   85.89   14.00
  -5  11  -5  130.59   18.70
  -5 -11   5  139.59   21.70
  -5  11  -5  126.19   18.10
   5 -10   5  144.39   25.40
   5  10  -5  122.69   15.20
   5  10  -5   82.99   13.60
  -5 -10   5  126.49   21.20
  -5  10  -5  128.19   17.30
  -5  10  -5  143.89   17.40
   5   9  -5   80.69   10.80
   5   9  -5   62.79   12.80
   5  -9   5   85.09   21.80
  -5   9  -5   94.59   13.90
  -5  -9   5  121.59   17.50
  -5   9  -5   96.09   14.70
   5   8  -5   84.99   16.70
   5  -8   5   84.79   21.50
   5   8  -5   75.49   12.20
   5   8  -5   94.99   11.90
  -5   8  -5   91.99   13.80
  -5  -8   5  109.29   19.20
  -5   8  -5  101.89   11.40
   5   7  -5  443.66   32.00
   5   7  -5  372.06   33.70
   5  -7   5  460.95   37.10
  -5   7  -5  424.16   33.00
  -5   7  -5  418.46   29.20
   5   6  -5  163.88   18.00
   5  -6   5  179.98   24.20
   5   6  -5  158.98   20.80
  -5   6  -5  197.48   19.70
  -5   6  -5  182.08   14.70
  -5  -6   5  158.08   15.10
   5   5  -5  268.17   21.10
   5   5  -5  199.78   23.50
   5  -5   5  292.07   25.90
  -5   5  -5  239.38   18.50
  -5  -5   5  229.08   18.90
  -5   5  -5  283.67   22.50
   5   4  -5  461.95   39.80
   5   4  -5  610.94   37.60
   5  -4   5  523.05   40.50
  -5   4  -5  582.44   38.40
  -5  -4   5  557.74   36.40
  -5   4  -5  519.55   36.40
   5   3  -5  254.77   26.00
   5  -3   5  329.37   26.90
   5   3  -5  342.47   24.00
  -5   3  -5  320.07   22.50
  -5   3  -5  301.57   24.80
  -5  -3   5  299.87   21.90
  -5   3  -5  309.27   24.30
  -5  -3   5  331.57   24.70
   5   2  -5  352.86   24.70
   5   2  -5  349.57   24.10
   5  -2   5  269.57   26.70
   5   2  -5  297.77   26.30
  -5  -2   5  300.17   23.10
  -5  -2   5  304.47   26.40
  -5   2  -5  338.07   23.60
  -5   2  -5  384.96   25.20
  -5   2  -5  398.36   26.70
   5   1  -5   50.49    7.70
   5   1  -5   75.79    9.70
   5  -1   5   70.79   12.20
   5   1  -5   93.69   13.00
  -5   1  -5   61.29    9.60
  -5  -1   5   62.89    7.30
  -5   1  -5   77.19   10.40
  -5  -1   5   43.80    9.10
  -5  -1   5   65.39    8.30
   5   0  -5  331.97   25.90
   5   0  -5  348.87   25.20
   5   0   5  402.96   26.80
  -5   0  -5  383.76   25.70
  -5   0  -5  351.16   27.10
  -5   0   5  327.47   29.60
  -5   0   5  346.37   25.50
   5   1   5   66.19    9.50
   5  -1  -5   46.40    7.00
  -5   1   5   53.29    7.40
  -5   1   5   42.40   11.00
  -5  -1  -5   58.79    9.20
  -5  -1  -5   60.79    9.40
   5  -2  -5  322.87   24.30
   5  -2  -5  343.27   23.80
   5   2   5  329.57   23.70
  -5   2   5  372.06   24.30
  -5   2   5  286.77   30.30
  -5  -2  -5  321.67   26.00
  -5  -2  -5  313.47   23.00
   5   3   5  285.37   24.80
  -5  -3  -5  314.17   24.40
   5   4   5  516.85   38.80
   5  -4  -5  568.34   36.10
  -5   4   5  481.95   35.40
  -5  -4  -5  542.95   37.60
  -5   4   5  512.35   43.20
   5  -5  -5  260.27   21.40
   5   5   5  305.57   26.20
  -5   5   5  273.37   21.00
  -5   5   5  243.58   31.70
   5   6   5  184.68   21.80
   5  -6  -5  169.58   16.30
  -5   6   5  136.49   19.20
  -5   6   5  163.58   16.80
  -5  -6  -5  174.78   18.60
   5   7   5  443.96   33.00
   5  -7  -5  415.76   40.70
   5  -7  -5  413.26   31.10
  -5   7   5  470.85   32.50
  -5  -7  -5  433.06   32.90
   5  -8  -5  125.89   26.70
   5  -8  -5   88.99   10.20
   5   8   5  119.29   16.10
  -5   8   5   95.79   14.10
  -5  -8  -5   63.59   11.50
   5  -9  -5  130.19   26.80
   5  -9  -5   88.99   10.60
   5   9   5  122.89   16.20
  -5   9   5  109.09   14.90
  -5  -9  -5   75.99   13.20
   5 -10  -5  129.09   16.20
   5 -10  -5  145.09   29.50
   5  10   5  144.29   18.70
  -5  10   5  114.89   17.10
  -5 -10  -5  104.99   14.80
   5 -11  -5  124.19   17.50
   5  11   5  150.78   19.20
   5 -11  -5  146.69   30.70
  -5  11   5  165.28   20.00
  -5 -11  -5  117.39   16.10
   5 -12  -5   26.10   28.00
   5 -12  -5    5.90    8.70
  -5 -12  -5   20.10   12.40
  -5  12   5   35.90   17.10
   5 -13  -5   80.99   35.80
   5 -13  -5   56.49   11.00
  -5  13   5   60.79   19.80
  -5 -13  -5   51.69   15.50
   5 -14  -5   42.40   34.90
   5 -14  -5   24.90    9.50
  -5 -14  -5   33.10   15.90
  -5  14   5   23.30   20.60
   5 -15  -5   85.79   41.80
  -5  15   5   23.60   21.90
  -5 -15  -5    5.40   16.10
   5 -16  -5  117.59   42.20
  -5 -16  -5   29.60   18.20
  -5  16   5   21.30   25.30
   5 -17  -5   28.20   43.80
  -5  17   5   11.90   25.50
  -5 -17  -5  -12.60   17.70
   6 -16   5   -1.80   37.00
   6  16  -5    4.90   15.10
  -6  16  -5    8.10   23.30
   6 -15   5   31.40   32.90
   6  15  -5   11.80   14.00
  -6  15  -5   13.10   21.10
  -6 -15   5   -1.40   23.20
   6  14  -5    8.20   13.00
   6 -14   5   30.10   31.80
  -6  14  -5   32.30   22.10
  -6  14  -5   23.90   20.00
  -6 -14   5   25.60   22.10
   6  13  -5   11.00   12.30
   6  13  -5   21.30   12.00
   6 -13   5   24.40   27.70
  -6  13  -5   14.80   19.20
  -6  13  -5   30.00   19.20
  -6 -13   5   26.60   20.60
   6  12  -5   12.30   11.60
   6  12  -5   26.00   11.10
   6 -12   5   21.20   25.80
  -6  12  -5   35.40   17.90
  -6  12  -5   16.40   18.70
   6  11  -5   68.79   14.80
   6 -11   5  151.78   30.20
  -6  11  -5  109.59   19.40
  -6  11  -5  117.09   20.50
   6  10  -5   31.30   12.90
   6 -10   5   80.09   24.70
  -6  10  -5   62.99    8.50
  -6  10  -5   43.40   16.00
  -6  10  -5   73.29   16.30
   6   9  -5  199.68   19.40
   6  -9   5  234.08   33.10
  -6   9  -5  175.28   21.30
  -6   9  -5  127.29   19.30
  -6   9  -5  222.98   27.70
   6  -8   5  267.67   33.30
   6   8  -5  203.48   26.00
  -6   8  -5  275.77   29.00
   6   7  -5  177.18   21.90
   6   7  -5  144.29   23.20
   6  -7   5  197.28   29.10
  -6   7  -5  181.58   24.30
   6   6  -5  131.59   23.80
   6  -6   5  217.18   27.80
   6   6  -5  182.68   20.70
  -6   6  -5  196.08   23.40
   6   5  -5   87.09   12.20
   6  -5   5   96.49   19.70
  -6   5  -5   92.69   13.40
   6  -4   5   86.19   17.90
   6   4  -5   37.10   17.00
   6   4  -5   66.99   10.20
  -6   4  -5   62.99   12.30
  -6  -4   5   94.49   10.10
   6   3  -5   54.79    9.00
   6  -3   5   69.89   16.20
   6   3  -5   64.29   15.80
  -6  -3   5   39.60   10.30
  -6  -3   5   43.70    8.10
  -6   3  -5   28.20   11.60
   6   2  -5  270.77   18.60
   6  -2   5  216.68   23.90
   6   2  -5  230.38   20.50
  -6  -2   5  212.98   22.70
  -6   2  -5  252.87   24.20
  -6  -2   5  205.98   17.70
  -6   2  -5  226.78   20.20
  -6  -2   5  249.78   22.50
   6   1  -5   48.40    8.00
   6  -1   5   54.39   13.70
  -6   1  -5   68.99   10.60
  -6  -1   5   55.09    7.90
  -6   1  -5   44.10   11.60
  -6  -1   5   59.49    9.90
  -6  -1   5   58.99   10.40
   6   0   5   -4.70   10.50
   6   0  -5  -10.50    6.10
   6   0  -5    7.80    4.10
  -6   0  -5   -1.60    7.60
  -6   0   5  -11.20    9.80
  -6   0   5   -4.70    8.20
  -6   0  -5   11.80    9.30
   6  -1  -5   48.40    8.50
   6   1   5   73.69   11.70
   6  -1  -5   81.29   10.00
  -6  -1  -5   59.59   11.50
  -6   1   5   70.19   10.30
  -6   1   5   40.30   12.70
  -6  -1  -5   55.99    9.90
   6  -2  -5  232.58   20.40
   6   2   5  231.78   19.60
   6  -2  -5  237.28   19.10
  -6  -2  -5  271.87   23.90
  -6   2   5  221.78   29.00
   6  -3  -5   29.50    7.80
  -6  -3  -5   48.40   10.90
  -6   3   5   19.60   13.20
  -6   3   5   25.10    7.60
   6  -4  -5   87.29   10.10
   6   4   5   57.99   10.60
  -6  -4  -5   70.19   12.10
   6  -5  -5   81.69   10.00
   6   5   5   90.29   11.50
  -6   5   5   85.19   13.00
  -6  -5  -5   75.39   13.00
   6  -6  -5  195.38   32.80
   6   6   5  255.17   23.60
   6  -6  -5  196.98   20.00
  -6   6   5  208.38   22.60
  -6  -6  -5  231.18   24.40
   6  -7  -5  123.99   17.60
   6  -7  -5  182.28   30.60
  -6   7   5  155.38   20.50
  -6  -7  -5  178.88   21.70
   6  -8  -5  254.57   22.60
   6  -8  -5  237.68   39.00
  -6  -8  -5  275.37   25.90
  -6   8   5  218.48   25.30
   6  -9  -5  215.88   21.90
   6  -9  -5  243.78   38.00
  -6  -9  -5  235.48   25.20
  -6   9   5  216.08   25.60
   6 -10  -5   49.00   29.10
   6 -10  -5   43.90   10.10
  -6  10   5   66.09   16.70
  -6 -10  -5   49.70   13.20
   6 -11  -5  137.49   35.00
   6 -11  -5  103.89   12.50
  -6 -11  -5   95.29   16.20
  -6  11   5   96.59   19.40
   6 -12  -5   68.39   35.90
   6 -12  -5    7.50    9.50
  -6  12   5   15.60   18.80
  -6 -12  -5   23.20   14.20
   6 -13  -5   24.10    9.80
   6 -13  -5   85.99   41.90
  -6 -13  -5   -3.60   14.80
  -6  13   5   22.40   20.30
   6 -14  -5   48.30   41.00
   6 -14  -5    3.80   10.80
  -6  14   5   35.80   23.20
  -6 -14  -5   17.60   15.80
   6 -15  -5   52.69   42.20
  -6 -15  -5  -10.90   17.40
  -6  15   5   30.70   25.80
   6 -16  -5   73.29   47.00
  -6 -16  -5  -12.60   18.00
  -6  16   5   42.80   28.00
   7 -15   5   14.10   35.90
  -7  15  -5   20.00   25.00
   7 -14   5   -1.70   35.80
  -7  14  -5   24.80   22.10
  -7  14  -5    7.60   24.90
   7 -13   5   28.50   34.60
   7  13  -5   -3.50   14.40
  -7  13  -5   35.30   22.00
  -7  13  -5   35.10   22.60
   7  12  -5   67.99   16.60
   7 -12   5  120.79   36.00
  -7  12  -5  120.39   23.60
  -7  12  -5  117.29   23.70
   7  11  -5  -12.80   13.60
   7 -11   5   11.70   29.80
  -7  11  -5   33.40   19.60
  -7  11  -5  -14.90   19.10
   7  10  -5   -0.40   13.50
   7 -10   5   59.79   31.30
  -7  10  -5   31.10   18.50
  -7  10  -5   24.90   20.10
   7   9  -5   94.09   16.80
   7  -9   5  160.48   31.40
  -7   9  -5  119.39   21.10
   7  -8   5  138.49   30.40
  -7   8  -5  151.98   21.10
   7  -7   5   51.39   23.80
   7   7  -5   25.30   13.10
  -7   7  -5   49.00   16.20
   7   6  -5  342.57   31.00
   7  -6   5  348.07   37.80
  -7  -6   5  358.76   33.30
  -7   6  -5  325.87   35.40
   7   5  -5   75.59   13.10
   7  -5   5   97.99   23.10
  -7   5  -5   38.30   15.60
  -7  -5   5   92.49   14.70
   7   4  -5   38.20   10.80
   7  -4   5   59.29   20.00
  -7   4  -5   25.00   14.70
  -7  -4   5   24.80   10.20
  -7  -4   5   29.20   12.30
   7   3  -5  150.58   19.50
   7  -3   5  188.88   25.20
  -7  -3   5  180.38   21.70
  -7   3  -5  154.18   19.40
  -7  -3   5  118.99   14.40
   7  -2   5  126.89   22.60
   7   2  -5  109.79   12.20
  -7   2  -5   83.59   16.70
  -7  -2   5  109.39   14.30
  -7  -2   5   93.09   11.20
   7  -1   5  112.09   19.40
   7   1  -5   97.59   12.70
   7   1  -5  143.59   12.20
  -7   1  -5  117.49   17.20
  -7  -1   5  121.39   15.30
   7   0  -5    9.90    4.50
   7   0  -5   -3.50    7.60
   7   0   5    2.40   13.40
  -7   0  -5   -7.50   12.60
  -7   0   5   -9.60   12.00
   7   1   5  105.69   17.50
   7  -1  -5  129.99   13.30
   7  -1  -5  101.79   12.30
  -7   1   5  190.28   24.90
  -7  -1  -5  102.99   16.50
   7  -2  -5  117.39   16.60
   7   2   5  115.69   15.70
  -7  -2  -5  127.99   17.00
  -7   2   5  180.78   23.60
   7  -3  -5  153.48   17.90
  -7   3   5  150.48   15.80
  -7  -3  -5  197.48   25.30
   7  -4  -5   41.60    8.80
   7   4   5   44.60   10.10
  -7   4   5   17.50    7.50
  -7  -4  -5   32.50   13.30
   7  -5  -5   59.89   24.80
   7   5   5   58.49   10.00
   7  -5  -5   36.40    9.30
  -7  -5  -5   81.49   14.40
  -7   5   5   64.79   15.60
   7  -6  -5  348.17   27.40
   7  -6  -5  309.67   42.10
  -7  -6  -5  401.16   33.50
  -7   6   5  275.57   29.90
   7  -7  -5   29.00    9.30
   7  -7  -5   37.10   28.40
  -7   7   5    9.00   14.50
  -7  -7  -5   29.90   14.30
   7  -8  -5   99.99   12.40
   7  -8  -5  175.38   34.50
  -7   8   5   77.29   17.80
  -7  -8  -5   87.79   16.80
   7  -9  -5  134.79   34.00
   7  -9  -5  105.29   13.40
  -7  -9  -5   95.39   17.00
  -7   9   5  130.89   19.80
   7 -10  -5   23.90   10.40
   7 -10  -5   61.99   33.60
  -7  10   5   33.20   19.10
  -7 -10  -5   26.00   14.70
   7 -11  -5    5.70   34.50
   7 -11  -5   -2.80   10.10
  -7  11   5   24.70   19.00
  -7 -11  -5   14.40   15.30
   7 -12  -5  151.58   43.70
   7 -12  -5   96.89   13.80
  -7  12   5  122.29   23.50
  -7 -12  -5   82.89   18.30
   7 -13  -5   21.70   11.90
   7 -13  -5   58.49   44.40
  -7 -13  -5    0.70   16.30
  -7  13   5   19.20   23.50
   7 -14  -5  -17.30   11.80
   7 -14  -5   -1.90   43.00
  -7  14   5  -13.50   26.10
  -7 -14  -5    8.00   17.20
   7 -15  -5   57.99   47.80
  -7 -15  -5   18.90   18.90
  -7  15   5    6.60   28.10
   8 -14   5   73.09   43.60
  -8 -14   5    7.20   25.50
  -8  14  -5   50.99   28.40
  -8  14  -5   11.70   26.00
   8  13  -5  -37.90   17.30
   8 -13   5  -10.40   38.20
  -8  13  -5  -18.00   25.00
  -8 -13   5  -16.60   23.70
  -8  13  -5   -2.90   25.90
   8 -12   5   25.00   39.80
   8  12  -5  -29.10   16.50
  -8  12  -5   30.90   25.10
  -8  12  -5  -28.70   23.30
  -8 -12   5   31.00   24.60
   8  11  -5   11.60   16.90
   8 -11   5   43.70   35.30
  -8 -11   5   59.09   22.50
  -8  11  -5   41.20   23.30
  -8  11  -5   47.90   23.40
   8  10  -5   14.90   16.40
   8 -10   5   72.29   36.70
  -8 -10   5   44.60   21.20
  -8  10  -5   19.80   23.20
  -8  10  -5   21.20   23.80
   8  -9   5   47.00   31.60
   8   9  -5    3.60   15.40
  -8  -9   5   24.80   20.00
  -8   9  -5   27.40   21.70
   8  -8   5   27.00   29.10
   8   8  -5   -5.90   14.60
  -8  -8   5   45.70   18.20
  -8   8  -5   29.00   21.30
   8  -7   5  117.09   32.10
   8   7  -5   52.09   17.40
  -8  -7   5  100.89   18.80
  -8   7  -5  114.99   23.00
   8   6  -5   -9.10   13.20
   8  -6   5   11.80   27.10
  -8  -6   5   34.60   15.70
  -8   6  -5   -2.40   19.30
   8  -5   5    0.10   23.40
   8   5  -5  -16.30   12.20
  -8  -5   5   -8.00   14.10
  -8   5  -5  -24.40   18.50
   8   4  -5   68.59   14.10
   8  -4   5   92.79   24.50
  -8   4  -5   75.99   20.70
  -8  -4   5   92.39   15.90
   8   3  -5   60.89   13.20
  -8  -3   5  111.69   15.70
  -8   3  -5   80.29   21.30
   8   2  -5  -12.70   10.00
   8  -2   5    2.60   18.60
  -8   2  -5  -10.20   18.50
  -8  -2   5   10.00   13.60
   8   1  -5  180.18   14.20
   8  -1   5  151.78   23.40
   8   1  -5  131.99   16.40
  -8   1  -5  152.98   22.60
   8   0  -5  114.59   12.60
   8   0   5  115.09   21.10
  -8   0  -5   90.59   20.40
   8  -1  -5  119.29   14.60
   8   1   5  125.49   21.50
  -8  -1  -5  154.08   21.40
   8   2   5    1.10   12.90
   8  -2  -5   -3.70    8.90
  -8   2   5  -24.60   16.50
  -8  -2  -5  -26.70   15.30
   8  -3  -5   68.49   11.60
  -8  -3  -5  120.39   19.00
  -8   3   5  107.79   16.30
   8   4   5   66.69   11.80
   8  -4  -5   71.89   12.00
   8  -4  -5  144.39   31.20
  -8  -4  -5   71.79   17.70
  -8   4   5   52.79   11.80
   8  -5  -5    5.30    9.40
   8  -5  -5   20.30   30.30
  -8  -5  -5    6.30   16.30
   8  -6  -5   23.40   10.90
   8  -6  -5   31.40   32.40
  -8  -6  -5   17.80   16.50
  -8   6   5   31.30   17.20
   8  -7  -5   73.99   12.90
   8  -7  -5   91.89   34.30
  -8  -7  -5  111.29   19.30
  -8   7   5   91.99   19.50
   8  -8  -5   36.30   11.30
   8  -8  -5   20.40   33.40
  -8  -8  -5   30.60   17.30
  -8   8   5   18.10   18.20
   8  -9  -5   31.10   35.20
   8  -9  -5   12.80   11.70
  -8   9   5    1.60   18.70
  -8  -9  -5   33.50   17.90
   8 -10  -5   34.90   41.90
   8 -10  -5   35.10   12.50
  -8  10   5   51.59   20.40
  -8 -10  -5   42.10   18.50
   8 -11  -5   67.89   43.70
   8 -11  -5   43.10   13.50
  -8  11   5   13.20   22.90
  -8 -11  -5   71.09   19.60
   8 -12  -5   53.69   45.50
   8 -12  -5    1.10   12.80
  -8  12   5   -1.20   23.60
  -8 -12  -5    3.10   18.60
   8 -13  -5  -22.10   50.49
   8 -13  -5   -7.70   13.50
  -8  13   5   -5.70   26.20
  -8 -13  -5    1.40   18.90
   8 -14  -5   -1.90   50.89
   8 -14  -5   12.50   15.20
  -8  14   5    9.10   28.10
  -8 -14  -5   18.10   19.30
   9 -12   5   28.40   43.00
   9  12  -5  -29.20   19.40
  -9  12  -5   -1.80   28.70
  -9 -12   5    8.90   26.30
  -9  12  -5   -5.40   29.90
   9 -11   5    3.00   42.90
   9  11  -5  -41.30   18.20
  -9  11  -5  -34.10   26.20
  -9 -11   5   33.00   25.10
  -9  11  -5  -25.70   27.20
   9  10  -5  -32.30   18.30
   9 -10   5  -11.40   37.80
  -9  10  -5  -12.40   26.40
  -9 -10   5   13.40   22.20
  -9  10  -5   -2.20   27.90
   9  -9   5    3.80   36.70
   9   9  -5  -25.70   17.90
  -9  -9   5    3.50   21.10
  -9   9  -5  -50.79   27.00
   9   8  -5  -34.00   16.00
   9  -8   5    6.50   33.60
  -9   8  -5  -13.10   26.30
  -9  -8   5   19.30   20.80
   9  -7   5    1.90   32.00
   9   7  -5  -33.30   16.60
  -9   7  -5  -28.20   25.40
  -9  -7   5   10.50   19.00
   9  -6   5   59.29   31.40
   9   6  -5    4.90   16.60
  -9   6  -5  -29.00   26.00
  -9  -6   5   26.20   18.50
   9   5  -5  -17.10   15.40
   9  -5   5   49.20   27.70
  -9   5  -5  -48.30   24.90
  -9  -5   5   16.80   17.00
   9  -4   5  116.29   28.90
   9   4  -5  124.39   19.90
  -9   4  -5   26.70   27.10
  -9  -4   5  119.19   19.00
   9   3  -5    0.60   15.40
   9  -3   5   44.00   24.70
  -9   3  -5   -5.30   25.40
  -9  -3   5   22.90   16.60
   9   2  -5  116.69   17.40
   9  -2   5  193.78   31.50
  -9   2  -5  158.78   28.30
   9  -1   5   78.89   23.30
   9   1  -5   60.59   15.20
  -9  -1   5  121.89   20.70
  -9   1  -5   72.59   25.60
   9   0   5   58.99   21.10
   9   0  -5   17.10   13.10
  -9   0  -5    3.40   23.70
  -9   0   5   54.69   20.10
   9  -1  -5   61.89   13.90
   9   1   5   90.49   21.90
  -9  -1  -5   76.19   23.40
   9  -2  -5  134.49   16.90
  -9  -2  -5  169.08   24.80
   9  -3  -5   90.89   31.30
   9  -3  -5   10.50   12.00
  -9  -3  -5    9.20   20.30
  -9   3   5  -29.50   19.20
   9  -4  -5   82.99   14.80
   9   4   5   82.19   12.60
   9  -4  -5  145.09   37.80
  -9   4   5   59.59   15.50
  -9  -4  -5  136.59   23.80
   9  -5  -5   20.10   35.60
   9  -5  -5   14.00   12.90
  -9  -5  -5   15.10   20.50
   9  -6  -5  -17.10   33.30
   9  -6  -5    2.10   12.30
  -9   6   5   22.00   18.70
  -9  -6  -5   35.80   20.70
   9  -7  -5  -13.90   12.90
   9  -7  -5  -33.00   38.50
  -9   7   5   27.60   20.20
  -9  -7  -5   -6.60   20.50
   9  -8  -5   -2.20   12.90
   9  -8  -5  -18.70   38.60
  -9   8   5    3.00   21.70
  -9  -8  -5   18.80   21.00
   9  -9  -5   18.30   40.90
   9  -9  -5    6.10   13.80
  -9  -9  -5  -17.90   21.30
  -9   9   5    4.30   20.80
   9 -10  -5   11.80   14.30
   9 -10  -5  -60.49   45.90
  -9 -10  -5  -13.30   21.20
  -9  10   5    5.30   22.80
   9 -11  -5  -10.30   14.10
   9 -11  -5    5.20   49.80
  -9 -11  -5   -9.40   21.90
  -9  11   5   12.20   24.10
   9 -12  -5    7.70   15.00
   9 -12  -5    1.00   50.89
  -9 -12  -5  -22.30   22.40
  -9  12   5  -16.60   26.30
  10  10  -5  -33.10   18.90
  10 -10   5   -4.70   43.70
 -10  10  -5  -42.80   34.40
 -10 -10   5  -18.50   24.60
 -10  10  -5   35.80   31.50
  10   9  -5  -35.70   19.70
  10  -9   5   18.00   42.30
 -10   9  -5   -3.60   35.20
 -10  -9   5  -22.00   23.90
  10  -8   5   37.00   38.90
  10   8  -5  -49.80   18.00
 -10   8  -5  -46.50   33.10
 -10  -8   5  -16.80   22.20
  10  -7   5   12.30   38.30
  10   7  -5  -14.50   17.50
 -10   7  -5  -71.89   33.20
 -10  -7   5   18.80   21.70
  10   6  -5  -15.20   17.10
  10  -6   5  -10.50   34.80
 -10   6  -5   -1.00   33.30
 -10  -6   5   25.20   20.90
  10  -5   5  -11.60   31.00
  10   5  -5   -5.80   16.50
 -10   5  -5  -64.59   32.30
 -10  -5   5   27.70   20.10
  10   4  -5  -14.00   15.60
  10  -4   5   20.00   29.90
 -10  -4   5   55.09   19.80
 -10   4  -5  -73.79   31.80
  10  -3   5   37.70   27.80
  10   3  -5   20.50   15.90
 -10  -3   5   60.89   21.00
 -10   3  -5  -19.20   33.00
  10  -2   5   26.70   26.30
  10   2  -5    4.50   17.60
 -10   2  -5  -38.00   31.80
 -10  -2   5   55.49   22.20
  10  -1   5   63.39   25.60
  10   1  -5   44.00   17.80
 -10   1  -5  -27.40   30.50
 -10  -1   5  105.99   22.80
  10   0  -5  179.78   32.30
  10   0   5   94.69   25.10
  10   0  -5   98.09   19.60
 -10   0   5  173.48   25.40
 -10   0  -5   68.19   30.40
  10  -1  -5   83.59   33.10
  10  -1  -5   19.20   16.00
  10   1   5   30.00   22.10
 -10  -1  -5   40.40   29.20
 -10   1   5   76.19   22.80
  10  -2  -5   45.00   35.00
  10  -2  -5   27.50   15.40
 -10   2   5   10.90   22.10
 -10  -2  -5   18.00   27.20
  10  -3  -5   72.09   37.80
  10  -3  -5   15.20   16.20
  10   3   5   23.10   12.10
 -10  -3  -5   23.60   25.90
 -10   3   5   -3.60   19.70
  10  -4  -5    7.80   14.60
  10  -4  -5   19.00   38.00
 -10  -4  -5   21.10   26.50
  10  -5  -5    4.30   39.00
  10  -5  -5  -11.70   14.40
 -10  -5  -5  -11.40   24.80
  10  -6  -5   13.80   15.70
  10  -6  -5    0.50   42.90
 -10  -6  -5    9.30   24.80
 -10   6   5   37.40   21.40
  10  -7  -5   -0.10   41.50
  10  -7  -5    5.10   15.00
 -10  -7  -5   62.39   25.80
 -10   7   5    4.80   23.10
  10  -8  -5   -0.10   15.00
  10  -8  -5   13.30   45.90
 -10   8   5  -59.69   23.70
 -10  -8  -5   -1.90   25.00
  10  -9  -5  -12.30   14.90
  10  -9  -5  -17.00   48.80
 -10  -9  -5    0.90   26.00
 -10   9   5    5.10   24.20
  10 -10  -5   -2.70   15.70
  10 -10  -5  -33.90   49.00
 -10  10   5  -23.10   25.00
 -10 -10  -5   38.50   26.30
  11  -7   5  -21.80   39.40
  11   7  -5  -31.00   18.40
 -11  -7   5    9.10   23.90
  11   6  -5  -16.30   18.10
  11  -6   5    1.90   37.60
 -11   6  -5  -67.79   39.10
 -11  -6   5   49.30   24.80
  11   5  -5   -6.90   17.90
  11  -5   5  -10.10   36.50
 -11  -5   5   48.80   24.30
 -11   5  -5  -45.80   38.90
  11   4  -5   49.00   24.70
  11  -4   5  -39.20   32.60
  11   4  -5  -28.60   16.60
 -11   4  -5  -99.49   37.70
 -11  -4   5    2.30   25.50
  11  -3   5   39.10   32.30
  11   3  -5  112.29   29.00
  11   3  -5  -11.30   18.20
 -11   3  -5   16.50   39.00
 -11  -3   5  119.09   26.50
  11   2  -5   19.80   29.50
  11   2  -5   -9.40   17.20
  11  -2   5  -18.80   29.10
 -11   2  -5  -43.50   37.20
 -11  -2   5   -5.60   23.60
  11  -1   5  -21.10   26.10
  11   1  -5   -6.00   16.60
  11   1  -5    9.20   31.90
 -11  -1   5  -29.00   23.60
 -11   1  -5  -69.59   35.90
  11   0  -5   20.40   33.40
  11   0  -5   -8.90   15.30
 -11   0  -5  -60.39   33.50
 -11   0   5  -21.30   23.10
  11  -1  -5  -24.10   15.10
  11  -1  -5  -11.50   34.60
 -11   1   5  -23.30   23.60
 -11  -1  -5  -64.89   32.10
  11  -2  -5   -8.00   35.10
  11  -2  -5  -18.10   17.20
 -11  -2  -5  -82.09   32.10
  11  -3  -5   25.80   38.40
  11  -3  -5   15.50   18.50
 -11  -3  -5   -0.80   30.60
  11  -4  -5  -15.90   38.80
  11  -4  -5    4.70   16.90
 -11  -4  -5   -7.60   29.10
  11  -5  -5   -1.90   16.80
  11  -5  -5  -17.40   43.40
 -11  -5  -5   21.60   29.40
  11  -6  -5   12.70   17.40
  11  -6  -5   15.30   44.90
 -11  -6  -5    5.80   28.60
 -11   6   5   52.89   24.40
  11  -7  -5   -4.50   16.20
  11  -7  -5  -43.10   45.10
 -11   7   5    2.10   25.50
 -11  -7  -5   -6.30   29.10
   0  19  -6   25.50   18.80
   0 -19   6   18.90   27.60
   0  18  -6   29.90   20.10
   0 -18   6   51.79   26.50
   0 -17   6  108.19   27.20
   0  17  -6   96.29   19.90
   0  16  -6   25.40   16.30
   0 -16   6   23.90   21.90
   0  15  -6   26.60   15.10
   0 -15   6   55.09   21.60
   0 -14   6   60.09   19.80
   0  14  -6   85.59   15.10
   0 -13   6  331.97   32.30
   0  13  -6  313.27   27.80
   0  12  -6  107.69   14.50
   0 -12   6  125.39   19.50
   0 -11   6   31.80   15.30
   0  11  -6   29.40   10.30
   0  10  -6  106.09   14.70
   0 -10   6  143.89   18.90
   0  -9   6   46.80   12.70
   0   9  -6   37.50    8.60
   0  -8   6   37.60   12.40
   0   8  -6   35.00    7.80
   0  -7   6  421.06   31.00
   0   7  -6  417.06   28.80
   0   6  -6  441.76   32.50
   0  -6   6  462.35   32.50
   0  -6   6  420.86   30.30
   0   6  -6  436.46   29.70
   0   6  -6  457.35   30.20
   0   6  -6  477.45   31.20
   0  -5   6 4206.18  270.27
   0   5  -6 4304.97  270.37
   0   5  -6 4348.46  271.57
   0   5  -6 4207.18  269.77
   0   5  -6 4188.08  269.87
   0  -5   6 4218.98  271.07
   0   4  -6   59.49    8.40
   0   4  -6   53.39    9.70
   0  -4   6   54.09    6.80
   0   4  -6   69.59    6.70
   0  -4   6   60.99   10.70
   0   4  -6   56.39    7.50
   0  -3   6   13.50    7.10
   0   3  -6    6.40    3.60
   0   3  -6    5.70    3.90
   0   3  -6   10.00    3.40
   0   3  -6   11.80    6.50
   0  -3   6   10.80    3.40
   0   2  -6  495.25   32.60
   0   2  -6  490.25   32.50
   0   2  -6  478.55   33.70
   0  -2   6  503.85   32.40
   0  -2   6  502.55   33.80
   0  -1   6  865.61   60.19
   0  -1   6  928.81   59.09
   0   1  -6  880.31   60.39
   0   1  -6 1058.49   59.19
   0   1  -6  923.31   59.39
   0  -1   6  861.41   59.79
   0   0  -6  965.00   61.79
   0   0   6  999.90   63.19
   0   0  -6  920.91   62.19
   0   0   6  984.20   62.79
   0   0   6  930.91   61.89
   0   0  -6  986.80   63.19
   0  -1  -6  907.31   59.19
   0   1   6  934.71   60.09
   0   1   6  927.51   59.59
   0  -1  -6  895.81   58.59
   0   1   6  894.21   58.19
   0  -1  -6  899.81   58.09
   0  -1  -6  885.91   59.39
   0  -2  -6  492.15   34.20
   0  -2  -6  516.85   32.70
   0  -2  -6  520.85   34.10
   0   2   6  495.85   35.30
   0  -2  -6  527.35   32.70
   0   2   6  479.05   33.00
   0  -2  -6  501.55   33.50
   0  -3  -6    6.20    6.10
   0  -3  -6    9.20    2.70
   0  -3  -6    6.50    4.00
   0  -3  -6    3.20    3.70
   0   3   6   -0.70    6.30
   0   3   6    4.80    3.20
   0  -3  -6    9.00    3.10
   0  -4  -6   60.19    6.20
   0   4   6   57.99    7.70
   0   4   6   43.60    9.30
   0  -4  -6   65.29    9.00
   0  -4  -6   69.99    8.60
   0  -4  -6   61.09    5.90
   0   5   6 4273.77  273.27
   0  -5  -6 4414.66  273.47
   0  -5  -6 4378.26  274.17
   0  -5  -6 3981.80  272.87
   0  -5  -6 4441.96  273.07
   0  -6  -6  427.96   28.30
   0   6   6  444.56   35.50
   0   6   6  425.66   29.10
   0  -6  -6  462.25   29.60
   0  -6  -6  399.36   28.20
   0  -6  -6  420.16   30.10
   0  -7  -6  405.76   28.70
   0   7   6  440.96   35.80
   0  -7  -6  415.66   29.50
   0  -7  -6  401.96   27.40
   0  -7  -6  431.46   27.40
   0   7   6  363.76   28.40
   0  -8  -6   17.60    6.60
   0   8   6   24.90   11.00
   0  -8  -6   23.70    5.30
   0   8   6   40.10    8.50
   0  -8  -6   37.50    5.90
   0  -9  -6   36.60    6.60
   0  -9  -6   33.70   14.40
   0  -9  -6   33.60    7.20
   0   9   6   41.70   12.00
   0   9   6   33.00    8.60
   0  10   6  147.49   15.20
   0 -10  -6  113.09   19.90
   0  10   6  116.79   17.80
   0 -10  -6  137.09   13.60
   0 -10  -6  109.79   15.00
   0 -11  -6   52.29   16.20
   0 -11  -6   28.90    7.60
   0  11   6   36.20   14.90
   0  11   6   33.30   10.70
   0 -11  -6   22.30    7.70
   0 -12  -6  107.79   15.10
   0  12   6  130.09   15.20
   0 -12  -6  101.69   11.70
   0 -12  -6  147.59   20.60
   0  12   6   90.39   17.20
   0  13   6  336.77   40.50
   0  13   6  364.86   29.40
   0 -13  -6  319.47   32.60
   0 -13  -6  352.26   26.90
   0 -13  -6  319.67   26.10
   0 -14  -6   67.69   11.20
   0 -14  -6   84.09   20.70
   0 -14  -6   51.19    9.60
   0  14   6   73.29   15.40
   0 -15  -6   33.00   11.10
   0 -15  -6   63.89   22.20
   0  15   6   37.40   15.80
   0 -16  -6    4.40   11.50
   0 -16  -6   13.10   22.20
   0  16   6    9.20   16.90
   0 -17  -6  114.09   28.40
   0  17   6  103.59   21.20
   0 -17  -6  111.29   15.80
   0 -18  -6   17.20   14.10
   0 -18  -6   49.50   26.70
   0  18   6   34.20   20.10
   0 -19  -6   29.40   28.10
   0  19   6    3.80   21.40
   0 -19  -6   26.60   16.60
   1  19  -6    4.20   18.90
  -1  19  -6   38.10   21.90
   1 -18   6   21.70   28.20
   1  18  -6   10.50   17.40
  -1 -18   6   13.70   26.50
  -1  18  -6   20.70   19.60
   1 -17   6   78.69   28.10
   1  17  -6   45.30   17.30
  -1  17  -6   42.10   19.70
  -1 -17   6   80.89   26.10
   1  16  -6   27.30   15.40
   1 -16   6   40.90   25.70
  -1 -16   6   15.00   20.90
  -1  16  -6   37.10   17.60
   1  15  -6   80.89   16.20
   1 -15   6   68.29   24.40
  -1  15  -6   81.29   17.70
  -1 -15   6   81.09   20.90
   1 -14   6  159.58   25.00
   1  14  -6  126.29   17.50
  -1  14  -6  137.69   18.30
  -1 -14   6  146.59   23.00
   1 -13   6   73.49   19.70
   1  13  -6   67.09   13.20
  -1  13  -6   67.29   14.30
  -1 -13   6   95.39   19.10
   1  12  -6   87.89   13.20
   1 -12   6  111.79   19.80
  -1  12  -6   83.59   13.60
  -1 -12   6   84.59   17.20
   1 -11   6  212.98   25.50
   1  11  -6  226.18   20.40
  -1 -11   6  241.28   24.30
  -1  11  -6  235.38   20.80
   1  10  -6  497.45   33.70
   1 -10   6  464.15   37.10
  -1 -10   6  470.25   36.30
  -1  10  -6  483.95   34.20
   1   9  -6   21.40    8.40
   1  -9   6   49.50   14.00
  -1  -9   6   53.29   12.60
  -1   9  -6   30.20    8.40
  -1   9  -6   68.39    9.70
   1  -8   6  444.46   31.40
   1   8  -6  435.56   28.10
  -1   8  -6  406.56   28.30
  -1  -8   6  353.66   30.50
  -1   8  -6  397.66   29.30
  -1  -8   6  370.76   27.50
   1  -7   6  490.35   36.40
   1   7  -6  493.15   33.50
   1   7  -6  490.45   36.80
   1   7  -6  519.85   34.00
  -1   7  -6  508.45   34.80
  -1  -7   6  505.85   33.20
  -1  -7   6  520.85   33.50
  -1   7  -6  523.25   34.10
  -1  -7   6  475.55   35.80
   1   6  -6  327.47   23.30
   1   6  -6  321.47   26.10
   1  -6   6  311.37   23.50
   1   6  -6  345.17   23.30
   1  -6   6  327.37   26.20
  -1   6  -6  337.87   26.10
  -1  -6   6  337.67   23.10
  -1   6  -6  342.87   22.90
  -1  -6   6  325.47   23.90
  -1  -6   6  358.06   23.00
  -1   6  -6  368.76   23.90
  -1   6  -6  371.56   24.70
  -1  -6   6  344.77   26.00
   1   5  -6  126.79   11.20
   1  -5   6  135.49   15.20
   1   5  -6  130.39   11.70
   1   5  -6  126.09   14.40
   1  -5   6  138.89   11.70
  -1   5  -6  146.49   14.50
  -1   5  -6  159.88   13.30
  -1   5  -6  146.69   11.30
  -1  -5   6  148.09   15.30
  -1  -5   6  141.59   11.40
  -1  -5   6  145.49   11.80
  -1   5  -6  160.68   12.00
   1  -4   6  286.77   17.50
   1   4  -6  287.27   17.70
   1   4  -6  290.07   16.90
   1   4  -6  296.67   18.20
  -1  -4   6  219.38   19.70
  -1  -4   6  198.98   17.20
  -1   4  -6  209.18   19.30
  -1  -4   6  201.78   17.30
  -1   4  -6  222.48   18.00
   1   3  -6 1550.84  100.59
   1  -3   6 1576.14  100.59
   1   3  -6 1550.34  100.69
   1   3  -6 1573.84  101.99
   1  -3   6 1547.95  101.59
   1   3  -6 1530.55  100.09
  -1   3  -6 1609.54  100.69
  -1  -3   6 1572.24  100.69
  -1  -3   6 1568.84  101.49
  -1   3  -6 1600.84  101.79
  -1  -3   6 1604.94  100.59
   1   2  -6   31.00    7.90
   1   2  -6   21.60    4.00
   1   2  -6   26.70    3.20
   1   2  -6   12.80    4.00
  -1  -2   6   40.50    8.10
  -1  -2   6   24.40    3.60
  -1  -2   6   25.40    4.30
  -1  -2   6   20.50    3.90
   1   1  -6 1069.39   68.49
   1   1  -6 1091.49   66.29
   1  -1   6 1070.99   66.79
   1  -1   6 1071.69   67.89
   1   1  -6 1088.09   67.19
   1   1  -6 1094.29   66.79
  -1  -1   6  988.50   66.99
  -1  -1   6  992.60   67.99
  -1  -1   6 1021.60   66.79
  -1   1  -6  985.80   66.79
  -1   1  -6 1018.90   67.79
  -1  -1   6  991.90   67.39
   1   0   6 2635.34  170.58
   1   0  -6 2652.93  170.38
   1   0  -6 2761.82  171.48
   1   0   6 2707.73  171.18
   1   0  -6 2700.33  171.88
   1   0   6 2696.43  171.28
   1   0  -6 2590.84  170.78
  -1   0   6 2810.12  171.88
  -1   0  -6 2736.23  171.28
  -1   0   6 2610.84  170.38
  -1   0   6 2618.64  170.78
  -1   0   6 2730.53  171.28
  -1   0  -6 2576.94  170.48
   1  -1  -6 1032.20   64.39
   1  -1  -6  958.60   66.49
   1   1   6 1007.10   66.19
   1  -1  -6  983.00   65.39
   1  -1  -6  984.10   65.99
   1   1   6  998.70   66.09
   1  -1  -6  978.30   64.69
   1   1   6 1006.40   65.09
  -1   1   6 1045.30   66.39
  -1  -1  -6 1035.10   64.99
  -1  -1  -6 1072.69   65.89
  -1   1   6 1019.10   64.79
  -1   1   6 1047.90   65.39
   1   2   6   29.50    4.00
   1  -2  -6   23.50    3.00
   1  -2  -6   23.90    4.60
   1  -2  -6   23.80    4.50
   1   2   6   12.60    5.80
   1  -2  -6   43.20    7.80
   1  -2  -6   25.40    2.80
  -1   2   6   21.40    4.00
  -1  -2  -6   22.60    3.80
  -1   2   6   11.70    6.30
  -1   2   6   21.30    3.30
  -1  -2  -6   21.40    6.10
   1  -3  -6 1618.44  101.89
   1   3   6 1646.54  103.39
   1  -3  -6 1590.74  102.39
   1  -3  -6 1610.74  100.99
   1   3   6 1627.34  101.79
   1  -3  -6 1593.94  100.99
  -1  -3  -6 1454.75  101.29
  -1  -3  -6 1675.93  101.49
  -1  -3  -6 1595.84  102.29
  -1  -3  -6 1607.54  102.09
  -1   3   6 1435.26  101.29
  -1   3   6 1626.74  103.69
  -1   3   6 1562.94  101.69
   1  -4  -6  218.98   20.00
   1  -4  -6  230.78   18.10
   1  -4  -6  242.58   19.80
   1   4   6  241.88   19.30
   1   4   6  244.98   24.60
  -1  -4  -6  280.17   18.80
  -1   4   6  295.77   18.80
  -1   4   6  311.77   18.80
  -1  -4  -6  315.07   20.20
  -1   4   6  326.57   25.60
  -1  -4  -6  311.27   20.00
   1  -5  -6  152.48   13.60
   1   5   6  134.19   20.70
   1   5   6  144.49   12.60
   1  -5  -6  161.08   13.70
   1  -5  -6  147.69   10.40
   1  -5  -6  147.89   10.70
  -1  -5  -6  133.89   11.50
  -1  -5  -6  154.28   13.30
  -1  -5  -6  142.29   11.80
  -1   5   6  145.99   11.70
  -1   5   6  140.99   21.20
   1  -6  -6  335.37   26.10
   1  -6  -6  358.56   23.70
   1  -6  -6  351.66   23.40
   1   6   6  395.36   32.30
   1  -6  -6  381.26   25.40
  -1  -6  -6  334.97   24.30
  -1   6   6  346.97   24.50
  -1  -6  -6  367.16   24.20
  -1  -6  -6  374.16   25.60
  -1   6   6  333.57   31.50
   1  -7  -6  504.45   33.70
   1  -7  -6  551.54   35.30
   1  -7  -6  507.85   34.00
   1   7   6  515.85   35.30
   1   7   6  511.65   41.30
  -1  -7  -6  518.05   34.50
  -1  -7  -6  502.85   34.60
  -1  -7  -6  509.35   35.70
  -1   7   6  523.95   34.80
  -1   7   6  542.25   42.40
   1   8   6  394.66   36.40
   1  -8  -6  410.56   29.20
   1   8   6  386.26   29.10
   1  -8  -6  399.26   27.40
   1  -8  -6  406.56   27.70
  -1   8   6  436.66   37.50
  -1  -8  -6  439.96   28.70
  -1  -8  -6  371.06   30.30
  -1   8   6  435.16   29.20
  -1  -8  -6  449.86   30.10
   1  -9  -6   53.99    5.90
   1  -9  -6   47.10    7.70
   1   9   6   41.80    9.80
   1  -9  -6   37.30    6.90
   1  -9  -6   49.80   16.30
   1   9   6   46.00   13.10
  -1  -9  -6   38.30    8.40
  -1  -9  -6   31.60    7.20
  -1  -9  -6   35.40   12.10
  -1   9   6   51.59    9.30
  -1   9   6   27.80   13.80
   1 -10  -6  506.95   34.20
   1  10   6  542.05   42.30
   1 -10  -6  414.66   38.80
   1 -10  -6  490.15   32.90
   1  10   6  510.85   34.80
  -1 -10  -6  489.05   34.10
  -1  10   6  460.15   43.60
  -1 -10  -6  469.95   36.60
  -1 -10  -6  507.05   34.60
  -1  10   6  478.75   34.30
   1  11   6  271.37   31.50
   1  11   6  262.07   21.80
   1 -11  -6  227.78   19.80
   1 -11  -6  237.28   19.30
   1 -11  -6  215.38   27.60
  -1 -11  -6  230.18   20.90
  -1 -11  -6  234.88   20.30
  -1  11   6  225.18   21.00
  -1  11   6  232.78   35.20
  -1 -11  -6  229.78   24.20
   1  12   6   79.79   15.30
   1  12   6   83.09   13.60
   1 -12  -6   56.39    9.10
   1 -12  -6   80.99    9.70
   1 -12  -6   86.19   20.40
  -1  12   6   92.69   13.70
  -1 -12  -6   72.29   10.20
  -1 -12  -6   71.09   10.50
  -1  12   6   66.39   18.00
  -1 -12  -6  111.09   17.20
   1 -13  -6  106.49   22.70
   1  13   6   68.99   15.90
   1 -13  -6   58.09    9.40
   1  13   6   85.49   14.10
   1 -13  -6   68.09   10.20
  -1 -13  -6   66.39   11.10
  -1 -13  -6   82.69   17.80
  -1 -13  -6   73.69   10.40
  -1  13   6   74.09   14.40
   1 -14  -6  147.49   25.90
   1 -14  -6  122.19   17.00
   1 -14  -6  115.39   16.40
   1  14   6  165.88   18.70
  -1 -14  -6  131.39   23.90
  -1  14   6  137.29   18.50
  -1 -14  -6  111.59   12.90
  -1 -14  -6  115.99   14.50
   1 -15  -6  105.49   26.00
   1 -15  -6   57.19   11.10
   1  15   6   55.69   16.80
  -1 -15  -6   99.09   20.80
  -1 -15  -6   64.09   10.60
  -1  15   6   76.79   17.60
  -1 -15  -6   64.09   13.10
   1 -16  -6    5.10   10.80
   1  16   6   41.50   17.90
   1 -16  -6   45.40   25.80
  -1 -16  -6   27.50   19.70
  -1 -16  -6   15.40   12.70
  -1  16   6   32.50   18.20
   1  17   6   78.99   19.60
   1 -17  -6   29.70   12.40
   1 -17  -6   83.99   29.50
  -1 -17  -6   53.49   21.80
  -1 -17  -6   41.60   14.60
  -1  17   6   46.50   20.30
   1 -18  -6   18.70   13.50
   1 -18  -6    8.50   30.90
   1  18   6   15.50   19.30
  -1 -18  -6    8.60   15.30
  -1 -18  -6   17.70   22.40
  -1  18   6   29.00   21.10
   2 -18   6   10.10   30.70
   2  18  -6   28.40   17.80
  -2 -18   6   19.50   24.60
  -2  18  -6   16.50   20.50
   2  17  -6   64.29   17.10
   2 -17   6   34.40   29.60
  -2  17  -6   32.40   20.90
  -2 -17   6   80.19   24.50
   2 -16   6   55.49   28.50
   2  16  -6   16.00   15.40
  -2  16  -6   37.70   18.80
  -2 -16   6   22.60   20.70
   2 -15   6  196.88   31.40
   2  15  -6  170.88   20.30
  -2  15  -6  186.78   23.40
  -2 -15   6  176.18   25.10
   2 -14   6  123.89   26.30
   2  14  -6  118.69   16.30
  -2 -14   6  115.39   20.40
  -2  14  -6   98.09   17.90
   2  13  -6   16.80   11.30
   2 -13   6   -4.20   20.10
  -2  13  -6   14.20   12.90
  -2 -13   6   14.10   15.50
   2 -12   6   61.69   20.20
   2  12  -6   60.69   11.60
  -2 -12   6   54.29   15.80
  -2  12  -6   41.80   12.80
   2  11  -6  166.98   16.50
   2 -11   6  145.49   25.30
  -2  11  -6  142.49   18.30
  -2 -11   6  137.59   20.20
   2 -10   6  347.67   32.50
   2  10  -6  372.56   26.30
  -2  10  -6  358.16   27.40
  -2 -10   6  352.66   29.40
  -2  10  -6  363.96   29.00
   2   9  -6   63.29    9.10
   2  -9   6   64.49   15.80
  -2   9  -6   47.00    9.40
  -2  -9   6   70.59   13.60
  -2   9  -6   53.69   10.60
   2   8  -6  657.83   43.60
   2  -8   6  677.83   47.20
   2   8  -6  720.23   43.70
  -2   8  -6  673.93   45.00
  -2   8  -6  621.24   44.20
  -2  -8   6  666.63   45.60
  -2  -8   6  614.44   43.50
  -2  -8   6  621.14   43.20
   2  -7   6  219.08   21.30
   2   7  -6  225.88   16.70
   2   7  -6  201.08   16.90
   2   7  -6  181.48   20.30
  -2   7  -6  239.08   17.70
  -2  -7   6  210.38   16.00
  -2   7  -6  241.58   18.80
  -2  -7   6  210.38   16.30
  -2  -7   6  226.28   20.20
   2  -6   6  225.78   21.20
   2   6  -6  231.58   17.00
   2   6  -6  201.48   20.60
   2   6  -6  222.18   17.80
  -2  -6   6  256.37   16.80
  -2  -6   6  218.58   18.20
  -2   6  -6  240.88   18.90
  -2   6  -6  248.88   18.30
  -2  -6   6  245.38   17.40
  -2  -6   6  256.57   20.50
   2  -5   6  298.47   21.60
   2   5  -6  292.47   21.10
   2  -5   6  306.07   24.60
   2   5  -6  275.67   24.20
   2   5  -6  288.07   22.00
  -2   5  -6  329.77   24.00
  -2  -5   6  326.47   21.20
  -2   5  -6  343.17   22.90
  -2  -5   6  320.07   21.80
  -2  -5   6  317.37   22.20
  -2  -5   6  329.37   24.20
   2  -4   6  666.03   40.70
   2   4  -6  650.93   40.90
   2  -4   6  628.74   42.70
   2   4  -6  659.13   43.20
   2   4  -6  638.04   40.10
  -2  -4   6  581.94   40.90
  -2   4  -6  604.94   41.20
  -2  -4   6  580.54   41.00
  -2   4  -6  586.64   42.20
  -2  -4   6  605.04   40.20
   2   3  -6 2117.69  132.69
   2   3  -6 2104.69  133.39
   2   3  -6 2140.09  135.19
   2  -3   6 2194.68  133.29
   2  -3   6 2222.18  134.49
  -2  -3   6 2021.80  133.39
  -2   3  -6 2220.48  134.49
  -2  -3   6 2032.60  133.49
  -2  -3   6 2014.50  132.79
  -2  -3   6 1912.11  133.29
  -2  -3   6 1971.80  134.09
   2   2  -6  300.17   18.20
   2  -2   6  292.57   21.30
   2   2  -6  301.87   20.00
   2  -2   6  327.67   19.30
   2   2  -6  303.57   22.20
  -2  -2   6  251.77   19.30
  -2  -2   6  255.57   20.30
  -2  -2   6  268.27   22.30
  -2   2  -6  251.57   19.70
  -2  -2   6  251.77   19.80
  -2   2  -6  262.07   20.70
   2   1  -6 1314.47   81.99
   2   1  -6 1291.87   83.59
   2  -1   6 1320.57   81.69
   2  -1   6 1266.67   82.49
  -2   1  -6 1241.58   81.79
  -2  -1   6 1286.07   82.09
  -2   1  -6 1238.28   82.49
  -2  -1   6 1296.27   81.59
  -2  -1   6 1201.88   82.29
   2   0   6  391.16   26.60
   2   0  -6  361.36   25.90
   2   0  -6  419.26   26.80
   2   0  -6  396.36   27.80
   2   0   6  360.56   25.30
  -2   0   6  359.46   26.00
  -2   0   6  379.56   25.00
  -2   0  -6  377.66   26.20
  -2   0  -6  352.46   25.70
  -2   0   6  393.76   27.20
   2   1   6 1279.27   81.59
   2  -1  -6 1247.88   81.89
   2   1   6 1247.28   82.39
   2  -1  -6 1161.18   82.89
   2   1   6 1231.98   82.19
   2  -1  -6 1270.77   82.49
  -2   1   6 1311.47   81.99
  -2  -1  -6 1390.46   82.09
  -2   1   6 1283.27   81.09
  -2   1   6 1326.07   83.09
  -2  -1  -6 1234.48   81.59
   2   2   6  274.37   19.00
   2  -2  -6  248.18   20.10
   2  -2  -6  242.38   19.80
   2   2   6  273.27   20.80
   2  -2  -6  248.08   17.90
   2   2   6  280.87   21.90
  -2   2   6  288.27   23.50
  -2   2   6  291.87   19.90
  -2   2   6  287.77   18.10
  -2  -2  -6  317.47   19.40
   2   3   6 2098.89  137.59
   2   3   6 2219.68  136.49
   2  -3  -6 2100.89  136.39
   2  -3  -6 2022.60  136.89
   2  -3  -6 2191.78  135.39
  -2   3   6 2147.69  135.49
  -2  -3  -6 2242.58  136.29
  -2   3   6 2110.79  136.39
  -2  -3  -6 2045.90  136.09
   2  -4  -6  615.74   41.80
   2   4   6  679.83   43.20
   2   4   6  617.44   46.20
   2  -4  -6  611.04   43.70
   2  -4  -6  633.34   43.20
  -2  -4  -6  630.14   42.80
  -2  -4  -6  693.03   43.30
  -2   4   6  645.24   43.00
  -2   4   6  683.13   47.40
  -2  -4  -6  664.83   42.80
  -2   4   6  663.23   42.10
  -2  -4  -6  689.63   42.80
   2   5   6  314.27   29.00
   2  -5  -6  342.07   20.60
   2  -5  -6  311.07   23.00
   2  -5  -6  347.07   22.70
   2   5   6  366.66   22.60
  -2   5   6  299.07   21.10
  -2  -5  -6  272.07   22.00
  -2  -5  -6  309.27   21.80
  -2   5   6  285.37   21.70
  -2  -5  -6  286.77   22.20
  -2  -5  -6  287.17   21.70
  -2   5   6  303.37   29.30
   2  -6  -6  276.17   19.10
   2   6   6  228.28   26.70
   2  -6  -6  271.67   16.70
  -2  -6  -6  232.28   17.80
  -2   6   6  223.98   18.00
  -2   6   6  241.88   17.60
  -2  -6  -6  241.48   18.70
  -2   6   6  245.08   27.80
  -2  -6  -6  225.28   18.50
  -2  -6  -6  235.58   18.00
   2   7   6  211.78   27.50
   2  -7  -6  244.38   16.20
   2  -7  -6  264.37   18.80
  -2   7   6  218.18   17.30
  -2  -7  -6  220.18   18.10
  -2   7   6  206.88   17.70
  -2   7   6  218.68   29.20
  -2  -7  -6  245.88   18.50
   2  -8  -6  644.74   44.10
   2  -8  -6  671.03   43.60
   2  -8  -6  661.73   45.30
   2   8   6  650.83   50.69
  -2   8   6  724.53   45.50
  -2   8   6  705.93   53.39
  -2  -8  -6  654.73   45.50
  -2  -8  -6  675.23   45.30
  -2  -8  -6  720.03   45.90
   2  -9  -6   55.29    8.20
   2   9   6   49.60   10.00
   2   9   6   50.09   12.70
   2  -9  -6   61.69    7.10
   2  -9  -6   52.59    7.20
   2  -9  -6   45.30   18.00
  -2   9   6   70.49   10.20
  -2  -9  -6   42.60    7.60
  -2  -9  -6   67.19   10.80
  -2   9   6   47.70   14.60
  -2  -9  -6   53.99    8.60
   2 -10  -6  380.46   27.20
   2  10   6  411.96   28.40
   2 -10  -6  382.56   25.10
   2 -10  -6  369.86   24.70
   2  10   6  408.96   35.00
   2 -10  -6  290.87   34.20
  -2 -10  -6  352.06   27.60
  -2 -10  -6  346.67   27.70
  -2  10   6  387.56   27.90
  -2  10   6  336.17   40.40
   2 -11  -6  146.79   16.30
   2  11   6  154.78   18.00
   2 -11  -6  140.89   11.80
   2 -11  -6  161.48   24.90
   2 -11  -6  137.59   13.40
   2  11   6  206.08   28.70
  -2  11   6  167.78   17.90
  -2  11   6  124.59   20.00
  -2 -11  -6  162.38   18.00
  -2 -11  -6  124.99   18.60
   2  12   6   52.99   12.40
   2 -12  -6   50.99    8.00
   2  12   6   54.59   13.40
   2 -12  -6   45.40    5.80
   2 -12  -6   33.30    8.60
   2 -12  -6   67.49   23.10
  -2  12   6   68.69   13.40
  -2 -12  -6   58.29   15.10
  -2  12   6   51.79   18.10
  -2 -12  -6   48.00   10.50
   2 -13  -6    5.20    4.80
   2 -13  -6    9.70    7.60
   2  13   6    7.70   12.60
   2 -13  -6   17.70   22.30
   2  13   6   15.10   12.30
   2 -13  -6   -1.00    7.60
  -2  13   6   11.20   13.00
  -2 -13  -6    4.20    9.90
  -2 -13  -6    9.60    9.80
  -2 -13  -6   13.90   14.40
   2 -14  -6   74.99   11.00
   2 -14  -6   90.19   11.50
   2 -14  -6  117.09   27.60
   2  14   6  133.69   17.60
  -2 -14  -6  106.89   14.00
  -2 -14  -6  132.39   18.50
  -2  14   6  104.99   17.70
  -2 -14  -6  106.59   12.90
   2 -15  -6  215.58   33.90
   2  15   6  151.98   20.20
   2 -15  -6  164.08   18.90
  -2 -15  -6  155.98   20.40
  -2  15   6  171.58   22.30
  -2 -15  -6  136.09   23.70
  -2 -15  -6  186.98   24.40
   2 -16  -6   76.89   30.80
   2 -16  -6   24.30   10.30
   2  16   6   50.29   17.50
  -2 -16  -6   30.40   17.30
  -2 -16  -6   14.20   10.20
  -2 -16  -6   26.00   14.10
  -2  16   6   29.10   18.80
   2 -17  -6  121.39   35.90
   2  17   6   76.19   19.10
   2 -17  -6   32.40   12.00
  -2 -17  -6   50.09   15.90
  -2  17   6   51.39   21.80
  -2 -17  -6   47.60   19.90
   2  18   6    5.20   19.30
   2 -18  -6   47.50   34.70
  -2 -18  -6    6.00   16.40
  -2  18   6   24.90   21.90
   3  18  -6   31.00   18.40
   3 -18   6   61.39   36.30
  -3 -18   6   26.40   25.80
  -3  18  -6   32.10   22.50
   3 -17   6   96.69   34.70
   3  17  -6   68.19   18.30
  -3  17  -6   74.59   22.10
  -3 -17   6   60.59   24.60
   3 -16   6   39.00   30.20
   3  16  -6    9.40   15.10
  -3  16  -6   44.10   19.40
  -3 -16   6   26.70   21.10
   3  15  -6   -3.90   13.20
   3 -15   6    1.50   24.50
  -3  15  -6   -5.20   16.10
  -3 -15   6    0.30   19.00
   3  14  -6   83.49   13.50
   3 -14   6   58.39   24.80
  -3 -14   6   49.60   18.60
  -3  14  -6   24.20   16.20
   3  13  -6  276.57   24.50
   3 -13   6  286.27   35.30
  -3 -13   6  280.67   29.00
  -3  13  -6  259.97   27.60
   3  12  -6  145.99   18.30
   3 -12   6  171.58   26.40
  -3 -12   6  169.98   23.60
  -3  12  -6  163.18   21.10
   3  11  -6  113.09   12.60
   3 -11   6   94.39   20.50
  -3  11  -6   88.89   14.20
  -3 -11   6   88.79   16.80
  -3  11  -6   66.29   13.90
   3  10  -6  164.28   15.60
   3 -10   6  168.08   25.00
   3  10  -6  109.79   16.60
  -3 -10   6  176.58   20.30
  -3 -10   6  165.68   14.50
  -3  10  -6  142.69   17.90
  -3  10  -6  179.88   20.40
   3   9  -6  204.58   16.70
   3  -9   6  231.68   25.30
   3   9  -6  173.68   17.80
  -3   9  -6  188.58   19.00
  -3  -9   6  201.98   20.80
  -3   9  -6  188.98   20.80
  -3  -9   6  188.18   16.50
   3  -8   6   89.59   17.60
   3   8  -6   55.69    8.60
   3   8  -6   96.49    9.30
  -3  -8   6   62.19    8.00
  -3   8  -6   65.09   10.50
  -3   8  -6   61.99   10.70
  -3  -8   6   66.89    9.80
  -3  -8   6   91.29   13.70
   3   7  -6   87.09   10.80
   3  -7   6  115.29   18.40
   3   7  -6   90.89   15.90
   3   7  -6   88.49   10.00
  -3   7  -6  102.29   14.10
  -3   7  -6  120.59   13.70
  -3  -7   6  121.69   16.10
  -3  -7   6  102.79   11.60
  -3   7  -6  118.69    9.80
  -3  -7   6   88.99   10.60
   3   6  -6  868.61   59.19
   3   6  -6  897.41   61.79
[truncated: 489,273 more chars]
