# Supplementary material for: Unveiling an Alternative Mechanism for Lewis Basic Selenium as a C─H Hydrogen Bond Catalyst and Its Application in the Halogenation of Arenes
Source: Angew Chem Int Ed Engl. 2025 Aug 10;64(39):e202511770. doi: 10.1002/anie.202511770 (PMC12455386; doi:10.1002/anie.202511770)
Supplement: Supplementary file 2 — Supporting Information [file ANIE-64-e202511770-s001.zip › anie202511770-sup-0002-SuppMat.zip/5.cif]

 
data_Bisimidazolium

# start Validation Reply Form
_vrf_PLAT431_Bisimidazolium
;
PROBLEM: Short Inter HL..A Contact  Br1      ..Se1      .       3.23 Ang.  
RESPONSE: These intermolecular interactions of Se1..Br1 
and Se2..Br2 are potentially the chalcogen-bond interaction 
between the bromide anion and the sigma-hole of the selenium
in the crystal packing. The electron density maps show no 
disorder and the atom assignments have been verified. 
These short intermolecular contacts should not affect 
the integrity of the refined model. 
;
# end Validation Reply Form

_audit_creation_method            'SHELXL-2019/3'
_shelx_SHELXL_version_number      '2019/3'
_chemical_name_systematic         ?
_chemical_name_common             ?
_chemical_melting_point           ?
_chemical_formula_moiety          ?
_chemical_formula_sum
 'C10 H16 Br2 N4 Se2' 
_chemical_formula_weight          510.01

loop_
 _atom_type_symbol
 _atom_type_description
 _atom_type_scat_dispersion_real
 _atom_type_scat_dispersion_imag
 _atom_type_scat_source
 'C'  'C'   0.0033   0.0016
 'International Tables Vol C Tables 4.2.6.8 and 6.1.1.4'
 'H'  'H'   0.0000   0.0000
 'International Tables Vol C Tables 4.2.6.8 and 6.1.1.4'
 'N'  'N'   0.0061   0.0033
 'International Tables Vol C Tables 4.2.6.8 and 6.1.1.4'
 'Se'  'Se'  -0.0929   2.2259
 'International Tables Vol C Tables 4.2.6.8 and 6.1.1.4'
 'Br'  'Br'  -0.2901   2.4595
 'International Tables Vol C Tables 4.2.6.8 and 6.1.1.4'
 
_space_group_crystal_system       monoclinic
_space_group_IT_number            4
_space_group_name_H-M_alt         'P 21'
_space_group_name_Hall            'P 2yb'
 
_shelx_space_group_comment
;
The symmetry employed for this shelxl refinement is uniquely defined
by the following loop, which should always be used as a source of
symmetry information in preference to the above space-group names.
They are only intended as comments.
;
 
loop_
 _space_group_symop_operation_xyz
 'x, y, z'
 '-x, y+1/2, -z'
 
_cell_length_a                    7.8518(9)
_cell_length_b                    11.2673(13)
_cell_length_c                    9.8026(9)
_cell_angle_alpha                 90
_cell_angle_beta                  106.332(3)
_cell_angle_gamma                 90
_cell_volume                      832.23(16)
_cell_formula_units_Z             2
_cell_measurement_temperature     297(2)
_cell_measurement_reflns_used     3966
_cell_measurement_theta_min       2.950
_cell_measurement_theta_max       27.960
 
_exptl_crystal_description        block
_exptl_crystal_colour             yellow
_exptl_crystal_density_meas       ?
_exptl_crystal_density_method     ?
_exptl_crystal_density_diffrn     2.035          
_exptl_crystal_F_000              484
_exptl_transmission_factor_min    ?
_exptl_transmission_factor_max    ?
_exptl_crystal_size_max           0.400
_exptl_crystal_size_mid           0.300
_exptl_crystal_size_min           0.300
_exptl_absorpt_coefficient_mu     9.234
_shelx_estimated_absorpt_T_min    0.120
_shelx_estimated_absorpt_T_max    0.168
_exptl_absorpt_correction_type    multi-scan
_exptl_absorpt_correction_T_min   0.4339
_exptl_absorpt_correction_T_max   0.7456
_exptl_absorpt_process_details
; 
 SADABS 2016/2: Krause, L., Herbst-Irmer, R., Sheldrick G.M. & Stalke D.,
 J. Appl. Cryst. 48 (2015) 3-10
;
_exptl_absorpt_special_details    ?
_diffrn_ambient_temperature       297(2)
_diffrn_radiation_wavelength      0.71073
_diffrn_radiation_type            MoK\a
_diffrn_source                    ?
_diffrn_measurement_device_type   'BRUKER D8VENTURE DIFFRACTOMETER'
_diffrn_measurement_method        'PHI & OMEGA SCAN'
_diffrn_detector_area_resol_mean  ?
_diffrn_reflns_number             10011
_diffrn_reflns_av_unetI/netI      0.0410
_diffrn_reflns_av_R_equivalents   0.0299
_diffrn_reflns_limit_h_min        -10
_diffrn_reflns_limit_h_max        10
_diffrn_reflns_limit_k_min        -14
_diffrn_reflns_limit_k_max        14
_diffrn_reflns_limit_l_min        -12
_diffrn_reflns_limit_l_max        11
_diffrn_reflns_theta_min          2.950
_diffrn_reflns_theta_max          27.960
_diffrn_reflns_theta_full         25.242
_diffrn_measured_fraction_theta_max   0.991
_diffrn_measured_fraction_theta_full  0.991
_diffrn_reflns_Laue_measured_fraction_max    0.991
_diffrn_reflns_Laue_measured_fraction_full   0.991
_diffrn_reflns_point_group_measured_fraction_max   0.984
_diffrn_reflns_point_group_measured_fraction_full  0.988
_reflns_number_total              3938
_reflns_number_gt                 3743
_reflns_threshold_expression      'I > 2\s(I)'
_reflns_Friedel_coverage          0.891
_reflns_Friedel_fraction_max      0.977
_reflns_Friedel_fraction_full     0.986
 
_reflns_special_details
;
 Reflections were merged by SHELXL according to the crystal
 class for the calculation of statistics and refinement.
 
 _reflns_Friedel_fraction is defined as the number of unique
 Friedel pairs measured divided by the number that would be
 possible theoretically, ignoring centric projections and
 systematic absences.
;
 
_computing_data_collection        'BRUKER D8VENTURE DIFFRACTOMETER'
_computing_cell_refinement        'BRUKER D8VENTURE DIFFRACTOMETER'
_computing_data_reduction         'BRUKER D8VENTURE DIFFRACTOMETER'
_computing_structure_solution     'SHELXT 2018/2 (Sheldrick, 2018)'
_computing_structure_refinement 'SHELXL-2019/2 (Sheldrick, 2019)'
_computing_molecular_graphics     ?
_computing_publication_material   ?
_refine_special_details           ?
_refine_ls_structure_factor_coef  Fsqd
_refine_ls_matrix_type            full
_refine_ls_weighting_scheme       calc
_refine_ls_weighting_details
'w=1/[\s^2^(Fo^2^)+(0.0130P)^2^] where P=(Fo^2^+2Fc^2^)/3'
_atom_sites_solution_primary      ?
_atom_sites_solution_secondary    ?
_atom_sites_solution_hydrogens    geom
_refine_ls_hydrogen_treatment     constr
_refine_ls_extinction_method      none
_refine_ls_extinction_coef        .
_refine_ls_abs_structure_details
;
 Flack x determined using 1651 quotients [(I+)-(I-)]/[(I+)+(I-)]
 (Parsons, Flack and Wagner, Acta Cryst. B69 (2013) 249-259).
;
_refine_ls_abs_structure_Flack    0.018(9)
_chemical_absolute_configuration  ad
_refine_ls_number_reflns          3938
_refine_ls_number_parameters      167
_refine_ls_number_restraints      1
_refine_ls_R_factor_all           0.0249
_refine_ls_R_factor_gt            0.0228
_refine_ls_wR_factor_ref          0.0483
_refine_ls_wR_factor_gt           0.0478
_refine_ls_goodness_of_fit_ref    1.000
_refine_ls_restrained_S_all       1.000
_refine_ls_shift/su_max           0.000
_refine_ls_shift/su_mean          0.000
 
loop_
 _atom_site_label
 _atom_site_type_symbol
 _atom_site_fract_x
 _atom_site_fract_y
 _atom_site_fract_z
 _atom_site_U_iso_or_equiv
 _atom_site_adp_type
 _atom_site_occupancy
 _atom_site_site_symmetry_order  
 _atom_site_calc_flag
 _atom_site_refinement_flags_posn
 _atom_site_refinement_flags_adp
 _atom_site_refinement_flags_occupancy
 _atom_site_disorder_assembly
 _atom_site_disorder_group
N1 N 0.5354(5) 0.5051(3) 0.0228(4) 0.0334(8) Uani 1 1 d . . . . .
N2 N 0.8068(4) 0.5503(3) 0.1320(4) 0.0349(8) Uani 1 1 d . . . . .
N3 N 0.6586(5) 0.6785(3) 0.4332(4) 0.0347(8) Uani 1 1 d . . . . .
N4 N 0.8037(5) 0.5610(4) 0.5991(4) 0.0399(8) Uani 1 1 d . . . . .
Br1 Br 0.84215(7) 0.25967(5) 0.00852(5) 0.05059(14) Uani 1 1 d . . . . .
Br2 Br 0.29874(6) 0.57007(4) 0.58391(5) 0.04540(13) Uani 1 1 d . . . . .
Se1 Se 0.68731(6) 0.35059(3) 0.26275(4) 0.03308(10) Uani 1 1 d . . . . .
Se2 Se 0.51091(5) 0.44346(4) 0.39774(4) 0.03511(11) Uani 1 1 d . . . . .
C1 C 0.6737(5) 0.4777(3) 0.1340(4) 0.0294(8) Uani 1 1 d . . . . .
C10 C 0.5238(7) 0.7254(5) 0.3093(5) 0.0517(13) Uani 1 1 d . . . . .
H10A H 0.536005 0.687978 0.224597 0.077 Uiso 1 1 calc R U . . .
H10B H 0.539329 0.809563 0.303055 0.077 Uiso 1 1 calc R U . . .
H10C H 0.407710 0.709430 0.319160 0.077 Uiso 1 1 calc R U . . .
C2 C 0.5847(7) 0.5961(4) -0.0510(5) 0.0461(11) Uani 1 1 d . . . . .
H2 H 0.513695 0.631945 -0.132795 0.055 Uiso 1 1 calc R U . . .
C3 C 0.7535(7) 0.6242(4) 0.0159(5) 0.0460(11) Uani 1 1 d . . . . .
H3 H 0.821605 0.682350 -0.011090 0.055 Uiso 1 1 calc R U . . .
C4 C 0.9857(6) 0.5479(6) 0.2313(6) 0.0575(14) Uani 1 1 d . . . . .
H4A H 1.038839 0.471809 0.226618 0.086 Uiso 1 1 calc R U . . .
H4B H 0.978371 0.561393 0.326190 0.086 Uiso 1 1 calc R U . . .
H4C H 1.056793 0.608767 0.206097 0.086 Uiso 1 1 calc R U . . .
C5 C 0.3633(6) 0.4488(5) -0.0160(6) 0.0506(11) Uani 1 1 d . . . . .
H5A H 0.318480 0.445556 -0.117737 0.076 Uiso 1 1 calc R U . . .
H5B H 0.283174 0.493610 0.021920 0.076 Uiso 1 1 calc R U . . .
H5C H 0.373875 0.369671 0.021841 0.076 Uiso 1 1 calc R U . . .
C6 C 0.6685(5) 0.5664(4) 0.4802(4) 0.0314(8) Uani 1 1 d . . . . .
C7 C 0.7904(6) 0.7430(4) 0.5236(6) 0.0473(12) Uani 1 1 d . . . . .
H7 H 0.813315 0.823275 0.515374 0.057 Uiso 1 1 calc R U . . .
C8 C 0.8804(7) 0.6700(5) 0.6260(6) 0.0482(12) Uani 1 1 d . . . . .
H8 H 0.977572 0.689969 0.701637 0.058 Uiso 1 1 calc R U . . .
C9 C 0.8630(8) 0.4547(6) 0.6852(6) 0.0672(16) Uani 1 1 d . . . . .
H9A H 0.788738 0.441932 0.746686 0.101 Uiso 1 1 calc R U . . .
H9B H 0.983658 0.465078 0.741405 0.101 Uiso 1 1 calc R U . . .
H9C H 0.855444 0.387225 0.623897 0.101 Uiso 1 1 calc R U . . .
 
loop_
 _atom_site_aniso_label
 _atom_site_aniso_U_11
 _atom_site_aniso_U_22
 _atom_site_aniso_U_33
 _atom_site_aniso_U_23
 _atom_site_aniso_U_13
 _atom_site_aniso_U_12
N1 0.036(2) 0.0270(18) 0.0354(18) -0.0002(14) 0.0078(15) 0.0026(15)
N2 0.0320(18) 0.0330(19) 0.0400(18) 0.0063(15) 0.0107(15) 0.0015(15)
N3 0.0367(19) 0.0323(19) 0.0367(18) -0.0027(15) 0.0130(15) 0.0009(15)
N4 0.0339(19) 0.046(2) 0.0384(18) 0.0044(17) 0.0083(14) 0.0006(16)
Br1 0.0538(3) 0.0554(3) 0.0440(2) -0.0064(2) 0.0161(2) 0.0181(2)
Br2 0.0431(3) 0.0525(3) 0.0421(2) -0.0134(2) 0.01462(19) 0.0024(2)
Se1 0.0384(2) 0.02674(19) 0.0357(2) 0.00443(17) 0.01290(16) 0.00344(17)
Se2 0.0352(2) 0.0362(2) 0.0362(2) -0.00229(18) 0.01368(17) -0.00563(18)
C1 0.033(2) 0.0263(19) 0.0296(18) 0.0006(15) 0.0097(15) 0.0057(16)
C10 0.068(3) 0.039(3) 0.044(3) 0.005(2) 0.009(2) 0.014(2)
C2 0.051(3) 0.040(3) 0.044(2) 0.015(2) 0.007(2) 0.007(2)
C3 0.044(3) 0.038(2) 0.057(3) 0.015(2) 0.015(2) -0.003(2)
C4 0.033(3) 0.069(4) 0.061(3) 0.021(3) -0.002(2) -0.007(2)
C5 0.039(2) 0.048(3) 0.058(3) 0.000(2) 0.002(2) -0.008(2)
C6 0.0297(19) 0.036(2) 0.0293(18) 0.0008(17) 0.0104(15) -0.0010(17)
C7 0.044(3) 0.036(2) 0.066(3) -0.016(2) 0.022(2) -0.008(2)
C8 0.035(3) 0.051(3) 0.054(3) -0.015(2) 0.006(2) -0.007(2)
C9 0.058(3) 0.070(4) 0.061(3) 0.023(3) -0.004(3) 0.000(3)
 
_geom_special_details
;
 All esds (except the esd in the dihedral angle between two l.s. planes)
 are estimated using the full covariance matrix.  The cell esds are taken
 into account individually in the estimation of esds in distances, angles
 and torsion angles; correlations between esds in cell parameters are only
 used when they are defined by crystal symmetry.  An approximate (isotropic)
 treatment of cell esds is used for estimating esds involving l.s. planes.
;
 
loop_
 _geom_bond_atom_site_label_1
 _geom_bond_atom_site_label_2
 _geom_bond_distance
 _geom_bond_site_symmetry_2
 _geom_bond_publ_flag
N1 C1 1.341(5) . ?
N1 C2 1.373(6) . ?
N1 C5 1.443(6) . ?
N2 C1 1.332(5) . ?
N2 C3 1.377(6) . ?
N2 C4 1.467(6) . ?
N3 C6 1.339(5) . ?
N3 C7 1.367(6) . ?
N3 C10 1.467(6) . ?
N4 C6 1.339(5) . ?
N4 C8 1.361(6) . ?
N4 C9 1.464(7) . ?
Se1 C1 1.892(4) . ?
Se1 Se2 2.4073(6) . ?
Se2 C6 1.882(4) . ?
C10 H10A 0.9600 . ?
C10 H10B 0.9600 . ?
C10 H10C 0.9600 . ?
C2 C3 1.341(7) . ?
C2 H2 0.9300 . ?
C3 H3 0.9300 . ?
C4 H4A 0.9600 . ?
C4 H4B 0.9600 . ?
C4 H4C 0.9600 . ?
C5 H5A 0.9600 . ?
C5 H5B 0.9600 . ?
C5 H5C 0.9600 . ?
C7 C8 1.336(7) . ?
C7 H7 0.9300 . ?
C8 H8 0.9300 . ?
C9 H9A 0.9600 . ?
C9 H9B 0.9600 . ?
C9 H9C 0.9600 . ?
 
loop_
 _geom_angle_atom_site_label_1
 _geom_angle_atom_site_label_2
 _geom_angle_atom_site_label_3
 _geom_angle
 _geom_angle_site_symmetry_1
 _geom_angle_site_symmetry_3
 _geom_angle_publ_flag
C1 N1 C2 108.5(4) . . ?
C1 N1 C5 126.7(4) . . ?
C2 N1 C5 124.8(4) . . ?
C1 N2 C3 109.0(4) . . ?
C1 N2 C4 126.0(4) . . ?
C3 N2 C4 124.9(4) . . ?
C6 N3 C7 108.6(4) . . ?
C6 N3 C10 125.7(4) . . ?
C7 N3 C10 125.7(4) . . ?
C6 N4 C8 109.0(4) . . ?
C6 N4 C9 125.8(4) . . ?
C8 N4 C9 125.1(4) . . ?
C1 Se1 Se2 96.00(11) . . ?
C6 Se2 Se1 98.38(12) . . ?
N2 C1 N1 107.8(3) . . ?
N2 C1 Se1 125.3(3) . . ?
N1 C1 Se1 126.7(3) . . ?
N3 C10 H10A 109.5 . . ?
N3 C10 H10B 109.5 . . ?
H10A C10 H10B 109.5 . . ?
N3 C10 H10C 109.5 . . ?
H10A C10 H10C 109.5 . . ?
H10B C10 H10C 109.5 . . ?
C3 C2 N1 107.8(4) . . ?
C3 C2 H2 126.1 . . ?
N1 C2 H2 126.1 . . ?
C2 C3 N2 106.9(4) . . ?
C2 C3 H3 126.5 . . ?
N2 C3 H3 126.5 . . ?
N2 C4 H4A 109.5 . . ?
N2 C4 H4B 109.5 . . ?
H4A C4 H4B 109.5 . . ?
N2 C4 H4C 109.5 . . ?
H4A C4 H4C 109.5 . . ?
H4B C4 H4C 109.5 . . ?
N1 C5 H5A 109.5 . . ?
N1 C5 H5B 109.5 . . ?
H5A C5 H5B 109.5 . . ?
N1 C5 H5C 109.5 . . ?
H5A C5 H5C 109.5 . . ?
H5B C5 H5C 109.5 . . ?
N3 C6 N4 107.3(4) . . ?
N3 C6 Se2 125.4(3) . . ?
N4 C6 Se2 127.2(3) . . ?
C8 C7 N3 107.7(4) . . ?
C8 C7 H7 126.2 . . ?
N3 C7 H7 126.2 . . ?
C7 C8 N4 107.4(4) . . ?
C7 C8 H8 126.3 . . ?
N4 C8 H8 126.3 . . ?
N4 C9 H9A 109.5 . . ?
N4 C9 H9B 109.5 . . ?
H9A C9 H9B 109.5 . . ?
N4 C9 H9C 109.5 . . ?
H9A C9 H9C 109.5 . . ?
H9B C9 H9C 109.5 . . ?
 
loop_
 _geom_torsion_atom_site_label_1
 _geom_torsion_atom_site_label_2
 _geom_torsion_atom_site_label_3
 _geom_torsion_atom_site_label_4
 _geom_torsion
 _geom_torsion_site_symmetry_1
 _geom_torsion_site_symmetry_2
 _geom_torsion_site_symmetry_3
 _geom_torsion_site_symmetry_4
 _geom_torsion_publ_flag
C3 N2 C1 N1 -1.1(5) . . . . ?
C4 N2 C1 N1 -177.4(4) . . . . ?
C3 N2 C1 Se1 174.2(3) . . . . ?
C4 N2 C1 Se1 -2.1(6) . . . . ?
C2 N1 C1 N2 0.7(5) . . . . ?
C5 N1 C1 N2 180.0(4) . . . . ?
C2 N1 C1 Se1 -174.4(3) . . . . ?
C5 N1 C1 Se1 4.8(6) . . . . ?
Se2 Se1 C1 N2 108.3(3) . . . . ?
Se2 Se1 C1 N1 -77.3(3) . . . . ?
C1 N1 C2 C3 -0.1(5) . . . . ?
C5 N1 C2 C3 -179.4(4) . . . . ?
N1 C2 C3 N2 -0.5(5) . . . . ?
C1 N2 C3 C2 1.0(5) . . . . ?
C4 N2 C3 C2 177.3(5) . . . . ?
C7 N3 C6 N4 0.5(5) . . . . ?
C10 N3 C6 N4 -176.9(4) . . . . ?
C7 N3 C6 Se2 177.3(3) . . . . ?
C10 N3 C6 Se2 -0.1(6) . . . . ?
C8 N4 C6 N3 -0.7(5) . . . . ?
C9 N4 C6 N3 -179.4(5) . . . . ?
C8 N4 C6 Se2 -177.4(3) . . . . ?
C9 N4 C6 Se2 3.9(7) . . . . ?
Se1 Se2 C6 N3 98.8(3) . . . . ?
Se1 Se2 C6 N4 -85.1(4) . . . . ?
C6 N3 C7 C8 -0.1(5) . . . . ?
C10 N3 C7 C8 177.3(4) . . . . ?
N3 C7 C8 N4 -0.3(5) . . . . ?
C6 N4 C8 C7 0.6(5) . . . . ?
C9 N4 C8 C7 179.3(5) . . . . ?
 
_refine_diff_density_max    0.346
_refine_diff_density_min   -0.502
_refine_diff_density_rms    0.074

_shelx_res_file
;
TITL a.res in P2(1)
    a.res
    created by SHELXL-2019/3 at 10:12:32 on 24-Jun-2025
REM Old TITL a in P2(1)
REM SHELXT solution in P2(1): R1 0.074, Rweak 0.047, Alpha 0.005
REM <I/s>   0.391 for    6 systematic absences,  Orientation as input
REM Flack x =  0.053 ( 0.009 ) from  1500 Parsons' quotients
REM Formula found by SHELXT:  C10 N4 Se2 Br2
CELL  0.71073   7.8518  11.2673   9.8026   90.000  106.332   90.000
ZERR    2   0.0009   0.0013   0.0009    0.000    0.003    0.000
LATT -1
SYMM -X, 1/2+Y, -Z
SFAC C H N SE BR
UNIT 20 32 8 4 4
TEMP 23.850
L.S. 16
BOND $H
SIZE 0.40 0.30 0.30
HTAB
CONF
ACTA
LIST 6
FMAP 2
PLAN 20
WGHT    0.013000
FVAR       0.80239
N1    3    0.535358    0.505052    0.022806    11.00000    0.03627    0.02698 =
         0.03542   -0.00016    0.00776    0.00256
N2    3    0.806848    0.550332    0.132008    11.00000    0.03197    0.03300 =
         0.03997    0.00631    0.01067    0.00151
N3    3    0.658603    0.678515    0.433236    11.00000    0.03667    0.03233 =
         0.03675   -0.00266    0.01302    0.00085
N4    3    0.803712    0.560961    0.599124    11.00000    0.03386    0.04627 =
         0.03837    0.00437    0.00834    0.00064
BR1   5    0.842147    0.259670    0.008524    11.00000    0.05378    0.05542 =
         0.04399   -0.00641    0.01606    0.01810
BR2   5    0.298740    0.570071    0.583910    11.00000    0.04313    0.05255 =
         0.04212   -0.01343    0.01462    0.00238
SE1   4    0.687311    0.350587    0.262752    11.00000    0.03836    0.02674 =
         0.03565    0.00443    0.01290    0.00344
SE2   4    0.510913    0.443461    0.397740    11.00000    0.03519    0.03621 =
         0.03616   -0.00229    0.01368   -0.00563
C1    1    0.673718    0.477656    0.133992    11.00000    0.03279    0.02632 =
         0.02962    0.00058    0.00973    0.00565
C10   1    0.523757    0.725426    0.309300    11.00000    0.06819    0.03873 =
         0.04403    0.00539    0.00916    0.01437
AFIX 137
H10A  2    0.536005    0.687978    0.224597    11.00000   -1.50000
H10B  2    0.539329    0.809563    0.303055    11.00000   -1.50000
H10C  2    0.407710    0.709430    0.319160    11.00000   -1.50000
AFIX   0
C2    1    0.584673    0.596108   -0.051025    11.00000    0.05069    0.03954 =
         0.04390    0.01484    0.00670    0.00735
AFIX  43
H2    2    0.513695    0.631945   -0.132795    11.00000   -1.20000
AFIX   0
C3    1    0.753527    0.624150    0.015853    11.00000    0.04424    0.03777 =
         0.05665    0.01536    0.01533   -0.00254
AFIX  43
H3    2    0.821605    0.682350   -0.011090    11.00000   -1.20000
AFIX   0
C4    1    0.985652    0.547862    0.231302    11.00000    0.03335    0.06850 =
         0.06105    0.02067   -0.00221   -0.00725
AFIX 137
H4A   2    1.038839    0.471809    0.226618    11.00000   -1.50000
H4B   2    0.978371    0.561393    0.326190    11.00000   -1.50000
H4C   2    1.056793    0.608767    0.206097    11.00000   -1.50000
AFIX   0
C5    1    0.363323    0.448761   -0.016044    11.00000    0.03890    0.04835 =
         0.05773    0.00001    0.00218   -0.00769
AFIX 137
H5A   2    0.318480    0.445556   -0.117737    11.00000   -1.50000
H5B   2    0.283174    0.493610    0.021920    11.00000   -1.50000
H5C   2    0.373875    0.369671    0.021841    11.00000   -1.50000
AFIX   0
C6    1    0.668485    0.566423    0.480217    11.00000    0.02970    0.03646 =
         0.02928    0.00082    0.01038   -0.00098
C7    1    0.790418    0.743013    0.523637    11.00000    0.04420    0.03563 =
         0.06631   -0.01588    0.02244   -0.00785
AFIX  43
H7    2    0.813315    0.823275    0.515374    11.00000   -1.20000
AFIX   0
C8    1    0.880390    0.669985    0.625961    11.00000    0.03515    0.05096 =
         0.05432   -0.01511    0.00582   -0.00721
AFIX  43
H8    2    0.977572    0.689969    0.701637    11.00000   -1.20000
AFIX   0
C9    1    0.862987    0.454654    0.685181    11.00000    0.05821    0.06973 =
         0.06075    0.02329   -0.00442    0.00004
AFIX 137
H9A   2    0.788738    0.441932    0.746686    11.00000   -1.50000
H9B   2    0.983658    0.465078    0.741405    11.00000   -1.50000
H9C   2    0.855444    0.387225    0.623897    11.00000   -1.50000


REM <hkl>
REM C:/Users/cfng/Desktop/New folder (4)/a.hkl
REM </hkl>
AFIX   0
HKLF 4


REM  a.res in P2(1)
REM wR2 = 0.0483, GooF = S = 1.000, Restrained GooF = 1.000 for all data
REM R1 = 0.0228 for 3743 Fo > 4sig(Fo) and 0.0249 for all 3938 data
REM 167 parameters refined using 1 restraints

END

WGHT      0.0130      0.0000

REM Instructions for potential hydrogen bonds
EQIV $1 x, y, z-1
HTAB C2 Br2_$1
EQIV $2 -x+1, y+1/2, -z
HTAB C2 Se1_$2
EQIV $3 -x+2, y+1/2, -z
HTAB C3 Br1_$3
EQIV $4 x+1, y, z
HTAB C4 Br2_$4
HTAB C4 Br1_$3
HTAB C5 Se1
EQIV $5 -x+1, y+1/2, -z+1
HTAB C7 Br2_$5
EQIV $6 -x+2, y+1/2, -z+1
HTAB C8 Br1_$6
HTAB C8 Se1_$6

REM Highest difference peak  0.346,  deepest hole -0.502,  1-sigma level  0.074
Q1    1   0.7406  0.2432  0.0841  11.00000  0.05    0.35
Q2    1   0.5795  0.3515  0.2894  11.00000  0.05    0.34
Q3    1   0.9272  0.3084  0.0373  11.00000  0.05    0.32
Q4    1   0.6860  0.3019  0.0334  11.00000  0.05    0.29
Q5    1   0.4172  0.5761  0.5572  11.00000  0.05    0.27
Q6    1   0.6378  0.4229  0.3634  11.00000  0.05    0.27
Q7    1   0.3653  0.6436  0.0193  11.00000  0.05    0.26
Q8    1   0.3062  0.6638  0.5799  11.00000  0.05    0.26
Q9    1   0.6256  0.3227  0.3843  11.00000  0.05    0.25
Q10   1   0.5439  0.5456  0.2236  11.00000  0.05    0.25
Q11   1   0.8126  0.3083  0.1237  11.00000  0.05    0.25
Q12   1   0.5150  0.3484  0.4080  11.00000  0.05    0.25
Q13   1   1.0333  0.5824  0.6401  11.00000  0.05    0.24
Q14   1   0.3328  0.4186  0.0965  11.00000  0.05    0.23
Q15   1   0.6597  0.4432  0.2651  11.00000  0.05    0.23
Q16   1   0.6960  0.4335  0.1733  11.00000  0.05    0.22
Q17   1   0.7052  0.2254  0.0228  11.00000  0.05    0.22
Q18   1   0.3965  0.6958  0.5160  11.00000  0.05    0.22
Q19   1   0.5816  0.5864  0.1795  11.00000  0.05    0.22
Q20   1   0.8116  0.3522  0.2229  11.00000  0.05    0.22
;
_shelx_res_checksum   31016

_shelx_hkl_file
;
  -2   0   0 2877.21  140.19
   2   0   0 2955.00  140.39
   3   0   0  170.88   10.40
  -3   0   0  183.48   12.00
  -3   0   0  181.18   10.80
  -4   0   0  465.25   26.00
   4   0   0  436.66   23.70
  -4   0   0  433.26   24.00
  -5   0   0 3864.71  188.58
  -5   0   0 3850.71  186.18
  -6   0   0 4197.08  207.68
  -6   0   0 4256.57  204.78
  -7   0   0   74.89   10.30
  -8   0   0  151.58   16.60
  -9   0   0   54.99   12.50
  -2  -1   0  144.19    8.30
  -2  -1   0  134.89    9.20
   2  -1   0  148.19    8.40
   2  -1   0  135.79    7.80
   2   1   0  153.18    8.50
   2   1   0  143.19    9.20
  -2   1   0  146.69    7.60
  -2   1   0  138.09    8.30
  -2   1   0  150.08    9.50
  -3  -1   0  689.03   33.10
   3  -1   0  663.53   32.70
   3  -1   0  575.94   32.00
  -3  -1   0  656.33   34.60
   3   1   0  657.33   32.20
  -3   1   0  654.43   34.40
   3   1   0  651.53   34.30
  -4  -1   0 1025.90   51.59
   4  -1   0 1044.20   51.09
  -4  -1   0  985.60   53.19
  -4   1   0 1061.69   53.59
  -4   1   0  996.00   51.29
   4   1   0 1025.40   49.80
  -5  -1   0  625.44   36.90
   5  -1   0  634.54   34.10
  -5   1   0  683.23   37.50
  -5   1   0  665.23   34.80
  -6  -1   0  916.11   50.79
  -6  -1   0  925.31   48.00
   6  -1   0  855.51   47.70
  -6   1   0  893.91   47.50
  -6   1   0  922.91   50.49
  -7  -1   0  774.62   44.80
  -7   1   0  842.92   44.70
  -8  -1   0  345.97   25.40
  -8   1   0  348.37   24.90
  -9  -1   0   50.69   12.50
  -9   1   0   47.10   11.70
   0  -2   0 1470.65   78.79
   0  -2   0 1435.56   77.29
   0   2   0 1958.40   79.29
   1  -2   0 4804.12  225.88
   1   2   0 4655.13  225.98
   2  -2   0 2020.40   94.89
   2  -2   0 1932.91   95.49
  -2  -2   0 1794.22   96.09
  -2  -2   0 2076.19   96.29
   2   2   0 2001.30   95.89
  -2   2   0 2005.00   94.99
   2   2   0 2000.80   95.79
  -2   2   0 1954.10   94.89
   3  -2   0  699.53   34.00
   3  -2   0  676.93   34.00
  -3  -2   0  684.43   36.10
  -3  -2   0  702.03   34.70
  -3   2   0  660.63   35.70
   3   2   0  663.33   34.40
  -3   2   0  643.64   33.10
  -3   2   0  664.83   34.10
   3   2   0  646.84   35.10
   4  -2   0 2227.08  112.29
   4  -2   0 2277.77  111.49
  -4  -2   0 2239.18  115.09
   4   2   0 2390.06  112.19
  -4   2   0 2390.36  114.99
  -4   2   0 2357.86  110.99
   4   2   0 2336.27  114.29
  -4   2   0 2336.67  114.19
  -5  -2   0 1397.96   68.79
   5  -2   0 1528.45   69.89
  -5  -2   0 1376.16   71.39
  -5   2   0 1235.38   67.99
  -5   2   0 1359.96   71.39
   5   2   0 1301.77   66.39
  -6  -2   0  411.06   27.10
  -6  -2   0  433.06   29.40
  -6   2   0  528.95   27.60
  -7  -2   0  267.97   20.60
  -7   2   0  275.67   19.60
  -8  -2   0   67.49   12.10
  -8   2   0   36.80    9.20
  -9  -2   0   12.50   10.20
  -9   2   0    7.00    9.70
   0  -3   0    2.30    2.40
   0  -3   0    2.00    1.70
   0   3   0    1.80    1.80
   0   3   0    0.70    1.60
   0   3   0   -0.50    2.00
   1  -3   0 3069.09  144.29
  -1  -3   0 3117.39  144.79
  -1  -3   0 3106.79  141.99
  -1   3   0 2812.22  143.39
  -1   3   0 2813.32  141.89
   1   3   0 2983.30  141.69
   1   3   0 2903.61  143.99
   2  -3   0 4219.78  208.08
  -2  -3   0 4256.07  207.28
  -2  -3   0 4629.24  209.08
  -2   3   0 4192.68  207.28
   2   3   0 4415.26  207.28
   2   3   0 4267.17  208.18
   3  -3   0  733.93   39.80
  -3  -3   0  726.53   40.60
   3  -3   0  755.92   38.80
  -3  -3   0  806.92   40.90
   3   3   0  749.53   39.70
  -3   3   0  774.42   39.10
  -3   3   0  829.52   39.10
   3   3   0  779.82   40.20
   4  -3   0 4119.09  199.28
  -4  -3   0 4113.39  201.78
   4  -3   0 4289.87  199.18
  -4  -3   0 4256.37  200.18
   4   3   0 4163.88  200.48
  -4   3   0 3939.71  199.18
  -4   3   0 4017.00  198.08
  -4   3   0 4329.07  201.98
   4   3   0 4121.59  199.58
  -5  -3   0  939.01   52.69
   5  -3   0  942.91   49.50
   5  -3   0  957.60   48.50
  -5  -3   0  981.10   50.59
   5   3   0  945.21   49.00
   5   3   0  988.70   51.49
  -5   3   0  973.60   47.80
  -5   3   0  979.20   50.19
  -5   3   0 1041.50   53.19
  -6  -3   0 1083.79   56.29
  -6  -3   0  975.50   58.49
  -6   3   0 1147.29   56.09
   6   3   0 1061.89   53.19
  -7  -3   0  105.89   12.70
  -7   3   0  100.89   16.00
  -8  -3   0   81.79   13.20
  -8   3   0   88.29   12.80
  -9  -3   0   83.29   14.40
  -9   3   0  101.79   15.40
   0  -4   0 1365.16   62.09
   0   4   0 1148.39   57.79
   0   4   0 1074.79   61.49
   0   4   0 1169.58   58.09
  -1  -4   0 1500.65   76.99
   1  -4   0 1535.95   76.99
   1  -4   0 1533.35   79.99
  -1  -4   0 1515.45   77.09
  -1  -4   0 1526.25   80.49
  -1   4   0 1715.33   77.19
   1   4   0 1706.63   76.79
  -1   4   0 1674.33   79.59
   2  -4   0 6969.70  339.17
  -2  -4   0 6889.41  336.77
  -2  -4   0 7043.30  339.87
  -2   4   0 7159.08  338.27
   2   4   0 7312.77  339.17
  -3  -4   0 8184.48  375.46
   3  -4   0 7223.18  373.96
  -3  -4   0 7374.76  373.46
   3   4   0 8149.58  373.06
  -3   4   0 7885.21  372.96
   3   4   0 8100.29  374.36
  -4  -4   0  275.37   17.80
  -4  -4   0  239.98   17.40
   4  -4   0  249.08   16.70
   4  -4   0  252.87   15.60
  -4   4   0  255.87   15.10
  -4   4   0  240.88   17.70
   4   4   0  256.97   16.70
   4   4   0  255.47   16.50
  -5  -4   0  443.86   28.60
   5  -4   0  429.06   27.40
  -5  -4   0  453.45   28.50
  -5  -4   0  410.06   29.40
   5   4   0  548.25   28.30
  -5   4   0  538.25   28.80
  -5   4   0  539.15   26.70
   5   4   0  588.64   30.10
  -5   4   0  600.14   32.10
   6  -4   0  134.99    9.80
  -6  -4   0  126.49   12.30
  -6   4   0  125.99   12.70
   6   4   0  120.49   10.20
  -7  -4   0  865.41   47.30
  -7   4   0  833.02   46.60
  -8  -4   0  720.53   41.60
  -8   4   0  670.53   40.80
  -9  -4   0   81.39   14.10
  -9   4   0   75.39   13.80
   0  -5   0   -2.70    3.60
   0  -5   0    3.70    2.60
   0   5   0    0.60    3.30
   0   5   0    0.40    2.50
   1  -5   0  842.32   48.50
   1  -5   0  848.22   44.80
  -1  -5   0  850.41   44.90
  -1  -5   0  832.22   44.90
  -1  -5   0  848.92   49.10
   1   5   0 1008.30   48.80
  -1   5   0  980.70   45.10
  -1   5   0  889.61   47.60
   1   5   0  975.50   44.60
  -2  -5   0 1160.68   58.89
   2  -5   0 1119.99   54.29
   2  -5   0 1060.99   57.69
  -2  -5   0 1073.79   54.29
   2   5   0 1067.79   53.89
  -2   5   0 1092.29   54.29
   2   5   0 1077.99   57.09
  -2   5   0 1064.89   56.39
   3  -5   0   93.49    8.30
  -3  -5   0  107.09   12.10
   3  -5   0   79.59   10.70
  -3  -5   0   80.59    8.70
   3   5   0  130.89   11.10
  -3   5   0  120.89    9.90
   3   5   0  128.89    9.40
  -3   5   0  111.79    8.80
  -4  -5   0  727.83   38.30
  -4  -5   0  756.32   40.00
   4  -5   0  705.93   38.80
   4   5   0  680.03   37.90
   4   5   0  680.73   36.70
  -4   5   0  645.74   36.40
  -4   5   0  638.44   36.30
  -5  -5   0  134.89   13.10
   5  -5   0  128.69   11.40
  -5  -5   0  134.99   12.80
   5  -5   0  126.09   11.90
   5   5   0  129.39   13.20
  -5   5   0  139.59   13.90
  -5   5   0  128.59   11.90
  -5   5   0  113.19    9.70
   5   5   0  134.99   11.60
  -6  -5   0  397.66   29.10
   6  -5   0  423.56   24.00
  -6  -5   0  409.96   25.50
  -6   5   0  428.16   25.60
  -6   5   0  382.66   22.30
   6   5   0  414.66   25.50
   6   5   0  387.76   24.00
  -7  -5   0   11.60    7.80
   7  -5   0   12.70    4.00
  -7   5   0   26.00    8.40
   7   5   0   25.90    5.50
  -8  -5   0   68.19   11.90
  -8   5   0   50.89   10.50
  -9   5   0   92.19   16.40
   0  -6   0 2110.39  107.69
   0  -6   0 2168.48  102.49
   0   6   0 2072.29  102.59
   0   6   0 2129.19  102.29
   0   6   0 2041.00  105.89
  -1  -6   0  129.79   14.10
   1  -6   0  129.19   13.90
  -1  -6   0  152.98    9.90
   1  -6   0  126.49    9.70
   1   6   0  129.39   12.20
  -1   6   0  139.29    9.90
   1   6   0  132.49    9.20
  -1   6   0  133.29   12.50
  -2  -6   0 1994.10  100.99
  -2  -6   0 2126.49  101.49
   2  -6   0 1974.90  105.39
   2  -6   0 1994.50  100.79
   2   6   0 2178.78  100.49
   2   6   0 2072.19  104.49
  -2   6   0 2181.38  101.19
  -2   6   0 2010.70  103.69
  -3  -6   0 4000.80  189.78
  -3  -6   0 3792.42  184.68
   3  -6   0 3937.41  183.98
   3  -6   0 3736.53  187.98
  -3   6   0 3755.92  185.78
  -3   6   0 3663.93  183.88
   3   6   0 3903.51  184.18
   3   6   0 3747.62  186.78
  -4  -6   0  113.19   13.50
   4  -6   0   91.19    8.50
  -4  -6   0   88.29   10.10
   4  -6   0   96.19   12.10
   4   6   0   86.99   10.60
   4   6   0   87.99    9.00
  -4   6   0   92.19   10.00
  -4   6   0   78.49    9.20
  -5  -6   0    8.60    5.60
  -5  -6   0   28.60    8.60
   5  -6   0   29.10    8.10
  -5   6   0   16.30    5.10
   5   6   0   18.70    6.30
   5   6   0   26.60    7.10
  -5   6   0   21.90    7.00
  -6  -6   0  124.49   13.20
   6  -6   0  133.39   12.60
  -6   6   0  109.79    9.80
  -6   6   0   99.09   13.00
   6   6   0  118.99   11.60
   6   6   0  118.89   12.20
   7  -6   0  163.18   12.70
  -7  -6   0  148.89   14.90
  -7   6   0  140.39   15.60
   7   6   0  154.28   12.80
  -7   6   0  144.59   11.00
  -8  -6   0  349.57   25.80
  -8   6   0  354.36   25.80
   8   6   0  351.56   21.10
  -9  -6   0  173.88   19.40
  -9   6   0  142.29   17.70
   0  -7   0    0.40    3.10
   0  -7   0   -1.20    6.30
   0   7   0    0.20    3.30
   0   7   0   -0.60    3.20
   0   7   0   -2.80    4.40
   1  -7   0 1423.96   75.79
  -1  -7   0 1439.96   75.99
  -1  -7   0 1368.86   69.59
   1  -7   0 1296.57   69.29
  -1   7   0 1398.66   69.49
   1   7   0 1387.86   73.39
   1   7   0 1458.75   69.09
  -1   7   0 1372.56   73.39
  -1   7   0 1422.06   70.59
  -2  -7   0 2616.14  124.79
   2  -7   0 2392.76  129.49
  -2  -7   0 2602.74  130.49
   2   7   0 2514.15  127.89
   2   7   0 2648.33  123.39
  -2   7   0 2499.95  127.59
  -2   7   0 2551.04  124.19
   3  -7   0  805.42   42.70
   3  -7   0  778.62   47.70
  -3  -7   0  951.00   44.80
  -3  -7   0  807.42   43.30
  -3  -7   0  845.32   48.70
  -3   7   0  792.92   42.90
   3   7   0  811.52   45.80
  -3   7   0  751.62   44.70
   3   7   0  821.92   42.70
  -4  -7   0 2425.96  120.99
   4  -7   0 2269.07  119.59
  -4  -7   0 2176.78  115.99
   4   7   0 2369.26  118.09
  -4   7   0 2318.37  116.89
   4   7   0 2463.15  115.39
  -4   7   0 2400.96  115.79
  -5  -7   0  271.77   21.60
   5  -7   0  241.58   20.00
  -5  -7   0  212.68   17.70
   5   7   0  252.07   17.30
  -5   7   0  271.67   18.60
  -5   7   0  222.48   16.90
   5   7   0  258.97   19.10
   6  -7   0  255.27   18.90
  -6  -7   0  218.98   20.00
  -6  -7   0  189.08   18.50
  -6   7   0  229.48   18.40
  -6   7   0  209.78   15.50
   6   7   0  212.68   16.60
  -7  -7   0   59.39   10.40
  -7   7   0   67.39   11.70
  -7   7   0   59.59    8.00
  -8  -7   0   65.79   11.70
  -8   7   0   77.29   13.10
   8   7   0   36.30    7.40
   0  -8   0 1655.93   82.49
   0  -8   0 1749.53   90.29
   0   8   0 1590.44   81.99
   0   8   0 1586.44   86.69
   0   8   0 1727.83   82.79
   1  -8   0 1714.33   91.29
   1  -8   0 1733.33   97.99
  -1  -8   0 1765.62   91.69
  -1  -8   0 1909.21   99.09
  -1   8   0 1880.61   91.49
   1   8   0 1975.00   91.09
   1   8   0 1851.31   95.99
  -1   8   0 1844.82   96.19
  -1   8   0 1974.30   92.89
  -2  -8   0  471.95   26.60
  -2  -8   0  442.36   26.10
  -2  -8   0  480.35   32.60
   2  -8   0  443.06   32.20
   2  -8   0  444.06   25.80
  -2   8   0  444.56   29.60
   2   8   0  458.65   24.90
  -2   8   0  443.96   25.90
   2   8   0  450.65   29.60
  -3  -8   0  762.72   46.00
   3  -8   0  734.73   45.20
  -3  -8   0  731.13   39.50
   3   8   0  682.13   42.00
  -3   8   0  686.93   41.50
   3   8   0  751.92   38.70
  -3   8   0  734.53   39.20
   4  -8   0  543.15   36.20
  -4  -8   0  535.65   36.70
  -4  -8   0  486.85   31.40
   4   8   0  568.34   34.10
  -4   8   0  541.65   33.00
  -4   8   0  570.44   31.90
   4   8   0  587.54   30.90
  -5  -8   0  933.51   55.19
  -5  -8   0  907.81   51.29
   5  -8   0  972.60   54.69
  -5   8   0  958.80   58.09
   5   8   0  911.91   52.19
   5   8   0 1036.20   49.99
  -5   8   0  883.51   50.69
   6  -8   0  200.18   18.30
  -6  -8   0  182.38   19.10
  -6  -8   0  196.08   19.00
   6   8   0  184.38   15.90
  -6   8   0  151.18   13.80
   6   8   0  162.38   14.60
  -6   8   0  186.48   17.30
  -7  -8   0   66.29   11.50
   7  -8   0   92.49   12.70
  -7   8   0   94.59   13.40
   7   8   0   80.19   13.20
  -7   8   0   74.89   10.50
  -8   8   0   83.19   13.90
   0  -9   0    2.30    7.30
   0  -9   0    0.20    4.30
   0   9   0   -0.20    5.60
   0   9   0   -0.70    4.20
   0   9   0    1.70    4.50
  -1  -9   0  417.76   30.20
   1  -9   0  412.56   29.90
  -1   9   0  374.56   23.10
  -1   9   0  332.17   26.30
  -1   9   0  329.67   21.90
   1   9   0  355.56   21.20
  -2  -9   0   69.39   14.90
   2  -9   0   51.49   13.30
  -2   9   0   55.19    8.50
   2   9   0   66.49    8.10
  -2   9   0   68.59   11.20
  -2   9   0   68.29   10.60
   3  -9   0    5.50    9.10
  -3  -9   0    2.30    4.90
  -3  -9   0    2.70    8.00
  -3   9   0    1.10    7.40
  -3   9   0    2.30    5.10
   3   9   0    3.80    4.60
  -4  -9   0    9.30    5.70
   4  -9   0    7.50    8.70
  -4  -9   0    6.80    9.50
   4   9   0   11.50    5.40
  -4   9   0   13.70    7.90
  -5  -9   0  325.07   27.10
   5  -9   0  309.07   26.30
  -5  -9   0  319.57   21.90
  -5   9   0  275.67   21.80
   5   9   0  293.77   19.60
  -6  -9   0   21.00   10.00
   6  -9   0   17.00    8.90
  -6   9   0    8.70    8.30
   6   9   0   12.20    6.00
   7  -9   0  154.58   16.10
  -7   9   0   93.39   12.50
  -7   9   0  141.59   16.50
   0 -10   0 3623.14  181.58
   0  10   0 3468.15  171.48
   0  10   0 3497.25  171.38
  -1 -10   0  295.27   27.40
   1 -10   0  286.07   26.30
  -1  10   0  278.67   19.30
   1  10   0  272.27   17.60
  -1  10   0  234.08   17.90
  -2 -10   0  641.34   44.30
   2 -10   0  661.53   44.60
   2  10   0  644.14   34.40
  -2  10   0  602.74   35.30
  -2  10   0  644.24   37.90
  -3 -10   0  199.08   22.50
   3 -10   0  189.98   22.80
   3  10   0  212.48   15.00
  -4 -10   0  223.68   23.30
   4 -10   0  210.98   23.40
  -4 -10   0  188.88   15.90
  -4  10   0  194.78   17.20
   4  10   0  192.58   14.80
   5 -10   0  322.67   28.80
  -5 -10   0  308.37   23.30
  -5  10   0  351.86   23.90
   5  10   0  350.86   21.40
   6 -10   0  574.54   38.20
  -6 -10   0  498.05   38.20
  -6  10   0  581.94   34.90
   6  10   0  513.35   31.10
   7 -10   0  100.09   14.70
  -7  10   0   96.49   14.10
   0 -11   0   -0.60   11.40
   0  11   0   -1.70    4.80
  -1 -11   0  981.00   62.49
   1 -11   0  988.50   66.19
  -1  11   0 1000.30   53.39
   1  11   0  981.70   51.29
  -1  11   0  971.90   52.19
  -2 -11   0  119.99   21.00
   2 -11   0  127.09   22.70
   2  11   0  100.99   11.40
  -2  11   0   97.59   12.20
  -2  11   0  121.89   15.00
  -3 -11   0   79.49   18.10
   3 -11   0   74.59   17.50
   3  11   0   82.29    9.80
  -3  11   0   80.69   13.40
  -3  11   0   74.79   11.20
  -4 -11   0   86.39   17.40
   4 -11   0   80.19   17.10
  -4  11   0   67.59   11.60
  -5 -11   0    9.80    7.30
  -5 -11   0   24.80   12.70
   5 -11   0   16.80   12.40
  -5  11   0   18.90    9.00
   5  11   0   22.80    6.50
  -6 -11   0  246.18   26.30
   6 -11   0  239.88   25.40
   6  11   0  221.28   16.70
  -6  11   0  215.48   25.20
   0 -12   0  544.25   42.80
   0  12   0  522.75   31.10
  -1 -12   0  152.18   24.00
   1 -12   0  130.29   21.70
  -1  12   0  117.89   13.30
   1  12   0  145.79   12.60
  -1  12   0  126.09   14.40
   2 -12   0  226.08   27.40
  -2 -12   0  203.48   26.70
   2  12   0  205.48   15.10
  -2  12   0  196.88   18.70
  -2  12   0  209.18   17.80
   3 -12   0   67.99   17.40
  -3 -12   0   70.79   18.20
  -3  12   0   62.59   11.40
   3  12   0   96.69   12.80
   4 -12   0   50.59   15.70
  -4 -12   0   42.60   14.90
  -4  12   0   44.70   12.60
  -4  12   0   33.20    9.40
   4  12   0   45.00    9.50
   5 -12   0  123.49   21.10
  -5 -12   0  123.89   20.80
  -5  12   0   89.99   13.70
   5  12   0  111.19   11.50
   0 -13   0    2.90   12.70
   0  13   0   -3.10    5.90
  -1 -13   0   79.99   19.10
   1 -13   0  101.19   21.50
  -1  13   0   77.59   11.30
   1  13   0   91.69   10.60
  -1  13   0   79.89   12.00
  -2 -13   0   81.79   19.30
   2 -13   0  101.59   22.30
   2  13   0   85.69   10.30
  -2  13   0   63.39   12.60
  -2  13   0   79.29   12.00
   3 -13   0   -1.60   13.20
  -3 -13   0   17.40   14.00
  -3  13   0   18.30    8.60
   3  13   0   13.50    6.40
  -3  13   0   15.90    9.10
  -4 -13   0   33.20   15.80
   4 -13   0   18.40   15.80
   4  13   0   45.20    9.20
  -4  13   0   22.60   11.10
  -4  13   0   38.10   17.50
   0 -14   0  164.28   27.30
   0  14   0  146.19   14.80
  -1 -14   0  181.68   28.40
   1 -14   0  152.98   26.50
   1  14   0  151.58   14.30
  -1  14   0  152.08   15.80
   2 -14   0  278.37   32.90
   2  14   0  257.87   17.90
  -2  14   0  211.28   21.20
   3 -14   0  206.88   30.00
  -3 -14   0  200.88   30.10
  -3  14   0  196.28   22.10
  -3  14   0  191.28   19.70
   3  14   0  205.28   16.00
 -10   0   1  268.67   25.00
  -9   0   1   92.99   14.10
  -8   0   1    2.50    7.00
  -7   0   1  304.87   21.10
  -6   0   1  330.37   21.60
   6   0  -1  355.26   18.10
  -6   0   1  365.26   25.00
   5   0  -1 3075.09  154.88
   5   0  -1 3570.94  153.98
   5   0  -1 3339.77  153.78
   5   0  -1 2850.31  158.08
  -5   0   1 3130.49  158.58
  -5   0   1 3282.27  155.58
  -4   0   1 8497.35  390.96
   4   0  -1 7812.22  390.56
   3   0  -1   63.69    7.10
  -3   0   1   86.79    7.60
  -3   0   1   78.39    5.80
   3   0  -1   76.49    5.80
  -2   0   1 3622.14  169.28
   2   0  -1 3406.36  168.88
  -1   0   1  227.68   11.10
   1   0  -1  222.98   11.10
  -3   0  -1 3008.90  147.19
   3   0   1 3053.69  146.89
  -3   0  -1 3131.19  148.49
  -4   0  -1   21.30    4.90
   4   0   1   17.30    3.60
  -4   0  -1   16.90    4.80
  -5   0  -1 1813.72   95.29
  -5   0  -1 1962.20   93.79
  -6   0  -1 1142.79   61.99
  -6   0  -1 1158.58   60.09
  -8   0  -1   12.90    8.60
  -9   0  -1   29.40   11.30
 -10  -1   1   84.69   14.90
 -10   1   1   93.29   15.80
  -9  -1   1  116.89   15.40
  -9   1   1  100.29   15.30
  -8  -1   1  228.58   19.70
  -8   1   1  236.68   18.70
  -7  -1   1  241.88   18.70
  -7   1   1  256.07   18.10
  -6  -1   1  512.75   34.30
   6  -1  -1  499.05   30.10
  -6  -1   1  534.95   31.50
   6  -1  -1  549.65   27.80
   6   1  -1  560.14   28.70
  -6   1   1  564.44   34.60
   6   1  -1  652.73   29.00
  -6   1   1  580.04   31.40
   5  -1  -1 3618.84  174.88
  -5  -1   1 3766.32  179.38
   5  -1  -1 3907.31  173.78
  -5  -1   1 3799.02  175.58
   5   1  -1 3624.44  174.08
  -5   1   1 3568.54  178.18
   5   1  -1 3334.07  177.68
  -5   1   1 3441.76  175.08
  -4  -1   1 2052.09  103.79
  -4  -1   1 2120.49  107.09
   4  -1  -1 2278.97  103.19
   4  -1  -1 2095.19  103.59
   4   1  -1 2233.68  103.39
  -4   1   1 2063.99  103.69
  -4   1   1 2169.98  106.49
   4   1  -1 2095.49  106.29
   3  -1  -1 1831.32   94.69
  -3  -1   1 1954.00   94.89
   3  -1  -1 2068.89   94.79
   3  -1  -1 1764.92   96.59
  -3  -1   1 1941.71   99.49
   3   1  -1 1985.60   96.99
  -3   1   1 2037.70   94.89
   3   1  -1 2040.70   94.89
  -3   1   1 2056.19   96.99
   2  -1  -1 1026.50   49.20
   2  -1  -1  970.40   50.69
  -2  -1   1  860.91   50.89
  -2  -1   1 1034.10   49.30
   2  -1  -1 1000.10   49.50
  -2   1   1 1050.89   49.40
  -2   1   1 1060.89   50.79
   2   1  -1 1083.79   49.80
   2   1  -1 1038.10   51.39
   1  -1  -1  250.47   13.20
   1  -1  -1  246.68   12.90
   1  -1  -1  254.47   12.30
  -1  -1   1  269.77   13.40
   1   1  -1  253.17   13.10
  -1   1   1  213.08   12.60
  -1   1   1  230.38   13.10
  -1   1   1  237.98   12.20
  -2   1  -1 8270.27  391.96
  -3  -1  -1  520.55   26.30
   3  -1   1  492.15   27.00
  -3  -1  -1  528.85   27.60
  -3  -1  -1  497.75   29.30
  -3   1  -1  546.05   27.50
   3   1   1  565.64   25.90
   4  -1   1  781.22   42.20
  -4  -1  -1  812.22   43.00
  -4  -1  -1  778.92   43.80
  -4   1  -1  969.40   43.20
   5  -1   1  316.07   19.20
  -5  -1  -1  314.67   20.40
  -5  -1  -1  319.87   21.30
  -5   1  -1  369.96   22.60
  -5   1  -1  333.77   20.10
  -6  -1  -1 1059.89   55.49
  -6  -1  -1  989.10   56.79
  -6   1  -1 1070.59   59.69
  -6   1  -1 1071.49   55.09
  -8  -1  -1  221.08   20.90
  -8   1  -1  268.37   21.30
  -9  -1  -1   89.39   15.00
  -9   1  -1   56.99   13.50
 -10  -2   1    4.70   10.10
 -10   2   1   -3.40   10.10
  -9  -2   1  177.18   19.30
  -9   2   1  200.78   19.80
  -8  -2   1    7.80    8.10
  -8   2   1   16.00    7.30
  -7  -2   1  147.39   14.30
  -7   2   1  145.49   13.70
   7   2  -1  150.98    9.60
   7   2  -1  121.79    8.80
  -6  -2   1  765.82   42.00
  -6  -2   1  710.83   44.90
   6  -2  -1  732.23   40.90
   6  -2  -1  712.43   38.90
   6   2  -1  859.81   40.30
  -6   2   1  867.71   45.80
   6   2  -1  796.82   44.60
  -6   2   1  813.92   41.70
   5  -2  -1  204.48   13.60
  -5  -2   1  227.18   15.00
  -5  -2   1  223.28   17.80
   5  -2  -1  216.28   14.40
   5   2  -1  258.57   14.70
  -5   2   1  248.38   17.40
  -5   2   1  231.48   15.10
   5   2  -1  242.58   17.50
   4  -2  -1 1445.26   70.99
   4  -2  -1 1424.26   70.89
  -4  -2   1 1479.35   74.59
  -4  -2   1 1477.65   71.39
   4   2  -1 1443.46   73.39
  -4   2   1 1424.56   71.19
   4   2  -1 1419.06   71.39
  -4   2   1 1451.85   73.59
   3  -2  -1 4164.48  187.08
  -3  -2   1 3816.62  191.18
   3  -2  -1 4031.40  186.48
  -3   2   1 3955.50  188.58
  -3   2   1 3700.33  186.28
   3   2  -1 3807.72  187.28
  -3   2   1 3862.31  186.58
   3   2  -1 3884.91  188.58
   2  -2  -1  937.41   47.70
  -2  -2   1  985.50   48.50
  -2  -2   1  923.31   48.60
   2  -2  -1  964.50   47.00
   2   2  -1  972.10   48.20
   2   2  -1 1003.20   48.70
  -2   2   1  929.81   47.40
  -2   2   1  984.00   48.40
  -2   2   1  971.00   47.10
  -1  -2   1  172.68   10.80
   1  -2  -1  181.18   10.20
   1  -2  -1  176.28   11.20
   1   2  -1  207.38   10.80
  -1   2   1  193.18   11.00
   1   2  -1  214.78   11.90
  -1   2   1  212.98   10.90
   0   2  -1 4894.31  233.78
   1  -2   1 1707.93   76.69
   1  -2   1 1713.13   77.89
  -1  -2  -1 1675.53   77.79
  -1  -2  -1 1517.55   76.49
   1   2   1 1486.05   77.39
  -1   2  -1 1476.55   77.79
   2  -2   1 4455.55  208.08
  -2  -2  -1 4281.57  208.28
  -2  -2  -1 4342.37  208.78
   2   2   1 4235.68  208.08
  -2   2  -1 4491.75  208.48
  -3  -2  -1 2798.62  137.19
   3  -2   1 2966.80  135.39
  -3  -2  -1 2947.91  136.79
   3  -2   1 3050.59  136.39
  -3   2  -1 2781.72  136.29
  -3   2  -1 2661.13  135.19
   3   2   1 2620.64  135.59
  -4  -2  -1   63.39    5.60
  -4  -2  -1   60.19    7.20
   4  -2   1   53.39    5.70
  -4  -2  -1   62.39    7.20
  -4   2  -1   31.80    5.20
  -4   2  -1   44.10    7.20
   4   2   1   37.90    4.30
  -5  -2  -1  863.11   49.40
   5  -2   1  904.51   47.40
  -5  -2  -1  884.61   48.30
  -5   2  -1  984.10   50.69
   5   2   1  968.90   44.90
  -5   2  -1  920.81   48.00
  -6  -2  -1  876.11   47.30
  -6  -2  -1  849.32   48.70
  -6   2  -1  885.21   46.60
  -7  -2  -1  598.04   35.80
  -7   2  -1  579.24   34.90
  -8  -2  -1  182.98   17.80
  -8   2  -1  186.18   17.40
  -9  -2  -1  186.38   20.70
  -9   2  -1  199.18   21.10
  -9  -3   1  103.19   14.90
  -9   3   1  100.79   14.30
  -8  -3   1  386.06   27.40
  -8   3   1  415.16   26.80
  -7  -3   1  404.26   25.00
  -7   3   1  352.56   23.80
   7   3  -1  360.86   25.90
   7   3  -1  359.36   20.60
  -6  -3   1 1572.84   78.99
   6  -3  -1 1539.05   77.09
  -6  -3   1 1642.94   82.59
  -6   3   1 1461.15   78.29
   6   3  -1 1580.24   80.99
   6   3  -1 1588.44   78.59
   5  -3  -1  846.92   47.20
  -5  -3   1  918.01   50.99
  -5  -3   1  932.91   48.10
   5  -3  -1  893.21   48.70
  -5   3   1  920.71   53.59
  -5   3   1  950.00   47.90
   5   3  -1  952.00   50.19
   5   3  -1 1014.80   50.29
   4  -3  -1 1496.15   72.29
   4  -3  -1 1430.56   72.89
  -4  -3   1 1483.95   75.39
  -4   3   1 1449.06   71.89
  -4   3   1 1520.95   75.09
  -4   3   1 1430.86   72.49
   4   3  -1 1439.26   73.49
   4   3  -1 1490.25   74.29
  -3  -3   1 1897.41  105.79
   3  -3  -1 2190.48  103.99
  -3  -3   1 2194.68  106.09
   3  -3  -1 2171.38  105.19
  -3   3   1 2224.88  104.19
   3   3  -1 2156.88  105.59
  -3   3   1 2098.39  104.19
   3   3  -1 2186.88  106.09
  -3   3   1 2234.18  106.09
   2  -3  -1  992.30   50.69
  -2  -3   1  993.50   50.49
  -2  -3   1 1014.50   51.59
   2   3  -1 1005.80   51.19
  -2   3   1 1009.80   49.30
   2   3  -1  998.30   49.99
  -2   3   1 1026.60   50.49
  -2   3   1  971.10   49.90
   0  -3   1 3555.34  174.48
   0  -3  -1 3559.24  173.88
   0   3   1 3701.63  173.68
   0   3  -1 3684.43  172.88
   0   3  -1 3546.85  174.38
   1  -3   1 1025.00   53.29
   1  -3   1 1020.70   51.19
  -1  -3  -1 1041.50   53.29
  -1  -3  -1 1047.00   50.49
   1   3   1 1064.59   52.89
   1   3   1 1027.60   51.89
  -1   3  -1 1069.69   53.59
  -1   3  -1 1117.39   51.29
   2  -3   1 3496.55  162.38
   2  -3   1 3379.16  160.98
  -2  -3  -1 3088.99  161.28
  -2  -3  -1 3421.26  162.98
   2   3   1 3260.37  161.98
  -2   3  -1 3557.24  161.18
  -2   3  -1 3393.26  162.48
   2   3   1 3312.27  160.68
   3  -3   1 1274.27   60.39
  -3  -3  -1 1175.18   61.49
  -3  -3  -1 1260.57   62.09
   3  -3   1 1274.47   60.69
   3   3   1 1175.58   60.59
  -3   3  -1 1222.08   60.29
   3   3   1 1154.98   60.59
  -4  -3  -1  124.69   11.20
   4  -3   1  127.79    8.60
  -4  -3  -1  127.59   10.40
   4  -3   1  125.49    9.30
  -4  -3  -1  123.19   10.60
   4   3   1  120.99    9.00
  -4   3  -1  110.09    9.90
  -4   3  -1  124.79    8.00
  -5  -3  -1 1889.51   89.99
  -5  -3  -1 1736.03   91.29
   5  -3   1 1800.42   88.69
  -5  -3  -1 1838.02   88.29
  -5   3  -1 1823.02   92.09
   5   3   1 1744.83   87.19
  -5   3  -1 1812.82   89.29
  -5   3  -1 1728.23   85.89
  -6  -3  -1   97.19   11.40
   6   3   1   82.79    6.40
  -6   3  -1   69.39    9.70
  -7  -3  -1  409.06   25.90
  -7   3  -1  329.67   24.30
  -8  -3  -1  229.98   19.90
  -8   3  -1  216.78   20.10
  -9  -3  -1   -0.30   10.10
  -9   3  -1   -0.60    9.90
  -9  -4   1  151.28   17.90
  -9   4   1  154.98   18.40
  -8  -4   1   96.19   12.80
   8   4  -1   84.79    9.20
  -8   4   1  111.39   13.70
  -7  -4   1  940.91   49.50
   7  -4  -1  885.41   46.10
  -7   4   1  929.31   55.19
   7   4  -1  906.11   50.79
   7   4  -1  876.71   46.80
  -6  -4   1  550.04   32.30
   6  -4  -1  529.15   28.60
  -6  -4   1  549.45   29.90
  -6   4   1  443.36   28.80
   6   4  -1  484.15   30.60
   6   4  -1  472.25   28.60
   5  -4  -1  151.58   13.40
   5  -4  -1  169.38   12.70
  -5  -4   1  174.48   13.80
  -5  -4   1  168.58   15.50
  -5   4   1  213.48   16.30
   5   4  -1  190.18   13.90
   5   4  -1  201.18   15.20
  -5   4   1  201.28   12.30
  -5   4   1  206.68   14.20
  -4  -4   1  587.24   35.80
   4  -4  -1  620.64   35.10
   4  -4  -1  618.84   33.20
  -4  -4   1  654.73   36.10
  -4   4   1  609.04   33.40
  -4   4   1  636.94   33.70
  -4   4   1  695.93   36.50
   4   4  -1  666.63   35.40
   4   4  -1  658.83   35.30
   3  -4  -1 2755.42  136.69
  -3  -4   1 2818.22  139.89
   3  -4  -1 2789.62  138.79
  -3  -4   1 2570.34  138.49
  -3   4   1 2770.32  137.49
  -3   4   1 3093.19  139.29
  -3   4   1 2931.31  137.19
   3   4  -1 2909.11  139.39
   3   4  -1 2929.31  138.59
  -2  -4   1 6103.49  291.97
   2  -4  -1 6192.08  290.87
  -2  -4   1 6135.09  289.67
   2   4  -1 6088.89  288.97
   2   4  -1 5938.41  291.27
  -2   4   1 5893.21  289.87
  -1  -4   1 4752.02  223.98
  -1  -4   1 4744.33  226.78
   1  -4  -1 4737.63  225.68
  -1  -4   1 4425.56  222.88
   1   4  -1 4789.72  223.48
   1   4  -1 4624.64  226.08
  -1   4   1 4683.23  225.18
   0  -4   1 1850.31   92.69
   0  -4  -1 1962.60   95.89
   0  -4  -1 1851.11   92.89
   0  -4   1 1895.21   96.19
   0   4  -1 2005.40   93.89
   0   4  -1 2023.90   92.79
   0   4   1 1986.80   92.39
   0   4   1 1853.51   95.19
   0   4  -1 1878.81   97.99
  -1  -4  -1  866.61   44.90
  -1  -4  -1  905.41   43.90
  -1  -4  -1  915.51   47.90
   1  -4   1  901.11   47.90
  -1   4  -1  919.71   44.80
   1   4   1  945.81   43.80
  -1   4  -1  864.41   49.40
   1   4   1  912.31   47.30
  -2  -4  -1 2390.06  115.39
  -2  -4  -1 2251.77  111.99
   2  -4   1 2360.16  114.89
   2  -4   1 2404.96  112.39
  -2   4  -1 2298.17  114.49
   2   4   1 2219.38  113.99
   2   4   1 2365.76  111.79
   3  -4   1 4953.20  238.68
  -3  -4  -1 4664.33  237.88
  -3  -4  -1 4945.41  239.98
   3  -4   1 4983.00  237.18
   3   4   1 5202.98  237.18
  -3   4  -1 5064.59  238.18
   3   4   1 4894.11  238.38
   4  -4   1 3093.19  149.88
   4  -4   1 3202.88  150.28
  -4  -4  -1 2984.60  151.48
  -4  -4  -1 3189.28  152.08
  -4   4  -1 3035.30  149.49
  -4   4  -1 3225.98  150.48
   4   4   1 2971.40  150.18
  -5  -4  -1  129.89   11.30
  -5  -4  -1  128.19   12.10
   5  -4   1  110.39   10.10
   5  -4   1  125.89    9.20
  -5  -4  -1  127.49   12.20
  -5   4  -1  115.99   12.70
  -5   4  -1  106.39    8.10
  -5   4  -1   87.29   10.80
   5   4   1  124.69   10.40
  -6  -4  -1  707.63   38.20
  -6  -4  -1  716.03   39.70
   6   4   1  651.23   34.60
  -6   4  -1  614.74   36.90
  -7  -4  -1   44.60   10.20
  -7   4  -1   37.60    8.60
   7   4   1   50.49    5.20
  -8  -4  -1  486.35   32.60
  -8   4  -1  494.75   32.10
  -9  -4  -1  113.19   15.70
  -9   4  -1  101.89   15.70
  -9  -5   1  105.99   15.20
  -9   5   1  120.49   15.40
   8  -5  -1  370.46   20.00
  -8  -5   1  396.46   26.30
  -8   5   1  377.46   26.00
   8   5  -1  336.07   21.50
   7  -5  -1  120.49   11.10
  -7  -5   1  117.39   13.80
   7   5  -1  113.49   11.00
   7   5  -1   93.19   13.10
  -7   5   1  121.39   13.70
  -6  -5   1  129.19   12.60
  -6  -5   1  104.59   13.60
   6  -5  -1  121.39   12.30
   6   5  -1  132.59   12.00
   6   5  -1  107.89   12.50
  -6   5   1  126.19   11.80
  -6   5   1   99.29    9.40
   5  -5  -1  435.06   25.20
  -5  -5   1  410.96   27.80
   5  -5  -1  433.86   27.30
  -5   5   1  447.66   26.00
  -5   5   1  463.05   28.50
   5   5  -1  465.45   27.30
  -5   5   1  434.06   24.90
   5   5  -1  457.25   27.00
  -4  -5   1  372.86   23.90
  -4  -5   1  393.06   25.10
   4  -5  -1  346.87   23.90
   4  -5  -1  350.76   21.20
  -4   5   1  348.57   21.60
  -4   5   1  390.26   24.30
   4   5  -1  394.46   23.10
   4   5  -1  388.86   23.90
  -4   5   1  388.56   22.10
  -3  -5   1 1751.52   88.69
   3  -5  -1 1623.24   84.39
  -3  -5   1 1620.14   86.09
   3  -5  -1 1636.04   87.49
   3   5  -1 1849.61   85.89
  -3   5   1 1875.61   87.29
  -3   5   1 1735.63   84.79
  -3   5   1 1658.43   85.69
   3   5  -1 1791.52   87.79
  -2  -5   1 4408.06  209.08
   2  -5  -1 4400.16  212.38
  -2  -5   1 4356.86  213.38
   2  -5  -1 4215.38  208.78
  -2   5   1 4482.15  208.98
   2   5  -1 4305.17  212.18
   2   5  -1 4465.05  209.18
  -2   5   1 4273.17  210.78
   1  -5  -1  401.46   22.60
  -1  -5   1  423.96   26.80
  -1  -5   1  405.86   23.50
  -1  -5   1  417.26   22.60
   1  -5  -1  431.16   26.30
  -1   5   1  437.96   25.20
   1   5  -1  420.26   26.00
   1   5  -1  439.56   23.00
  -1   5   1  455.45   22.90
   0  -5  -1  298.67   16.70
   0  -5   1  270.67   20.30
   0  -5  -1  267.47   19.80
   0  -5   1  273.57   16.30
   0   5   1  301.97   19.30
   0   5  -1  307.27   17.60
   0   5   1  327.77   16.20
   0   5   1  323.57   16.70
   0   5  -1  286.67   19.80
   1  -5   1  646.04   33.40
  -1  -5  -1  603.44   33.40
  -1  -5  -1  616.54   37.00
   1  -5   1  617.34   37.00
  -1   5  -1  712.93   37.30
   1   5   1  709.03   32.20
   1   5   1  650.83   36.00
   2  -5   1  841.22   45.60
  -2  -5  -1  828.02   46.00
  -2  -5  -1  870.41   41.40
   2  -5   1  839.12   42.00
   2   5   1  812.82   41.30
  -2   5  -1  828.22   42.20
   2   5   1  785.52   44.30
  -2   5  -1  836.32   45.00
   3  -5   1 1024.10   51.49
  -3  -5  -1  986.00   51.59
  -3  -5  -1  999.30   55.09
   3  -5   1 1003.70   53.89
  -3   5  -1 1007.60   53.09
  -3   5  -1 1042.00   51.79
   3   5   1 1017.20   53.39
   3   5   1 1073.49   50.99
   4  -5   1 1728.93   84.49
  -4  -5  -1 1702.93   86.09
   4  -5   1 1672.03   82.89
  -4  -5  -1 1610.34   83.79
   4   5   1 1757.22   82.99
   4   5   1 1577.04   83.79
  -4   5  -1 1711.33   83.39
  -4   5  -1 1635.34   83.09
   5  -5   1  308.37   19.10
  -5  -5  -1  335.87   21.60
  -5  -5  -1  303.97   20.40
  -5   5  -1  289.37   17.80
   5   5   1  306.57   19.10
  -5   5  -1  287.17   19.50
  -6  -5  -1  187.18   14.20
  -6  -5  -1  171.28   14.50
  -6  -5  -1  160.58   14.00
   6   5   1  127.99   11.20
  -6   5  -1  170.98   15.00
  -6   5  -1  147.19   10.30
  -7  -5  -1   73.19   11.50
  -7  -5  -1   50.39   10.30
  -7   5  -1  116.59   13.30
   7   5   1   92.69    8.10
  -8  -5  -1   18.10    9.40
  -8   5  -1   39.60   11.10
  -9  -5  -1   73.59   13.20
  -9   5  -1   59.39   12.50
  -9  -6   1   79.89   16.30
  -9   6   1   48.70   11.70
   8  -6  -1    2.70    4.90
  -8  -6   1    5.20    8.00
  -8   6   1   -0.40    6.80
   8   6  -1   10.40    5.40
   7  -6  -1  567.84   31.60
  -7  -6   1  551.94   32.10
  -7   6   1  525.35   32.10
  -7   6   1  479.35   28.80
   7   6  -1  527.35   32.50
   7   6  -1  494.15   30.60
  -6  -6   1  155.18   15.10
   6  -6  -1  173.58   15.60
   6   6  -1  185.98   15.10
  -6   6   1  141.49   12.30
   6   6  -1  162.78   14.60
  -6   6   1  159.58   14.80
  -5  -6   1  262.47   21.00
  -5  -6   1  253.17   19.70
  -5   6   1  245.38   17.10
   5   6  -1  272.37   19.40
  -5   6   1  263.67   18.10
   5   6  -1  257.37   18.00
   4  -6  -1  316.67   19.80
  -4  -6   1  334.87   24.10
  -4  -6   1  322.77   22.00
  -4   6   1  314.47   20.50
   4   6  -1  341.47   22.60
   4   6  -1  348.07   21.70
  -4   6   1  364.56   21.00
   3  -6  -1  908.91   44.10
  -3  -6   1  942.01   49.50
  -3  -6   1  895.11   45.70
   3  -6  -1  881.51   51.29
   3   6  -1  820.82   44.50
  -3   6   1  818.52   45.60
  -3   6   1  810.62   44.00
   3   6  -1  775.02   46.80
  -2  -6   1 2890.51  141.39
   2  -6  -1 2790.62  144.99
   2  -6  -1 2863.31  140.19
  -2  -6   1 3007.10  146.59
  -2  -6   1 3067.29  140.69
  -2   6   1 2922.21  140.29
  -2   6   1 2744.63  142.49
   2   6  -1 2946.41  140.29
   2   6  -1 2868.21  144.09
  -1  -6   1 4181.28  198.58
   1  -6  -1 4040.10  197.38
  -1  -6   1 4280.27  197.48
   1  -6  -1 4050.39  202.08
  -1  -6   1 4232.58  206.88
   1   6  -1 4126.59  197.68
   1   6  -1 3991.50  201.48
  -1   6   1 4023.10  200.38
   0  -6  -1  457.35   28.80
   0  -6   1  488.15   29.70
   0  -6  -1  464.75   24.50
   0  -6   1  462.75   24.30
   0   6   1  450.55   23.70
   0   6  -1  460.35   25.30
   0   6  -1  437.46   24.00
   0   6  -1  424.66   27.80
   0   6   1  426.56   24.10
   0   6   1  425.56   27.20
  -1  -6  -1  610.64   30.90
   1  -6   1  636.24   30.80
   1  -6   1  626.64   35.90
  -1  -6  -1  632.84   39.00
   1   6   1  549.15   33.50
   1   6   1  552.04   29.10
  -1   6  -1  549.25   31.90
  -1   6  -1  556.34   30.60
  -1   6  -1  545.45   34.00
   2  -6   1  635.94   39.90
  -2  -6  -1  746.23   37.00
  -2  -6  -1  674.33   35.10
   2  -6   1  674.73   35.90
  -2   6  -1  690.03   39.30
   2   6   1  729.83   35.10
   2   6   1  660.03   38.70
  -2   6  -1  704.73   36.10
  -3  -6  -1 1425.16   69.39
  -3  -6  -1 1291.97   62.99
   3  -6   1 1341.17   67.39
   3  -6   1 1297.77   63.59
   3   6   1 1222.58   62.19
  -3   6  -1 1168.78   65.29
   3   6   1 1161.68   65.39
  -3   6  -1 1219.58   63.49
  -4  -6  -1 3210.68  159.88
   4  -6   1 3292.97  155.78
  -4  -6  -1 3221.38  156.18
   4  -6   1 3309.47  158.38
   4   6   1 3098.59  157.28
  -4   6  -1 3237.88  156.18
   4   6   1 3282.97  155.08
  -4   6  -1 3005.50  156.38
  -5  -6  -1 1029.20   54.19
  -5  -6  -1 1061.99   56.59
   5  -6   1 1053.19   54.39
   5   6   1 1031.50   53.79
  -5   6  -1 1007.70   53.69
  -5   6  -1  959.90   52.59
  -6  -6  -1    8.30    7.00
   6  -6   1    9.00    5.50
  -6  -6  -1    2.50    5.00
  -6  -6  -1   10.00    6.20
   6   6   1    8.90    4.70
  -6   6  -1   12.90    7.00
  -6   6  -1    7.90    3.80
  -7  -6  -1   43.20    9.10
  -7  -6  -1   29.40    9.20
   7   6   1   36.70    6.40
  -7   6  -1   31.70    4.90
  -7   6  -1   39.60    9.30
  -8  -6  -1   99.09   13.80
  -8   6  -1  107.99   14.60
   8   6   1   98.19    9.00
  -8  -7   1  769.72   44.10
  -8   7   1  784.62   44.70
   8   7  -1  720.43   42.10
   7  -7  -1  342.17   24.20
  -7  -7   1  388.76   24.50
   7   7  -1  377.26   24.40
  -7   7   1  333.07   24.30
   7   7  -1  335.07   23.20
  -7   7   1  291.27   20.90
  -6  -7   1  289.87   23.40
   6  -7  -1  345.87   24.80
  -6   7   1  339.37   22.70
   6   7  -1  326.07   22.70
  -6   7   1  307.97   20.50
   6   7  -1  322.37   22.00
  -5  -7   1   74.69   11.10
  -5  -7   1   80.09   13.50
   5  -7  -1   85.79   12.80
  -5   7   1   58.59    8.80
  -5   7   1   64.59    9.20
   5   7  -1   72.29    9.80
   5   7  -1   78.19   11.30
  -4  -7   1 1173.28   66.29
  -4  -7   1 1282.97   70.09
   4  -7  -1 1225.08   69.09
  -4   7   1 1381.46   67.99
   4   7  -1 1326.37   71.99
   4   7  -1 1364.16   66.29
  -4   7   1 1292.27   65.09
  -4   7   1 1152.88   65.59
   3  -7  -1 2664.23  131.29
   3  -7  -1 2659.73  136.69
  -3  -7   1 2945.21  134.89
  -3  -7   1 2590.64  132.89
  -3  -7   1 2687.63  137.39
   3   7  -1 2589.34  135.19
  -3   7   1 2758.42  131.69
  -3   7   1 2589.64  133.69
   3   7  -1 2787.62  131.79
  -2  -7   1 2541.15  126.19
   2  -7  -1 2507.35  124.89
  -2  -7   1 2572.14  131.39
  -2  -7   1 2715.03  125.59
   2  -7  -1 2496.35  130.39
   2   7  -1 2588.74  124.89
  -2   7   1 2592.34  125.09
  -2   7   1 2493.25  127.89
   2   7  -1 2585.54  129.49
  -1  -7   1 1571.04   80.99
  -1  -7   1 1531.55   74.29
   1  -7  -1 1512.75   74.29
   1  -7  -1 1492.45   79.79
   1   7  -1 1480.05   74.39
   1   7  -1 1415.46   78.39
  -1   7   1 1454.45   77.69
  -1   7   1 1505.35   74.19
   0  -7  -1 1029.70   55.29
   0  -7   1  949.90   55.19
   0  -7  -1  929.81   49.10
   0  -7   1  913.01   48.80
   0   7  -1  944.21   53.59
   0   7   1  938.61   52.59
   0   7   1  930.21   48.80
   0   7   1 1035.30   48.70
   0   7  -1  987.80   50.19
   0   7  -1  990.70   48.90
   1  -7   1  315.57   25.00
  -1  -7  -1  327.37   25.20
  -1  -7  -1  292.77   19.60
  -1   7  -1  365.06   24.50
   1   7   1  376.26   18.50
  -1   7  -1  359.16   23.70
   1   7   1  342.37   23.40
  -1   7  -1  344.07   19.60
  -2  -7  -1 2133.59  104.79
   2  -7   1 1910.51  106.79
   2  -7   1 1991.10  101.99
  -2  -7  -1 2015.10  100.89
  -2  -7  -1 2194.68  108.59
  -2   7  -1 2156.98  102.09
  -2   7  -1 2072.09  105.79
   2   7   1 2167.88  100.59
   2   7   1 2057.79  105.39
  -3  -7  -1  950.50   48.10
  -3  -7  -1 1001.10   50.49
   3  -7   1  915.81   52.99
  -3  -7  -1  907.11   53.79
   3  -7   1  956.30   48.80
  -3   7  -1  939.91   48.80
   3   7   1  984.50   47.30
  -3   7  -1  903.81   51.39
   3   7   1  888.31   51.09
  -4  -7  -1  155.68   13.20
  -4  -7  -1  174.08   18.40
   4  -7   1  176.08   16.90
   4   7   1  209.38   13.00
   4   7   1  190.08   15.70
  -4   7  -1  197.78   15.10
  -4   7  -1  188.08   15.20
  -5  -7  -1  923.21   51.19
  -5  -7  -1  997.70   55.49
   5  -7   1 1022.70   53.59
   5   7   1 1010.60   50.49
  -5   7  -1  960.50   51.39
  -5   7  -1  948.21   51.49
   5   7   1  930.51   51.89
  -6  -7  -1   49.20    8.90
   6  -7   1   37.00   12.70
  -6  -7  -1   32.80    9.80
  -6   7  -1   43.30    7.00
   6   7   1   38.60    7.30
  -6   7  -1   47.90    9.20
  -7  -7  -1   84.99   11.90
  -7  -7  -1  109.99   13.10
  -7   7  -1   82.79    8.50
   7   7   1   94.79   10.60
  -7   7  -1   98.99   13.00
  -8  -7  -1   22.40   10.60
  -8   7  -1   15.30   14.40
   8  -8  -1    3.70    7.20
  -8  -8   1    6.30    8.60
   8   8  -1   -0.90    8.60
  -8   8   1    9.70    8.30
   7  -8  -1  234.28   20.00
  -7  -8   1  207.08   18.50
  -7   8   1  211.48   19.50
  -7   8   1  198.08   16.00
   7   8  -1  203.78   17.80
   6  -8  -1  358.96   27.40
  -6  -8   1  349.57   26.90
  -6  -8   1  347.37   25.50
  -6   8   1  372.86   24.70
  -6   8   1  303.27   22.30
   6   8  -1  386.96   24.00
  -5  -8   1  483.05   31.20
   5  -8  -1  475.55   33.70
  -5  -8   1  535.55   34.80
  -5   8   1  422.66   29.10
   5   8  -1  480.15   31.70
  -5   8   1  479.45   29.60
   5   8  -1  555.44   30.00
   4  -8  -1  610.94   42.70
  -4  -8   1  694.53   43.90
  -4  -8   1  628.24   39.20
  -4   8   1  816.22   41.70
   4   8  -1  667.53   41.00
  -4   8   1  739.03   38.60
  -4   8   1  668.23   39.40
   4   8  -1  705.53   38.70
  -3  -8   1  760.12   39.90
  -3  -8   1  737.63   45.30
   3  -8  -1  649.24   44.00
  -3  -8   1  660.23   39.60
   3   8  -1  709.73   42.40
  -3   8   1  724.43   38.60
  -3   8   1  718.33   41.30
   3   8  -1  740.03   38.50
  -2  -8   1  587.94   38.80
   2  -8  -1  602.44   38.40
  -2  -8   1  605.04   32.40
   2  -8  -1  554.84   31.60
  -2  -8   1  537.45   32.80
  -2   8   1  565.94   31.70
   2   8  -1  586.04   36.00
  -2   8   1  550.64   34.70
   2   8  -1  604.34   31.60
   1  -8  -1  884.91   48.00
  -1  -8   1  917.81   55.29
   1  -8  -1  916.41   54.79
  -1  -8   1  933.51   50.09
   1   8  -1  941.11   48.40
  -1   8   1  942.21   48.10
  -1   8   1  998.50   48.80
  -1   8   1  933.81   52.19
   1   8  -1  909.91   52.69
   0  -8  -1 4013.00  197.08
   0  -8   1 4573.24  201.88
   0  -8   1 4144.89  204.58
   0  -8  -1 4145.29  204.28
   0   8   1 3939.21  196.68
   0   8  -1 3854.61  201.88
   0   8   1 3948.41  201.18
   0   8  -1 3936.61  196.48
   0   8   1 4237.08  196.48
   0   8  -1 4088.39  200.08
   1  -8   1  923.11   47.30
   1  -8   1  911.01   54.29
  -1  -8  -1 1002.10   55.19
  -1  -8  -1  958.60   47.90
  -1   8  -1  835.32   51.49
   1   8   1  852.01   50.89
  -1   8  -1  916.01   49.10
  -1   8  -1  888.41   47.10
   1   8   1  931.71   45.70
  -2  -8  -1  323.17   26.10
   2  -8   1  299.07   25.00
  -2  -8  -1  345.87   20.70
   2  -8   1  313.57   19.60
   2   8   1  316.77   17.80
  -2   8  -1  302.87   22.00
   2   8   1  321.77   23.00
  -2   8  -1  313.37   19.80
  -2   8  -1  301.17   23.00
  -3  -8  -1  302.57   25.60
  -3  -8  -1  281.87   18.70
   3  -8   1  307.37   24.80
   3   8   1  331.67   22.90
   3   8   1  337.67   18.20
  -3   8  -1  325.17   20.70
  -3   8  -1  329.57   23.30
   4  -8   1  438.26   30.70
  -4  -8  -1  500.25   32.80
  -4  -8  -1  404.06   25.50
  -4   8  -1  461.55   27.30
  -4   8  -1  442.86   28.20
   4   8   1  425.76   28.30
   4   8   1  447.56   24.50
  -5  -8  -1  526.25   35.00
   5  -8   1  531.95   33.20
  -5  -8  -1  476.85   29.60
   5   8   1  507.05   31.20
  -5   8  -1  543.55   31.40
   5   8   1  519.15   28.40
  -5   8  -1  461.45   31.70
  -6  -8  -1  682.93   41.50
  -6  -8  -1  611.14   37.40
   6  -8   1  676.63   39.20
   6   8   1  649.34   37.80
  -6   8  -1  714.43   38.80
  -6   8  -1  603.94   37.60
  -7  -8  -1   33.40    8.60
  -7  -8  -1   38.90    9.80
  -7  -8  -1   37.80    9.50
   7  -8   1   50.09    9.10
  -7   8  -1   25.90   10.10
  -7   8  -1   39.40    7.10
   7   8   1   31.20    7.40
  -8  -8  -1   -0.20    7.60
  -8   8  -1    1.80    9.60
  -8  -9   1   21.80    9.50
   8  -9  -1   27.40    9.40
   8   9  -1   14.50    8.20
  -8   9   1   14.30   10.20
   7  -9  -1  128.39   17.20
   7   9  -1  123.09   14.30
  -7   9   1  124.89   15.90
  -6  -9   1  228.78   23.30
   6  -9  -1  210.68   22.40
  -6  -9   1  196.88   19.50
  -6   9   1  262.17   20.40
   6   9  -1  250.07   18.70
  -5  -9   1  209.08   23.10
  -5  -9   1  199.18   18.30
   5  -9  -1  194.58   22.30
   5   9  -1  238.18   17.80
  -5   9   1  234.98   18.50
  -4  -9   1  353.36   25.20
   4  -9  -1  403.86   30.90
  -4  -9   1  404.86   30.90
   4   9  -1  379.56   24.20
  -4   9   1  361.46   24.40
  -3  -9   1  345.67   23.00
  -3  -9   1  369.36   29.40
   3  -9  -1  364.86   29.30
  -3   9   1  337.87   22.10
   3   9  -1  319.67   21.40
   2  -9  -1   22.90   10.20
  -2  -9   1   29.10   11.70
  -2   9   1   37.20    7.00
  -1  -9   1  562.24   39.90
   1  -9  -1  544.85   39.10
  -1  -9   1  538.05   32.30
  -1   9   1  612.54   32.70
   1   9  -1  626.94   32.80
  -1   9   1  593.24   32.40
   0  -9  -1  490.25   34.90
   0  -9   1  459.75   34.00
   0   9   1  473.05   26.30
   0   9  -1  469.15   26.80
   0   9  -1  483.15   28.20
   0   9   1  452.85   26.90
   1  -9   1  687.73   46.30
  -1  -9  -1  660.73   46.40
  -1   9  -1  728.23   46.60
  -1   9  -1  750.72   41.10
   1   9   1  768.12   37.40
  -1   9  -1  731.03   39.00
   2  -9   1  396.06   30.00
  -2  -9  -1  425.46   30.60
  -2   9  -1  335.47   26.40
  -2   9  -1  351.16   25.00
   2   9   1  353.96   20.10
  -2   9  -1  351.76   22.10
  -3  -9  -1  399.26   30.30
   3  -9   1  352.36   28.80
  -3   9  -1  355.26   23.50
  -3   9  -1  370.56   28.10
   3   9   1  384.16   21.00
   4  -9   1   20.10    9.70
  -4  -9  -1   21.90   10.80
  -4  -9  -1   26.40    5.90
   4   9   1   12.90    4.30
  -4   9  -1   16.70    7.90
  -4   9  -1   20.20    7.90
   5  -9   1  117.49   16.20
  -5  -9  -1  122.39   12.80
  -5  -9  -1  120.09   17.90
  -5   9  -1  153.38   16.40
   5   9   1  139.29   11.10
  -5   9  -1  139.29   14.30
   6  -9   1  162.58   17.50
  -6  -9  -1  185.28   20.00
  -6  -9  -1  130.39   14.20
  -6   9  -1  158.38   14.20
  -6   9  -1  172.98   17.90
  -7  -9  -1   39.30    9.70
   7  -9   1   57.39   10.80
  -7  -9  -1   38.50   11.10
  -7   9  -1   47.30   12.00
   7 -10  -1   49.30   12.30
   7  10  -1   17.60    7.80
   6 -10  -1  102.99   17.60
  -6 -10   1  102.59   18.00
  -6 -10   1   91.79   14.20
   6  10  -1   96.49   11.80
  -6  10   1   84.89   12.80
  -5 -10   1  288.67   24.50
  -5 -10   1  304.47   29.00
   5 -10  -1  341.07   29.50
  -5  10   1  384.46   24.70
   5  10  -1  354.46   23.00
  -4 -10   1 1015.00   59.49
   4 -10  -1 1115.29   66.89
  -4 -10   1 1114.59   66.29
   4  10  -1 1136.79   58.49
  -4  10   1 1107.99   58.59
  -3 -10   1  217.78   18.30
  -3 -10   1  209.18   23.80
   3 -10  -1  208.18   24.20
   3  10  -1  240.68   16.70
   2 -10  -1  404.46   33.50
  -2 -10   1  377.56   33.00
  -2  10   1  414.26   26.40
   2  10  -1  422.16   24.40
  -2  10   1  397.06   24.60
  -1 -10   1   26.00   12.40
   1 -10  -1   13.70   10.00
  -1  10   1   13.30    6.10
   1  10  -1   17.00    6.30
  -1  10   1   23.80    6.40
   0 -10   1  129.79   20.20
   0 -10  -1  127.59   19.70
   0  10   1  170.68   12.10
   0  10  -1  147.99   13.20
   0  10  -1  129.69   11.90
  -1 -10  -1 1918.51  105.29
   1 -10   1 1926.11  105.29
  -1  10  -1 1900.41   95.89
   1  10   1 1908.71   94.09
  -1  10  -1 1968.60   98.19
  -2 -10  -1  936.11   58.69
   2 -10   1  938.21   58.49
  -2  10  -1  955.90   53.09
  -2  10  -1  914.81   50.09
   2  10   1  962.80   47.80
  -3 -10  -1  627.24   44.50
   3 -10   1  604.04   43.50
  -3  10  -1  693.53   41.20
  -3  10  -1  635.24   36.90
   3  10   1  683.53   34.20
   4 -10   1   38.10   12.50
  -4 -10  -1   28.80   12.60
  -4  10  -1   21.70    8.00
   4  10   1   36.10    5.60
  -5 -10  -1  111.79   11.70
   5 -10   1   96.69   16.30
  -5  10  -1  118.59   14.10
  -6 -10  -1   74.29   11.50
  -6 -10  -1   90.19   16.30
   6 -10   1   77.89   13.90
  -6  10  -1   80.29   13.00
  -7 -10  -1  152.78   20.00
   7 -10   1  198.88   18.80
  -7  10  -1  224.28   20.90
   6 -11  -1  350.76   31.70
  -6 -11   1  321.77   30.60
  -6  11   1  332.57   25.80
   6  11  -1  352.06   23.40
   5 -11  -1  694.53   48.50
  -5 -11   1  578.14   40.20
  -5 -11   1  706.33   47.70
  -5  11   1  701.13   40.80
   5  11  -1  721.73   39.20
  -4 -11   1  113.19   19.70
   4 -11  -1   75.09   17.50
  -4 -11   1   80.99   14.00
   4  11  -1   85.69   11.40
  -4  11   1   75.19   11.90
  -3 -11   1  102.59   19.30
   3 -11  -1   66.29   16.50
   3  11  -1   62.29    9.50
  -3  11   1   78.29   12.90
  -3  11   1   77.09   10.80
   2 -11  -1  158.18   22.60
  -2 -11   1  148.69   22.90
   2  11  -1  157.78   13.90
  -2  11   1  180.08   15.30
  -2  11   1  146.39   15.20
  -1 -11   1  209.78   25.20
   1 -11  -1  184.08   24.30
   1  11  -1  212.98   15.80
  -1  11   1  187.78   15.50
  -1  11   1  178.58   15.00
   0 -11   1 1056.79   66.69
   0 -11  -1 1088.89   65.99
   0  11  -1 1043.10   56.29
   0  11   1 1069.89   55.39
   0  11  -1 1012.50   56.89
  -1 -11  -1  300.87   29.60
   1 -11   1  327.37   33.50
   1  11   1  300.07   18.20
  -1  11  -1  287.57   22.20
  -1  11  -1  282.67   20.30
  -2 -11  -1  520.85   39.50
   2 -11   1  457.95   41.90
   2  11   1  526.45   27.30
  -2  11  -1  468.05   32.70
  -2  11  -1  485.55   30.00
  -3 -11  -1   13.70   11.10
   3 -11   1   15.60   12.00
  -3  11  -1   49.70   13.00
  -3  11  -1   32.20    8.30
   3  11   1   34.60    5.60
   4 -11   1  330.27   30.60
  -4 -11  -1  312.17   29.90
  -4  11  -1  336.97   23.70
  -4  11  -1  334.47   27.90
   4  11   1  302.37   18.20
   5 -11   1   60.39   14.30
  -5 -11  -1  103.79   18.20
  -5  11  -1   88.19   13.40
   6 -11   1   42.00   12.60
  -6 -11  -1   48.90   14.50
  -6  11  -1   44.20   11.80
  -6 -12   1   54.79   16.40
   6 -12  -1   73.49   17.10
   6  12  -1   56.89   10.20
  -6  12   1   59.29   12.60
   5 -12  -1   29.50   14.80
  -5 -12   1   50.69   16.40
   5  12  -1   39.40    8.90
  -5  12   1   59.09   12.40
   4 -12  -1  224.68   27.60
  -4 -12   1  222.78   27.80
  -4  12   1  242.48   22.60
  -4  12   1  233.48   20.40
   4  12  -1  230.48   18.40
  -3 -12   1  205.28   26.90
   3 -12  -1  143.99   23.70
  -3  12   1  204.78   18.30
  -3  12   1  226.48   20.50
   3  12  -1  214.08   16.50
  -2 -12   1  221.08   27.30
   2 -12  -1  162.58   24.60
  -2  12   1  188.68   16.20
   2  12  -1  197.58   16.00
  -2  12   1  186.88   17.40
  -1 -12   1   45.20   16.10
   1 -12  -1   57.59   17.40
  -1  12   1   47.70    9.10
  -1  12   1   47.80    8.50
   1  12  -1   35.90    8.10
   0 -12   1   24.20   13.40
   0 -12  -1   10.90   11.40
   0  12   1   28.00    6.40
   0  12  -1   24.50    7.80
   1 -12   1  296.67   32.20
  -1 -12  -1  331.87   31.80
  -1  12  -1  300.37   23.70
   1  12   1  348.27   19.80
  -1  12  -1  306.37   22.00
  -2 -12  -1  400.76   36.10
   2 -12   1  375.66   35.70
  -2  12  -1  386.06   28.80
  -2  12  -1  414.46   26.60
   2  12   1  425.46   23.30
   3 -12   1  204.38   25.70
  -3 -12  -1  213.18   26.60
   3  12   1  207.08   13.60
  -3  12  -1  226.68   22.10
  -3  12  -1  214.98   18.60
  -4 -12  -1   32.80   14.00
   4 -12   1   44.70   15.40
  -4  12  -1   39.90   12.90
  -4  12  -1   34.60    9.30
   4  12   1   39.60    5.20
  -5 -12  -1    7.00   11.90
   5 -12   1    5.00   11.50
  -5  12  -1    0.70   10.00
   4 -13  -1   54.09   17.40
  -4 -13   1   40.30   16.70
  -4  13   1   58.69   13.50
   4  13  -1   64.09   10.50
   3 -13  -1   65.89   18.40
  -3 -13   1   63.89   19.30
   3  13  -1   68.09   10.50
  -3  13   1   73.19   12.00
  -2 -13   1   18.30   14.10
   2 -13  -1   16.40   12.00
   2  13  -1    7.50    6.60
  -2  13   1   12.90    8.20
  -2  13   1   10.80    8.10
  -1 -13   1  382.76   36.10
   1 -13  -1  414.36   36.50
  -1  13   1  293.67   22.60
  -1  13   1  292.97   21.60
   1  13  -1  316.47   22.20
   0 -13  -1  142.89   23.90
   0 -13   1  173.28   26.80
   0  13   1  153.68   13.40
   0  13  -1  151.58   15.80
   1 -13   1  101.79   22.10
  -1 -13  -1  112.89   22.10
  -1  13  -1   72.49   11.20
  -1  13  -1   79.19   12.60
   2 -13   1   40.60   15.40
  -2 -13  -1   66.29   19.00
  -2  13  -1   34.40    9.70
  -2  13  -1   51.39   12.10
   2  13   1   44.10    6.70
  -3 -13  -1   62.09   17.60
   3 -13   1   57.69   17.30
   3  13   1   41.10    5.30
  -3  13  -1   46.80   12.70
  -3  13  -1   33.80    9.90
   4 -13   1   28.00   14.40
  -4 -13  -1   21.90   14.40
  -4  13  -1   21.70   10.10
  -4  13  -1   34.00   12.60
  -3 -14   1   44.40   17.60
   3 -14  -1   65.79   29.00
  -3  14   1   45.70   10.80
  -3  14   1   52.49   12.00
   3  14  -1   51.39    9.50
   2 -14  -1  156.88   26.60
  -2  14   1  184.98   18.60
   2  14  -1  222.68   17.40
   1 -14  -1  170.08   27.30
  -1 -14   1  152.38   27.50
  -1  14   1  132.39   14.60
   1  14  -1  148.09   15.10
   0 -14   1  181.08   28.20
   0 -14  -1  161.58   27.80
   0  14  -1  160.18   16.50
   0  14   1  164.58   14.40
  -1 -14  -1  181.78   29.30
   1 -14   1  203.08   28.30
  -1  14  -1  148.89   17.20
  -1  14  -1  132.39   16.10
   1  14   1  151.48   13.30
   2 -14   1   12.40   14.30
   2  14   1   12.00    5.10
  -2  14  -1    8.70    9.80
  -3  14  -1  134.79   19.00
  -3  14  -1  155.98   17.90
 -10   0   2  103.29   16.60
  -9   0   2  169.18   17.80
  -8   0   2   82.89   11.60
  -7   0   2  279.17   19.00
   7   0  -2  277.17   16.30
   7   0  -2  257.37   15.80
   6   0  -2  484.85   24.10
   6   0  -2  404.16   23.00
  -6   0   2  428.46   24.70
   6   0  -2  374.76   28.00
  -6   0   2  395.46   28.00
   5   0  -2  690.73   37.10
  -5   0   2  711.33   37.60
   5   0  -2  652.93   41.00
   5   0  -2  782.92   37.70
  -5   0   2  788.32   42.50
   4   0  -2  554.74   28.60
  -4   0   2  581.24   32.90
   4   0  -2  542.75   32.20
  -4   0   2  560.04   28.90
  -3   0   2 5123.99  246.38
   3   0  -2 5086.49  246.08
   1   0  -2  171.68    8.40
  -1   0   2  167.28    8.40
  -1   0   2  170.68   10.00
   1   0  -2  176.88   10.20
  -1   0  -2  468.45   23.30
  -2   0  -2 1604.14   77.99
  -2   0  -2 1614.24   77.19
  -3   0  -2 2172.98  103.49
  -3   0  -2 2169.58  105.39
  -4   0  -2 1366.86   70.49
  -4   0  -2 1401.76   69.29
  -5   0  -2    8.10    5.30
  -5   0  -2    6.30    4.90
  -6   0  -2  853.51   47.10
  -6   0  -2  879.51   48.90
  -7   0  -2  128.19   15.10
  -8   0  -2   30.20   10.30
  -9   0  -2   60.99   19.00
 -10  -1   2  231.68   22.10
 -10   1   2  188.28   22.80
  -9  -1   2  410.36   28.10
  -9   1   2  372.76   27.30
  -8  -1   2  959.20   49.60
   8   1  -2  831.92   43.90
  -8   1   2  897.61   48.90
   7  -1  -2  223.18   13.30
  -7  -1   2  206.48   16.70
   7  -1  -2  210.28   13.80
  -7   1   2  196.68   16.40
   7   1  -2  216.98   14.00
   7   1  -2  243.08   14.80
   7   1  -2  211.78   20.30
  -6  -1   2  100.19   10.60
   6  -1  -2  109.09    9.30
   6  -1  -2   95.49    9.20
  -6  -1   2   94.89   13.10
   6   1  -2  115.59    9.70
   6   1  -2  119.59   14.00
  -6   1   2  102.19   10.40
  -6   1   2  114.99   14.60
   6   1  -2  109.59    9.00
   5  -1  -2  447.36   24.90
   5  -1  -2  520.35   25.80
  -5  -1   2  455.85   25.50
   5  -1  -2  392.06   28.50
  -5  -1   2  442.26   29.30
  -5   1   2  440.46   28.90
   5   1  -2  491.15   25.40
  -5   1   2  485.45   25.60
   5   1  -2  459.65   28.90
   4  -1  -2 7403.06  319.37
   4  -1  -2 6097.69  321.67
  -4  -1   2 6467.65  322.47
   4   1  -2 6704.73  321.97
  -4   1   2 6756.72  322.27
   3  -1  -2 4783.92  204.98
  -3  -1   2 4519.15  203.88
  -3  -1   2 4181.88  207.18
   3  -1  -2 3986.20  206.58
   3   1  -2 4051.99  206.88
  -3   1   2 4108.59  206.78
   2  -1  -2 7018.30  335.27
  -1   1   2  295.17   15.80
   1   1  -2  273.67   15.70
  -1   1   2  275.17   15.60
  -1   1   2  313.87   14.50
   0  -1  -2 1474.45   68.89
   0  -1  -2 1492.65   68.09
   0  -1   2 1559.84   69.29
   0  -1   2 1535.45   67.59
   0   1  -2 1316.97   67.49
   0   1   2 1306.87   67.99
   0   1   2 1248.08   68.59
  -3  -1  -2  517.95   27.90
   3  -1   2  481.25   26.60
  -3  -1  -2  516.15   27.50
  -3  -1  -2  501.95   26.10
  -3   1  -2  552.84   26.10
  -3   1  -2  526.85   27.30
  -4  -1  -2  694.23   37.50
  -4  -1  -2  667.33   36.80
   4  -1   2  671.13   35.80
  -4   1  -2  741.63   36.80
  -5  -1  -2  538.85   30.80
   5  -1   2  547.25   29.50
  -5  -1  -2  533.35   31.40
  -5   1  -2  515.15   30.30
  -5   1  -2  553.04   32.40
  -6  -1  -2  341.77   23.00
  -6  -1  -2  335.57   23.20
  -6   1  -2  332.97   22.40
  -7  -1  -2  591.94   35.70
  -7   1  -2  589.04   35.20
  -8  -1  -2  112.59   15.80
  -8   1  -2  161.28   17.70
  -9  -1  -2   12.90   12.40
  -9   1  -2   30.80   12.80
 -10  -2   2   66.49   18.70
  -9  -2   2   30.60   10.10
  -9   2   2   26.30    9.40
  -8  -2   2  101.79   13.30
   8   2  -2  115.89    9.20
   8   2  -2  125.29   10.10
  -8   2   2   97.79   12.50
  -7  -2   2  109.29   12.80
   7  -2  -2  104.19    9.70
  -7   2   2  141.69   13.00
   7   2  -2  159.68   16.70
  -6  -2   2  643.24   35.50
   6  -2  -2  608.04   34.40
  -6  -2   2  636.14   39.40
   6  -2  -2  653.93   34.80
   6   2  -2  686.23   39.10
   6   2  -2  675.53   35.50
  -6   2   2  668.43   39.40
  -6   2   2  635.24   35.20
  -5  -2   2 1701.13   88.69
   5  -2  -2 1763.02   84.79
  -5  -2   2 1751.22   84.69
   5  -2  -2 1655.53   83.99
   5   2  -2 1708.53   87.69
  -5   2   2 1716.43   88.19
  -5   2   2 1692.93   84.39
   4  -2  -2 2434.26  113.89
   4  -2  -2 2264.87  112.79
  -4  -2   2 2348.47  112.99
   4  -2  -2 2154.68  115.99
  -4  -2   2 2214.78  116.39
   4   2  -2 2403.86  116.29
  -4   2   2 2315.67  112.99
  -4   2   2 2424.86  116.39
   4   2  -2 2438.26  114.09
   3  -2  -2 3269.07  167.68
   3  -2  -2 3389.86  165.08
   3  -2  -2 3478.85  166.38
   3   2  -2 3529.55  166.68
  -3   2   2 3562.94  167.98
  -3   2   2 3508.65  165.28
  -3   2   2 3361.46  165.88
   3   2  -2 3546.95  168.28
  -2   2   2 7644.34  364.46
  -1  -2   2 4024.60  194.58
   1  -2  -2 3866.11  194.08
   1  -2  -2 4145.99  194.68
   1   2  -2 4282.97  195.18
  -1   2   2 4011.00  194.28
   0  -2  -2 3808.02  175.78
   0  -2   2 3700.63  175.98
   0   2   2 3641.04  175.58
   0   2  -2 3669.63  176.08
   0   2   2 3565.64  173.88
   0   2  -2 3624.24  175.78
  -1   2  -2 6881.71  327.97
  -2  -2  -2 1503.65   76.19
  -2  -2  -2 1559.74   76.89
   2  -2   2 1540.25   76.19
  -2   2  -2 1639.04   76.39
   2   2   2 1646.64   76.69
  -2   2  -2 1541.35   77.19
   3  -2   2 4494.95  215.68
  -3  -2  -2 4414.36  216.48
  -3  -2  -2 4570.64  216.08
  -3  -2  -2 4373.16  216.28
  -3   2  -2 4525.05  215.68
   3   2   2 4727.53  215.38
  -3   2  -2 4466.75  215.88
  -4  -2  -2  760.02   39.40
  -4  -2  -2  757.12   37.80
   4  -2   2  771.02   38.20
  -4  -2  -2  754.42   39.20
  -4   2  -2  708.03   35.90
  -4   2  -2  647.34   38.10
   4   2   2  769.82   37.00
   5  -2   2 1256.07   63.69
  -5  -2  -2 1275.57   65.79
  -5  -2  -2 1268.17   65.19
  -5   2  -2 1225.38   64.29
  -5   2  -2 1310.37   67.29
  -6  -2  -2  269.97   19.90
  -6  -2  -2  252.67   19.00
  -6   2  -2  259.47   18.90
  -7  -2  -2  234.08   19.70
  -7   2  -2  199.78   18.50
  -8  -2  -2  535.35   34.40
  -8   2  -2  521.05   33.80
  -9  -2  -2   50.39   13.10
  -9   2  -2   75.39   13.80
 -10  -3   2   88.39   17.10
 -10   3   2  106.09   15.60
  -9  -3   2   70.69   12.10
  -9   3   2   69.29   11.80
   8  -3  -2  273.37   17.30
  -8  -3   2  295.87   22.80
   8   3  -2  304.27   26.00
   8   3  -2  325.07   19.00
  -8   3   2  358.36   23.00
  -7  -3   2  698.13   37.40
   7  -3  -2  664.33   35.00
  -7   3   2  621.14   36.40
   7   3  -2  621.24   35.60
   7   3  -2  649.93   39.50
   6  -3  -2  693.53   38.10
  -6  -3   2  717.53   42.70
   6  -3  -2  711.73   38.80
  -6  -3   2  753.22   39.40
   6   3  -2  746.33   39.30
   6   3  -2  742.33   41.80
  -6   3   2  694.53   38.60
   5  -3  -2 4210.88  198.78
  -5  -3   2 3923.61  201.58
   5  -3  -2 3879.71  197.38
  -5  -3   2 4117.29  198.08
   5   3  -2 4309.27  201.08
  -5   3   2 4037.10  197.78
   5   3  -2 4302.07  199.28
   4  -3  -2  312.07   18.80
   4  -3  -2  322.97   20.40
  -4  -3   2  265.17   21.40
  -4   3   2  366.76   22.10
   4   3  -2  348.87   20.70
  -4   3   2  369.86   19.60
   4   3  -2  412.06   23.10
  -4   3   2  344.37   19.40
   3  -3  -2  418.76   22.10
   3  -3  -2  382.76   20.00
  -3  -3   2  374.56   22.80
   3   3  -2  365.16   22.10
  -3   3   2  365.36   22.00
  -3   3   2  379.36   20.30
  -3   3   2  356.46   21.90
   3   3  -2  358.16   21.80
  -2  -3   2 4515.25  237.28
   2  -3  -2 4783.92  235.78
  -2   3   2 5149.88  235.58
   2   3  -2 5254.47  235.48
  -2   3   2 4867.71  235.48
   1  -3  -2  402.96   24.20
   1  -3  -2  444.86   22.70
  -1  -3   2  402.46   24.70
  -1  -3   2  398.26   23.80
  -1  -3   2  398.56   22.30
   1   3  -2  473.35   23.80
  -1   3   2  450.95   24.10
  -1   3   2  474.55   23.20
  -1   3   2  512.35   22.90
   1   3  -2  501.45   25.30
   0   3  -2 6825.82  326.47
  -1  -3  -2 5926.81  283.97
   1  -3   2 5872.11  283.87
   1   3   2 6073.89  283.57
  -1   3  -2 6019.80  284.17
  -1   3  -2 5784.42  284.47
  -2  -3  -2  633.64   31.00
   2  -3   2  609.84   30.20
  -2  -3  -2  544.45   28.90
   2  -3   2  577.54   29.10
  -2   3  -2  524.85   30.80
  -2   3  -2  554.54   29.20
   2   3   2  546.95   29.90
   3  -3   2 1890.41   85.99
  -3  -3  -2 1879.81   87.49
  -3  -3  -2 1704.93   86.19
  -3   3  -2 1710.73   86.59
  -3   3  -2 1682.93   85.89
   3   3   2 1679.03   85.89
  -4  -3  -2 2756.82  137.89
  -4  -3  -2 2857.71  137.79
   4  -3   2 2861.81  136.89
  -4  -3  -2 2934.31  138.09
   4   3   2 2895.71  136.39
  -4   3  -2 2772.82  137.09
  -4   3  -2 2692.73  135.59
   5  -3   2   70.19    8.10
  -5  -3  -2   57.39    7.20
  -5  -3  -2   53.29    8.20
  -5  -3  -2   60.59    8.80
  -5   3  -2   59.69    8.00
   5   3   2   71.19    6.50
  -6  -3  -2  485.85   30.30
  -6  -3  -2  480.35   29.20
  -6   3  -2  436.16   28.00
  -7  -3  -2   95.99   13.20
  -7   3  -2   90.99   12.70
  -8  -3  -2   63.59   12.60
  -8   3  -2   47.40   11.80
  -9  -3  -2  187.08   20.00
  -9   3  -2  190.68   21.40
  -9  -4   2  150.08   17.60
  -9   4   2  132.39   15.80
   9   4  -2  143.89   11.40
  -8  -4   2  309.87   23.00
   8  -4  -2  296.27   19.00
   8   4  -2  329.47   20.30
   8   4  -2  303.77   26.00
  -8   4   2  327.67   23.20
   7  -4  -2   61.29    8.90
  -7  -4   2   60.19   10.30
  -7   4   2   59.49    9.20
   7   4  -2   72.39    9.20
   7   4  -2   77.39   12.20
  -6  -4   2 1554.24   74.79
  -6  -4   2 1467.85   78.29
   6  -4  -2 1459.15   74.89
   6   4  -2 1484.65   76.89
   6   4  -2 1407.26   75.19
  -6   4   2 1448.56   74.39
   5  -4  -2   60.59    8.90
  -5  -4   2   66.29    8.20
  -5  -4   2   56.59   10.10
   5  -4  -2   55.29    7.10
   5   4  -2   67.59    9.80
   5   4  -2   62.09    8.80
  -5   4   2   62.89    7.00
  -5   4   2   56.99    7.20
  -5   4   2   45.80    8.70
   4  -4  -2 1312.27   63.69
  -4  -4   2 1217.98   64.79
   4  -4  -2 1253.57   61.09
   4   4  -2 1261.47   64.09
  -4   4   2 1199.58   61.39
  -4   4   2 1225.98   63.99
   4   4  -2 1191.58   63.29
  -4   4   2 1163.98   61.69
  -3  -4   2  843.62   44.00
   3  -4  -2  858.61   43.80
   3  -4  -2  815.72   41.20
   3   4  -2  776.12   43.60
  -3   4   2  860.61   43.50
  -3   4   2  808.02   41.40
  -3   4   2  753.32   42.20
   3   4  -2  827.32   43.00
   2  -4  -2 1147.29   60.79
  -2  -4   2 1113.09   61.59
  -2  -4   2 1185.48   60.39
  -2  -4   2 1162.18   58.49
   2  -4  -2 1138.59   58.49
  -2   4   2 1266.27   58.79
   2   4  -2 1259.97   61.69
   2   4  -2 1219.28   59.59
  -2   4   2 1277.87   59.99
  -2   4   2 1156.18   60.09
  -1  -4   2 1885.91  103.69
   1  -4  -2 1950.80  102.89
  -1  -4   2 1921.91  100.29
  -1  -4   2 2002.10  102.29
   1  -4  -2 1991.00  100.69
   1   4  -2 2170.98  103.99
   1   4  -2 2130.69  100.29
  -1   4   2 2213.88  100.89
   1   4  -2 2259.87  101.99
  -1   4   2 2168.08  102.69
  -1   4   2 2279.37  101.09
   0  -4   2 3491.65  164.38
   0  -4   2 3480.25  167.78
   0  -4  -2 3524.75  167.28
   0  -4  -2 3321.87  164.58
   0   4   2 3370.16  166.48
   0   4  -2 3420.26  164.28
   0   4  -2 3478.45  166.18
   0   4   2 3426.16  163.38
   0   4  -2 3456.05  167.78
   1  -4   2  750.12   40.50
  -1  -4  -2  772.82   38.50
  -1  -4  -2  740.93   40.40
   1  -4   2  767.12   37.90
  -1   4  -2  787.72   40.30
  -1   4  -2  813.92   38.00
   1   4   2  687.23   39.60
  -1   4  -2  740.83   41.00
  -2  -4  -2 1104.49   55.59
  -2  -4  -2 1183.08   59.29
   2  -4   2 1178.28   58.49
   2  -4   2 1179.58   56.59
  -2   4  -2 1199.48   56.79
   2   4   2  985.00   57.59
  -2   4  -2 1178.48   59.79
  -3  -4  -2  178.68   12.20
   3  -4   2  185.28   12.10
  -3  -4  -2  180.48   14.00
   3  -4   2  186.08   12.70
  -4  -4  -2 1474.55   73.39
   4  -4   2 1431.36   71.39
  -4  -4  -2 1352.46   72.19
  -4   4  -2 1494.05   71.69
  -4   4  -2 1387.46   70.89
   4   4   2 1431.46   71.19
  -5  -4  -2  277.07   18.40
  -5  -4  -2  251.67   18.40
  -5  -4  -2  255.67   19.00
  -5   4  -2  283.67   15.50
  -5   4  -2  285.47   18.60
  -6  -4  -2  298.77   19.00
  -6  -4  -2  302.67   22.20
  -6  -4  -2  301.27   22.00
   6   4   2  352.46   18.50
  -6   4  -2  307.77   21.60
  -7  -4  -2  275.67   21.90
  -7   4  -2  272.37   21.20
  -8  -4  -2  135.19   16.90
  -8   4  -2  163.08   18.30
  -9  -5   2    4.40    8.80
  -9   5   2   17.10    9.30
   9   5  -2   20.90    6.10
  -8  -5   2  146.79   15.80
   8  -5  -2  129.49   12.20
  -8   5   2  105.09   13.30
   8   5  -2  105.29   14.90
   8   5  -2  126.09   12.70
   7  -5  -2 1035.70   57.99
  -7  -5   2 1117.49   58.29
  -7   5   2 1098.79   60.49
   7   5  -2 1105.69   60.19
   7   5  -2 1125.49   58.49
  -6  -5   2 1888.11   89.79
  -6  -5   2 1674.03   92.89
   6  -5  -2 1788.92   91.39
  -6   5   2 1700.23   88.79
   6   5  -2 1887.51   91.89
  -6   5   2 1751.42   89.49
   6   5  -2 1814.92   91.29
   5  -5  -2   26.70    5.60
  -5  -5   2   29.20    7.90
   5  -5  -2   24.90    7.30
  -5   5   2   18.10    6.90
   5   5  -2   20.30    7.10
  -5   5   2   23.40    6.40
  -5   5   2   22.90    5.30
   5   5  -2   28.80    7.00
   4  -5  -2  313.07   21.80
  -4  -5   2  302.77   21.70
   4  -5  -2  303.47   18.50
  -4   5   2  335.37   19.40
  -4   5   2  308.97   19.50
   4   5  -2  318.97   21.40
  -4   5   2  358.06   21.90
  -3  -5   2  218.68   17.20
   3  -5  -2  251.97   18.40
   3  -5  -2  227.48   14.90
  -3  -5   2  244.38   19.10
  -3   5   2  317.47   18.00
  -3   5   2  262.77   16.80
   3   5  -2  271.07   16.70
   3   5  -2  272.27   18.50
  -2  -5   2  818.82   40.10
  -2  -5   2  798.52   44.70
   2  -5  -2  818.32   40.20
   2  -5  -2  801.12   43.50
  -2  -5   2  812.92   42.10
   2   5  -2  787.72   40.90
  -2   5   2  780.52   40.20
   2   5  -2  728.93   43.10
  -2   5   2  734.63   41.70
  -2   5   2  825.22   41.30
   1  -5  -2 9491.25  442.36
  -1  -5   2 9290.57  440.66
  -1  -5   2 9224.08  443.26
   1   5  -2 8950.00  442.46
  -1   5   2 9216.18  441.26
   0  -5   2 2481.25  118.39
   0  -5  -2 2451.15  121.89
   0  -5   2 2588.94  122.99
   0  -5  -2 2451.25  118.69
   0   5  -2 2408.46  118.29
   0   5   2 2537.25  117.39
   0   5  -2 2451.65  120.19
   0   5   2 2375.16  121.09
   0   5   2 2464.25  117.29
   0   5  -2 2359.76  122.49
  -1  -5  -2  852.41   43.00
   1  -5   2  866.31   46.20
  -1  -5  -2  828.42   46.10
   1  -5   2  823.52   42.40
   1   5   2  838.12   45.00
  -1   5  -2  884.51   42.60
  -1   5  -2  875.11   45.00
  -1   5  -2  795.02   46.20
  -2  -5  -2  275.67   13.60
   2  -5   2  301.67   18.50
   2  -5   2  276.47   15.50
  -2  -5  -2  284.57   19.10
  -2   5  -2  238.78   18.20
   2   5   2  204.48   16.50
  -2   5  -2  241.68   15.50
  -3  -5  -2  899.01   48.60
  -3  -5  -2  861.21   44.50
   3  -5   2  910.91   47.00
   3  -5   2  876.71   45.00
  -3   5  -2  908.31   47.40
  -3   5  -2  916.21   45.50
   3   5   2  797.02   46.10
   4  -5   2 2020.90   95.79
   4  -5   2 2035.30   96.39
  -4  -5  -2 1757.02   95.89
  -4  -5  -2 1998.60   98.89
  -4   5  -2 2000.70   96.19
  -4   5  -2 1914.21   96.29
   4   5   2 1861.91   96.09
  -5  -5  -2 1016.30   55.49
  -5  -5  -2 1078.19   56.79
  -5   5  -2 1051.69   53.59
   5   5   2 1067.29   54.39
  -5   5  -2 1079.09   55.49
  -6  -5  -2   75.79   10.70
  -6  -5  -2   87.59   11.90
  -6  -5  -2   85.09   10.60
  -6   5  -2   85.69    6.90
  -6   5  -2   83.59   10.80
   6   5   2   97.29    9.00
  -7  -5  -2  116.49   14.70
  -7  -5  -2  126.39   14.70
   7   5   2  152.78   10.50
  -7   5  -2  150.68   16.00
  -8  -5  -2  107.09   15.00
  -8   5  -2   95.09   14.30
   9  -6  -2   23.70    6.10
  -9  -6   2   22.70    9.90
  -9   6   2   27.90   10.60
  -8  -6   2  174.38   17.40
   8   6  -2  167.68   18.10
  -8   6   2  165.38   17.70
  -7  -6   2  313.67   22.50
   7  -6  -2  354.96   24.10
  -7   6   2  344.17   23.20
   7   6  -2  298.87   23.90
  -6  -6   2  296.07   24.80
   6  -6  -2  348.37   25.30
  -6   6   2  341.77   21.70
   6   6  -2  382.46   24.60
   6   6  -2  375.46   24.70
  -6   6   2  375.16   23.40
   5  -6  -2  102.59   13.70
  -5  -6   2   95.59   13.00
  -5   6   2   76.69    9.30
   5   6  -2   91.39   11.70
   5   6  -2  110.79   12.10
  -5   6   2   93.49   10.60
  -5   6   2  104.49   13.30
   4  -6  -2  495.25   27.80
  -4  -6   2  511.95   32.80
  -4  -6   2  471.65   30.90
   4  -6  -2  516.55   32.30
   4   6  -2  557.04   30.40
   4   6  -2  488.75   31.00
  -4   6   2  501.25   28.20
  -4   6   2  472.65   29.10
  -4   6   2  544.25   31.10
  -3  -6   2  120.59   11.30
  -3  -6   2  127.39   14.10
   3  -6  -2  119.39   12.70
  -3   6   2   87.79    8.70
  -3   6   2   88.79    9.80
   3   6  -2   98.09    9.30
  -3   6   2   91.49   10.00
   3   6  -2   80.19   11.00
  -2  -6   2 3331.37  158.78
   2  -6  -2 3408.36  160.98
  -2  -6   2 3230.88  156.48
  -2  -6   2 3423.86  162.48
   2  -6  -2 3189.68  156.48
  -2   6   2 2917.31  158.48
   2   6  -2 3189.18  157.18
  -2   6   2 3470.85  157.88
  -2   6   2 3221.48  156.68
   2   6  -2 3092.29  160.48
  -1  -6   2  558.64   29.50
   1  -6  -2  564.24   33.70
  -1  -6   2  553.44   34.50
   1  -6  -2  547.15   29.60
  -1  -6   2  569.74   31.70
   1   6  -2  525.85   33.40
  -1   6   2  626.74   29.90
   1   6  -2  562.94   30.70
   1   6  -2  541.75   29.20
  -1   6   2  566.64   32.60
   0  -6   2 5410.16  267.57
   0  -6  -2 5627.44  272.47
   0  -6   2 5376.06  273.17
   0  -6  -2 5351.46  267.87
   0   6   2 5903.71  266.57
   0   6  -2 5580.64  272.57
   0   6  -2 5732.93  269.67
   0   6   2 5674.93  271.07
   0   6  -2 5789.02  267.67
   1  -6   2  246.48   15.20
  -1  -6  -2  246.58   15.60
  -1  -6  -2  251.47   19.20
  -1   6  -2  254.67   19.10
  -1   6  -2  260.37   17.40
   1   6   2  263.77   18.30
  -1   6  -2  270.87   19.50
   2  -6   2  578.64   34.30
  -2  -6  -2  561.64   34.80
  -2  -6  -2  594.74   31.60
   2  -6   2  559.24   30.40
  -2   6  -2  597.74   34.60
   2   6   2  528.65   32.60
  -2   6  -2  574.94   30.50
   3  -6   2   80.29    8.30
  -3  -6  -2   95.69   12.20
  -3  -6  -2   76.99    6.80
   3  -6   2   82.29   10.90
  -3   6  -2   90.09   10.90
  -3   6  -2   94.69    9.40
   4  -6   2  711.33   37.60
  -4  -6  -2  679.53   39.70
   4  -6   2  718.93   37.80
  -4  -6  -2  663.23   35.10
   4   6   2  587.94   36.30
  -4   6  -2  609.14   36.60
  -4   6  -2  655.33   36.20
   5  -6   2  727.23   36.90
  -5  -6  -2  598.74   36.10
  -5  -6  -2  654.73   39.20
  -5   6  -2  699.63   37.40
  -5   6  -2  649.34   35.80
   5   6   2  635.94   36.30
  -6  -6  -2 1067.89   57.39
  -6  -6  -2 1117.09   56.19
  -6  -6  -2  996.20   54.99
  -6   6  -2 1010.40   55.19
  -6   6  -2 1004.60   52.29
   6   6   2 1016.10   53.69
  -7  -6  -2   22.80    8.60
  -7  -6  -2   28.70    7.40
   7   6   2   21.70    5.30
  -7   6  -2   19.20    8.50
  -8  -6  -2  104.29   16.30
  -8   6  -2   98.69   14.30
  -9   7   2   62.79   12.80
   9   7  -2   31.60   10.90
  -8  -7   2  249.88   21.00
   8  -7  -2  274.67   21.00
   8   7  -2  270.37   20.40
  -8   7   2  251.67   21.90
   8   7  -2  237.38   21.80
   7  -7  -2  628.84   38.00
  -7  -7   2  651.13   35.60
  -7   7   2  564.64   36.10
  -7   7   2  589.94   35.60
   7   7  -2  590.84   36.20
   7   7  -2  554.34   36.20
  -6  -7   2  221.18   20.00
   6  -7  -2  226.98   20.50
   6   7  -2  219.08   18.10
  -6   7   2  195.58   16.50
   6   7  -2  203.18   17.50
   5  -7  -2 1009.60   58.19
   5   7  -2 1002.20   56.59
  -5   7   2 1031.20   53.79
   5   7  -2 1050.49   55.79
  -4  -7   2  102.19   13.00
   4  -7  -2  118.79   15.00
   4  -7  -2  106.19   10.30
  -4  -7   2  100.89   15.50
  -4  -7   2  146.79   12.80
   4   7  -2  116.59   13.20
   4   7  -2  125.39   12.40
  -4   7   2  115.29   11.70
  -4   7   2  103.19   11.40
  -4   7   2  136.49   13.00
  -3  -7   2 1338.97   73.99
   3  -7  -2 1386.06   76.69
   3  -7  -2 1260.37   71.09
  -3  -7   2 1518.15   72.49
  -3  -7   2 1410.06   77.69
  -3   7   2 1635.54   74.19
  -3   7   2 1365.26   73.69
   3   7  -2 1495.55   72.79
  -3   7   2 1466.05   71.89
  -2  -7   2 2641.64  125.79
   2  -7  -2 2677.13  131.39
  -2  -7   2 2571.44  127.89
   2  -7  -2 2515.95  125.49
  -2  -7   2 2551.44  131.89
  -2   7   2 2564.24  125.69
  -2   7   2 2490.15  128.49
   2   7  -2 2462.05  129.99
  -2   7   2 2777.92  126.89
   2   7  -2 2547.84  126.19
  -1  -7   2 1834.52   94.89
   1  -7  -2 1727.13   88.39
  -1  -7   2 1763.42   90.59
   1  -7  -2 1808.22   93.89
  -1  -7   2 1766.02   88.29
   1   7  -2 1782.42   87.99
   1   7  -2 1920.51   89.79
   1   7  -2 1693.53   92.89
  -1   7   2 1883.61   88.59
   0  -7   2  535.35   35.10
   0  -7   2  537.85   29.40
   0  -7  -2  562.14   29.90
   0  -7  -2  554.54   35.10
   0   7   2  551.74   33.10
   0   7   2  566.94   28.10
   0   7  -2  541.65   29.30
   0   7  -2  522.55   33.90
   0   7  -2  564.94   31.50
   1  -7   2 1319.77   73.49
   1  -7   2 1373.66   68.09
  -1  -7  -2 1420.36   68.79
  -1  -7  -2 1437.96   74.19
  -1   7  -2 1320.97   73.09
   1   7   2 1360.86   65.49
  -1   7  -2 1394.36   68.09
  -1   7  -2 1322.27   70.29
   1   7   2 1330.57   71.49
   2  -7   2 1255.67   71.79
  -2  -7  -2 1288.17   72.69
  -2  -7  -2 1349.56   68.59
   2   7   2 1339.77   70.59
  -2   7  -2 1418.26   67.69
  -2   7  -2 1369.96   72.29
  -2   7  -2 1391.36   70.99
   3  -7   2 1072.19   57.09
  -3  -7  -2 1063.69   55.09
   3  -7   2 1138.89   61.19
  -3  -7  -2 1083.89   62.59
  -3   7  -2 1167.28   60.79
   3   7   2 1113.19   59.69
  -3   7  -2 1221.38   57.99
  -4  -7  -2  442.56   25.50
  -4  -7  -2  471.85   31.80
   4  -7   2  525.65   30.20
  -4   7  -2  424.26   28.30
  -4   7  -2  471.35   27.70
  -5  -7  -2  239.78   21.30
   5  -7   2  289.67   19.80
  -5  -7  -2  260.27   17.50
  -5   7  -2  246.08   18.00
   5   7   2  274.27   18.80
  -5   7  -2  278.07   21.80
  -6  -7  -2  141.39   15.80
  -6  -7  -2  106.19   11.90
  -6   7  -2  119.49   10.90
  -6   7  -2  136.09   15.00
   6   7   2  122.29   11.70
  -7  -7  -2  103.39   13.20
  -7  -7  -2  139.59   16.30
  -7  -7  -2  161.78   15.30
   7   7   2  157.38   13.00
  -7   7  -2  130.19   10.20
  -7   7  -2  163.28   17.20
  -8  -7  -2   86.19   13.50
  -8   7  -2   76.59   13.70
  -8  -8   2   55.79   11.10
   8  -8  -2   56.89   12.00
  -8   8   2   39.20   11.80
   8   8  -2   54.29   11.30
   7  -8  -2   61.69   13.00
  -7  -8   2   50.79   10.00
  -7   8   2   46.90    8.60
  -7   8   2   41.30   10.50
   7   8  -2   44.70   10.30
   6  -8  -2  445.46   31.40
   6   8  -2  429.16   27.70
  -6   8   2  353.16   25.50
  -6   8   2  436.06   26.70
   5  -8  -2  523.15   35.90
  -5  -8   2  521.55   35.40
  -5  -8   2  506.55   32.90
  -5   8   2  433.86   29.80
  -5   8   2  512.65   30.30
   5   8  -2  517.45   31.60
  -4  -8   2  490.25   30.70
   4  -8  -2  501.35   34.30
  -4  -8   2  475.85   33.90
  -4   8   2  431.66   29.10
  -4   8   2  471.45   28.20
  -4   8   2  495.25   30.40
   4   8  -2  474.05   33.70
   4   8  -2  479.35   29.00
   3  -8  -2  651.83   43.00
  -3  -8   2  652.63   43.50
  -3  -8   2  629.54   39.20
  -3  -8   2  684.13   37.70
  -3   8   2  743.93   39.30
  -3   8   2  645.54   39.30
   3   8  -2  664.63   40.80
   3   8  -2  782.72   38.00
  -3   8   2  665.53   37.00
  -2  -8   2  441.76   25.80
  -2  -8   2  432.76   32.30
  -2  -8   2  422.76   27.70
   2  -8  -2  419.56   31.60
   2  -8  -2  410.56   25.30
  -2   8   2  406.86   28.10
   2   8  -2  456.15   30.20
   2   8  -2  491.45   26.50
  -2   8   2  498.65   26.70
  -2   8   2  467.35   26.00
  -1  -8   2  150.98   17.20
   1  -8  -2  143.89   16.60
  -1  -8   2  146.99   11.90
   1  -8  -2  131.39   11.60
  -1   8   2  159.68   11.80
   1   8  -2  138.39   14.70
  -1   8   2  164.28   11.70
   1   8  -2  170.28   13.10
   0  -8  -2  686.53   42.30
   0  -8  -2  643.94   35.60
   0  -8   2  679.93   42.70
   0   8   2  686.03   33.90
   0   8  -2  647.74   37.20
   0   8   2  637.84   39.10
   0   8  -2  662.93   35.20
   0   8  -2  661.13   40.80
  -1  -8  -2 1304.67   66.39
   1  -8   2 1296.37   65.79
   1  -8   2 1256.97   72.29
  -1  -8  -2 1402.96   73.29
  -1   8  -2 1352.86   68.59
  -1   8  -2 1286.37   65.59
   1   8   2 1354.96   63.09
   1   8   2 1221.68   69.39
  -1   8  -2 1266.47   71.29
   2  -8   2  420.76   23.90
   2  -8   2  428.46   30.00
  -2  -8  -2  442.86   30.60
  -2   8  -2  446.66   27.80
  -2   8  -2  393.86   23.90
  -2   8  -2  375.86   28.00
   2   8   2  354.36   26.40
   3  -8   2  786.22   45.90
  -3  -8  -2  799.22   48.10
  -3   8  -2  802.72   41.60
   3   8   2  719.73   43.40
  -3   8  -2  723.43   44.40
  -4  -8  -2   17.40    9.30
   4  -8   2   20.30    8.90
  -4   8  -2   37.70    8.50
  -4   8  -2   44.90    9.20
   4   8   2   36.50    7.90
  -5  -8  -2  566.94   31.90
  -5  -8  -2  584.04   38.10
   5  -8   2  595.84   35.70
  -5   8  -2  627.44   34.90
  -5   8  -2  537.15   36.50
   5   8   2  564.74   34.10
  -6  -8  -2  159.68   17.60
  -6  -8  -2  131.19   13.00
  -6   8  -2  152.88   13.00
  -6   8  -2  162.08   16.40
   6   8   2  144.79   13.90
  -7  -8  -2  104.99   14.00
  -7  -8  -2  115.49   14.70
  -7   8  -2  104.19   13.80
   7   8   2   91.79   11.50
   8  -9  -2  154.98   19.00
  -8  -9   2  173.28   17.80
   8   9  -2  174.28   17.90
  -8   9   2  171.28   19.30
   7  -9  -2   55.59   13.90
  -7   9   2   50.49   11.40
   7   9  -2   46.00   10.40
   6  -9  -2  162.88   21.30
  -6   9   2  153.98   16.70
   6   9  -2  184.28   16.90
   5  -9  -2  437.86   33.40
  -5  -9   2  403.96   32.40
  -5  -9   2  408.36   29.50
   5   9  -2  429.46   28.10
  -5   9   2  429.36   27.50
  -4  -9   2  973.70   61.19
   4  -9  -2 1087.99   63.39
  -4  -9   2 1008.40   62.59
  -4   9   2 1026.30   55.79
   4   9  -2 1061.79   56.59
  -4   9   2 1184.38   62.39
  -3  -9   2  460.35   32.50
  -3  -9   2  496.05   37.10
   3  -9  -2  488.95   37.50
  -3   9   2  562.14   31.10
   3   9  -2  561.04   31.10
  -3   9   2  616.44   33.30
   2  -9  -2  949.71   58.19
  -2  -9   2  953.20   58.79
  -2  -9   2  925.91   53.39
  -2  -9   2  971.90   51.29
   2   9  -2  960.80   51.29
  -2   9   2  967.10   50.99
  -2   9   2 1071.99   52.19
  -1  -9   2  198.88   21.30
   1  -9  -2  195.38   21.90
  -1  -9   2  193.98   15.20
  -1   9   2  233.68   16.00
  -1   9   2  232.88   15.10
   1   9  -2  235.78   16.50
   0  -9  -2  119.19   17.50
   0  -9   2   87.69    9.90
   0  -9   2  113.19   17.80
   0   9  -2  110.09   10.50
   0   9  -2   94.49   11.60
   0   9   2  106.29    8.40
   1  -9   2 1617.94   96.39
  -1  -9  -2 1857.21   98.19
  -1   9  -2 1816.02   92.49
  -1   9  -2 1787.32   89.59
   1   9   2 1903.11   86.89
   2  -9   2 1376.56   79.29
  -2  -9  -2 1437.86   80.69
  -2   9  -2 1444.66   76.39
  -2   9  -2 1474.35   72.89
  -3  -9  -2  268.27   24.50
   3  -9   2  237.48   22.20
  -3   9  -2  206.68   20.90
  -3   9  -2  233.18   17.60
  -4  -9  -2  532.95   37.70
   4  -9   2  498.45   35.30
  -4   9  -2  553.74   32.10
  -5  -9  -2   -3.50    4.90
   5  -9   2   -2.40    7.10
  -5  -9  -2    3.60    8.50
  -5   9  -2   10.00    6.50
  -5   9  -2    1.60    7.70
  -6  -9  -2  220.08   16.90
   6  -9   2  266.57   20.80
  -6  -9  -2  254.07   23.80
  -6   9  -2  262.07   21.40
  -6   9  -2  234.38   18.10
  -7  -9  -2  129.39   17.90
  -7  -9  -2  164.98   17.60
  -7   9  -2  193.28   19.50
   7 -10  -2   40.10   15.60
   7  10  -2   44.10   10.10
  -7  10   2   31.50   11.00
   6 -10  -2   43.60   20.80
   6  10  -2   54.69   10.80
  -6  10   2   49.80   10.90
   5 -10  -2  354.76   30.80
  -5 -10   2  279.87   25.50
  -5 -10   2  321.57   30.20
  -5  10   2  354.46   24.20
   5  10  -2  352.46   24.50
   4 -10  -2   42.30   13.90
  -4 -10   2   42.30    9.90
   4  10  -2   32.80    8.30
  -4  10   2   45.80    8.80
  -3 -10   2  762.42   47.00
   3 -10  -2  795.62   52.99
  -3 -10   2  862.41   53.69
   3  10  -2  831.12   44.90
  -3  10   2  849.52   46.70
  -2 -10   2  211.78   23.50
   2 -10  -2  218.38   23.50
  -2  10   2  171.48   14.60
  -2  10   2  163.08   14.70
   2  10  -2  175.38   14.90
  -2  10   2  160.68   14.80
   1 -10  -2  232.08   24.00
  -1 -10   2  282.27   25.50
  -1  10   2  253.87   17.80
  -1  10   2  239.18   16.60
   1  10  -2  246.28   18.60
   0 -10   2  177.78   22.30
   0 -10  -2  175.08   21.70
   0  10  -2  171.78   14.10
   0  10  -2  185.28   16.40
   0  10   2  185.98   12.30
  -1 -10  -2   77.19   15.80
   1 -10   2   53.19   13.90
   1  10   2   84.29    6.50
  -1  10  -2   68.79    9.10
  -1  10  -2   63.49   11.10
  -2 -10  -2  209.28   24.40
   2 -10   2  218.98   23.80
  -2  10  -2  233.08   20.40
  -2  10  -2  241.88   17.40
   3 -10   2  617.14   42.10
  -3 -10  -2  665.33   44.40
  -3  10  -2  597.14   40.40
  -3  10  -2  622.04   36.00
  -4 -10  -2  322.67   31.80
   4 -10   2  313.77   26.50
  -4  10  -2  313.27   22.80
  -4  10  -2  315.17   27.80
   5 -10   2   66.49   13.50
  -5 -10  -2   67.09   14.40
  -5  10  -2   46.00   10.60
  -6 -10  -2  114.79   17.60
   6 -10   2  101.89   14.70
  -6  10  -2   91.19   14.50
   6 -11  -2  104.39   19.20
   6  11  -2   63.39   11.10
  -6  11   2   55.29   12.00
  -5 -11   2  302.07   30.10
   5 -11  -2  297.47   31.50
   5  11  -2  313.87   23.50
  -5  11   2  338.97   24.40
  -4 -11   2  850.91   55.99
   4 -11  -2  875.91   57.49
  -4 -11   2  766.32   49.50
  -4  11   2  829.22   47.30
   4  11  -2  906.11   48.10
  -3 -11   2   92.29   18.70
   3 -11  -2  115.69   21.00
  -3  11   2   76.49   11.00
  -3  11   2   84.59   11.80
   3  11  -2   72.89   10.70
   2 -11  -2  200.38   24.00
  -2 -11   2  224.68   25.90
  -2  11   2  201.98   16.40
  -2  11   2  178.88   16.30
   2  11  -2  217.48   17.10
  -2  11   2  206.28   16.70
  -1 -11   2  244.88   26.30
   1 -11  -2  189.48   23.00
  -1  11   2  204.38   15.40
  -1  11   2  209.18   16.50
  -1  11   2  174.98   18.70
   1  11  -2  188.78   16.80
   0 -11   2  645.34   44.60
   0 -11  -2  670.93   45.30
   0  11   2  596.74   31.60
   0  11  -2  597.94   35.90
   0  11  -2  519.35   33.40
  -1 -11  -2  426.26   36.80
   1 -11   2  454.05   37.00
  -1  11  -2  468.75   30.40
   1  11   2  458.95   23.70
  -1  11  -2  435.46   27.50
   2 -11   2  637.54   46.40
  -2 -11  -2  705.43   48.40
  -2  11  -2  675.43   38.60
  -2  11  -2  716.13   42.50
  -3 -11  -2   26.30   12.70
   3 -11   2   45.50   13.60
  -3  11  -2    0.30    9.60
  -3  11  -2   20.90    8.10
  -4 -11  -2   24.40   11.30
   4 -11   2   19.70   11.30
  -4  11  -2   12.00    9.90
  -4  11  -2   29.90    9.00
   5 -11   2  164.88   21.50
  -5 -11  -2  169.18   22.40
  -5  11  -2  207.08   24.20
  -5  11  -2  211.68   19.50
   6 -11   2   56.39   12.70
  -6 -11  -2   69.89   14.90
  -6  11  -2   60.69   16.40
  -6  11  -2   62.09   12.30
   6 -12  -2   16.20   13.80
  -6  12   2   17.70   10.40
   6  12  -2   17.30    7.70
  -5 -12   2   87.39   19.20
   5 -12  -2   93.59   20.50
  -5  12   2  111.99   14.90
   5  12  -2  110.19   14.20
   4 -12  -2   61.99   18.90
  -4 -12   2   64.39   18.20
   4  12  -2   78.59   11.70
  -4  12   2   68.69   11.70
   3 -12  -2  368.56   36.00
  -3 -12   2  410.26   36.10
  -3  12   2  342.07   25.30
   3  12  -2  384.86   25.00
  -3  12   2  359.06   26.20
  -2 -12   2  266.17   30.70
   2 -12  -2  286.37   29.20
   2  12  -2  249.97   19.30
  -2  12   2  250.87   19.00
  -2  12   2  238.08   19.30
  -2  12   2  247.38   19.30
  -1 -12   2   81.69   17.50
   1 -12  -2   66.99   18.00
  -1  12   2   81.09   11.00
  -1  12   2   85.29   10.40
  -1  12   2   83.59   10.10
   1  12  -2   75.89   11.70
   0 -12  -2   70.59   18.30
   0 -12   2   88.59   18.20
   0  12  -2   78.09   10.60
   0  12   2   84.29    9.10
   0  12   2   85.49    8.90
   0  12  -2   81.09   12.30
  -1 -12  -2    5.80   10.50
   1 -12   2   10.20   12.40
  -1  12  -2   12.00    7.10
   1  12   2   26.60    4.30
  -1  12  -2   14.70    8.10
   2 -12   2  217.68   26.70
  -2 -12  -2  249.48   26.90
  -2  12  -2  208.28   18.40
  -2  12  -2  240.98   21.80
  -3 -12  -2  486.85   40.40
   3 -12   2  471.05   38.80
  -3  12  -2  478.95   35.60
  -3  12  -2  510.65   31.40
   4 -12   2   22.50   12.40
  -4 -12  -2   29.50   14.30
  -4  12  -2   22.40    9.60
  -4  12  -2   24.50   11.80
   5 -12   2   49.70   14.70
  -5 -12  -2   43.00   15.60
  -5  12  -2   85.69   20.00
  -5  12  -2   41.30   11.70
  -5  13   2  155.88   18.60
   4 -13  -2  229.58   29.50
  -4 -13   2  175.28   27.60
  -4  13   2  239.28   28.60
  -4  13   2  226.18   21.90
   4  13  -2  229.98   19.70
   3 -13  -2  151.98   25.50
  -3 -13   2  129.69   24.50
  -3  13   2  117.89   15.10
  -3  13   2  104.29   14.10
   3  13  -2  113.69   13.40
  -2 -13   2  175.38   26.60
   2 -13  -2  188.68   28.40
  -2  13   2  148.59   15.20
  -2  13   2  136.89   15.70
   2  13  -2  179.68   16.00
  -2  13   2  132.09   15.20
   1 -13  -2  156.08   26.30
  -1 -13   2  140.09   24.80
  -1  13   2  132.59   13.20
   1  13  -2  165.98   16.30
  -1  13   2  128.99   12.60
   0 -13   2  337.27   34.20
   0 -13  -2  306.97   33.20
   0  13   2  290.77   18.20
   0  13  -2  291.77   23.20
   0  13   2  289.97   18.60
   1 -13   2  324.97   34.10
  -1 -13  -2  323.47   33.30
  -1  13  -2  334.57   23.60
   1  13   2  333.67   18.70
  -1  13  -2  355.36   26.80
   1  13   2  354.76   18.90
   2 -13   2  172.98   25.70
  -2 -13  -2  213.98   28.40
  -2  13  -2  177.18   20.30
  -2  13  -2  177.98   17.40
   3 -13   2   49.90   16.00
  -3 -13  -2   35.50   15.70
  -3  13  -2   30.60   12.50
  -3  13  -2   28.70    9.70
   4 -13   2  222.68   27.90
  -4 -13  -2  188.28   28.20
  -4  13  -2  226.68   25.10
  -4  13  -2  210.78   20.70
  -3 -14   2  101.69   22.90
   3 -14  -2   81.29   27.10
  -3  14   2   63.09   11.80
   3  14  -2   95.39   12.40
  -2 -14   2   24.00   19.50
  -2  14   2   19.50    8.80
   2  14  -2    8.40    7.60
  -2  14   2   25.20    8.20
   1 -14  -2   90.79   31.20
  -1 -14   2  111.59   34.90
   1  14  -2   81.39   12.40
  -1  14   2   87.09   10.40
   0 -14   2   65.79   20.50
   0 -14  -2  104.49   32.00
   0  14  -2   93.69   13.40
   0  14   2   96.79    9.90
   1 -14   2   81.89   22.00
  -1 -14  -2   52.19   27.70
  -1  14  -2   93.89   14.50
  -1  14  -2   87.99   12.20
  -2 -14  -2  109.89   22.80
   2 -14   2   59.99   21.00
  -2  14  -2   63.19   13.80
  -2  14  -2   83.29   14.70
 -10   0   3   87.89   14.50
   9   0  -3  326.47   19.10
   9   0  -3  343.47   19.10
  -9   0   3  378.96   25.60
   8   0  -3   46.50    6.80
   8   0  -3   45.60    7.40
  -8   0   3   57.49   10.30
  -7   0   3   24.00    6.90
   7   0  -3   26.70    5.80
   7   0  -3   29.90   11.20
   7   0  -3   29.30    6.80
  -6   0   3 1442.16   73.19
   6   0  -3 1599.34   74.29
   6   0  -3 1393.36   78.09
  -6   0   3 1404.46   78.49
   5   0  -3  519.95   32.90
   5   0  -3  612.44   30.10
   5   0  -3  505.35   27.80
  -5   0   3  516.15   28.10
  -5   0   3  489.05   32.30
   4   0  -3   53.99    9.50
  -4   0   3   50.59    5.40
  -4   0   3   50.69    8.60
   4   0  -3   46.90    4.70
  -3   0   3 2566.34  118.89
  -3   0   3 2387.06  122.39
   3   0  -3 2527.05  123.59
   3   0  -3 2460.35  118.79
  -2   0   3  312.77   18.90
   2   0  -3  307.57   16.00
   2   0  -3  337.67   19.60
  -2   0   3  340.27   16.10
   1   0  -3  608.54   30.90
  -1   0   3  594.74   30.80
  -1   0  -3  130.39    9.00
  -1   0  -3  128.99    7.80
  -2   0  -3   -1.10    1.90
  -2   0  -3    3.20    2.40
  -3   0  -3 1974.40   92.19
  -3   0  -3 1845.52   93.39
  -4   0  -3  116.49   10.30
  -4   0  -3  104.79    6.80
  -5   0  -3    3.60    5.30
  -5   0  -3    7.90    5.10
  -6   0  -3   17.40    7.60
  -7   0  -3   75.49   12.20
  -8   0  -3    8.00    9.30
 -10  -1   3   36.40   12.00
 -10   1   3   48.40   12.50
  -9  -1   3   60.69   11.50
  -9   1   3   59.09   11.60
   9   1  -3   69.39    7.50
   9   1  -3   66.89    7.90
  -8  -1   3 1039.30   54.09
   8  -1  -3 1007.40   51.99
  -8   1   3  988.10   53.79
   8   1  -3  967.60   51.59
   8   1  -3  929.51   58.09
   8   1  -3 1034.40   52.09
  -7  -1   3 1215.28   64.19
   7  -1  -3 1133.59   69.69
   7  -1  -3 1333.17   64.39
   7   1  -3 1381.96   64.49
  -7   1   3 1217.68   63.99
   7   1  -3 1202.48   68.49
   7   1  -3 1216.08   63.59
  -6  -1   3  105.69   14.40
   6  -1  -3   92.69   13.90
   6  -1  -3  100.79   10.50
  -6  -1   3   82.79    9.60
  -6   1   3  125.19   13.60
   6   1  -3  117.39   13.80
   6   1  -3  108.59    9.80
  -6   1   3   99.59   10.00
  -5  -1   3  961.10   47.80
   5  -1  -3  853.91   52.09
   5  -1  -3  918.61   47.40
  -5  -1   3  908.61   52.19
   5  -1  -3 1035.70   49.40
   5   1  -3  976.00   52.49
  -5   1   3  927.11   52.59
   4  -1  -3   44.20    4.90
  -4  -1   3   32.40    4.50
  -4  -1   3   50.39    8.10
   4  -1  -3   56.69    6.50
   4  -1  -3   36.10    7.60
  -4   1   3   48.00    5.20
  -4   1   3   42.30    7.70
   4   1  -3   50.19    8.90
  -3  -1   3 5892.41  291.77
   3  -1  -3 5897.11  292.27
  -3   1   3 6034.10  292.07
   3   1  -3 6447.46  292.57
   2  -1  -3 9845.42  469.85
   1  -1  -3 2605.74  116.79
   1  -1  -3 2487.45  118.99
  -1  -1   3 2491.45  118.89
   1  -1  -3 2588.84  118.79
  -1   1   3 2436.16  118.19
  -1   1   3 2300.57  116.69
   1   1  -3 2291.37  118.49
   0  -1  -3  926.71   46.90
   0  -1   3  917.71   45.70
   0  -1   3  915.91   47.90
   0   1   3 1000.90   47.10
   0   1  -3  994.70   45.80
   0   1  -3  975.50   48.00
  -1  -1  -3 2044.30  104.49
   1  -1   3 2207.18  103.59
  -1  -1  -3 2116.99  104.69
  -1   1  -3 2229.78  105.79
  -1   1  -3 2231.88  103.79
  -2  -1  -3 3037.10  141.79
  -2  -1  -3 2988.70  141.49
   2  -1   3 3003.50  141.09
  -2   1  -3 2750.42  141.19
   3  -1   3 5266.07  245.98
  -3  -1  -3 5385.66  247.08
  -3  -1  -3 5065.49  245.68
  -3   1  -3 5058.99  246.38
  -3   1  -3 5302.87  245.28
  -3   1  -3 4844.52  245.88
   4  -1   3  804.22   41.70
  -4  -1  -3  790.72   42.90
  -4  -1  -3  788.82   40.50
  -4  -1  -3  833.02   43.50
  -4   1  -3  824.12   42.50
  -4   1  -3  837.12   40.20
  -5  -1  -3  489.35   27.10
  -5  -1  -3  484.95   26.70
  -5   1  -3  374.96   25.10
  -5   1  -3  351.96   26.40
  -6  -1  -3  158.38   16.30
  -6  -1  -3  184.98   16.20
  -6   1  -3  199.58   16.40
  -7  -1  -3  631.24   37.70
  -7   1  -3  574.54   36.10
  -8  -1  -3  271.27   24.40
  -8   1  -3  280.17   24.00
 -10  -2   3  147.19   17.50
 -10   2   3  106.49   15.50
   9  -2  -3  410.06   22.30
  -9  -2   3  401.56   28.40
   9  -2  -3  374.56   22.30
  -9   2   3  428.76   28.40
   9   2  -3  458.95   24.30
   8  -2  -3  143.09   13.40
  -8  -2   3  165.68   16.10
   8   2  -3  195.58   20.30
   8   2  -3  160.58   13.70
   8   2  -3  208.58   15.00
  -8   2   3  181.58   18.70
   7  -2  -3 1200.68   59.69
  -7  -2   3 1178.48   59.59
  -7   2   3 1056.79   58.69
   7   2  -3 1124.99   63.39
   7   2  -3 1131.89   59.19
  -6  -2   3  169.18   16.40
   6  -2  -3  175.78   13.50
  -6  -2   3  174.38   12.70
   6  -2  -3  122.69   15.80
   6  -2  -3  156.88   11.40
   6   2  -3  142.29   15.90
  -6   2   3  141.69   12.10
  -6   2   3  141.29   15.80
   6   2  -3  137.49   12.20
   5  -2  -3 1015.70   52.09
   5  -2  -3 1209.68   54.69
  -5  -2   3 1079.39   57.29
   5  -2  -3  918.61   56.49
   5   2  -3 1034.00   56.39
   5   2  -3 1023.60   53.79
  -5   2   3 1034.70   57.29
  -5   2   3  990.50   52.29
   4  -2  -3 3525.95  170.58
  -4  -2   3 3195.78  174.48
   4  -2  -3 3239.68  176.88
   4  -2  -3 3861.11  172.88
  -4  -2   3 3683.93  170.78
  -4   2   3 3666.93  175.38
  -4   2   3 3552.64  170.78
   4   2  -3 3726.73  172.78
   3  -2  -3 2183.88  104.69
  -3  -2   3 1932.31  105.79
  -3  -2   3 2187.88  102.49
   3  -2  -3 1944.71  105.79
   3  -2  -3 1975.40  103.09
  -3   2   3 2260.57  102.79
   3   2  -3 2287.67  106.09
  -3   2   3 2297.37  106.59
  -2  -2   3 5137.59  240.58
   2  -2  -3 4490.05  240.28
   2  -2  -3 5108.49  239.98
  -2   2   3 5111.19  240.28
  -2   2   3 5079.09  239.78
   2   2  -3 5097.99  239.98
   1  -2  -3 6677.53  318.77
   0  -2  -3 1470.85   68.59
   0  -2  -3 1367.46   70.09
   0  -2   3 1415.86   67.99
   0  -2  -3 1354.06   68.29
   0   2  -3 1455.45   70.49
   0   2   3 1443.86   68.39
   0   2  -3 1423.86   67.99
   0   2   3 1425.96   70.09
   1  -2   3 4431.56  207.18
  -1  -2  -3 4317.47  208.68
  -1  -2  -3 4362.86  207.48
  -1   2  -3 4278.27  209.58
   1   2   3 4377.96  208.68
  -1   2  -3 4461.15  207.38
  -1   2  -3 4248.88  209.08
   2  -2   3 1538.45   74.49
  -2  -2  -3 1491.25   75.39
  -2   2  -3 1463.95   75.79
  -2   2  -3 1525.55   74.69
   2   2   3 1640.54   75.59
   3  -2   3 1048.70   53.09
  -3  -2  -3 1060.29   54.19
  -3  -2  -3 1093.39   53.69
  -3  -2  -3 1091.09   53.89
  -3   2  -3 1007.30   53.49
  -3   2  -3  989.20   53.69
   3   2   3 1176.88   53.69
  -4  -2  -3 3383.26  166.08
  -4  -2  -3 3501.45  167.78
   4  -2   3 3442.06  166.28
  -4  -2  -3 3456.55  167.58
  -4   2  -3 3397.86  166.78
  -4   2  -3 3512.25  165.38
  -5  -2  -3    5.50    6.10
  -5  -2  -3   18.00    3.60
  -5  -2  -3    7.50    5.10
  -5   2  -3   13.50    5.90
  -6  -2  -3 1308.77   70.79
  -6  -2  -3 1379.26   70.89
  -6   2  -3 1338.57   69.69
  -7  -2  -3  181.38   18.10
  -7   2  -3  148.69   15.80
  -8  -2  -3   50.49   12.80
  -8   2  -3   33.10   11.30
 -10  -3   3  134.09   17.30
 -10   3   3  128.99   20.20
   9  -3  -3  116.79   10.20
  -9  -3   3  103.39   14.70
  -9   3   3  113.89   14.70
   9   3  -3  120.89   17.40
   9   3  -3  125.39   11.90
   9   3  -3  127.99   11.30
   8  -3  -3   88.09   10.80
  -8  -3   3  109.89   20.70
  -8   3   3  103.19   12.10
   8   3  -3   98.09   10.90
   8   3  -3  102.59   15.40
  -7  -3   3   20.30    7.20
   7  -3  -3   31.00    7.50
  -7   3   3   34.10    7.60
   7   3  -3   45.50    8.00
   7   3  -3   36.50   10.10
   6  -3  -3  805.82   42.00
  -6  -3   3  740.33   40.20
  -6  -3   3  689.33   44.00
  -6   3   3  742.13   39.90
   6   3  -3  749.82   43.40
   6   3  -3  754.02   41.30
  -5  -3   3  538.65   34.40
   5  -3  -3  630.84   32.80
  -5  -3   3  573.24   30.40
   5  -3  -3  527.75   29.70
   5   3  -3  575.74   32.10
  -5   3   3  532.85   30.20
   5   3  -3  558.04   34.00
  -4  -3   3 3333.97  144.89
  -4  -3   3 2647.34  148.29
   4  -3  -3 2894.71  148.29
   4  -3  -3 2925.41  144.39
   4  -3  -3 3232.88  147.09
   4   3  -3 2978.70  148.29
  -4   3   3 2921.51  145.69
  -4   3   3 2989.20  148.39
   4   3  -3 3085.39  147.09
  -4   3   3 2991.20  144.69
   3  -3  -3   39.00    6.40
  -3  -3   3   45.20    7.00
   3  -3  -3   34.10    6.30
   3  -3  -3   35.20    4.20
  -3   3   3   33.70    6.30
   3   3  -3   32.90    5.90
  -3   3   3   34.50    5.30
   3   3  -3   24.40    5.20
  -3   3   3   38.40    4.70
   2  -3  -3  217.28   13.60
  -2  -3   3  223.08   14.30
  -2  -3   3  226.48   11.50
   2  -3  -3  206.58   11.70
   2  -3  -3  209.88   13.70
  -2   3   3  205.78   11.90
   2   3  -3  188.18   13.00
  -2   3   3  188.48   13.30
  -2   3   3  189.98   13.20
   2   3  -3  203.88   14.20
   1  -3  -3 7231.18  348.37
  -1  -3   3 7163.08  349.87
   1   3  -3 7578.04  350.56
   0  -3  -3 4580.44  235.98
   0  -3  -3 5061.79  238.38
   0  -3   3 4855.01  238.48
   0   3  -3 5060.49  238.48
   0   3  -3 5041.70  239.08
   0   3   3 4919.41  238.08
   0   3   3 5239.88  235.58
  -1  -3  -3   86.99    5.20
   1  -3   3   92.69    6.20
  -1  -3  -3   95.79    8.20
  -1   3  -3   69.79    8.90
   1   3   3   77.19    7.50
  -1   3  -3   90.29    6.30
  -1   3  -3   82.49    8.30
   2  -3   3 1424.76   69.09
  -2  -3  -3 1358.66   68.49
  -2  -3  -3 1432.06   70.79
  -2   3  -3 1454.25   69.29
   2   3   3 1414.56   70.19
  -2   3  -3 1390.66   71.39
   3  -3   3   42.10    5.20
  -3  -3  -3   36.10    5.00
  -3  -3  -3   45.80    6.60
  -3   3  -3   36.40    5.40
  -3   3  -3   32.80    6.00
  -4  -3  -3  355.16   22.50
  -4  -3  -3  356.16   21.70
   4  -3   3  365.76   21.20
  -4  -3  -3  350.76   21.80
  -4   3  -3  362.16   20.90
   4   3   3  405.76   21.30
  -4   3  -3  370.76   21.90
  -5  -3  -3 2124.19  102.89
  -5  -3  -3 1954.70  104.39
  -5  -3  -3 2113.69  105.09
  -5   3  -3 2185.68  104.29
  -6  -3  -3  303.97   21.60
  -6   3  -3  302.47   21.40
  -7  -3  -3    3.60    8.50
  -7   3  -3    3.80    7.20
  -8  -3  -3   91.19   15.10
  -8   3  -3   78.09   14.00
   9  -4  -3  107.39   10.80
  -9  -4   3  122.39   15.40
   9   4  -3  114.69   17.20
   9   4  -3  123.29   12.10
  -9   4   3   95.79   13.60
  -8  -4   3  327.17   23.60
   8  -4  -3  335.77   22.30
   8   4  -3  331.17   22.50
   8   4  -3  347.27   26.30
  -8   4   3  313.97   23.00
  -7  -4   3  441.76   27.00
   7  -4  -3  424.36   27.40
   7   4  -3  439.86   29.70
   7   4  -3  413.46   27.00
  -7   4   3  427.36   26.40
   6  -4  -3  678.13   37.80
   6  -4  -3  726.03   40.90
  -6  -4   3  660.43   42.80
  -6  -4   3  786.12   39.10
  -6   4   3  725.13   38.60
   6   4  -3  746.33   42.20
   6   4  -3  674.03   40.10
   5  -4  -3  207.78   16.00
  -5  -4   3  166.78   17.00
  -5  -4   3  179.98   13.50
   5  -4  -3  184.68   12.60
  -5   4   3  183.48   16.50
   5   4  -3  198.18   17.00
   5   4  -3  195.38   15.00
  -5   4   3  176.28   13.40
  -5   4   3  180.08   13.40
   4  -4  -3 1354.56   65.49
   4  -4  -3 1427.76   68.89
  -4  -4   3 1197.68   69.19
  -4   4   3 1341.87   65.89
   4   4  -3 1298.97   68.39
   4   4  -3 1387.16   69.09
  -4   4   3 1352.36   69.19
  -4   4   3 1228.98   66.69
   3  -4  -3 2282.87  109.79
  -3  -4   3 2236.18  110.19
   3  -4  -3 2090.79  106.39
   3   4  -3 2208.58  108.69
   3   4  -3 2213.08  109.79
  -3   4   3 2264.67  109.39
  -3   4   3 2129.79  108.29
  -3   4   3 2215.18  106.89
  -2  -4   3  813.32   46.60
   2  -4  -3  867.71   47.00
   2  -4  -3  864.51   44.30
  -2  -4   3  829.72   43.90
  -2   4   3  901.41   46.40
   2   4  -3  936.51   46.20
  -2   4   3  919.41   46.10
   2   4  -3  940.21   47.80
  -2   4   3  955.30   44.70
   1  -4  -3  431.56   24.90
   1  -4  -3  434.56   22.30
  -1  -4   3  431.06   24.60
  -1  -4   3  413.06   21.70
  -1   4   3  396.76   24.00
   1   4  -3  414.96   21.60
   1   4  -3  433.56   24.00
  -1   4   3  436.06   22.50
  -1   4   3  409.16   22.20
   1   4  -3  440.46   25.40
   0  -4   3  854.81   38.10
   0  -4   3  836.12   41.10
   0  -4  -3  841.22   41.30
   0  -4  -3  840.12   38.60
   0   4  -3  683.53   40.00
   0   4  -3  705.23   37.80
   0   4  -3  682.33   41.10
   0   4   3  670.63   39.90
   1  -4   3 1359.26   61.49
  -1  -4  -3 1370.96   64.49
  -1   4  -3 1180.98   64.59
  -1   4  -3 1249.47   61.29
   1   4   3 1172.68   63.19
  -1   4  -3 1170.28   63.89
   2  -4   3   70.99    6.30
  -2  -4  -3   58.69    5.10
  -2  -4  -3   56.19    8.10
   2   4   3   84.29    8.00
  -2   4  -3   75.99    6.80
  -2   4  -3   67.09    8.90
  -3  -4  -3  953.00   51.39
  -3  -4  -3 1065.59   54.19
   3  -4   3 1066.79   51.79
  -3   4  -3 1024.50   54.09
  -3   4  -3 1038.60   52.09
   3   4   3 1007.30   52.59
  -4  -4  -3    6.40    3.80
   4  -4   3    3.60    4.30
  -4  -4  -3    6.70    5.30
  -4   4  -3   19.00    5.10
  -4   4  -3    8.90    6.40
   4   4   3   12.60    4.50
  -5  -4  -3   41.80    8.60
  -5  -4  -3   42.60    7.40
  -5  -4  -3   44.40    7.40
  -5   4  -3   41.60    5.60
  -5   4  -3   40.80    8.10
   5   4   3   46.60    6.40
  -6  -4  -3   62.29    8.20
  -6  -4  -3   92.59   11.80
  -6  -4  -3   90.19   12.70
  -6   4  -3   78.09   11.20
  -7  -4  -3  138.49   16.30
  -7   4  -3  113.09   14.10
  -8  -4  -3   15.90   10.40
  -8   4  -3   13.10    8.90
  -9  -5   3   15.40    8.40
   9  -5  -3   14.40    6.30
   9   5  -3   -8.60    8.00
   9   5  -3   24.20    7.40
  -9   5   3   10.60    8.50
   8  -5  -3   51.49   10.00
  -8  -5   3   45.20   10.30
  -8   5   3   41.40    9.50
   8   5  -3   40.40   11.00
   8   5  -3   42.50    9.90
  -7  -5   3  157.78   15.00
   7  -5  -3  129.29   15.60
  -7   5   3  152.88   14.50
   7   5  -3  155.68   14.60
   7   5  -3  155.58   16.70
  -6  -5   3 1158.68   56.49
   6  -5  -3 1096.69   59.39
  -6  -5   3 1021.10   61.09
   6   5  -3 1111.29   59.59
  -6   5   3 1110.69   56.49
   6   5  -3 1095.19   58.69
  -6   5   3  993.00   56.19
   5  -5  -3 4354.56  198.58
  -5  -5   3 3767.82  199.38
   5  -5  -3 3820.02  193.98
   5   5  -3 4135.69  198.28
   5   5  -3 4049.99  197.68
  -5   5   3 3823.92  195.38
  -5   5   3 4004.10  194.58
  -5   5   3 4306.97  199.18
   4  -5  -3   86.19    7.90
  -4  -5   3   84.19   12.10
   4  -5  -3   87.89   11.30
   4   5  -3   84.39    9.80
  -4   5   3   86.89   11.00
  -4   5   3   71.39    8.70
  -4   5   3   83.49    8.20
   4   5  -3   73.79   10.40
   3  -5  -3 1201.48   63.09
  -3  -5   3 1322.97   63.49
  -3  -5   3 1244.98   66.49
   3  -5  -3 1250.27   67.19
  -3   5   3 1263.47   65.19
  -3   5   3 1378.56   65.79
   3   5  -3 1249.88   66.79
  -3   5   3 1290.17   63.69
  -2  -5   3  470.95   27.20
  -2  -5   3  521.75   30.50
   2  -5  -3  493.55   27.50
  -2   5   3  537.75   30.00
  -2   5   3  563.74   28.00
   2   5  -3  555.44   31.50
   2   5  -3  550.54   29.20
   1  -5  -3  286.07   21.10
  -1  -5   3  278.77   17.70
  -1  -5   3  299.37   20.30
  -1  -5   3  288.87   21.50
   1  -5  -3  290.47   18.20
   1   5  -3  363.46   22.50
  -1   5   3  382.16   18.80
   1   5  -3  367.76   18.00
   1   5  -3  369.86   20.50
  -1   5   3  369.06   18.50
  -1   5   3  359.46   21.00
   0  -5   3 9119.39  459.05
   0  -5  -3 9597.84  458.85
   0   5  -3 9394.86  459.55
   0   5   3 9813.02  458.15
   0   5  -3 9999.00  457.95
   1  -5   3 4345.27  203.58
   1  -5   3 4300.87  207.08
  -1  -5  -3 4355.26  204.28
  -1  -5  -3 4215.18  207.18
  -1   5  -3 4131.79  206.38
  -1   5  -3 4261.77  208.08
  -1   5  -3 4299.57  203.48
   1   5   3 4121.29  205.98
  -2  -5  -3 3071.29  145.19
   2  -5   3 3012.10  141.59
  -2   5  -3 2872.41  144.89
   2   5   3 2783.42  143.39
  -2   5  -3 2903.51  145.79
  -2   5  -3 2945.81  141.59
  -3  -5  -3  222.98   17.00
  -3  -5  -3  199.88   12.30
   3  -5   3  224.78   13.80
  -3   5  -3  195.58   13.90
  -3   5  -3  185.68   15.60
   3   5   3  187.38   14.20
  -4  -5  -3 1617.14   89.59
  -4  -5  -3 1864.91   91.79
   4  -5   3 1870.61   88.79
  -4   5  -3 1869.41   89.19
  -4   5  -3 1749.43   89.79
   4   5   3 1747.33   89.19
  -5  -5  -3  845.02   44.30
  -5  -5  -3  830.32   44.60
  -5  -5  -3  731.13   42.60
  -5   5  -3  784.62   43.10
   5   5   3  799.42   42.10
  -5   5  -3  771.92   41.30
  -6  -5  -3  687.43   40.80
  -6  -5  -3  647.04   39.80
  -6  -5  -3  704.23   39.20
   6   5   3  775.72   38.10
  -6   5  -3  711.83   35.50
  -6   5  -3  692.73   40.30
  -7  -5  -3   29.70    9.80
  -7  -5  -3   40.40    8.10
  -7   5  -3   37.80   10.40
  -8  -5  -3   98.29   23.90
  -8   5  -3   90.39   18.20
  -9  -6   3   30.70   10.10
   9  -6  -3   35.30    8.70
   9   6  -3   18.40    9.40
  -9   6   3   40.20   10.90
   8  -6  -3  223.58   19.20
  -8  -6   3  220.38   18.70
   8   6  -3  223.78   18.60
   8   6  -3  182.98   19.70
  -8   6   3  188.38   18.50
   7  -6  -3  285.87   23.80
  -7  -6   3  284.97   20.80
   7   6  -3  292.07   22.30
  -7   6   3  330.27   21.90
   7   6  -3  303.27   23.30
   6  -6  -3 1656.93   85.19
  -6  -6   3 1709.13   81.39
  -6   6   3 1613.54   81.29
  -6   6   3 1462.95   81.59
   6   6  -3 1570.54   84.19
   6   6  -3 1624.74   84.29
   5  -6  -3  130.79   16.10
  -5  -6   3  121.39   15.80
   5  -6  -3  126.59   12.50
   5   6  -3  164.58   15.10
   5   6  -3  146.39   14.50
  -5   6   3  135.49   12.00
  -5   6   3  142.79   12.40
  -5   6   3  129.49   14.30
   4  -6  -3 1567.24   78.09
  -4  -6   3 1489.55   82.19
   4  -6  -3 1625.24   82.99
   4   6  -3 1596.94   82.39
  -4   6   3 1601.94   78.49
   4   6  -3 1607.04   80.69
  -4   6   3 1421.56   79.49
  -4   6   3 1684.23   81.59
   3  -6  -3  633.44   38.40
   3  -6  -3  618.24   34.00
  -3  -6   3  571.34   36.80
  -3  -6   3  678.43   34.50
  -3   6   3  684.93   36.30
  -3   6   3  629.24   36.40
   3   6  -3  667.63   38.30
   3   6  -3  673.53   35.90
  -3   6   3  663.73   34.60
  -2  -6   3  577.44   33.00
  -2  -6   3  572.54   35.50
  -2  -6   3  603.44   30.00
   2  -6  -3  599.74   34.60
   2  -6  -3  592.94   30.20
  -2   6   3  577.44   30.90
   2   6  -3  534.45   31.10
   2   6  -3  550.34   34.10
  -2   6   3  513.75   32.20
  -2   6   3  544.35   30.20
  -1  -6   3 1072.49   58.69
   1  -6  -3 1090.59   60.09
   1  -6  -3 1116.39   56.19
  -1  -6   3 1152.68   61.39
  -1  -6   3 1082.29   55.59
  -1   6   3 1207.48   55.79
  -1   6   3 1124.59   58.99
   1   6  -3 1102.69   60.39
  -1   6   3 1163.88   56.29
   1   6  -3 1112.89   58.19
   1   6  -3 1097.69   55.39
   0  -6  -3  634.94   39.40
   0  -6   3  615.04   35.30
   0  -6   3  678.43   40.40
   0  -6  -3  646.34   35.90
   0   6  -3  776.52   38.90
   0   6  -3  700.03   40.60
   0   6  -3  772.62   35.80
   0   6   3  731.33   39.00
  -1  -6  -3 2136.99  107.79
  -1  -6  -3 2193.28  111.49
   1  -6   3 2060.59  106.99
   1  -6   3 2100.69  111.19
  -1   6  -3 2311.47  110.59
  -1   6  -3 2432.46  108.79
  -1   6  -3 2203.78  112.49
   1   6   3 2202.58  110.19
   2  -6   3  405.66   23.20
  -2  -6  -3  428.36   27.90
   2  -6   3  425.96   26.60
  -2   6  -3  436.56   27.40
  -2   6  -3  415.06   23.50
  -2   6  -3  416.16   27.70
   2   6   3  398.06   25.40
  -3  -6  -3 1299.87   69.09
   3  -6   3 1284.07   64.59
   3  -6   3 1375.76   69.89
  -3   6  -3 1242.38   68.09
   3   6   3 1157.38   65.89
  -3   6  -3 1354.16   65.09
  -4  -6  -3  311.67   23.00
  -4  -6  -3  296.97   17.40
   4   6   3  279.07   19.50
  -4   6  -3  311.27   19.90
  -4   6  -3  293.77   20.50
  -5  -6  -3    2.20    5.70
  -5  -6  -3    3.10    4.30
  -5   6  -3    3.40    6.40
  -5   6  -3    5.20    4.60
   5   6   3    1.30    4.50
  -6  -6  -3  103.99   11.40
  -6  -6  -3  106.29   13.50
  -6  -6  -3  105.79   13.00
   6   6   3  124.69   11.20
  -6   6  -3  122.89    9.60
  -6   6  -3  120.29   14.30
  -7  -6  -3  221.58   20.00
  -7  -6  -3  195.98   16.90
  -7  -6  -3  199.68   16.00
  -7   6  -3  211.28   19.50
   7   6   3  234.28   15.40
  -8  -6  -3   16.10    9.70
  -8   6  -3   16.20    9.50
  -9  -7   3   54.69   12.00
   9  -7  -3   69.79   11.90
  -9   7   3   58.99   14.20
   9   7  -3   57.49   12.50
   8  -7  -3   44.10   11.40
  -8  -7   3   46.40   10.40
   8   7  -3   43.80   11.20
  -8   7   3   54.29   10.70
  -7  -7   3  294.77   19.70
   7  -7  -3  242.68   22.70
  -7   7   3  212.18   17.80
   7   7  -3  248.98   21.00
  -7   7   3  252.37   20.00
   6  -7  -3  131.79   17.90
  -6   7   3  115.39   12.20
  -6   7   3  139.89   14.10
   6   7  -3  137.89   15.30
   5  -7  -3  392.96   28.30
  -5  -7   3  331.37   26.40
  -5   7   3  338.77   23.60
   5   7  -3  401.76   26.00
  -5   7   3  391.06   23.30
   5   7  -3  368.16   26.10
   4  -7  -3  793.62   44.00
   4  -7  -3  840.32   49.50
  -4  -7   3  944.71   45.90
  -4   7   3  737.93   45.70
  -4   7   3  863.61   45.00
   4   7  -3  822.72   48.60
  -4   7   3  912.11   50.39
   4   7  -3  862.11   46.40
   3  -7  -3  363.26   26.90
  -3  -7   3  367.26   27.60
  -3  -7   3  392.76   22.70
  -3  -7   3  361.56   25.40
  -3   7   3  363.66   24.30
  -3   7   3  416.86   24.00
   3   7  -3  393.26   23.70
  -3   7   3  397.76   22.80
   3   7  -3  335.07   25.90
  -2  -7   3  990.90   54.79
   2  -7  -3 1007.80   56.89
  -2  -7   3 1022.90   58.39
  -2  -7   3 1009.20   51.69
   2  -7  -3  949.31   51.89
   2   7  -3  995.80   56.69
  -2   7   3  993.10   54.89
  -2   7   3 1068.09   52.29
   2   7  -3 1043.50   53.29
  -2   7   3 1091.69   52.69
   1  -7  -3  917.71   49.90
   1  -7  -3  899.31   44.70
  -1  -7   3  906.21   44.30
  -1  -7   3  872.81   47.60
  -1  -7   3  949.60   51.49
  -1   7   3  879.01   55.29
  -1   7   3  819.52   44.40
   1   7  -3  813.42   43.70
   1   7  -3  771.92   45.80
  -1   7   3  854.01   43.70
   0  -7  -3  247.18   19.50
   0  -7  -3  232.68   15.10
   0  -7   3  227.58   14.30
   0  -7   3  233.58   20.10
   0   7  -3  226.28   16.90
   0   7   3  220.08   11.90
   0   7   3  235.68   11.80
   0   7  -3  215.78   14.20
   0   7  -3  206.98   19.10
   1  -7   3  255.87   15.30
  -1  -7  -3  250.57   20.60
  -1  -7  -3  253.87   16.10
   1  -7   3  269.67   20.70
  -1   7  -3  218.98   14.80
  -1   7  -3  211.88   17.80
  -1   7  -3  184.48   18.80
  -2  -7  -3 1165.08   58.39
  -2  -7  -3 1102.59   62.49
   2  -7   3 1104.79   61.09
   2  -7   3 1086.59   56.79
  -2   7  -3 1135.59   61.09
  -2   7  -3 1092.39   61.99
  -2   7  -3 1154.48   57.09
   3  -7   3  394.56   26.00
  -3  -7  -3  360.56   27.00
   3  -7   3  360.66   22.30
  -3   7  -3  387.66   26.50
   3   7   3  340.77   25.70
  -3   7  -3  413.66   27.80
  -3   7  -3  389.16   23.00
  -4  -7  -3  136.59   16.50
  -4  -7  -3  122.29    9.20
  -4   7  -3  157.68   13.40
  -4   7  -3  159.58   14.20
   4   7   3  140.99   13.20
  -5  -7  -3  355.06   24.90
  -5  -7  -3  408.96   27.50
  -5   7  -3  325.47   22.70
   5   7   3  332.77   24.40
  -5   7  -3  384.36   24.50
  -6  -7  -3  169.48   14.60
  -6  -7  -3  214.18   19.00
  -6  -7  -3  196.48   18.20
  -6   7  -3  212.48   18.60
   6   7   3  197.68   15.90
  -6   7  -3  211.08   14.70
  -7  -7  -3   37.00   10.40
  -7  -7  -3   28.30    7.90
  -7   7  -3   14.90    9.50
   7   7   3   18.90    6.40
   8  -8  -3   53.49   12.90
  -8  -8   3   69.89   11.90
  -8   8   3   53.49   11.60
   8   8  -3   45.30   11.30
   7  -8  -3  346.77   28.90
  -7  -8   3  358.26   24.30
   7   8  -3  361.86   27.80
  -7   8   3  332.37   24.90
   6  -8  -3  120.19   18.80
   6   8  -3  149.29   16.40
  -6   8   3  133.89   14.90
   5  -8  -3  145.99   18.70
  -5  -8   3  122.99   16.40
   5   8  -3  132.09   15.10
  -5   8   3  116.59   13.40
  -4  -8   3  414.36   25.90
   4  -8  -3  405.56   31.40
  -4  -8   3  368.06   30.50
  -4  -8   3  347.67   27.90
  -4   8   3  470.25   27.90
   4   8  -3  416.76   26.40
  -4   8   3  463.85   25.90
   3  -8  -3  263.97   23.60
  -3  -8   3  253.27   23.20
  -3  -8   3  271.77   17.70
  -3   8   3  260.07   17.60
  -3   8   3  231.08   19.20
  -3   8   3  274.67   18.80
   3   8  -3  247.18   18.50
  -2  -8   3 1422.26   76.69
  -2  -8   3 1517.95   73.69
   2  -8  -3 1384.86   73.19
  -2  -8   3 1538.95   81.49
   2  -8  -3 1490.15   79.89
  -2   8   3 1360.56   76.39
  -2   8   3 1597.84   74.19
   2   8  -3 1509.45   74.79
  -2   8   3 1444.46   73.39
   2   8  -3 1354.86   78.19
   1  -8  -3 1098.69   57.69
  -1  -8   3 1108.59   57.29
  -1  -8   3 1089.39   64.49
   1  -8  -3 1102.09   63.79
   1   8  -3 1142.89   57.09
   1   8  -3 1094.39   63.09
  -1   8   3 1152.18   57.79
  -1   8   3 1220.68   56.89
  -1   8   3 1117.59   61.39
   1   8  -3 1180.58   59.69
   0  -8  -3  204.78   13.60
   0  -8   3  197.18   14.60
   0  -8   3  178.18   19.50
   0  -8  -3  192.18   18.50
   0   8  -3  178.88   15.70
   0   8   3  174.68   10.20
   0   8   3  161.18   15.60
   0   8  -3  194.78   18.20
   0   8  -3  171.48   13.10
   0   8   3  181.98   10.00
  -1  -8  -3  715.43   38.80
   1  -8   3  679.13   37.80
  -1  -8  -3  694.03   44.40
   1  -8   3  691.83   44.10
   1   8   3  678.33   41.40
  -1   8  -3  758.92   41.50
  -1   8  -3  737.73   44.30
  -1   8  -3  758.12   38.10
   2  -8   3  260.77   17.50
  -2  -8  -3  280.87   24.00
   2  -8   3  267.17   22.60
   2   8   3  271.97   20.50
  -2   8  -3  271.57   22.50
  -2   8  -3  291.87   18.30
  -2   8  -3  285.87   22.20
   3  -8   3   48.40   10.60
  -3  -8  -3   66.69   13.20
  -3   8  -3   60.79   11.70
  -3   8  -3   48.80   10.40
   3   8   3   44.10    8.80
  -3   8  -3   60.59    9.00
   4  -8   3  416.46   28.30
  -4  -8  -3  463.85   32.60
   4   8   3  391.36   26.90
  -4   8  -3  454.45   27.00
  -4   8  -3  413.66   28.40
  -5  -8  -3   19.00    4.50
  -5  -8  -3   24.40    9.50
  -5   8  -3   26.10    6.80
   5   8   3   24.80    7.20
  -5   8  -3   15.60    8.10
  -6  -8  -3  243.78   21.70
  -6  -8  -3  216.58   15.70
   6   8   3  219.88   17.90
  -6   8  -3  242.18   17.20
  -6   8  -3  262.87   20.60
  -7  -8  -3   63.49   12.10
  -7  -8  -3   84.09   13.50
  -7   8  -3  104.49   21.90
   8  -9  -3  335.77   28.80
  -8  -9   3  338.37   25.10
   8   9  -3  313.87   26.10
  -8   9   3  323.27   28.50
   7  -9  -3  250.27   25.60
  -7   9   3  207.98   19.90
   7   9  -3  216.08   19.90
   6  -9  -3   68.09   15.90
  -6   9   3   68.59   11.50
   6   9  -3   74.19   12.90
   5  -9  -3  157.28   22.10
   5   9  -3  152.38   16.30
  -5   9   3  163.78   15.80
  -4  -9   3  378.66   30.60
  -4  -9   3  329.17   26.00
   4  -9  -3  374.56   31.10
  -4   9   3  328.17   22.50
   4   9  -3  327.17   23.70
  -4   9   3  384.46   25.30
   3  -9  -3 1797.22   95.29
  -3  -9   3 1826.32   95.69
  -3  -9   3 1580.74   90.39
  -3   9   3 1631.94   86.69
  -3   9   3 1791.32   88.59
   3   9  -3 1768.72   88.09
  -2  -9   3 1596.34   90.09
  -2  -9   3 1578.64   85.59
  -2  -9   3 1633.24   82.09
   2  -9  -3 1717.13   90.39
  -2   9   3 1665.83   82.29
  -2   9   3 1588.44   81.99
   2   9  -3 1653.53   83.29
  -1  -9   3 1121.49   61.09
   1  -9  -3 1177.18   69.09
  -1  -9   3 1123.99   69.39
  -1   9   3 1272.67   60.29
   1   9  -3 1254.97   63.49
  -1   9   3 1244.88   61.69
   0  -9   3  663.13   45.10
   0  -9  -3  722.23   45.70
   0  -9   3  642.54   37.30
   0   9   3  725.63   34.50
   0   9  -3  675.03   37.20
   0   9   3  734.63   34.80
   0   9  -3  707.23   40.40
   1  -9   3   21.70   10.50
  -1  -9  -3   26.10    9.80
  -1   9  -3    8.00    7.30
  -1   9  -3   13.30    5.60
  -2  -9  -3 1063.19   60.29
   2  -9   3  996.00   58.59
  -2   9  -3  958.20   55.79
  -2   9  -3  974.00   51.99
   3  -9   3  842.82   49.50
  -3  -9  -3  835.22   51.89
  -3   9  -3  785.72   44.50
  -3   9  -3  825.52   50.39
   4  -9   3   24.90   10.00
  -4  -9  -3   39.10   12.20
  -4   9  -3   44.40    9.40
  -4   9  -3   47.90   12.80
  -5  -9  -3  400.26   31.40
  -5   9  -3  400.36   27.40
  -6  -9  -3    8.20    8.70
  -6   9  -3    6.40    6.20
  -6   9  -3    5.90    8.80
   7 -10  -3   93.29   17.80
  -7  10   3   62.49   12.50
   7  10  -3   55.89   11.70
   6 -10  -3   91.19   18.90
  -6  10   3  100.59   13.80
   6  10  -3   95.69   14.90
   5 -10  -3  191.18   25.00
   5  10  -3  174.38   18.40
  -5  10   3  173.58   17.30
  -4 -10   3  701.53   46.20
  -4  10   3  657.43   38.10
   4  10  -3  638.34   38.90
  -3 -10   3  137.19   17.10
  -3 -10   3  134.39   23.70
   3 -10  -3  118.39   19.00
  -3  10   3  183.48   23.10
   3  10  -3  172.48   15.40
  -2 -10   3  231.48   25.90
   2 -10  -3  269.97   25.30
  -2  10   3  239.18   17.10
  -2  10   3  206.28   17.10
   2  10  -3  236.08   18.30
   1 -10  -3   88.79   17.60
  -1 -10   3   57.39   15.90
  -1  10   3   97.19    9.00
  -1  10   3   92.19   10.90
  -1  10   3   98.09    8.80
   1  10  -3   92.59   12.00
   0 -10   3  289.77   26.60
   0 -10  -3  293.57   26.60
   0  10   3  287.97   15.40
   0  10   3  287.07   15.20
   0  10  -3  264.77   18.90
   0  10  -3  259.17   20.80
  -1 -10  -3  565.64   39.80
   1 -10   3  531.15   38.70
  -1  10  -3  504.45   33.90
  -1  10  -3  528.55   30.50
   2 -10   3  135.79   19.40
  -2 -10  -3  117.99   19.30
  -2  10  -3  110.09   12.30
  -2  10  -3  121.29   16.30
   3 -10   3  118.59   18.10
  -3  10  -3  126.89   17.30
  -3  10  -3  151.08   14.40
  -4 -10  -3  209.88   23.90
   4 -10   3  243.28   22.90
  -4  10  -3  243.38   24.70
  -4  10  -3  236.98   19.50
  -5 -10  -3   29.10   12.00
  -5  10  -3   24.30    9.70
  -5  10  -3   -4.20    9.40
  -6 -10  -3  100.09   17.70
  -6  10  -3   75.79   18.50
   6 -11  -3   28.30   14.70
   6  11  -3   15.40   10.70
  -6  11   3   13.50    8.60
   5 -11  -3   97.59   20.50
   5  11  -3   87.89   13.60
  -5  11   3   68.19   12.20
  -4 -11   3   86.09   18.90
   4 -11  -3   88.99   19.50
  -4  11   3   66.49   11.00
   4  11  -3   91.29   12.60
  -3 -11   3  521.55   41.50
   3 -11  -3  552.14   42.60
   3  11  -3  571.64   33.80
  -3  11   3  548.85   33.60
  -3  11   3  553.14   33.30
   2 -11  -3  429.96   35.80
  -2 -11   3  393.46   36.10
   2  11  -3  431.16   28.00
  -2  11   3  411.96   26.70
  -2  11   3  451.25   26.70
  -2  11   3  474.95   27.00
  -1 -11   3   98.69   18.40
   1 -11  -3   76.99   17.30
   1  11  -3   80.09   11.80
  -1  11   3   80.99    8.80
  -1  11   3   74.29    8.70
   0 -11   3   63.59   17.20
   0 -11  -3   67.79   16.40
   0  11  -3   54.99   10.90
   0  11   3   56.19    5.40
   0  11  -3   55.09    8.70
   0  11   3   63.19    5.70
  -1 -11  -3  354.36   31.70
   1 -11   3  363.96   32.50
  -1  11  -3  359.56   26.90
  -1  11  -3  336.97   22.70
  -2 -11  -3  128.79   20.60
   2 -11   3  111.39   18.90
  -2  11  -3  111.59   12.90
  -2  11  -3   87.39   14.40
  -3 -11  -3  363.16   32.40
   3 -11   3  351.16   30.90
  -3  11  -3  359.36   24.90
  -3  11  -3  358.86   28.60
  -4 -11  -3  165.58   24.40
   4 -11   3  178.58   21.20
  -4  11  -3  158.28   16.80
  -4  11  -3  122.79   20.00
  -5 -11  -3   -2.70    9.40
  -5  11  -3   11.80    9.20
  -5  11  -3   -5.70   11.90
   6 -12  -3   15.20   15.00
   6  12  -3   36.30   10.60
  -6  12   3   21.00   10.50
   5 -12  -3  137.79   24.80
  -5  12   3  106.39   15.20
   4 -12  -3  304.67   32.70
  -4 -12   3  248.78   30.30
   4  12  -3  273.97   21.90
  -4  12   3  261.17   21.60
  -3 -12   3  206.58   28.70
   3 -12  -3  245.68   29.20
  -3  12   3  213.98   18.20
   3  12  -3  218.88   19.00
  -3  12   3  191.98   17.50
  -3  12   3  208.88   18.60
   2 -12  -3  171.88   25.90
  -2 -12   3  164.08   25.90
  -2  12   3  185.58   15.20
  -2  12   3  190.88   15.00
  -2  12   3  165.18   16.40
   2  12  -3  173.78   17.20
  -1 -12   3  240.18   28.50
   1 -12  -3  220.78   26.60
  -1  12   3  228.78   15.90
  -1  12   3  245.38   15.70
   1  12  -3  253.67   20.40
   0 -12  -3  179.78   26.40
   0 -12   3  193.48   27.70
   0  12   3  205.68   11.90
   0  12   3  202.88   11.70
   0  12  -3  200.88   17.00
  -1 -12  -3  339.47   33.20
   1 -12   3  351.36   33.70
  -1  12  -3  339.87   23.10
  -1  12  -3  339.77   26.40
  -2 -12  -3   99.39   21.00
   2 -12   3   59.89   16.60
  -2  12  -3   67.39   10.90
  -2  12  -3   72.39   14.00
   3 -12   3   60.59   16.10
  -3 -12  -3   74.19   18.30
  -3  12  -3   54.09   11.10
  -3  12  -3   37.40   12.20
  -4 -12  -3  312.17   32.20
   4 -12   3  300.87   29.20
  -4  12  -3  316.47   24.60
  -4  12  -3  314.47   29.60
   4 -13  -3  235.68   31.30
  -4 -13   3  221.48   29.10
  -4  13   3  195.98   22.80
   4  13  -3  212.48   20.00
   3 -13  -3  131.49   24.60
  -3 -13   3  147.69   25.60
  -3  13   3  121.79   14.70
  -3  13   3  116.09   15.40
   2 -13  -3  172.58   27.40
  -2 -13   3  177.58   28.30
   2  13  -3  179.78   20.70
  -2  13   3  180.98   17.90
  -2  13   3  204.28   16.10
   1 -13  -3  241.88   29.90
  -1 -13   3  226.28   29.80
  -1  13   3  215.78   15.00
   1  13  -3  216.78   19.50
  -1  13   3  223.38   15.30
   0 -13  -3  361.76   35.40
   0 -13   3  315.17   34.40
   0  13  -3  365.46   27.00
  -1 -13  -3   76.29   20.50
   1 -13   3   55.69   17.30
  -1  13  -3   62.79   10.90
  -1  13  -3   52.69   12.80
  -2 -13  -3  282.97   31.70
   2 -13   3  270.27   30.00
  -2  13  -3  271.17   25.70
  -2  13  -3  249.48   21.10
   3 -13   3  186.88   25.60
  -3 -13  -3  159.88   25.90
  -3  13  -3  182.68   22.70
  -3  13  -3  195.88   18.60
   3 -14  -3   -4.70   14.50
  -3 -14   3  -15.90   12.20
   3  14  -3   -4.10    7.00
  -3  14   3    4.40    8.60
  -3  14   3   -5.50    7.00
  -2 -14   3   86.39   22.90
   2 -14  -3   77.49   20.30
   2  14  -3   94.29   13.00
  -2  14   3   65.19   10.10
   1 -14  -3   85.79   21.40
  -1 -14   3   55.49   18.60
  -1  14   3   69.09    8.30
   1  14  -3   70.29   12.40
   0 -14  -3    7.10   11.70
   0 -14   3    8.50   14.80
   0  14  -3   -1.00    8.30
   1 -14   3   28.50   18.30
  -1 -14  -3   45.80   17.70
  -1  14  -3   58.69   13.00
  -1  14  -3   41.10   10.00
 -10   0   4  136.29   16.60
  10   0  -4  152.28   11.70
   9   0  -4   24.50    7.50
  -9   0   4   33.30    9.40
   9   0  -4   32.30    7.00
   8   0  -4  174.68   21.70
   8   0  -4  195.68   15.30
  -8   0   4  203.68   16.90
   7   0  -4  853.71   51.09
  -7   0   4  831.92   44.50
  -6   0   4   59.59    7.40
   6   0  -4   70.09   12.50
   6   0  -4   69.69    9.40
  -6   0   4   58.09   11.20
  -5   0   4  534.75   28.50
  -5   0   4  515.75   33.50
   5   0  -4  528.65   28.20
   5   0  -4  573.84   34.30
   5   0  -4  566.24   31.30
   4   0  -4  353.66   23.30
  -4   0   4  318.57   21.70
  -4   0   4  320.17   17.60
   4   0  -4  329.77   18.20
   3   0  -4  325.47   16.60
  -3   0   4  305.57   20.30
   3   0  -4  340.87   21.90
  -3   0   4  332.57   16.80
  -2   0   4 5169.48  241.68
   2   0  -4 4986.70  241.78
   2   0  -4 4942.11  238.18
  -1   0   4 2957.50  141.89
   1   0  -4 2917.21  141.79
   0   0  -4  883.81   44.80
   0   0  -4  865.41   42.70
   0   0   4  905.11   45.00
  -1   0  -4  184.38   11.80
  -1   0  -4  183.48   12.20
  -1   0  -4  171.88   10.30
  -2   0  -4  231.88   13.70
  -2   0  -4  224.98   13.90
  -2   0  -4  235.68   15.50
  -3   0  -4  475.15   25.30
  -3   0  -4  483.35   26.40
  -4   0  -4 1897.01   91.09
  -4   0  -4 1864.81   93.49
  -5   0  -4   54.79    9.20
  -5   0  -4   71.39   10.10
  -6   0  -4  275.67   30.80
  -7   0  -4  112.49   15.10
  -8   0  -4  102.59   15.70
 -10  -1   4   84.09   14.30
  10  -1  -4   94.49    9.10
 -10   1   4  113.09   15.30
  10   1  -4   99.59   10.30
   9  -1  -4   90.99   12.10
  -9  -1   4   79.29   12.40
   9  -1  -4   86.29   10.00
   9   1  -4   76.89   10.20
  -9   1   4   77.79   12.00
   9   1  -4   90.59   17.00
   8  -1  -4   74.09   15.50
  -8  -1   4  107.99   12.50
   8   1  -4  100.39   11.40
   8   1  -4   80.99   14.90
  -8   1   4  113.69   12.50
   8   1  -4  104.69   12.80
  -7  -1   4  933.01   48.20
   7  -1  -4  897.81   54.89
   7  -1  -4  846.42   47.10
   7   1  -4 1026.10   50.59
   7   1  -4  951.70   54.19
   7   1  -4  880.71   48.90
  -7   1   4  877.11   47.80
   6  -1  -4  551.24   31.40
  -6  -1   4  588.94   32.00
   6  -1  -4  508.35   36.90
  -6  -1   4  590.24   37.40
   6  -1  -4  684.73   35.00
  -6   1   4  590.54   32.10
  -6   1   4  607.04   38.30
   6   1  -4  632.54   38.00
  -5  -1   4  972.30   57.29
   5  -1  -4  974.60   54.79
   5  -1  -4  989.20   48.90
   5  -1  -4 1111.59   52.19
  -5  -1   4 1014.50   49.10
  -5   1   4  878.41   54.09
   5   1  -4  952.30   54.39
  -5   1   4  908.11   48.90
   4  -1  -4 1904.31   93.19
   4  -1  -4 1979.10   96.19
  -4  -1   4 1799.02   97.69
   4  -1  -4 1993.80   99.09
  -4  -1   4 1962.10   93.19
   4   1  -4 1988.30   98.89
  -4   1   4 1913.11   93.29
  -4   1   4 1913.01   97.99
   3  -1  -4  457.65   27.40
  -3  -1   4  426.76   25.80
   3  -1  -4  466.25   25.10
  -3  -1   4  434.76   21.60
   3  -1  -4  452.15   21.90
   3   1  -4  341.07   25.10
   2  -1  -4 5472.95  257.47
   2  -1  -4 5312.27  256.37
  -2  -1   4 5288.07  256.57
   2   1  -4 5270.67  256.27
  -2   1   4 5370.36  256.17
   1  -1  -4 4138.79  199.58
  -1  -1   4 4219.38  199.58
   1  -1  -4 4360.56  196.68
   1  -1  -4 4314.37  199.18
   1   1  -4 3907.01  199.08
  -1   1   4 3936.51  198.48
   0  -1   4   62.79    7.30
   0  -1  -4   71.99    7.30
   0   1  -4   97.49    7.70
   0   1  -4   99.89    5.40
   0   1   4  102.79    7.10
  -1  -1  -4 1219.98   58.79
  -1  -1  -4 1257.77   57.89
  -1  -1  -4 1156.98   58.89
   1  -1   4 1210.48   57.09
  -1   1  -4 1120.69   57.09
  -1   1  -4 1087.49   59.39
  -2  -1  -4  916.51   46.20
   2  -1   4 1000.90   45.60
  -2  -1  -4  896.11   47.10
  -2  -1  -4  943.11   46.40
  -2   1  -4  860.41   48.00
  -2   1  -4  861.01   45.50
  -3  -1  -4 1672.53   78.19
  -3  -1  -4 1681.03   79.19
   3  -1   4 1680.73   78.09
  -3   1  -4 1484.15   77.69
  -3   1  -4 1436.56   78.19
  -4  -1  -4  890.91   44.00
  -4  -1  -4  899.51   41.70
  -4   1  -4  754.22   42.80
  -4   1  -4  763.22   41.50
  -4   1  -4  777.32   40.40
  -5  -1  -4  858.61   45.80
  -5  -1  -4  841.12   45.40
  -5   1  -4  764.22   44.20
  -6  -1  -4  119.99   14.40
  -6   1  -4  123.29   16.30
  -7  -1  -4   97.09   14.10
  -7   1  -4   97.29   14.20
  -8  -1  -4  250.87   24.20
  -8   1  -4  259.17   23.90
 -10  -2   4   45.90   11.70
  10  -2  -4   64.19    8.00
 -10   2   4   47.50   11.30
  10   2  -4   54.89    8.30
   9  -2  -4  374.56   24.20
  -9  -2   4  410.86   26.80
  -9   2   4  387.26   26.10
   9   2  -4  366.96   29.80
   9   2  -4  378.76   24.80
   9   2  -4  348.87   24.20
   8  -2  -4 1085.29   51.89
  -8  -2   4  967.20   50.39
   8   2  -4  852.01   54.49
   8   2  -4  889.61   49.99
  -8   2   4  876.41   49.40
   8   2  -4  856.51   49.90
   7  -2  -4  120.99   17.80
  -7  -2   4  162.38   14.50
   7  -2  -4  192.38   16.70
   7   2  -4  217.88   20.00
  -7   2   4  188.38   14.50
   7   2  -4  194.68   15.20
  -6  -2   4 3209.08  159.08
  -6  -2   4 3317.37  150.28
   6  -2  -4 2646.84  155.18
   6  -2  -4 2918.31  150.78
   6   2  -4 3313.17  155.68
  -6   2   4 3042.30  149.79
   6   2  -4 3201.38  152.38
   5  -2  -4  404.86   28.30
  -5  -2   4  378.36   29.90
   5  -2  -4  449.56   26.20
   5  -2  -4  424.86   22.80
  -5  -2   4  422.46   23.00
   5   2  -4  417.56   28.30
   4  -2  -4 2854.41  135.59
  -4  -2   4 2880.21  135.39
  -4  -2   4 2582.44  140.09
   4  -2  -4 2916.41  138.49
   4  -2  -4 2445.06  139.89
  -4   2   4 3117.89  140.99
  -4   2   4 2857.61  135.69
   4   2  -4 2907.21  140.59
  -3  -2   4 3666.73  191.98
   3  -2  -4 3409.76  192.08
   3  -2  -4 3927.01  191.08
  -3  -2   4 4022.10  187.88
   3  -2  -4 3879.81  188.18
   3   2  -4 4095.29  191.78
  -3   2   4 4320.67  188.48
  -3   2   4 4240.98  192.18
   2  -2  -4 1100.09   50.59
   2  -2  -4 1024.30   54.69
   2  -2  -4 1131.29   53.79
  -2  -2   4 1088.49   49.99
  -2  -2   4 1097.79   53.99
  -2   2   4  947.51   50.49
   2   2  -4  903.41   52.79
   1  -2  -4 2146.09  104.59
  -1  -2   4 2122.69  105.19
   1  -2  -4 2116.19  104.99
   1  -2  -4 2219.08  102.39
  -1  -2   4 2168.48  101.59
  -1   2   4 2202.68  103.49
  -1   2   4 2196.28  105.09
   1   2  -4 1982.70  101.59
   1   2  -4 2107.29  104.69
   0  -2   4 6885.81  336.57
   0  -2  -4 6974.40  334.67
   0   2  -4 7070.79  336.47
   0   2   4 7208.48  334.57
   1  -2   4 2070.09  100.09
  -1  -2  -4 2086.09  101.09
  -1  -2  -4 2101.39  102.29
  -1   2  -4 2071.59  100.29
   1   2   4 2225.48  102.79
  -1   2  -4 1963.50  102.99
   2  -2   4 5355.06  250.47
  -2  -2  -4 5435.36  251.97
  -2  -2  -4 5232.78  251.57
  -2   2  -4 5366.26  250.77
  -2   2  -4 5078.39  255.97
  -2   2  -4 5048.09  252.47
  -3  -2  -4 1605.04   78.19
  -3  -2  -4 1571.94   78.59
   3  -2   4 1561.04   77.19
  -3   2  -4 1495.15   78.49
  -3   2  -4 1637.14   77.79
  -4  -2  -4  179.78   14.50
  -4  -2  -4  168.68   12.20
   4  -2   4  163.88   11.80
  -4  -2  -4  177.88   13.20
  -4   2  -4  167.28   12.10
  -4   2  -4  165.78   10.70
  -4   2  -4  171.18   13.00
  -5  -2  -4  439.66   26.90
  -5  -2  -4  450.95   27.70
  -5  -2  -4  426.56   23.70
  -5   2  -4  419.46   26.20
  -6  -2  -4  110.09   14.10
  -6  -2  -4  118.99   13.00
  -6   2  -4  120.29   14.00
  -7  -2  -4  252.97   23.00
  -7   2  -4  267.47   22.20
  -8  -2  -4   61.49   13.70
  -8   2  -4   49.99   12.70
  10  -3  -4   39.90    7.30
 -10  -3   4   34.20   11.40
 -10   3   4   48.60   12.00
  10   3  -4   35.80   14.20
  -9  -3   4   27.70    9.70
  -9   3   4   42.90   10.30
   9   3  -4   47.70    9.50
   9   3  -4   37.00    8.70
   9   3  -4   42.50   12.10
  -8  -3   4   47.60    9.60
   8  -3  -4   41.30    9.70
   8   3  -4   40.20   11.00
   8   3  -4   47.30    9.40
  -8   3   4   50.99   12.00
  -7  -3   4  417.76   26.80
   7  -3  -4  494.65   30.00
   7   3  -4  457.65   28.50
   7   3  -4  451.75   31.40
  -7   3   4  442.96   26.80
   6  -3  -4   13.00    4.70
   6  -3  -4   18.10    7.10
   6  -3  -4   29.30   10.70
  -6  -3   4   18.20    5.70
  -6   3   4   13.50    5.60
   6   3  -4   21.20    6.80
   6   3  -4    7.10    6.50
  -5  -3   4 2073.09   95.49
   5  -3  -4 2077.29   98.89
  -5  -3   4 1750.72  100.19
   5  -3  -4 1871.71   94.99
   5  -3  -4 1774.12  100.49
   5   3  -4 1951.20  100.39
  -5   3   4 1923.21   95.39
  -5   3   4 2050.49  101.59
   5   3  -4 2045.20   98.59
   4  -3  -4  575.14   34.20
   4  -3  -4  641.44   33.30
  -4  -3   4  635.64   29.40
   4  -3  -4  602.84   29.40
  -4  -3   4  501.45   33.80
  -4   3   4  549.05   33.60
   4   3  -4  504.45   32.60
  -4   3   4  522.95   29.30
   4   3  -4  517.75   32.10
   3  -3  -4  286.77   20.40
  -3  -3   4  311.57   20.80
   3  -3  -4  307.27   19.90
   3  -3  -4  311.77   17.10
  -3   3   4  311.07   19.40
  -3   3   4  346.27   17.60
   3   3  -4  311.67   20.30
  -3   3   4  340.57   20.60
  -2   3   4  100.79    7.10
   2   3  -4   98.09    9.70
  -2   3   4   94.99    8.30
  -2   3   4  100.59    8.80
   2   3  -4  112.79    9.20
  -1  -3   4 1481.85   69.19
   1  -3  -4 1438.96   69.79
   1  -3  -4 1336.97   71.59
  -1  -3   4 1407.56   72.69
   1  -3  -4 1427.96   72.59
  -1   3   4 1460.35   72.39
   1   3  -4 1409.46   72.09
  -1   3   4 1479.05   70.19
   1   3  -4 1440.56   69.09
   1   3  -4 1519.75   73.39
   0  -3   4 1836.82   96.39
   0  -3  -4 1895.51   96.09
   0  -3  -4 1819.02   93.99
   0  -3   4 2047.10   93.29
   0  -3  -4 1920.61   94.59
   0   3  -4 1963.50   97.09
   0   3  -4 2017.70   93.29
   0   3   4 1901.81   95.99
   0   3   4 2005.80   93.49
   0   3  -4 2027.30   96.69
  -1  -3  -4 2905.01  145.09
  -1  -3  -4 2901.71  147.59
   1  -3   4 2933.61  145.29
  -1   3  -4 3197.98  145.39
  -1   3  -4 3030.70  148.59
   1   3   4 3176.48  147.89
  -1   3  -4 3107.19  148.69
  -2  -3  -4  681.73   34.10
  -2  -3  -4  704.13   36.10
   2  -3   4  718.13   33.90
  -2   3  -4  620.34   37.20
  -2   3  -4  611.24   36.20
   2   3   4  633.34   35.40
  -2   3  -4  650.83   34.00
   3  -3   4  150.88   10.50
  -3  -3  -4  156.98   12.30
  -3   3  -4  132.69   12.10
  -3   3  -4  150.78   11.20
   3   3   4  154.28   11.90
  -4  -3  -4  344.57   22.30
   4  -3   4  374.86   20.70
  -4  -3  -4  348.37   21.00
  -4  -3  -4  360.86   21.60
  -4   3  -4  321.17   21.00
  -4   3  -4  327.77   21.00
  -5  -3  -4  104.89   10.80
  -5  -3  -4  106.89   12.50
  -5  -3  -4  101.99    9.80
  -5   3  -4   91.19    7.30
  -5   3  -4   96.29   11.20
  -5   3  -4   96.89    6.90
  -6  -3  -4  541.55   33.60
  -6  -3  -4  552.14   32.70
  -6   3  -4  498.25   32.00
  -7  -3  -4  144.79   17.90
  -7   3  -4  154.48   17.20
  -8   3  -4   28.00   12.70
  -9  -4   4  110.89   15.10
   9  -4  -4  131.39   14.30
   9   4  -4  107.89   17.00
  -9   4   4  117.69   14.20
   9   4  -4  148.69   16.80
   8  -4  -4  501.55   30.70
  -8  -4   4  473.95   30.00
  -8   4   4  422.36   27.70
   8   4  -4  429.86   29.10
   8   4  -4  421.86   31.90
   7  -4  -4  112.09   14.50
  -7  -4   4  115.29   12.60
  -7   4   4   96.69   11.70
   7   4  -4  101.19   14.00
   6  -4  -4  279.97   18.10
  -6  -4   4  283.07   18.80
   6  -4  -4  325.17   23.20
   6   4  -4  299.17   23.20
  -6   4   4  273.47   18.90
   6   4  -4  318.57   21.70
  -5  -4   4 1388.96   64.19
  -5  -4   4 1148.19   69.19
   5  -4  -4 1433.36   68.59
   5  -4  -4 1275.27   63.99
  -5   4   4 1275.47   69.39
   5   4  -4 1208.98   66.99
  -5   4   4 1218.08   64.19
   5   4  -4 1281.47   68.79
  -4  -4   4  688.43   40.40
   4  -4  -4  673.63   39.20
   4  -4  -4  704.13   35.30
   4  -4  -4  802.32   39.80
  -4   4   4  679.73   39.30
  -4   4   4  648.04   37.00
   4   4  -4  678.73   38.90
  -4   4   4  640.34   37.30
   4   4  -4  651.43   38.50
  -3  -4   4 3694.03  179.78
   3  -4  -4 3808.22  175.58
  -3  -4   4 4110.09  176.48
   3  -4  -4 3923.51  179.38
   3  -4  -4 3700.43  178.48
  -3   4   4 3598.64  178.58
  -3   4   4 3549.45  175.68
   3   4  -4 3524.15  179.18
   3   4  -4 3487.35  177.88
  -3   4   4 3229.38  177.48
  -2  -4   4  413.36   20.20
   2  -4  -4  423.16   20.80
  -2  -4   4  442.36   24.60
   2  -4  -4  439.06   22.60
  -2   4   4  318.77   22.50
  -2   4   4  365.06   20.70
  -2   4   4  362.86   22.10
   2   4  -4  340.27   23.50
   1  -4  -4  642.34   32.00
   1  -4  -4  665.93   34.90
   1  -4  -4  678.03   31.90
  -1  -4   4  694.63   31.20
  -1  -4   4  662.73   34.90
   1   4  -4  575.64   33.70
  -1   4   4  558.24   33.70
   1   4  -4  591.54   30.80
  -1   4   4  576.24   31.50
   1   4  -4  592.24   35.20
  -1   4   4  606.14   31.40
   0  -4  -4 1260.97   63.19
   0  -4  -4 1203.18   61.99
   0  -4  -4 1250.37   65.99
   0  -4   4 1328.27   62.69
   0  -4   4 1251.97   66.09
   0   4   4 1279.97   65.59
   0   4   4 1371.06   61.89
   0   4  -4 1269.77   66.79
   0   4  -4 1351.66   62.69
   1  -4   4 2134.79  104.19
  -1  -4  -4 2181.88  107.39
  -1   4  -4 2190.38  104.19
  -1   4  -4 2136.69  107.69
  -1   4  -4 2155.68  108.19
   1   4   4 2151.38  106.79
  -2  -4  -4 1266.37   65.19
  -2  -4  -4 1401.96   65.59
  -2  -4  -4 1388.46   69.49
   2  -4   4 1424.46   66.69
  -2   4  -4 1307.37   70.19
  -2   4  -4 1253.97   69.89
   2   4   4 1364.66   68.69
  -2   4  -4 1383.56   66.79
   3  -4   4 1054.29   50.29
  -3  -4  -4  936.21   49.40
  -3  -4  -4 1068.79   52.99
  -3   4  -4  914.21   52.79
   3   4   4  965.10   51.49
  -3   4  -4  994.60   50.49
  -4  -4  -4  375.46   22.50
   4  -4   4  378.16   22.50
  -4  -4  -4  407.06   24.90
  -4  -4  -4  389.36   24.70
  -4   4  -4  409.36   23.50
  -4   4  -4  355.36   23.70
   4   4   4  410.66   23.60
  -5  -4  -4  651.13   36.50
  -5  -4  -4  666.53   37.90
  -5  -4  -4  697.03   37.20
  -5   4  -4  615.24   34.10
  -5   4  -4  628.44   36.40
  -6  -4  -4  312.67   19.20
  -6  -4  -4  311.97   22.70
  -6   4  -4  292.17   22.10
  -7  -4  -4   23.60    9.10
  -7   4  -4   34.80   10.30
  -8  -4  -4   -1.90    9.20
  -8   4  -4   15.80   10.60
   9  -5  -4  134.69   15.50
  -9  -5   4  124.39   15.70
  -9   5   4  108.39   14.10
   9   5  -4  136.49   14.80
   9   5  -4  111.79   16.80
  -8  -5   4  248.08   19.20
   8  -5  -4  231.48   20.80
   8   5  -4  229.18   19.90
   8   5  -4  215.18   21.30
  -8   5   4  201.28   18.20
   7  -5  -4  181.68   18.80
  -7  -5   4  197.08   15.60
  -7   5   4  159.68   15.10
   7   5  -4  169.88   16.50
   7   5  -4  179.08   18.90
  -6  -5   4  135.39   11.80
   6  -5  -4  132.29   15.60
   6   5  -4   99.79   14.50
  -6   5   4  107.19   11.50
   6   5  -4  105.39   13.50
   5  -5  -4  434.26   29.00
  -5  -5   4  365.16   28.80
   5  -5  -4  416.86   24.00
  -5   5   4  402.96   25.90
  -5   5   4  474.65   29.30
  -5   5   4  454.35   25.10
   5   5  -4  446.56   28.80
  -4  -5   4 4961.30  245.68
   4  -5  -4 4679.73  235.98
   4  -5  -4 5088.59  240.78
  -4   5   4 4597.64  238.18
  -4   5   4 5091.99  240.58
   4   5  -4 5090.89  240.78
   4   5  -4 4911.51  239.18
  -4   5   4 5034.80  236.58
  -3  -5   4   80.69    7.30
  -3  -5   4   82.89   11.30
   3  -5  -4   88.39   11.30
   3  -5  -4   81.89    7.30
  -3   5   4   83.19    9.40
   3   5  -4   74.19   10.30
  -3   5   4   71.89    9.30
  -3   5   4   67.19    8.90
   3   5  -4   68.19    9.20
  -2  -5   4 5245.08  248.48
   2  -5  -4 5190.68  249.08
  -2  -5   4 5249.37  252.87
   2  -5  -4 5192.68  252.77
  -2   5   4 5429.16  249.28
  -2   5   4 4839.12  251.37
   2   5  -4 5273.37  251.27
   2   5  -4 5286.47  253.47
   1  -5  -4  142.39   13.10
  -1  -5   4  145.99    8.70
   1  -5  -4  159.88    9.60
  -1  -5   4  164.78   12.40
  -1   5   4  115.69    8.00
   1   5  -4  113.19    8.30
   1   5  -4  113.99   11.10
   1   5  -4  122.79   12.00
  -1   5   4  106.99    9.00
  -1   5   4  105.29   10.40
   0  -5  -4 2182.38  106.99
   0  -5   4 2241.78  103.19
   0  -5  -4 2173.78  103.69
   0   5   4 2022.80  105.99
   0   5  -4 2092.29  107.89
   0   5  -4 2128.69  102.99
   0   5  -4 2075.39  106.29
   1  -5   4 2105.29   99.19
  -1  -5  -4 2059.59   99.99
  -1  -5  -4 2072.59  103.09
   1   5   4 1978.20  101.89
  -1   5  -4 1980.00  103.79
  -1   5  -4 2088.69   99.19
  -1   5  -4 2009.60  102.79
   2  -5   4 2104.89   98.89
  -2  -5  -4 2126.59  102.79
   2   5   4 1887.11  100.79
  -2   5  -4 2101.69   98.99
  -2   5  -4 1966.00  103.19
  -2   5  -4 1953.20  102.79
  -3  -5  -4  692.23   36.20
   3  -5   4  652.33   38.80
  -3  -5  -4  621.54   36.10
  -3  -5  -4  714.53   41.20
  -3   5  -4  769.32   43.00
  -3   5  -4  786.02   42.10
  -3   5  -4  802.12   38.70
   3   5   4  768.82   39.80
  -4  -5  -4  562.44   33.60
  -4  -5  -4  656.73   37.80
   4   5   4  655.83   35.60
  -4   5  -4  661.03   35.30
  -4   5  -4  638.64   36.40
  -5  -5  -4  721.73   40.40
  -5  -5  -4  644.74   37.40
  -5   5  -4  662.13   38.20
   5   5   4  738.63   37.90
  -5   5  -4  643.94   36.50
  -6  -5  -4  532.75   33.60
  -6  -5  -4  553.54   31.40
  -6  -5  -4  484.45   31.40
  -6   5  -4  546.25   32.90
  -6   5  -4  533.05   27.30
  -7  -5  -4  129.99   13.40
  -7  -5  -4   86.69   14.30
  -7   5  -4   94.29   13.80
  -9  -6   4   58.59   11.80
   9  -6  -4   66.59   12.90
   9   6  -4   46.10   13.40
  -9   6   4   61.19   11.80
   8  -6  -4   82.99   14.20
  -8  -6   4   74.09   11.60
  -8   6   4   61.39   10.70
   8   6  -4   62.29   12.30
   7  -6  -4  348.57   28.00
  -7  -6   4  373.16   23.70
  -7   6   4  343.87   23.80
   7   6  -4  326.57   29.00
  -6  -6   4  765.22   40.90
   6  -6  -4  799.52   46.70
   6   6  -4  754.72   45.20
   6   6  -4  740.43   44.30
  -6   6   4  674.73   41.60
  -6   6   4  780.82   41.30
   5  -6  -4 1956.00   98.79
   5  -6  -4 1735.93   92.49
  -5  -6   4 1605.64   97.89
  -5   6   4 1906.71   93.39
  -5   6   4 1821.12   94.99
   5   6  -4 1886.61   97.59
   5   6  -4 2079.99   97.79
  -5   6   4 2040.00   98.49
   4  -6  -4  844.72   45.10
  -4  -6   4  881.61   50.59
   4  -6  -4  935.51   50.79
  -4  -6   4 1032.40   46.30
   4   6  -4  870.61   47.90
  -4   6   4  852.61   45.50
  -4   6   4  773.52   47.10
  -4   6   4  851.51   48.50
   4   6  -4  833.72   49.40
   3  -6  -4 1181.78   62.49
  -3  -6   4 1253.27   62.59
   3  -6  -4 1228.38   67.19
  -3  -6   4 1250.07   67.29
  -3   6   4 1162.38   67.39
   3   6  -4 1225.08   67.29
   3   6  -4 1267.97   64.89
  -3   6   4 1375.66   63.39
  -3   6   4 1338.47   65.49
  -2  -6   4  903.01   50.59
  -2  -6   4  898.11   46.40
   2  -6  -4  893.61   46.90
   2  -6  -4  970.00   51.79
   2   6  -4  919.81   49.10
  -2   6   4  968.20   48.00
  -2   6   4  923.91   47.20
   2   6  -4  977.80   55.29
  -2   6   4  875.01   49.90
   1  -6  -4 3322.97  163.68
  -1  -6   4 3287.67  162.98
   1  -6  -4 3370.46  167.98
  -1  -6   4 3259.47  167.08
   1   6  -4 3409.56  168.78
  -1   6   4 3428.06  163.68
  -1   6   4 3427.56  166.98
   1   6  -4 3481.15  166.18
   1   6  -4 3407.76  162.88
  -1   6   4 3563.94  162.58
   0  -6   4  500.05   25.30
   0  -6  -4  438.96   25.70
   0  -6  -4  485.85   30.20
   0   6  -4  471.45   30.50
   0   6  -4  467.25   25.10
   0   6   4  463.25   28.40
   0   6  -4  470.65   28.80
   1  -6   4 1041.90   50.89
  -1  -6  -4 1047.40   55.79
  -1  -6  -4 1052.89   51.89
  -1   6  -4  972.30   54.29
  -1   6  -4  911.41   55.49
   1   6   4  991.20   53.99
  -1   6  -4 1025.40   50.79
   2  -6   4  724.53   35.40
  -2  -6  -4  745.73   37.10
  -2  -6  -4  681.33   39.80
   2   6   4  620.74   37.50
  -2   6  -4  602.94   39.80
  -2   6  -4  628.54   39.00
  -2   6  -4  649.04   35.20
   3  -6   4  226.18   16.50
  -3  -6  -4  259.57   20.90
  -3   6  -4  316.37   18.20
  -3   6  -4  281.57   21.10
  -3   6  -4  274.07   21.80
   3   6   4  255.97   18.60
  -4  -6  -4 1084.49   55.99
  -4  -6  -4  935.11   48.70
  -4   6  -4 1053.29   51.99
   4   6   4  913.61   51.79
  -4   6  -4  928.51   53.39
  -5  -6  -4  355.66   23.60
  -5  -6  -4  406.76   28.70
   5   6   4  473.85   26.40
  -5   6  -4  442.46   28.50
  -5   6  -4  432.26   25.40
  -6  -6  -4  128.89   13.70
  -6  -6  -4  113.39   14.40
  -6  -6  -4  126.09   11.90
  -6   6  -4  134.29   15.10
  -6   6  -4  121.69   10.00
   6   6   4  135.49   12.60
  -7  -6  -4    9.50    5.90
  -7  -6  -4   15.10    9.30
  -7   6  -4   23.20    9.50
  -9  -7   4   10.30    9.00
   9  -7  -4   10.40    8.70
  -9   7   4    5.70   12.40
   9   7  -4   -7.00    7.10
   8  -7  -4  108.09   16.60
  -8  -7   4   85.79   12.90
  -8   7   4  102.49   13.60
   8   7  -4  102.09   15.70
   7  -7  -4   56.19   13.50
  -7  -7   4   55.89   10.80
  -7   7   4   38.30    9.30
   7   7  -4   41.10   11.50
   6  -7  -4   -1.70    8.40
   6   7  -4    5.90    8.60
  -6   7   4    2.30    6.20
   5  -7  -4  200.58   20.60
  -5  -7   4  212.48   16.00
  -5   7   4  176.58   15.30
   5   7  -4  188.88   17.90
  -5   7   4  186.58   19.70
   4  -7  -4  131.59   16.60
  -4  -7   4  131.49   11.30
   4  -7  -4  132.59   10.80
  -4  -7   4  113.49   15.20
   4   7  -4   98.39   12.50
  -4   7   4  102.29   11.20
  -4   7   4  119.29   12.70
  -4   7   4   93.59   11.70
   3  -7  -4  381.56   27.30
   3  -7  -4  368.66   21.40
  -3  -7   4  317.67   25.00
  -3   7   4  370.26   21.90
   3   7  -4  359.96   23.40
  -3   7   4  380.56   23.30
   3   7  -4  384.96   26.30
  -3   7   4  318.57   23.20
  -2  -7   4  349.77   24.20
  -2  -7   4  337.87   19.40
   2  -7  -4  373.36   25.40
  -2   7   4  355.86   20.30
   2   7  -4  318.17   21.80
   2   7  -4  326.77   24.60
  -2   7   4  309.97   22.60
  -2   7   4  324.47   20.30
   1  -7  -4   14.50    8.00
  -1  -7   4   12.80    4.30
  -1  -7   4   17.30    7.00
   1  -7  -4   14.10    5.30
   1   7  -4   26.50    8.50
  -1   7   4   21.10    6.30
  -1   7   4   21.10    3.70
  -1   7   4   18.80    5.30
   1   7  -4   30.80    5.00
   1   7  -4   29.90    7.20
   0  -7  -4   80.29    8.50
   0  -7  -4   98.09   13.90
   0  -7   4   85.39    7.90
   0   7  -4   67.49    7.90
   0   7  -4   71.79   10.50
   0   7   4   67.09   10.30
   0   7  -4   75.49   12.70
  -1  -7  -4  373.66   26.20
   1  -7   4  368.96   20.70
  -1  -7  -4  395.36   22.10
  -1   7  -4  352.86   24.70
  -1   7  -4  306.47   25.40
   1   7   4  311.27   23.20
  -1   7  -4  355.56   20.60
  -2  -7  -4  875.91   53.79
   2  -7   4  908.91   48.60
  -2   7  -4 1008.30   49.10
   2   7   4  872.71   51.29
  -2   7  -4  990.20   55.19
  -2   7  -4 1026.90   53.99
  -3  -7  -4  299.47   24.80
   3   7   4  300.57   21.80
  -3   7  -4  336.77   25.70
  -3   7  -4  351.76   20.90
  -4  -7  -4  115.99   15.60
  -4   7  -4   86.19   10.80
   4   7   4   76.69   10.40
  -4   7  -4   64.89   11.30
  -4   7  -4   80.09   14.80
  -5  -7  -4   21.40    4.40
  -5  -7  -4   26.70    9.50
  -5   7  -4   30.60    8.70
  -5   7  -4   19.40    6.50
   5   7   4   14.40    6.60
  -6  -7  -4   51.39   10.90
  -6  -7  -4   53.59   10.70
  -6  -7  -4   32.40    6.40
  -6   7  -4   41.70    7.10
   6   7   4   52.79    9.80
  -6   7  -4   50.79   10.90
  -7  -7  -4  125.59   16.20
  -7  -7  -4  148.29   14.90
  -7   7  -4  177.78   18.70
  -8  -8   4   98.39   13.40
   8  -8  -4  115.79   17.90
  -8   8   4   89.29   13.70
   8   8  -4   82.39   14.90
   7  -8  -4   94.79   17.50
  -7  -8   4   94.69   12.10
   7   8  -4   78.79   14.20
  -7   8   4   60.99   11.70
   6  -8  -4 1146.49   66.89
   6   8  -4 1112.79   62.59
  -6   8   4 1083.49   59.09
   5  -8  -4  290.57   26.50
   5   8  -4  267.37   22.10
  -5   8   4  254.77   19.30
   4  -8  -4   12.70    8.40
  -4  -8   4   19.10    6.40
  -4   8   4   19.40    6.80
   4   8  -4   19.40    7.30
  -4   8   4   24.70    7.20
  -3  -8   4 1014.80   51.79
   3  -8  -4 1088.09   57.69
  -3  -8   4 1005.40   55.09
  -3   8   4  898.01   51.09
   3   8  -4  894.11   51.59
  -3   8   4  889.81   49.99
   2  -8  -4  274.97   19.20
  -2  -8   4  306.47   19.00
   2  -8  -4  325.07   25.70
  -2  -8   4  318.17   23.70
  -2   8   4  337.67   19.70
   2   8  -4  305.57   21.50
  -2   8   4  328.67   19.80
  -1  -8   4 1232.08   65.59
  -1  -8   4 1346.27   73.59
   1  -8  -4 1262.67   66.19
   1  -8  -4 1344.67   72.59
   1   8  -4 1255.97   65.29
   1   8  -4 1389.96   69.09
  -1   8   4 1369.06   64.59
   0  -8   4 2433.36  123.89
   0  -8   4 2579.24  130.99
   0  -8  -4 2602.94  130.69
   0  -8  -4 2574.14  124.79
   0   8  -4 2555.44  123.69
   0   8  -4 2504.75  127.29
  -1  -8  -4  122.29   16.90
   1  -8   4  131.49   11.10
   1  -8   4  151.78   16.80
  -1   8  -4  116.79   11.00
  -1   8  -4  140.39   16.60
  -1   8  -4  139.19   14.50
  -2  -8  -4  419.66   31.30
   2  -8   4  441.36   26.90
  -2   8  -4  434.46   30.90
  -2   8  -4  415.16   25.40
  -2   8  -4  445.16   29.70
  -3  -8  -4  948.61   53.89
  -3   8  -4  803.52   50.99
  -3   8  -4  910.41   62.69
  -3   8  -4  876.61   47.00
  -4  -8  -4  282.17   24.30
  -4   8  -4  274.37   25.30
  -4   8  -4  218.28   20.00
  -4   8  -4  232.98   18.80
  -5  -8  -4  124.29   17.70
  -5   8  -4  126.49   14.90
  -5   8  -4  124.59   19.50
  -5   8  -4  104.09   12.30
  -6  -8  -4    3.10    7.70
  -6  -8  -4   20.50    9.10
  -6   8  -4   20.10    9.30
  -8  -9   4   37.90    9.90
   8  -9  -4   42.00   14.70
   8   9  -4   14.00   10.40
   7  -9  -4  568.34   42.70
  -7   9   4  512.15   34.30
   7   9  -4  594.44   37.90
  -6   9   4   72.19   11.30
   5  -9  -4  472.25   37.10
  -5   9   4  406.46   27.70
   5   9  -4  458.95   30.30
   4  -9  -4  507.75   37.40
   4   9  -4  479.85   31.20
  -4   9   4  480.15   29.50
  -4   9   4  508.85   31.60
  -3  -9   4   22.90    6.70
   3  -9  -4   25.40   10.80
   3   9  -4   23.30    8.00
  -3   9   4   22.90    6.80
  -3   9   4   25.50    7.30
   2  -9  -4 1599.64   87.79
  -2  -9   4 1579.74   88.49
  -2  -9   4 1544.25   79.39
  -2   9   4 1563.04   79.99
   2   9  -4 1623.64   81.99
  -2   9   4 1612.84   79.69
  -1  -9   4  660.03   44.90
   1  -9  -4  695.83   44.70
  -1  -9   4  642.34   36.40
   1   9  -4  670.93   39.40
   1   9  -4  692.53   36.20
  -1   9   4  713.43   34.90
  -1   9   4  669.13   34.50
   0  -9  -4  204.48   22.30
   0  -9   4  199.38   22.10
   0  -9   4  179.88   14.50
   0   9  -4  260.97   19.60
   0   9  -4  247.98   15.60
   1  -9   4  570.34   40.30
  -1  -9  -4  574.84   41.30
  -1   9  -4  665.33   39.00
  -1   9  -4  656.43   34.40
  -2  -9  -4   50.49   13.70
   2  -9   4   39.40   10.90
  -2   9  -4   51.69    8.30
  -2   9  -4   45.40   11.10
  -3  -9  -4  687.63   45.30
  -3   9  -4  660.43   43.50
  -3   9  -4  685.43   38.40
  -4  -9  -4  542.95   38.80
  -4   9  -4  527.05   32.40
  -4   9  -4  502.35   38.00
  -5  -9  -4   25.50   11.00
  -5   9  -4    8.40   10.70
  -5   9  -4   19.70    9.20
  -6  -9  -4  119.49   17.80
  -6   9  -4  122.49   15.70
  -6   9  -4  128.09   22.70
   7 -10  -4   96.59   20.10
   7  10  -4   88.59   15.20
  -7  10   4   59.69   12.20
   6 -10  -4   20.40   13.80
  -6  10   4   14.70    9.40
   6  10  -4   24.10   10.60
   5 -10  -4   93.49   19.30
  -5  10   4   76.09   11.60
   5  10  -4   82.19   13.20
   4 -10  -4  365.16   32.80
  -4  10   4  341.07   24.70
  -4  10   4  350.06   23.70
   4  10  -4  329.07   24.80
   3 -10  -4  720.43   51.89
   3  10  -4  840.22   45.80
  -3  10   4  766.82   43.80
  -3  10   4  851.11   44.80
  -2 -10   4  490.85   38.90
   2 -10  -4  517.55   39.00
  -2  10   4  538.85   29.50
  -2  10   4  505.75   30.00
   2  10  -4  512.55   32.10
  -1 -10   4  141.99   24.00
   1 -10  -4  172.38   22.30
   1  10  -4  186.98   17.40
  -1  10   4  191.98   11.70
  -1  10   4  194.28   12.00
   0 -10  -4   76.39   16.50
   0  10  -4   84.39   12.70
   0  10  -4   73.89    9.60
  -1 -10  -4  328.97   29.50
   1 -10   4  329.47   28.70
  -1  10  -4  314.47   20.90
  -1  10  -4  302.37   24.50
  -2 -10  -4  724.43   47.90
   2 -10   4  645.44   45.00
  -2  10  -4  711.23   44.00
  -2  10  -4  712.43   40.90
  -3 -10  -4  222.18   24.90
  -3  10  -4  226.88   23.50
  -3  10  -4  226.38   18.10
  -4 -10  -4  141.59   21.70
  -4  10  -4  149.09   15.90
  -4  10  -4  148.39   21.10
  -5 -10  -4    3.50    9.30
  -5  10  -4    4.30    8.80
  -5  10  -4    2.10   10.40
   6 -11  -4   97.29   21.90
  -6  11   4   78.69   13.40
   6  11  -4   94.59   14.90
   5 -11  -4   34.90   15.50
   5  11  -4   37.00   10.60
  -5  11   4   39.40    9.60
   4 -11  -4   45.40   15.70
  -4  11   4   43.50    9.80
   4  11  -4   62.79   11.70
   3 -11  -4   17.70   12.90
  -3  11   4   20.30    7.90
   3  11  -4   17.70    8.50
  -3  11   4   18.90    8.10
  -2 -11   4   34.60   14.70
   2 -11  -4   40.60   14.90
   2  11  -4   33.00    9.20
  -2  11   4   39.20    6.90
  -2  11   4   29.10    6.50
  -2  11   4   28.10    8.10
  -1 -11   4  519.15   40.80
   1 -11  -4  571.74   41.80
  -1  11   4  514.35   27.20
  -1  11   4  524.65   27.50
   1  11  -4  511.05   33.40
   0 -11   4   48.00   15.00
   0 -11  -4   72.39   16.50
   0  11  -4   45.00   12.50
   0  11  -4   42.90    8.30
   1 -11   4  143.79   21.40
  -1 -11  -4  147.39   22.30
  -1  11  -4  106.69   12.80
  -1  11  -4  124.09   17.00
   2 -11   4   33.80   12.70
  -2 -11  -4   48.40   15.60
  -2  11  -4   43.10   12.00
  -2  11  -4   58.09    9.80
  -3 -11  -4   72.89   17.80
  -3  11  -4   71.29   11.50
  -3  11  -4   75.89   15.40
  -4 -11  -4  131.79   21.40
  -4  11  -4  146.59   22.10
  -4  11  -4  173.48   17.40
  -5 -11  -4  157.88   23.90
  -5  11  -4  166.88   23.80
  -5  11  -4  172.68   26.60
   5 -12  -4   -5.10   13.10
  -5  12   4    3.30    8.70
   5  12  -4   16.00    9.60
   4 -12  -4  402.36   38.80
   4  12  -4  396.86   28.40
  -4  12   4  401.06   27.50
   3 -12  -4  541.15   44.00
  -3  12   4  537.15   32.40
  -3  12   4  516.45   32.70
   3  12  -4  526.15   33.80
  -3  12   4  514.45   31.80
  -2 -12   4  334.07   33.90
   2 -12  -4  340.07   33.40
  -2  12   4  329.77   23.40
  -2  12   4  326.87   21.60
  -2  12   4  323.87   20.60
   2  12  -4  307.57   24.20
  -1 -12   4   14.10   14.10
   1 -12  -4   13.70   13.40
   1  12  -4    8.70    8.60
  -1  12   4   13.40    3.60
  -1  12   4    7.00    3.50
   0 -12   4  296.17   31.10
   0 -12  -4  338.87   33.40
   0  12  -4  357.96   22.90
   0  12  -4  332.67   26.10
   1 -12   4  128.49   22.30
  -1 -12  -4  126.89   22.20
  -1  12  -4  148.49   14.40
  -1  12  -4  121.39   16.90
   2 -12   4  453.15   37.20
  -2 -12  -4  456.25   39.70
  -2  12  -4  471.65   29.40
  -2  12  -4  444.16   33.60
  -3 -12  -4  106.29   21.00
  -3  12  -4   88.59   17.00
  -3  12  -4  102.19   13.70
  -4 -12  -4    3.20   11.40
  -4  12  -4   -5.00   10.40
  -4  12  -4   22.90   11.30
   4 -13  -4  141.79   25.90
  -4  13   4   70.69   16.10
  -4  13   4   80.29   13.10
   4  13  -4   93.49   14.00
   3 -13  -4   27.00   15.70
  -3  13   4   26.70    8.40
   3  13  -4    8.00    8.60
  -3  13   4   20.80    9.50
   2 -13  -4  108.79   23.00
  -2 -13   4  120.69   23.70
  -2  13   4  130.49   12.20
   2  13  -4  116.79   15.60
  -1 -13   4  123.79   24.40
   1 -13  -4  119.79   22.40
   1  13  -4  138.69   16.90
   0 -13  -4  159.88   25.90
   0 -13   4  163.28   26.20
   0  13  -4  176.48   19.80
  -1 -13  -4  332.17   34.40
   1 -13   4  267.37   31.20
  -1  13  -4  310.77   22.30
  -1  13  -4  307.07   26.70
   2 -13   4   16.20   13.20
  -2 -13  -4   -9.70   12.20
  -2  13  -4   14.60    8.40
  -2  13  -4   11.80   10.40
  -2 -14   4   14.60   16.70
   2 -14  -4   24.30   14.80
   2  14  -4   24.10   10.40
  -1 -14   4   29.40   16.70
   1 -14  -4   24.50   15.50
   1  14  -4   38.80   11.40
   0 -14  -4   83.59   21.30
   0 -14   4   93.19   21.40
   0  14  -4  106.49   15.70
  10   0  -5    2.30    7.00
 -10   0   5   -6.40    8.00
  -9   0   5  139.99   16.00
   9   0  -5  151.28   16.50
   9   0  -5  143.79   21.60
   9   0  -5  138.39   14.40
  -8   0   5   31.10    7.80
   8   0  -5   12.10   11.50
   8   0  -5   51.29   10.60
   7   0  -5  276.37   24.40
  -7   0   5  227.48   16.50
   7   0  -5  269.17   20.40
   6   0  -5 3589.94  170.48
  -6   0   5 3378.56  166.48
   6   0  -5 3400.76  173.38
  -5   0   5  137.99    9.60
   5   0  -5  156.38   15.80
   5   0  -5  144.49   13.10
  -5   0   5  114.79   13.20
   4   0  -5  493.85   31.10
   4   0  -5  455.75   24.00
  -4   0   5  458.25   28.80
  -4   0   5  484.95   24.20
   3   0  -5 1122.79   56.69
  -3   0   5 1187.28   56.79
  -3   0   5 1203.18   61.49
   3   0  -5 1225.38   62.49
   2   0  -5 1060.19   55.09
  -2   0   5 1074.99   54.89
   1   0  -5 4841.12  234.68
  -1   0   5 4932.81  234.88
   0   0   5 6496.15  309.87
   0   0  -5 6272.77  309.67
   0   0  -5 6650.83  307.07
  -1   0  -5  856.11   42.90
  -1   0  -5  852.21   45.30
  -1   0  -5  886.01   45.10
  -2   0  -5  175.68   13.30
  -2   0  -5  161.08   11.20
  -2   0  -5  161.88   11.90
  -3   0  -5 1772.52   91.19
  -3   0  -5 1812.22   88.79
  -3   0  -5 1797.42   88.19
  -4   0  -5 1550.84   77.69
  -4   0  -5 1517.85   75.49
  -5   0  -5  618.44   30.50
  -5   0  -5  544.45   30.50
  -5   0  -5  631.74   35.10
  -6   0  -5    9.50    8.20
  -7   0  -5   95.59   14.70
  -8   0  -5   44.80   12.40
 -10  -1   5   74.89   12.80
  10  -1  -5   65.89   10.50
  10   1  -5   67.19   11.10
 -10   1   5   72.69   12.40
  10   1  -5   37.90   16.60
   9  -1  -5  457.55   30.40
  -9  -1   5  448.16   29.60
  -9   1   5  457.35   29.10
   9   1  -5  488.85   30.20
   9   1  -5  438.86   35.60
  -8  -1   5  218.68   16.80
   8  -1  -5  239.18   19.80
   8  -1  -5  231.88   24.60
  -8   1   5  169.38   16.00
   8   1  -5  194.18   22.30
   8   1  -5  195.08   18.30
   8   1  -5  175.48   18.80
  -7  -1   5  502.55   28.60
   7  -1  -5  482.45   36.00
   7  -1  -5  456.85   27.80
   7  -1  -5  524.95   32.10
  -7   1   5  501.65   28.70
   7   1  -5  570.84   32.50
   7   1  -5  526.75   35.70
   6  -1  -5  204.98   17.10
   6  -1  -5  190.58   20.20
  -6  -1   5  194.68   13.00
   6  -1  -5  175.68   12.40
   6   1  -5  207.58   19.70
  -6   1   5  178.28   13.10
   5  -1  -5  873.31   44.80
  -5  -1   5  795.62   40.40
   5  -1  -5  829.52   47.50
  -5  -1   5  820.12   46.60
   5  -1  -5  800.42   40.50
  -5   1   5  768.72   40.60
  -5   1   5  781.32   46.00
   5   1  -5  763.62   46.60
  -4  -1   5 2344.17  112.79
  -4  -1   5 2177.88  117.99
   4  -1  -5 2380.06  116.89
   4  -1  -5 2138.99  114.99
   4  -1  -5 2451.65  120.09
  -4   1   5 2380.56  113.09
  -4   1   5 2505.75  118.39
   4   1  -5 2474.85  119.39
  -3  -1   5 1122.49   54.49
  -3  -1   5 1081.29   59.29
   3  -1  -5 1103.69   54.89
   3  -1  -5 1106.09   60.79
  -3   1   5 1165.58   59.09
  -3   1   5 1210.58   55.09
   3   1  -5 1158.78   59.79
   2  -1  -5  668.03   35.20
  -2  -1   5  643.94   34.70
   2  -1  -5  638.14   34.70
   2  -1  -5  638.14   30.70
  -2   1   5  626.34   33.80
  -2   1   5  602.94   30.60
   2   1  -5  615.94   34.40
   1  -1  -5 1167.68   53.99
   1  -1  -5 1071.99   57.39
  -1  -1   5 1171.08   57.69
   1  -1  -5 1155.68   56.89
   1   1  -5 1056.79   56.89
  -1   1   5 1107.99   56.49
   0  -1  -5 1312.87   67.79
   0  -1  -5 1346.47   66.89
   0  -1   5 1289.97   67.89
   0   1   5 1400.66   67.29
   0   1  -5 1380.26   64.59
   0   1  -5 1328.37   67.79
  -1  -1  -5 1555.14   74.09
  -1  -1  -5 1592.24   75.69
  -1  -1  -5 1540.05   75.89
  -1   1  -5 1460.55   76.39
  -1   1  -5 1432.76   73.29
  -2  -1  -5 1844.92   90.09
  -2  -1  -5 1814.12   90.79
  -2  -1  -5 1810.02   89.39
  -2   1  -5 1838.32   88.89
  -2   1  -5 1798.72   91.79
  -3  -1  -5  156.58   13.40
  -3  -1  -5  139.29   11.00
  -3  -1  -5  152.18   12.00
  -3   1  -5  141.09   14.00
  -3   1  -5  139.09   11.40
  -3   1  -5  140.99   10.80
  -4  -1  -5  741.73   39.20
  -4  -1  -5  722.43   36.90
  -4   1  -5  687.33   38.20
  -4   1  -5  708.13   36.10
  -4   1  -5  649.43   37.40
  -5  -1  -5  165.78   16.00
  -5  -1  -5  164.78   14.70
  -5  -1  -5  163.28   11.30
  -5   1  -5  168.48   10.70
  -5   1  -5  164.88   14.90
  -5   1  -5  163.88   10.10
  -6  -1  -5  152.98   17.40
  -6   1  -5  168.58   17.20
  -7  -1  -5    0.90    9.30
  -7   1  -5   -2.30    7.70
  -8  -1  -5  141.29   18.90
  -8   1  -5  126.99   18.20
 -10  -2   5  256.47   22.40
  10  -2  -5  250.27   19.30
  10   2  -5  181.18   27.10
  10   2  -5  245.28   19.50
 -10   2   5  235.48   20.90
  -9  -2   5   24.60    9.10
   9  -2  -5   24.00    9.50
   9   2  -5   21.20    8.50
  -9   2   5   11.60    8.50
   9   2  -5   18.40    8.50
   9   2  -5   14.50   10.70
  -8  -2   5  384.56   24.50
   8  -2  -5  367.56   26.90
   8  -2  -5  318.17   31.70
  -8   2   5  358.96   23.90
   8   2  -5  373.36   29.80
   8   2  -5  402.26   26.40
   8   2  -5  372.06   25.60
   7  -2  -5  894.21   47.80
   7  -2  -5  740.43   42.30
   7  -2  -5  760.02   50.89
  -7  -2   5  840.72   43.30
  -7   2   5  822.52   43.20
   7   2  -5  835.32   49.30
   6  -2  -5   97.69    8.90
  -6  -2   5  104.29    9.50
   6  -2  -5   98.19   13.20
   6  -2  -5  111.09   16.50
   6   2  -5  112.29   15.60
  -6   2   5  100.39    9.50
  -5  -2   5 2315.27  106.79
   5  -2  -5 2393.76  111.19
   5  -2  -5 2166.98  106.79
   5  -2  -5 2094.49  113.49
  -5  -2   5 2082.89  112.79
   5   2  -5 2195.88  113.09
  -5   2   5 2203.48  106.99
  -5   2   5 2146.89  112.29
   4  -2  -5 2440.86  115.89
   4  -2  -5 2273.67  117.79
  -4  -2   5 2371.66  111.29
  -4  -2   5 2242.28  117.09
   4  -2  -5 2442.46  111.79
   4   2  -5 2307.57  116.89
  -4   2   5 2240.68  115.99
  -4   2   5 2218.48  111.69
   3  -2  -5 1912.51  104.99
  -3  -2   5 1986.10   98.99
  -3  -2   5 2001.70  104.29
   3  -2  -5 1991.80  103.39
   3  -2  -5 2091.09   99.69
  -3   2   5 2254.37  103.59
  -3   2   5 2247.28   99.99
   3   2  -5 2111.49  103.69
   2  -2  -5 4242.78  208.28
  -2  -2   5 4268.67  207.68
   2  -2  -5 4346.57  203.58
  -2   2   5 4238.58  203.58
  -2   2   5 4404.66  206.18
   2   2  -5 4181.38  207.08
   1  -2  -5 2125.89  106.69
  -1  -2   5 2207.88  106.99
   1  -2  -5 2240.98  103.29
   1  -2  -5 2211.68  105.89
   1   2  -5 2111.69  106.19
  -1   2   5 2163.68  104.89
   1   2  -5 2041.20  102.39
   0  -2  -5  634.64   35.30
   0  -2  -5  656.23   33.90
   0  -2   5  642.44   35.80
   0  -2   5  648.44   31.90
   0   2  -5  649.93   32.00
   0   2   5  665.13   33.80
   0   2  -5  669.63   35.80
  -1  -2  -5 3186.38  151.98
  -1  -2  -5 3126.29  153.18
  -1   2  -5 3209.28  150.68
  -1   2  -5 3057.69  154.28
  -2  -2  -5 1155.18   60.09
  -2  -2  -5 1123.99   59.99
  -2  -2  -5 1171.48   60.49
   2  -2   5 1167.08   58.39
  -2   2  -5 1264.27   62.89
  -2   2  -5 1246.08   58.99
  -3  -2  -5 1008.20   54.79
  -3  -2  -5  995.10   53.99
   3  -2   5 1084.79   52.89
  -3  -2  -5 1075.79   54.69
  -3   2  -5 1148.09   57.99
  -3   2  -5  987.50   54.79
  -3   2  -5 1079.99   53.49
  -4  -2  -5 1090.99   57.59
  -4  -2  -5 1121.29   56.59
  -4  -2  -5 1046.70   57.89
   4  -2   5 1101.19   55.99
  -4   2  -5 1120.09   56.99
  -4   2  -5 1136.79   55.39
  -4   2  -5 1088.39   57.59
  -5  -2  -5  147.29   13.70
  -5  -2  -5  141.29   11.40
  -5  -2  -5  152.38   15.30
  -5   2  -5  143.89    9.10
  -5   2  -5  140.49   13.70
  -5   2  -5  133.39    9.90
  -6  -2  -5    9.90    8.00
  -6   2  -5    6.10    7.20
  -7  -2  -5  120.39   16.80
  -7   2  -5  129.19   16.50
 -10  -3   5   37.60   11.50
  10  -3  -5   62.79   11.10
  10   3  -5   43.80   12.90
 -10   3   5   44.60   11.30
  10   3  -5   55.29   10.50
   9  -3  -5   42.50   10.80
  -9  -3   5   44.30   10.70
  -9   3   5   36.80    9.60
   9   3  -5   29.70   11.80
   9   3  -5   26.70    9.30
   9   3  -5   45.40   10.40
  -8  -3   5  341.67   23.00
   8  -3  -5  410.96   27.50
  -8   3   5  298.47   21.90
   8   3  -5  321.07   27.80
   8   3  -5  330.17   24.10
   7  -3  -5  158.78   21.70
   7  -3  -5  182.88   18.70
  -7  -3   5  185.48   14.90
   7   3  -5  189.28   16.80
  -7   3   5  189.08   14.40
   7   3  -5  184.68   18.90
   6  -3  -5  506.75   37.70
   6  -3  -5  567.44   32.80
   6  -3  -5  650.23   36.80
  -6  -3   5  608.14   31.90
   6   3  -5  589.84   38.00
   6   3  -5  581.74   37.30
  -6   3   5  594.04   32.00
   5  -3  -5 1005.60   60.89
  -5  -3   5 1133.39   54.99
   5  -3  -5 1044.20   54.89
   5  -3  -5 1184.68   59.89
  -5  -3   5  917.81   60.19
  -5   3   5 1177.58   61.09
  -5   3   5 1152.18   55.59
   5   3  -5 1162.48   59.59
   5   3  -5 1123.69   61.19
   4  -3  -5 1206.78   64.39
  -4  -3   5 1311.27   59.99
   4  -3  -5 1151.68   65.59
   4  -3  -5 1198.78   60.19
   4   3  -5 1181.48   64.49
  -4   3   5 1278.77   64.89
  -4   3   5 1222.38   60.49
   3  -3  -5  897.81   46.40
   3  -3  -5  865.71   42.20
  -3  -3   5  839.42   46.80
  -3  -3   5  851.21   41.50
   3  -3  -5  872.91   47.10
  -3   3   5  847.02   42.40
  -3   3   5  811.22   44.90
   3   3  -5  806.02   45.40
  -2  -3   5 3693.53  173.48
   2  -3  -5 3579.04  178.38
   2  -3  -5 3800.72  174.38
  -2  -3   5 3845.42  178.78
   2  -3  -5 3631.04  178.08
  -2   3   5 3517.75  174.28
  -2   3   5 3564.34  175.98
   2   3  -5 3591.54  177.48
   1  -3  -5  295.27   20.60
   1  -3  -5  295.77   20.20
   1  -3  -5  312.87   17.80
  -1  -3   5  310.27   21.20
  -1  -3   5  319.97   16.90
   1   3  -5  362.06   17.00
  -1   3   5  390.56   19.00
   1   3  -5  366.86   21.20
  -1   3   5  384.06   21.60
   0  -3   5 1462.55   73.39
   0  -3   5 1456.35   68.99
   0  -3  -5 1419.26   69.79
   0  -3  -5 1415.96   70.49
   0   3  -5 1439.36   69.09
   0   3  -5 1408.76   72.89
   0   3   5 1405.36   72.79
   0   3   5 1443.56   70.09
  -1  -3  -5  324.67   20.10
   1  -3   5  352.56   17.20
  -1  -3  -5  336.97   17.80
  -1   3  -5  290.07   20.70
  -1   3  -5  302.47   17.20
   1   3   5  293.67   19.90
  -1   3  -5  305.87   21.10
  -2  -3  -5 1271.87   65.69
  -2  -3  -5 1268.17   63.89
   2  -3   5 1264.07   62.99
  -2   3  -5 1248.68   66.59
  -2   3  -5 1241.68   67.19
  -2   3  -5 1378.86   63.59
   3  -3   5  929.81   43.60
  -3  -3  -5  951.80   45.90
  -3  -3  -5  849.81   44.70
  -3  -3  -5  852.51   45.40
  -3   3  -5  703.43   45.30
  -3   3  -5  804.02   48.00
  -3   3  -5  831.52   44.00
  -4  -3  -5  319.07   21.30
  -4  -3  -5  312.47   20.00
  -4  -3  -5  327.47   19.40
   4  -3   5  310.77   18.30
  -4   3  -5  249.68   19.20
  -4   3  -5  273.07   19.10
  -5  -3  -5  574.04   31.50
  -5  -3  -5  554.54   32.10
  -5  -3  -5  544.25   33.70
  -5   3  -5  512.75   28.30
  -5   3  -5  585.14   32.50
  -5   3  -5  538.35   29.70
  -6  -3  -5  114.49   12.90
  -6  -3  -5  112.39    8.90
  -6  -3  -5  107.39   14.80
  -6   3  -5  131.19   14.80
  -7  -3  -5   45.70   11.80
  -7   3  -5   52.69   12.00
  -9  -4   5  334.47   24.30
   9  -4  -5  334.67   26.40
  -9   4   5  325.17   23.50
   9   4  -5  309.77   27.00
  -8  -4   5  279.07   20.30
   8  -4  -5  289.67   24.00
  -8   4   5  257.67   19.40
   8   4  -5  242.48   23.50
   8   4  -5  234.98   23.50
  -7  -4   5  554.34   31.00
   7  -4  -5  596.64   36.50
   7   4  -5  503.35   33.40
  -7   4   5  488.25   30.30
  -6  -4   5  134.09   11.00
   6  -4  -5  114.79    9.80
   6  -4  -5  108.49   14.50
   6  -4  -5   92.99   15.80
   6   4  -5   83.69   14.10
   6   4  -5  123.19   13.50
  -6   4   5  116.99   11.00
   5  -4  -5  145.59   14.90
   5  -4  -5  112.29    9.70
  -5  -4   5  143.99   10.40
  -5  -4   5   95.49   14.30
   5  -4  -5  126.69   15.50
   5   4  -5  151.88   15.70
   5   4  -5  141.69   14.10
  -5   4   5  138.79   10.90
  -5   4   5  135.99   14.60
   4  -4  -5 2255.67  111.29
   4  -4  -5 2096.79  111.39
   4  -4  -5 2070.39  106.59
  -4  -4   5 2039.10  112.29
  -4   4   5 2303.17  107.39
   4   4  -5 2215.78  110.69
  -4   4   5 2376.46  111.49
   4   4  -5 2250.67  113.99
  -3  -4   5 2739.33  140.49
   3  -4  -5 2735.13  135.49
  -3  -4   5 2744.73  134.89
   3  -4  -5 2694.03  138.99
   3  -4  -5 2794.92  139.69
  -3   4   5 2909.61  135.89
   3   4  -5 2929.01  140.49
  -3   4   5 2769.72  138.79
   3   4  -5 2852.01  138.99
  -3   4   5 3010.00  138.49
  -2  -4   5 1019.80   52.59
  -2  -4   5 1110.79   57.99
   2  -4  -5 1065.39   53.49
   2  -4  -5 1004.60   55.59
   2  -4  -5 1054.19   57.19
  -2   4   5 1124.69   54.79
  -2   4   5 1106.99   53.59
  -2   4   5 1072.89   56.79
   2   4  -5 1174.68   58.59
   2   4  -5 1125.49   56.59
  -1  -4   5  944.81   46.30
   1  -4  -5  914.01   47.20
   1  -4  -5  884.01   50.39
  -1  -4   5  888.91   50.69
   1  -4  -5  888.41   48.30
   1   4  -5  979.80   46.30
  -1   4   5  990.00   50.49
  -1   4   5 1034.10   47.40
   1   4  -5  975.40   51.69
   1   4  -5  982.50   50.39
   0  -4  -5  816.12   43.70
   0  -4   5  844.12   39.60
   0  -4   5  790.42   43.90
   0  -4  -5  792.32   40.60
   0  -4  -5  816.22   40.50
   0   4   5  782.32   43.20
   0   4  -5  767.92   43.40
   0   4   5  806.82   39.50
   0   4  -5  763.32   44.20
   0   4  -5  790.62   39.60
   1  -4   5 2338.67  115.19
  -1  -4  -5 2214.18  114.69
   1   4   5 2492.05  118.89
  -1   4  -5 2511.95  115.39
  -1   4  -5 2323.87  119.89
  -1   4  -5 2480.85  119.89
   2  -4   5 2437.56  119.39
  -2  -4  -5 2470.45  118.99
  -2  -4  -5 2409.66  122.59
  -2   4  -5 2317.07  123.49
  -2   4  -5 2545.55  119.89
   2   4   5 2605.34  122.69
  -2   4  -5 2493.45  124.29
  -3  -4  -5   94.69    7.90
   3  -4   5   85.99   11.80
  -3  -4  -5  104.89   11.80
  -3  -4  -5  102.69    8.80
  -3   4  -5   69.59   10.80
  -3   4  -5   77.19    9.00
   3   4   5   85.69   10.30
  -3   4  -5   87.29   13.30
  -4  -4  -5  689.83   38.40
  -4  -4  -5  663.23   36.00
  -4  -4  -5  706.63   37.30
  -4   4  -5  664.43   38.50
  -4   4  -5  634.74   36.70
  -4   4  -5  695.83   42.80
  -5  -4  -5   15.90    6.80
  -5  -4  -5   15.40    5.40
  -5  -4  -5   22.60    8.60
  -5   4  -5   19.00    7.20
  -5   4  -5   15.10    4.80
  -6  -4  -5  475.85   30.60
  -6  -4  -5  486.45   28.70
  -6  -4  -5  544.75   33.60
  -6   4  -5  512.25   31.60
  -7  -4  -5  368.26   29.40
  -7   4  -5  419.26   29.30
  -9  -5   5   53.39   11.40
   9  -5  -5   54.29   12.20
   9   5  -5   46.60   13.40
  -9   5   5   43.90   10.40
  -8  -5   5  132.09   15.10
   8  -5  -5  132.29   17.90
  -8   5   5  129.89   14.30
   8   5  -5  158.18   19.00
   7  -5  -5  638.74   39.70
  -7  -5   5  591.24   33.50
   7   5  -5  576.64   38.40
  -7   5   5  547.75   33.20
   6  -5  -5 1437.26   73.69
  -6  -5   5 1393.76   67.49
  -6   5   5 1259.37   67.59
   6   5  -5 1279.17   72.59
   6   5  -5 1283.37   72.29
   5  -5  -5  236.08   16.60
  -5  -5   5  277.67   17.40
   5  -5  -5  280.87   23.20
   5   5  -5  278.57   22.00
   5   5  -5  294.37   21.60
  -5   5   5  287.67   22.00
  -5   5   5  302.37   18.10
   4  -5  -5   97.09   13.00
   4  -5  -5   91.69   12.00
  -4  -5   5  100.09   13.60
   4  -5  -5   91.39    8.50
  -4  -5   5  102.49    8.80
  -4   5   5   99.89   11.20
  -4   5   5  101.39    9.50
   4   5  -5  101.89   12.50
   4   5  -5   91.69   11.90
  -4   5   5  103.39   11.50
  -3  -5   5 1294.27   64.79
   3  -5  -5 1332.27   65.49
   3  -5  -5 1406.36   70.49
   3  -5  -5 1297.97   67.89
  -3  -5   5 1326.47   70.79
  -3   5   5 1405.26   68.09
  -3   5   5 1277.77   67.39
   3   5  -5 1362.46   68.69
  -3   5   5 1191.88   68.19
   3   5  -5 1353.86   70.59
  -2  -5   5   32.60    7.50
   2  -5  -5   18.90    4.80
   2  -5  -5   17.80    6.60
   2  -5  -5   26.90    4.60
   2   5  -5   12.80    8.50
  -2   5   5   11.00    4.00
  -2   5   5   13.00    5.70
   2   5  -5   22.30    6.40
  -2   5   5   10.30    3.90
  -1  -5   5 3948.81  191.38
  -1  -5   5 4052.49  186.48
   1  -5  -5 3984.70  187.28
   1  -5  -5 3712.53  186.68
   1   5  -5 3921.11  192.28
   1   5  -5 3891.51  190.18
   1   5  -5 3852.31  186.18
  -1   5   5 3808.62  190.48
  -1   5   5 3954.80  186.38
   0  -5  -5  205.78   13.10
   0  -5  -5  229.88   17.30
   0  -5   5  228.48   12.40
   0   5  -5  181.28   15.50
   0   5  -5  183.98   16.20
   0   5   5  181.38   15.40
   0   5  -5  200.68   12.20
  -1  -5  -5 1238.58   67.69
  -1  -5  -5 1331.07   64.89
   1  -5   5 1283.07   63.59
  -1   5  -5 1343.67   63.89
  -1   5  -5 1302.97   68.39
   1   5   5 1250.37   67.09
  -1   5  -5 1280.87   69.09
  -2  -5  -5   29.40    8.00
   2  -5   5   21.70    4.80
   2   5   5   33.00    7.20
  -2   5  -5   29.00    8.70
  -2   5  -5   37.00    6.00
  -2   5  -5   30.90    8.10
  -3  -5  -5  201.28   12.60
   3  -5   5  192.38   13.90
  -3  -5  -5  177.28   12.20
  -3  -5  -5  209.38   17.90
  -3   5  -5  227.58   18.20
  -3   5  -5  260.07   20.80
   3   5   5  239.58   16.80
  -3   5  -5  241.68   15.20
  -4  -5  -5   83.59    9.10
  -4  -5  -5  107.39   13.30
   4   5   5   79.89   10.70
  -4   5  -5   90.09   10.40
  -4   5  -5   92.69   11.60
  -4   5  -5  108.79   16.70
  -5  -5  -5  164.28   16.70
  -5  -5  -5  182.88   16.50
  -5  -5  -5  173.78   14.00
  -5   5  -5  216.48   18.40
  -5   5  -5  181.58   14.40
  -6  -5  -5  104.59   11.00
  -6  -5  -5   90.09   13.80
  -6  -5  -5   90.39   11.50
  -6   5  -5   80.29    6.80
  -6   5  -5   78.79   12.40
  -6   5  -5   87.49    7.20
  -7  -5  -5  106.99   16.40
  -7   5  -5  126.39   16.30
  -9  -6   5  257.07   22.00
   9  -6  -5  277.47   24.40
   9   6  -5  249.18   24.20
  -9   6   5  239.88   21.20
  -8  -6   5  285.47   21.60
   8  -6  -5  295.67   26.40
  -8   6   5  269.67   21.50
   8   6  -5  250.97   24.30
  -7  -6   5  197.28   16.30
   7  -6  -5  179.98   22.00
   7   6  -5  178.28   19.80
  -6  -6   5  537.65   30.30
   6  -6  -5  615.74   37.60
  -6   6   5  482.85   30.30
   6   6  -5  502.75   35.10
   5  -6  -5  572.84   35.10
   5  -6  -5  705.33   42.30
  -5  -6   5  678.03   36.60
  -5   6   5  689.53   36.40
   5   6  -5  647.04   39.60
  -5   6   5  713.83   41.30
   4  -6  -5  718.13   40.50
  -4  -6   5  787.32   40.90
  -4  -6   5  718.13   46.30
   4  -6  -5  745.73   46.20
   4   6  -5  803.82   44.30
  -4   6   5  778.02   43.90
  -4   6   5  845.52   44.90
  -4   6   5  839.82   41.50
   4   6  -5  796.12   46.50
   3  -6  -5  919.41   50.39
  -3  -6   5  973.50   56.19
  -3  -6   5  975.60   49.99
   3  -6  -5 1028.00   56.19
  -3   6   5  915.91   53.49
   3   6  -5 1001.70   55.89
  -3   6   5 1060.49   52.99
   3   6  -5 1064.59   54.09
  -3   6   5 1049.79   51.09
   2  -6  -5  741.83   40.50
  -2  -6   5  764.42   44.90
  -2  -6   5  699.63   39.50
   2  -6  -5  788.32   45.60
  -2   6   5  844.82   40.80
   2   6  -5  824.62   46.10
  -2   6   5  842.72   40.90
   2   6  -5  829.02   43.70
  -2   6   5  762.52   43.80
   1  -6  -5   16.70    7.50
  -1  -6   5   17.30    6.80
  -1  -6   5   19.60    4.10
   1  -6  -5   23.20    5.10
  -1   6   5   36.80    7.70
   1   6  -5   25.10    6.60
   1   6  -5   34.80    4.50
   1   6  -5   28.60    7.90
   0  -6   5 2550.74  124.59
   0  -6  -5 2575.94  125.59
   0  -6  -5 2542.65  129.79
   0   6  -5 2644.24  129.09
   0   6   5 2520.25  128.69
   0   6  -5 2571.74  131.09
   0   6  -5 2654.83  124.59
   1  -6   5 1007.20   49.70
  -1  -6  -5 1019.40   55.09
  -1  -6  -5 1018.10   51.19
  -1   6  -5  993.10   54.49
  -1   6  -5  938.81   57.99
   1   6   5  863.61   52.59
  -1   6  -5 1035.80   49.90
  -2  -6  -5  888.11   52.29
   2  -6   5  921.91   47.50
  -2  -6  -5 1015.20   49.70
  -2   6  -5  890.91   56.69
   2   6   5  891.91   50.39
  -2   6  -5  948.31   52.79
  -2   6  -5  931.21   47.80
   3  -6   5  266.97   17.10
  -3  -6  -5  289.47   22.20
  -3   6  -5  245.48   21.30
  -3   6  -5  257.87   17.80
   3   6   5  266.47   19.40
  -3   6  -5  302.27   24.00
  -4  -6  -5   22.20    3.70
  -4  -6  -5   30.00    9.50
  -4  -6  -5   20.20    3.90
  -4   6  -5   28.90    7.90
   4   6   5   24.80    7.40
  -4   6  -5   24.20   10.30
  -4   6  -5   48.30    8.40
  -5  -6  -5  133.49   11.70
  -5  -6  -5  156.78   16.70
  -5  -6  -5  128.59   15.40
  -5  -6  -5  111.79   12.10
  -5   6  -5  173.38   15.40
   5   6   5  158.08   15.00
  -5   6  -5  147.79   20.30
  -5   6  -5  166.38   13.60
  -6  -6  -5  260.17   23.00
  -6  -6  -5  348.27   24.00
  -6  -6  -5  324.77   20.60
  -6  -6  -5  320.17   24.80
  -6   6  -5  318.37   19.30
  -6   6  -5  376.06   24.40
  -7  -6  -5  133.19   17.40
  -7   6  -5  118.79   19.60
  -9  -7   5   34.10   10.50
   9  -7  -5   65.29   14.60
  -9   7   5   56.09   11.50
   8  -7  -5   93.29   17.70
  -8  -7   5   79.29   12.20
  -8   7   5  102.49   13.20
   8   7  -5  107.19   15.80
   7  -7  -5   48.10   14.20
  -7  -7   5   55.39    9.50
  -7   7   5   42.20    9.40
   7   7  -5   40.10   11.80
   6  -7  -5  155.48   21.00
  -6   7   5  141.29   14.30
   6   7  -5  156.08   18.40
   5  -7  -5  381.06   31.10
  -5  -7   5  433.36   26.00
  -5   7   5  419.76   25.60
   5   7  -5  405.66   28.90
  -5   7   5  488.75   33.30
   4  -7  -5  446.16   27.10
  -4  -7   5  504.15   27.80
   4  -7  -5  525.15   34.50
  -4   7   5  463.05   28.00
  -4   7   5  502.45   30.90
   4   7  -5  492.95   30.80
   3  -7  -5   34.40    6.30
  -3  -7   5   38.40    6.10
  -3  -7   5   37.40   11.60
   3  -7  -5   38.50   10.60
  -3   7   5   73.79    9.10
  -3   7   5   51.29    7.50
   3   7  -5   70.39   10.80
  -2  -7   5 1140.69   59.09
   2  -7  -5 1144.99   59.89
  -2  -7   5 1142.49   64.59
   2  -7  -5 1211.18   65.99
  -2   7   5 1270.17   59.69
  -2   7   5 1161.38   59.89
   2   7  -5 1239.18   63.09
   1  -7  -5  353.16   20.70
  -1  -7   5  339.97   24.30
   1  -7  -5  344.57   25.90
  -1  -7   5  331.67   19.60
  -1   7   5  315.17   30.20
  -1   7   5  353.86   18.00
   1   7  -5  351.76   20.70
   1   7  -5  348.17   23.60
   1   7  -5  358.96   26.50
   0  -7  -5  984.20   53.69
   0  -7  -5 1033.60   58.79
   0  -7   5  972.10   52.79
   0   7  -5 1167.68   53.29
   0   7  -5 1077.09   60.09
   0   7  -5 1091.79   57.39
   0   7   5 1043.10   57.59
  -1  -7  -5  441.66   25.30
   1  -7   5  405.56   23.60
  -1  -7  -5  444.76   30.00
  -1   7  -5  425.56   23.90
  -1   7  -5  437.06   28.40
  -1   7  -5  404.26   29.70
   1   7   5  380.86   26.70
  -2  -7  -5  140.29   16.40
   2  -7   5  140.99   10.90
  -2   7  -5  149.79   12.10
   2   7   5  117.99   13.40
  -2   7  -5  130.59   16.30
  -2   7  -5  117.99   15.60
  -3  -7  -5  482.35   33.30
   3   7   5  437.96   29.00
  -3   7  -5  510.85   27.90
  -3   7  -5  432.76   31.40
  -3   7  -5  483.85   36.40
  -4  -7  -5   32.30   10.40
  -4   7  -5   30.50   12.10
   4   7   5   40.70    8.50
  -4   7  -5   35.80    8.00
  -4   7  -5   38.10    8.30
  -5  -7  -5  313.27   25.10
  -5   7  -5  320.17   29.40
  -5   7  -5  306.17   21.70
  -5   7  -5  263.37   20.80
   5   7   5  271.47   20.70
  -6  -7  -5   21.80    9.60
  -6  -7  -5   15.70    8.60
  -6  -7  -5    5.90    4.80
  -6   7  -5   23.40    9.20
   6   7   5   18.60    7.90
  -6   7  -5   18.10   13.50
  -8  -8   5   19.00    9.00
   8  -8  -5   33.00   13.50
   8   8  -5    9.30   10.00
  -8   8   5   11.10    8.40
  -7  -8   5  368.96   24.50
   7  -8  -5  401.56   33.70
   7   8  -5  352.36   28.60
  -7   8   5  337.27   24.80
   6  -8  -5   97.79   18.20
   6   8  -5   68.79   13.00
  -6   8   5   62.39   10.50
  -5  -8   5  862.51   46.30
   5  -8  -5  897.41   53.69
  -5   8   5  772.42   45.00
   5   8  -5  806.32   48.40
   4  -8  -5  349.57   28.60
  -4  -8   5  304.97   20.30
   4   8  -5  315.07   23.20
  -4   8   5  317.37   21.10
  -3  -8   5  166.08   13.20
   3  -8  -5  163.38   20.00
  -3   8   5  188.18   15.00
  -3   8   5  214.08   15.40
   3   8  -5  204.38   17.10
   2  -8  -5  644.64   39.50
  -2  -8   5  549.45   31.00
   2  -8  -5  587.64   33.90
   2   8  -5  565.64   34.70
  -2   8   5  570.84   32.10
  -2   8   5  579.64   31.00
  -1  -8   5 1298.27   66.09
   1  -8  -5 1336.17   67.39
   1  -8  -5 1330.17   73.49
  -1   8   5 1356.46   63.79
   1   8  -5 1271.57   65.69
   1   8  -5 1344.27   70.19
   0  -8  -5  557.44   36.90
   0  -8   5  539.15   31.60
   0   8  -5  549.95   29.80
   0   8  -5  545.25   33.80
  -1  -8  -5  736.73   45.90
   1  -8   5  686.83   39.00
  -1   8  -5  779.22   44.70
  -1   8  -5  767.72   39.50
  -2  -8  -5   44.20   12.20
  -2   8  -5   54.19   16.70
  -2   8  -5   39.60    7.40
  -3  -8  -5  152.08   18.90
  -3   8  -5  164.38   14.20
  -3   8  -5  160.28   19.70
  -4  -8  -5  817.02   51.59
  -4   8  -5  888.81   46.30
  -4   8  -5  777.82   52.49
  -5  -8  -5  311.17   25.90
  -5   8  -5  300.37   29.20
  -5   8  -5  258.37   20.70
  -5   8  -5  263.77   21.50
  -6  -8  -5   35.40   14.80
  -6  -8  -5   57.69   12.20
  -6   8  -5   49.50   15.50
  -6   8  -5   70.99   12.50
   8  -9  -5  135.89   22.00
  -8  -9   5  154.48   17.10
  -8   9   5  143.89   17.20
   8   9  -5  163.98   20.10
   7  -9  -5    5.30   12.70
  -7  -9   5    5.80    7.60
  -7   9   5   10.70    8.30
   7   9  -5   13.00   10.10
   6  -9  -5  467.05   37.60
   6   9  -5  460.75   32.30
  -6   9   5  411.46   28.30
   5  -9  -5  158.98   22.20
   5   9  -5  104.29   17.30
  -5   9   5   99.99   12.20
   4  -9  -5  765.22   50.49
   4   9  -5  773.82   44.90
  -4   9   5  818.42   45.20
  -4   9   5  732.23   42.30
  -3  -9   5  391.06   23.00
   3  -9  -5  393.56   45.60
   3   9  -5  349.47   25.60
  -3   9   5  370.96   23.80
  -3   9   5  365.76   23.50
  -2  -9   5  178.98   13.70
   2  -9  -5  180.78   21.40
  -2   9   5  185.88   15.10
   2   9  -5  198.18   17.60
  -2   9   5  198.38   13.10
   1  -9  -5  369.96   29.30
  -1  -9   5  330.97   21.10
   1   9  -5  382.86   25.30
   1   9  -5  356.56   21.30
   0  -9  -5  162.58   19.90
   0  -9   5  127.59   11.50
   0   9  -5  146.99   16.30
   0   9  -5  132.69   11.80
  -1  -9  -5  185.98   22.10
  -1   9  -5  193.78   14.90
  -2  -9  -5  560.74   38.90
  -2   9  -5  531.85   36.70
  -2   9  -5  522.35   31.00
  -3  -9  -5   23.20   13.40
  -3   9  -5   12.30   10.80
  -3   9  -5   16.30    7.00
  -4   9  -5  143.69   15.30
  -4   9  -5  149.99   21.20
  -5  -9  -5   97.79   17.10
  -5   9  -5   99.79   19.40
  -5   9  -5   99.69   13.80
   7 -10  -5  151.88   25.00
  -7  10   5  143.59   16.70
   7  10  -5  128.69   18.40
   6 -10  -5  355.16   35.70
  -6  10   5  325.27   24.70
   6  10  -5  345.57   28.40
   5 -10  -5   11.20   11.90
   5  10  -5    8.90    8.30
  -5  10   5   10.30    7.90
   4 -10  -5  235.88   26.00
  -4  10   5  165.18   16.10
   4  10  -5  157.78   17.50
  -4  10   5  203.78   17.20
   3 -10  -5  292.87   29.30
  -3  10   5  321.47   21.10
   3  10  -5  304.07   24.00
  -3  10   5  317.67   21.80
   2 -10  -5  392.76   33.10
  -2  10   5  454.35   24.10
   2  10  -5  399.16   28.50
  -2  10   5  427.26   34.20
   1 -10  -5  454.75   36.30
   1  10  -5  486.45   40.30
   0 -10  -5  272.27   26.80
   0  10  -5  294.77   19.40
   0  10  -5  308.57   24.20
  -1 -10  -5  199.98   23.70
  -1  10  -5  201.08   15.30
  -1  10  -5  170.28   19.70
  -2 -10  -5   98.69   19.20
  -2  10  -5  122.49   12.80
  -2  10  -5  128.59   18.60
  -3 -10  -5  269.97   28.50
  -3  10  -5  294.77   20.90
  -3  10  -5  292.77   26.50
  -4 -10  -5  228.08   25.30
  -4  10  -5  243.98   19.90
  -4  10  -5  213.08   25.30
  -5 -10  -5   52.99   14.10
  -5  10  -5   46.90   11.50
  -5  10  -5   42.90   15.20
   6 -11  -5    1.60   12.60
  -6  11   5    1.70    8.60
   6  11  -5    6.40   10.20
   5 -11  -5  168.48   25.80
  -5  11   5  130.99   15.90
   5  11  -5  158.58   18.50
   4 -11  -5   65.59   18.10
   4  11  -5   42.30   11.00
  -4  11   5   62.19   10.40
  -4  11   5   50.09   10.10
   3 -11  -5  212.58   27.30
   3  11  -5  245.58   20.70
  -3  11   5  237.78   17.50
  -3  11   5  218.08   18.40
   2 -11  -5  151.78   22.80
  -2  11   5  161.88   11.80
  -2  11   5  153.48   11.90
   2  11  -5  182.18   17.80
   1 -11  -5   79.09   17.10
   1  11  -5   73.09   12.70
   0 -11  -5  300.67   29.70
   0  11  -5  307.47   24.40
   0  11  -5  228.28   19.70
  -1 -11  -5  234.18   27.00
  -1  11  -5  179.28   21.10
  -1  11  -5  209.08   16.60
  -2 -11  -5  259.47   28.30
  -2  11  -5  238.98   24.00
  -2  11  -5  266.57   19.60
  -3 -11  -5   92.29   19.60
  -3  11  -5   98.59   13.20
  -3  11  -5  131.59   20.20
  -4 -11  -5   48.10   15.70
  -4  11  -5    6.90   11.70
  -4  11  -5   24.70    9.20
   5 -12  -5   41.40   18.40
   5  12  -5   74.19   14.60
  -5  12   5   61.99   11.80
   4 -12  -5  143.59   25.20
  -4  12   5  134.89   15.80
   4  12  -5  101.89   15.60
   3 -12  -5  272.07   29.50
  -3  12   5  239.68   20.00
  -3  12   5  253.57   18.40
  -3  12   5  222.98   17.90
   3  12  -5  257.27   22.20
   2 -12  -5  501.65   41.60
  -2  12   5  448.26   25.10
   2  12  -5  433.06   31.20
  -2  12   5  460.35   25.20
   1 -12  -5  198.28   28.00
   1  12  -5  211.78   20.70
   0 -12  -5   53.19   16.70
   0  12  -5   39.30    8.50
   0  12  -5   37.40   11.60
  -1 -12  -5  195.58   27.20
  -1  12  -5  135.29   14.80
  -1  12  -5  143.09   18.80
  -2 -12  -5  139.39   23.80
  -2  12  -5  129.69   15.20
  -2  12  -5  124.59   19.70
  -3 -12  -5  313.07   33.00
  -3  12  -5  261.17   22.50
   4 -13  -5  138.89   26.30
  -4  13   5  114.19   15.30
   3 -13  -5  125.49   27.30
  -3  13   5  136.99   16.00
   3  13  -5  121.09   16.30
  -3  13   5  137.49   13.50
   2  13  -5   95.69   14.60
  -2  13   5   90.69    8.40
   1 -13  -5   73.19   30.30
   1  13  -5   38.50   11.70
   0  13  -5   52.19   12.80
  -1 -13  -5    7.70   14.40
  -1  13  -5   -5.00    6.90
  -1  13  -5    4.30   10.10
  10   0  -6  120.99   21.20
 -10   0   6  131.79   15.70
  10   0  -6  127.39   16.60
  -9   0   6  105.89   12.80
   9   0  -6  131.39   16.30
   9   0  -6   99.79   19.20
   8   0  -6  115.29   18.10
   8   0  -6  134.99   16.70
  -8   0   6  133.39   13.00
   7   0  -6   24.40    8.90
  -7   0   6   23.40    5.90
  -6   0   6  229.18   19.70
   6   0  -6  255.07   20.00
   6   0  -6  250.67   22.20
   5   0  -6 2206.38  113.59
  -5   0   6 2128.99  111.99
  -5   0   6 2182.88  105.49
   5   0  -6 2230.88  110.69
   4   0  -6  336.67   24.10
  -4   0   6  280.07   21.30
  -4   0   6  313.37   16.30
  -3   0   6 3337.57  166.78
   3   0  -6 3478.55  167.98
  -2   0   6   99.19    9.30
   2   0  -6   88.79   11.40
   1   0  -6 3773.22  182.08
  -1   0   6 3734.13  182.18
   0   0  -6 1456.95   72.09
   0   0  -6 1536.65   76.29
   0   0   6 1513.45   75.59
   0   0  -6 1489.15   75.49
  -1   0  -6 1048.20   53.09
  -1   0  -6  969.30   49.70
  -2   0  -6  384.46   21.50
  -2   0  -6  384.66   24.20
  -2   0  -6  363.56   22.60
  -3   0  -6  751.52   40.10
  -3   0  -6  754.52   40.20
  -3   0  -6  755.02   43.10
  -4   0  -6 1407.96   75.39
  -4   0  -6 1406.56   70.59
  -4   0  -6 1415.46   72.29
  -5   0  -6 1196.08   56.09
  -5   0  -6 1095.29   63.09
  -5   0  -6 1196.68   60.19
  -5   0  -6  967.30   57.69
  -6   0  -6   75.89   13.00
  -7   0  -6    4.60    9.80
 -10  -1   6   25.90   10.10
  10  -1  -6   38.30   11.00
 -10   1   6   38.70   10.90
  10   1  -6   36.80   10.20
  10   1  -6   30.40   13.10
  -9  -1   6  224.68   18.20
   9  -1  -6  166.48   24.20
   9  -1  -6  199.38   20.00
   9   1  -6  231.18   25.20
   9   1  -6  204.98   19.70
  -9   1   6  197.78   17.80
  -8  -1   6  840.52   45.60
   8  -1  -6  852.01   54.69
   8  -1  -6  880.41   50.19
   8   1  -6  889.81   53.79
   8   1  -6  839.92   49.30
  -8   1   6  832.52   45.50
  -7  -1   6  266.37   17.40
   7  -1  -6  290.67   22.80
  -7   1   6  258.37   17.50
   7   1  -6  275.77   22.00
   7   1  -6  258.67   27.10
  -6  -1   6  450.05   23.30
   6  -1  -6  472.05   29.00
   6  -1  -6  451.25   31.80
   6  -1  -6  396.86   22.80
   6   1  -6  411.56   30.80
  -6   1   6  374.76   23.20
   5  -1  -6  343.77   22.60
   5  -1  -6  310.37   17.00
   5  -1  -6  323.47   25.20
  -5  -1   6  305.07   16.90
  -5  -1   6  308.47   23.30
  -5   1   6  301.67   17.30
   5   1  -6  284.77   24.10
  -5   1   6  290.77   22.10
  -4  -1   6 3007.40  141.39
   4  -1  -6 3066.29  150.08
  -4  -1   6 2839.12  147.89
   4  -1  -6 2843.62  141.69
   4  -1  -6 3094.19  146.99
  -4   1   6 2881.61  141.79
   4   1  -6 3066.39  148.69
  -4   1   6 2957.00  147.19
   3  -1  -6 1617.14   81.29
   3  -1  -6 1616.74   82.69
  -3  -1   6 1576.94   81.39
   3  -1  -6 1589.94   75.89
   3   1  -6 1605.14   81.19
  -3   1   6 1536.35   75.89
  -3   1   6 1566.74   80.39
   2  -1  -6 4319.27  203.78
   2  -1  -6 4244.18  208.88
   2  -1  -6 4285.97  208.58
  -2  -1   6 4178.08  208.58
  -2   1   6 4336.87  207.78
   2   1  -6 4423.16  208.48
   1  -1  -6  111.29   11.20
   1  -1  -6  126.39   10.60
   1  -1  -6  122.29    6.90
  -1  -1   6  120.59   11.00
  -1   1   6  123.79   10.50
   1   1  -6  113.49   12.40
   0  -1  -6  108.59    7.20
   0  -1   6  120.89   10.60
   0  -1  -6  113.19   10.50
   0  -1  -6  118.49    9.80
   0   1  -6   88.19    6.20
   0   1   6   86.69    8.90
   0   1  -6   75.59    9.20
  -1  -1  -6  469.65   26.90
  -1  -1  -6  473.25   27.60
  -1  -1  -6  457.75   24.80
  -1   1  -6  463.35   28.00
  -1   1  -6  466.75   24.20
  -2  -1  -6 1162.68   59.09
  -2  -1  -6 1162.18   58.99
  -2  -1  -6 1164.28   58.79
  -2   1  -6 1100.09   58.29
  -2   1  -6 1119.69   60.09
  -2   1  -6 1077.49   56.29
  -3  -1  -6  968.20   50.29
  -3  -1  -6  932.71   50.29
  -3  -1  -6  946.81   52.19
  -3   1  -6  969.50   49.60
  -3   1  -6  972.40   50.09
  -3   1  -6  983.20   53.59
  -4  -1  -6  409.96   29.30
  -4  -1  -6  449.56   27.90
  -4  -1  -6  379.96   25.50
  -4   1  -6  517.25   31.70
  -4   1  -6  427.06   26.80
  -4   1  -6  486.35   27.40
  -4   1  -6  518.85   25.80
  -5  -1  -6  104.99   14.60
  -5  -1  -6  116.49   13.90
  -5  -1  -6  115.09   10.30
  -5   1  -6   97.79   12.70
  -5   1  -6   96.99    8.30
  -5   1  -6  105.89    9.80
  -5   1  -6   94.59   15.60
  -6  -1  -6   92.69   13.70
  -6   1  -6   71.29   12.60
  -7  -1  -6   12.20    9.90
  -7   1  -6    8.00    9.70
 -10  -2   6   19.10   10.10
  10  -2  -6   14.20   10.00
  10   2  -6    0.60    8.00
 -10   2   6   -1.90    8.10
  10   2  -6   -3.20   11.30
   9  -2  -6  155.78   18.70
  -9  -2   6  151.18   15.70
   9  -2  -6  134.99   23.60
  -9   2   6  141.59   15.40
   9   2  -6  124.19   19.50
   9   2  -6  152.58   17.20
   8  -2  -6   23.90   13.10
  -8  -2   6   12.10    6.70
   8  -2  -6    2.50    9.20
   8   2  -6   -1.10    7.70
  -8   2   6    7.20    6.30
   8   2  -6    0.60    8.80
  -7  -2   6  273.57   17.80
   7  -2  -6  315.37   23.90
   7  -2  -6  237.58   16.70
   7   2  -6  276.97   21.10
  -7   2   6  255.97   17.70
   7   2  -6  296.77   24.30
  -6  -2   6  372.86   20.30
   6  -2  -6  387.36   25.60
   6  -2  -6  323.47   19.80
   6  -2  -6  390.36   29.40
   6   2  -6  328.47   26.50
  -6   2   6  328.27   20.40
   5  -2  -6  107.59   13.30
  -5  -2   6  124.49   21.60
   5  -2  -6  118.99   15.90
  -5  -2   6  129.89    8.20
   5  -2  -6  109.69    8.10
   5   2  -6   79.69   12.70
  -5   2   6  104.29   12.40
  -5   2   6   88.69    8.50
  -4  -2   6  295.77   22.40
   4  -2  -6  302.97   23.70
   4  -2  -6  312.77   16.60
  -4  -2   6  304.27   15.80
   4  -2  -6  325.67   21.90
  -4   2   6  291.27   21.00
   4   2  -6  296.37   22.20
  -4   2   6  304.27   16.90
   3  -2  -6  925.01   49.70
  -3  -2   6  875.71   49.90
   3  -2  -6  947.51   44.70
   3  -2  -6  863.21   51.39
  -3   2   6  932.81   44.80
   3   2  -6  935.81   49.50
  -3   2   6  893.21   48.30
  -2  -2   6  620.54   36.10
   2  -2  -6  612.84   36.20
   2  -2  -6  636.24   31.30
   2  -2  -6  657.63   36.30
  -2   2   6  653.23   34.30
   2   2  -6  615.44   35.20
   1  -2  -6  490.65   29.80
  -1  -2   6  516.25   29.90
   1  -2  -6  496.45   25.60
   1  -2  -6  485.05   28.70
  -1   2   6  539.65   28.20
   1   2  -6  535.05   29.80
   0  -2  -6 1938.21  100.69
   0  -2   6 1940.71  101.09
   0  -2  -6 2060.39   99.39
   0   2  -6 1984.40  100.99
   0   2  -6 2077.99   96.69
   0   2   6 2096.99   99.29
  -1  -2  -6  261.77   17.40
  -1  -2  -6  259.97   15.60
  -1  -2  -6  250.97   16.00
  -1   2  -6  208.68   17.70
  -1   2  -6  239.48   14.00
  -2  -2  -6  104.99   10.80
  -2  -2  -6  108.79   10.90
  -2  -2  -6   97.59   10.00
  -2   2  -6  111.89    9.20
  -2   2  -6  102.09   12.20
  -3  -2  -6  904.81   47.80
  -3  -2  -6  939.31   49.99
  -3  -2  -6  885.21   48.60
  -3   2  -6  800.82   48.20
  -3   2  -6  946.71   46.70
  -3   2  -6  902.61   50.99
  -4  -2  -6  265.07   20.30
  -4  -2  -6  263.97   18.10
  -4  -2  -6  240.48   19.40
  -4   2  -6  272.57   16.80
  -4   2  -6  256.27   18.50
  -4   2  -6  280.67   18.50
  -4   2  -6  265.67   23.00
  -5  -2  -6  189.78   18.30
  -5  -2  -6  206.98   14.50
  -5  -2  -6  176.18   15.90
  -5  -2  -6  178.78   20.50
  -5   2  -6  170.78   23.90
  -5   2  -6  175.68   12.00
  -5   2  -6  193.08   16.60
  -6  -2  -6  202.08   20.40
  -6  -2  -6  172.98   19.40
  -6   2  -6  239.48   19.60
  -6   2  -6  213.38   23.10
  -7  -2  -6   17.70   10.60
  -7   2  -6   18.20   10.60
  -9  -3   6  189.88   17.20
   9   3  -6  155.88   17.30
   9   3  -6  142.49   20.90
  -9   3   6  139.49   15.70
   8  -3  -6   28.70   11.10
  -8  -3   6   24.60    7.80
   8  -3  -6    8.00   12.10
   8   3  -6   23.50   10.30
  -8   3   6   13.00    6.70
   7  -3  -6 1216.88   65.89
   7  -3  -6 1219.58   75.19
  -7  -3   6 1390.96   66.49
   7  -3  -6 1489.15   73.09
  -7   3   6 1256.37   66.39
   7   3  -6 1281.97   72.89
  -6  -3   6 1081.09   51.59
   6  -3  -6  930.41   58.59
   6  -3  -6 1127.39   57.59
   6  -3  -6  967.00   50.99
   6   3  -6  909.51   57.29
   6   3  -6 1046.10   56.29
  -6   3   6  972.70   51.29
   5  -3  -6  613.34   36.70
   5  -3  -6  538.45   37.50
  -5  -3   6  613.14   30.70
   5  -3  -6  566.24   31.10
  -5   3   6  623.94   36.40
   5   3  -6  616.24   37.50
  -5   3   6  609.74   36.40
  -4  -3   6 1188.28   68.39
  -4  -3   6 1240.68   61.39
   4  -3  -6 1223.48   67.09
   4  -3  -6 1242.38   62.19
   4  -3  -6 1175.28   68.29
  -4  -3   6 1284.87   61.69
   4   3  -6 1243.58   66.99
  -4   3   6 1364.46   62.69
  -4   3   6 1429.56   67.09
   3  -3  -6  271.47   14.30
  -3  -3   6  251.27   13.00
  -3  -3   6  287.97   13.00
   3  -3  -6  258.47   19.10
  -3  -3   6  271.97   19.60
   3  -3  -6  251.97   22.00
  -3   3   6  235.38   16.80
   3   3  -6  232.28   17.90
  -3   3   6  219.18   14.20
   2  -3  -6  740.13   36.50
   2  -3  -6  742.83   41.20
  -2  -3   6  733.63   41.50
   2  -3  -6  663.53   40.90
  -2   3   6  764.82   38.70
   2   3  -6  740.83   40.40
   1  -3  -6 4364.76  204.38
   1  -3  -6 4019.40  207.08
   1  -3  -6 4270.77  208.48
  -1  -3   6 4302.07  208.88
  -1  -3   6 4401.86  203.08
   1   3  -6 4069.29  203.08
   1   3  -6 4312.27  208.08
  -1   3   6 4510.65  205.88
   0  -3   6  396.06   25.50
   0  -3  -6  410.36   25.30
   0  -3  -6  412.16   23.00
   0  -3  -6  420.36   21.60
   0  -3   6  409.66   20.40
   0   3  -6  381.26   24.80
   0   3  -6  379.86   20.50
   0   3   6  399.76   22.20
  -1  -3  -6 1970.90   96.99
   1  -3   6 2027.70   95.59
  -1  -3  -6 2002.70   99.59
  -1   3  -6 1948.01  100.39
  -1   3  -6 1905.91  100.39
  -1   3  -6 2009.80   95.79
  -2  -3  -6  667.43   41.60
  -2  -3  -6  785.22   41.50
   2  -3   6  760.62   39.90
  -2  -3  -6  744.43   43.00
  -2   3  -6  807.02   44.70
  -2   3  -6  941.31   42.70
  -2   3  -6  851.51   45.50
  -3  -3  -6  331.77   23.10
  -3  -3  -6  355.96   22.40
  -3  -3  -6  325.97   22.70
  -3   3  -6  327.67   23.50
  -3   3  -6  388.16   26.60
  -3   3  -6  418.36   22.00
  -4  -3  -6  437.76   28.10
  -4  -3  -6  461.95   27.00
  -4  -3  -6  517.95   29.60
  -4  -3  -6  423.66   28.30
  -4   3  -6  417.66   27.80
  -4   3  -6  457.35   26.90
  -4   3  -6  445.06   32.10
  -5  -3  -6  101.69   13.40
  -5  -3  -6   99.29   11.20
  -5  -3  -6   94.39   13.30
  -5   3  -6   93.39    8.50
  -5   3  -6  112.59   18.00
  -5   3  -6  105.69   10.10
  -6  -3  -6  271.87   23.00
  -6  -3  -6  241.68   16.10
  -6  -3  -6  241.08   21.00
  -6   3  -6  236.58   24.60
  -6   3  -6  263.67   21.00
  -7  -3  -6   75.09   14.70
  -7  -3  -6   53.49   13.20
  -7   3  -6   48.70   12.70
  -7   3  -6   42.40   15.90
   9  -4  -6   35.90   12.20
  -9  -4   6   30.50    9.80
  -9   4   6   31.60    9.50
   9   4  -6   22.00   11.70
  -8  -4   6  604.84   34.70
   8  -4  -6  611.14   40.90
   8   4  -6  549.65   39.20
  -8   4   6  629.44   43.20
   7  -4  -6  181.18   19.70
  -7  -4   6  176.78   13.70
   7  -4  -6  168.78   20.90
   7   4  -6  136.79   17.50
  -7   4   6  147.79   13.90
   6  -4  -6  889.91   50.09
   6  -4  -6  783.82   51.39
  -6  -4   6  850.41   43.70
   6  -4  -6  754.02   43.40
   6   4  -6  926.81   50.99
  -6   4   6  883.21   44.40
   5  -4  -6  100.79   15.10
   5  -4  -6  114.19    9.90
  -5  -4   6  138.39   10.00
   5  -4  -6  131.79   15.30
  -5   4   6  131.19   10.90
  -5   4   6  168.08   15.00
   5   4  -6  135.09   14.60
   5   4  -6  138.69   16.40
   4  -4  -6  241.08   20.60
   4  -4  -6  240.08   15.10
  -4  -4   6  234.08   14.50
  -4  -4   6  198.68   19.90
   4  -4  -6  239.18   19.60
  -4  -4   6  264.87   14.50
  -4   4   6  318.07   19.50
   4   4  -6  299.17   21.10
   4   4  -6  275.27   20.10
  -4   4   6  274.27   15.90
  -3  -4   6 2368.56  117.09
   3  -4  -6 2370.96  110.89
   3  -4  -6 2365.56  115.99
   3  -4  -6 2315.87  115.39
  -3  -4   6 2158.48  109.69
  -3   4   6 2274.67  110.99
   3   4  -6 2207.08  114.59
   3   4  -6 2346.87  116.69
  -3   4   6 2265.87  113.29
   2  -4  -6 1951.60   93.09
  -2  -4   6 1970.00   98.39
   2  -4  -6 1891.21   97.69
  -2  -4   6 1940.41   91.89
   2  -4  -6 1841.42   96.29
  -2   4   6 1942.91   94.39
   2   4  -6 1880.81   96.59
  -2   4   6 1926.41   97.29
   2   4  -6 1932.41   98.59
   1  -4  -6  315.47   20.60
   1  -4  -6  344.37   18.50
   1  -4  -6  344.47   22.80
  -1  -4   6  336.07   22.40
  -1  -4   6  325.67   17.00
  -1   4   6  313.07   23.60
  -1   4   6  354.26   18.90
   1   4  -6  324.57   22.10
   1   4  -6  321.07   17.00
   0  -4  -6 1988.50  101.59
   0  -4   6 2002.40   97.19
   0  -4  -6 2035.70   97.89
   0  -4  -6 1907.31   98.49
   0   4   6 2157.28  104.99
   0   4  -6 1959.20  101.49
   0   4  -6 1958.10  102.69
   0   4  -6 2087.99   96.99
   1  -4   6  505.05   24.30
  -1  -4  -6  484.05   24.80
  -1  -4  -6  487.65   28.80
  -1   4  -6  426.66   28.70
   1   4   6  433.56   28.10
  -1   4  -6  448.56   24.30
  -1   4  -6  401.16   29.10
  -2  -4  -6 1768.12   87.09
  -2  -4  -6 1829.42   91.09
   2  -4   6 1772.92   86.89
  -2   4  -6 1694.93   91.89
  -2   4  -6 1751.72   92.39
  -2   4  -6 1844.72   87.49
   3  -4   6  975.20   50.19
  -3  -4  -6 1003.00   51.09
  -3  -4  -6  939.11   52.59
  -3  -4  -6 1051.09   54.19
  -3  -4  -6  934.91   49.90
  -3   4  -6 1020.70   56.39
  -3   4  -6 1080.09   51.39
  -3   4  -6  898.31   54.29
  -4  -4  -6   65.89    8.10
  -4  -4  -6   67.89    9.50
  -4  -4  -6   62.39   10.80
  -4  -4  -6   97.89   12.40
  -4   4  -6   76.89   10.10
  -4   4  -6   72.89   10.60
  -5  -4  -6   95.59   12.30
  -5  -4  -6   90.39   13.60
  -5  -4  -6   99.79   12.70
  -5  -4  -6   94.59   11.00
  -5   4  -6  119.49   18.40
  -5   4  -6  116.69   10.90
  -5   4  -6  118.89   13.80
  -5   4  -6  103.39    9.40
  -6  -4  -6   47.50   11.90
  -6  -4  -6   45.50    8.30
  -6  -4  -6   43.90    9.80
  -6  -4  -6   41.80    8.30
  -6   4  -6   40.70   10.50
  -6   4  -6   50.49   14.60
  -7  -4  -6  192.48   19.70
  -7  -4  -6  245.18   23.70
  -7   4  -6  209.38   20.80
  -9  -5   6  149.99   17.00
   9  -5  -6  182.28   21.50
  -9   5   6  137.69   16.20
   9   5  -6  151.08   20.30
  -8  -5   6   66.29   10.40
   8  -5  -6   55.49   15.10
   8   5  -6   30.20   12.20
  -8   5   6   59.49   10.10
   7  -5  -6   16.80   11.50
  -7  -5   6   21.40    6.90
   7   5  -6   18.60   10.50
  -7   5   6   26.30    7.70
   6  -5  -6  408.36   25.60
   6  -5  -6  521.55   33.80
  -6  -5   6  503.95   26.30
   6   5  -6  419.16   31.30
  -6   5   6  439.36   26.60
  -5  -5   6 1742.03   81.79
   5  -5  -6 1766.32   88.19
  -5  -5   6 1821.42   81.39
   5  -5  -6 1622.74   82.79
   5  -5  -6 1569.84   87.19
   5   5  -6 1544.25   86.29
  -5   5   6 1574.84   86.19
  -5   5   6 1521.15   81.69
   4  -5  -6  440.76   30.20
   4  -5  -6  415.86   24.60
  -4  -5   6  424.36   24.00
   4  -5  -6  456.55   29.30
   4   5  -6  459.85   28.80
  -4   5   6  508.65   28.60
  -4   5   6  483.05   25.50
   3  -5  -6  279.57   17.80
  -3  -5   6  282.87   16.90
  -3  -5   6  296.27   23.30
   3  -5  -6  317.87   23.20
   3  -5  -6  277.77   20.50
   3   5  -6  357.56   24.20
   3   5  -6  323.57   21.80
  -3   5   6  342.77   20.50
  -3   5   6  357.46   20.20
  -3   5   6  341.07   22.00
   2  -5  -6  539.15   34.00
  -2  -5   6  576.64   34.80
   2  -5  -6  528.15   31.00
   2  -5  -6  545.55   29.60
  -2  -5   6  560.84   28.40
   2   5  -6  600.74   35.60
  -2   5   6  572.54   30.10
  -2   5   6  558.94   33.50
   2   5  -6  597.64   33.40
  -1  -5   6   50.39    9.70
   1  -5  -6   48.30    8.90
  -1  -5   6   47.30    5.40
   1  -5  -6   52.99    6.10
   1  -5  -6   40.70    5.70
   1   5  -6   45.10    5.00
  -1   5   6   44.70    5.40
   1   5  -6   49.60    8.50
  -1   5   6   40.30    8.20
   1   5  -6   33.10    9.20
   0  -5  -6 1137.09   56.89
   0  -5   6 1159.08   55.69
   0  -5  -6 1051.89   55.29
   0   5  -6 1200.28   55.89
   0   5   6 1107.39   60.39
   0   5  -6 1151.78   62.49
   0   5  -6 1113.49   60.69
  -1  -5  -6  934.31   47.50
   1  -5   6  909.21   46.00
  -1  -5  -6  943.11   51.39
  -1   5  -6  851.91   51.69
   1   5   6  897.91   50.39
  -1   5  -6  965.80   46.40
  -1   5  -6  906.81   51.49
   2  -5   6  302.87   17.20
  -2  -5  -6  293.37   21.80
  -2   5  -6  258.17   22.20
  -2   5  -6  271.87   17.40
   2   5   6  283.27   20.50
  -3  -5  -6  195.58   17.90
  -3  -5  -6  186.18   11.70
   3  -5   6  183.78   12.90
  -3  -5  -6  172.48   11.20
  -3   5  -6  185.48   18.70
   3   5   6  192.28   16.30
  -3   5  -6  155.38   16.40
  -3   5  -6  195.68   14.40
  -4  -5  -6  188.98   17.70
  -4  -5  -6  171.58   18.30
  -4  -5  -6  166.08   13.20
  -4   5  -6  194.38   15.40
  -4   5  -6  188.48   21.20
  -4   5  -6  174.38   16.90
  -5  -5  -6    1.70    7.90
  -5  -5  -6   15.60    7.60
  -5  -5  -6    3.90    5.00
  -5   5  -6   14.30    7.40
  -5   5  -6   24.40    6.50
  -5   5  -6   10.80   11.10
  -6  -5  -6   79.79   13.60
  -6  -5  -6   89.29   11.70
  -6  -5  -6   57.19   10.20
  -6   5  -6   87.69   17.60
  -6   5  -6   72.89   12.20
  -6   5  -6   59.99    6.40
  -9  -6   6   18.50    9.20
   9  -6  -6   30.30   13.90
  -9   6   6   17.70    8.60
   9   6  -6   -1.80    9.90
  -8  -6   6   75.09   11.50
   8  -6  -6   85.69   17.40
  -8   6   6   58.99   10.60
   8   6  -6   51.89   14.00
   7  -6  -6  177.58   22.60
  -7  -6   6  170.28   14.90
  -7   6   6  157.28   15.00
   7   6  -6  179.68   19.70
  -6  -6   6  297.67   19.70
   6  -6  -6  296.97   26.40
  -6  -6   6  319.07   19.30
  -6   6   6  256.37   19.10
   6   6  -6  258.37   24.00
   5  -6  -6  356.86   28.60
  -5  -6   6  361.86   21.80
   5  -6  -6  322.57   21.40
   5   6  -6  394.66   27.30
  -5   6   6  403.86   26.70
  -5   6   6  384.46   22.80
   4  -6  -6  859.71   44.60
   4  -6  -6  892.11   51.39
  -4  -6   6  874.01   43.90
   4   6  -6  842.12   48.20
  -4   6   6  890.51   47.50
  -4   6   6  816.72   44.70
  -3  -6   6  591.44   30.10
   3  -6  -6  593.24   31.20
   3   6  -6  588.34   34.90
  -3   6   6  558.74   31.20
  -3   6   6  573.54   32.20
  -2  -6   6 1186.48   59.89
   2  -6  -6 1216.08   61.09
  -2   6   6 1247.68   60.99
   2   6  -6 1235.08   64.59
   1  -6  -6   27.00    9.10
   1  -6  -6   18.00    4.90
  -1  -6   6   25.00    4.30
   1   6  -6   26.40    4.20
  -1   6   6   28.60    4.10
   1   6  -6   16.80    6.80
   1   6  -6   25.40    8.20
   0  -6  -6  377.56   22.00
   0  -6   6  359.26   20.30
   0  -6  -6  365.66   26.50
   0   6  -6  371.86   20.50
   0   6   6  374.66   25.20
   0   6  -6  357.86   26.90
   0   6  -6  383.56   25.70
  -1  -6  -6  876.81   51.29
   1  -6   6  869.21   45.70
  -1  -6  -6  888.01   47.20
   1   6   6  871.21   49.80
  -1   6  -6  880.01   52.59
  -1   6  -6  961.70   51.99
  -1   6  -6  961.60   46.20
   2  -6   6  805.72   41.10
  -2  -6  -6  818.82   46.90
   2   6   6  753.02   44.70
  -2   6  -6  818.42   41.60
  -2   6  -6  720.23   46.90
  -2   6  -6  805.92   47.30
  -3  -6  -6  303.57   23.70
   3   6   6  274.87   20.90
  -3   6  -6  274.37   24.80
  -3   6  -6  272.47   23.10
  -3   6  -6  299.07   19.20
  -4  -6  -6  172.48   19.00
   4   6   6  195.48   17.30
  -4   6  -6  206.48   18.30
  -4   6  -6  210.68   16.80
  -4   6  -6  220.38   22.80
  -5  -6  -6    7.90    4.90
  -5  -6  -6   25.70    8.90
  -5  -6  -6   28.10    9.20
  -5   6  -6    5.30   11.80
  -5   6  -6   11.90    5.80
  -5   6  -6   16.60    7.70
  -6  -6  -6    8.70    5.80
  -6  -6  -6   14.20    7.40
  -6  -6  -6    7.30    9.00
  -6   6  -6   10.50    8.60
  -6   6  -6    4.50   11.60
   8  -7  -6  146.39   22.50
  -8  -7   6  142.69   15.60
  -8   7   6  117.99   14.40
   8   7  -6  106.89   17.40
   7  -7  -6  346.37   30.60
  -7  -7   6  341.37   22.20
   7   7  -6  290.57   27.30
  -7   7   6  308.97   22.90
  -6  -7   6  187.28   14.80
  -6  -7   6  190.18   16.00
   6  -7  -6  190.68   22.60
   6   7  -6  164.38   19.70
  -6   7   6  167.68   15.30
  -5  -7   6  963.50   51.19
   5  -7  -6 1088.99   59.89
   5   7  -6  965.80   56.29
  -5   7   6  937.01   51.59
  -4  -7   6 1527.25   74.89
   4  -7  -6 1615.24   83.09
   4  -7  -6 1418.96   75.19
  -4   7   6 1488.15   75.79
   4   7  -6 1484.45   79.19
  -4   7   6 1519.05   78.09
  -3  -7   6  184.98   14.20
   3  -7  -6  215.18   21.50
   3  -7  -6  213.68   15.40
  -3   7   6  281.37   16.60
  -3   7   6  290.87   16.80
   3   7  -6  248.98   19.00
  -2  -7   6   76.89    7.80
   2  -7  -6  106.99   15.20
   2  -7  -6   91.79    9.30
  -2   7   6  102.89    8.00
   2   7  -6   97.99   11.90
   1  -7  -6 1009.90   59.09
  -1  -7   6  979.00   52.19
   1  -7  -6  978.00   53.29
   1   7  -6 1032.00   53.19
  -1   7   6 1149.39   50.99
   1   7  -6 1104.19   57.39
   0  -7  -6  199.78   14.70
   0  -7  -6  190.98   19.70
   0  -7   6  185.98   13.10
   0   7  -6  219.28   13.70
   0   7  -6  219.18   18.80
  -1  -7  -6 1404.36   77.29
   1  -7   6 1412.16   70.69
  -1   7  -6 1378.36   76.19
  -1   7  -6 1469.65   70.89
  -2  -7  -6  218.28   20.50
   2  -7   6  178.38   13.10
  -2   7  -6  167.38   13.70
  -2   7  -6  146.99   17.40
  -3  -7  -6  184.78   19.80
  -3   7  -6  164.48   18.80
  -3   7  -6  170.38   14.70
  -4  -7  -6  257.47   24.30
  -4   7  -6  289.77   20.20
  -4   7  -6  280.67   27.30
  -4   7  -6  290.07   22.90
  -5  -7  -6  112.99   16.70
  -5  -7  -6   74.79   12.80
  -5   7  -6   98.89   13.10
  -5   7  -6  104.19   12.80
  -5   7  -6  128.49   21.00
  -6  -7  -6  200.98   19.20
  -6  -7  -6  198.58   22.20
  -6   7  -6  189.18   27.10
  -6   7  -6  210.18   19.40
   8  -8  -6   26.20   15.20
  -8  -8   6   28.80    9.30
  -8   8   6   34.90   10.20
   8   8  -6   25.10   12.10
  -7  -8   6   21.00    7.80
   7  -8  -6    9.60   12.10
   7   8  -6   35.40   12.20
  -7   8   6   23.20    9.10
   6  -8  -6  502.35   38.00
  -6   8   6  455.65   29.20
   6   8  -6  459.35   33.50
  -5  -8   6  299.07   21.00
   5  -8  -6  334.47   29.70
   5   8  -6  328.77   25.70
  -5   8   6  337.97   21.80
  -4  -8   6  477.05   30.90
   4  -8  -6  536.95   51.29
   4   8  -6  542.15   34.10
  -4   8   6  535.85   30.30
   3  -8  -6  335.67   28.40
  -3  -8   6  325.67   20.30
   3   8  -6  348.87   24.50
  -3   8   6  358.86   22.00
  -3   8   6  376.56   21.70
   2  -8  -6  125.29   16.50
  -2  -8   6  112.49    9.70
   2   8  -6  109.89   13.40
   1  -8  -6  402.26   28.50
  -1  -8   6  347.77   20.40
   1   8  -6  343.47   20.20
   1   8  -6  322.07   24.40
   0  -8  -6 1740.13   92.29
   0  -8   6 1642.54   85.89
   0   8  -6 1707.93   89.59
   0   8  -6 1720.13   84.09
  -1  -8  -6   57.79   13.00
   1  -8   6   65.39    7.90
  -1   8  -6   50.69   12.10
  -1   8  -6   55.69    8.10
  -2  -8  -6  422.86   31.90
  -2   8  -6  412.86   24.50
  -2   8  -6  376.56   30.10
  -3  -8  -6  176.08   21.50
  -3   8  -6  166.48   20.00
  -3   8  -6  207.08   15.90
  -4  -8  -6   45.70   13.00
  -4   8  -6   42.70   14.00
  -4   8  -6   42.70    9.60
  -5  -8  -6  191.18   20.80
  -5   8  -6  234.88   38.70
  -5   8  -6  173.78   18.30
  -7  -9   6  149.99   15.40
   7  -9  -6  153.98   25.10
   7   9  -6  149.79   20.20
  -7   9   6  123.09   15.10
   6  -9  -6   47.20   15.90
   6   9  -6   48.60   12.40
  -6   9   6   38.60    9.30
   5  -9  -6   -9.50   10.60
   5   9  -6   13.30    8.90
  -5   9   6    9.30    7.00
   4  -9  -6  299.77   29.30
  -4  -9   6  311.87   20.60
  -4   9   6  343.17   22.40
   4   9  -6  320.87   24.70
  -4   9   6  321.27   22.50
   3  -9  -6  402.36   33.30
  -3  -9   6  358.66   24.40
  -3   9   6  439.46   26.40
  -3   9   6  460.65   25.50
   3   9  -6  484.05   29.50
   2  -9  -6  397.96   31.00
  -2  -9   6  337.37   21.10
  -2   9   6  359.86   20.00
   2   9  -6  339.37   34.30
  -1  -9   6  280.07   18.30
   1  -9  -6  308.77   27.40
   1   9  -6  307.37   24.00
   0  -9  -6   55.69   14.00
   0  -9   6   41.40    6.90
   0   9  -6   39.50    6.90
   0   9  -6   47.50   11.20
  -1  -9  -6   19.10   11.70
  -1   9  -6    0.30    6.90
  -1   9  -6    2.50    5.10
  -2  -9  -6  209.68   23.00
  -2   9  -6  205.48   16.10
  -2   9  -6  178.78   20.30
  -3  -9  -6   71.49   16.30
  -3   9  -6  100.59   17.70
  -3   9  -6   84.59   11.20
  -4  -9  -6   31.90   12.90
  -4   9  -6   33.70    9.30
  -4   9  -6   24.80   13.40
  -5  -9  -6   28.70   11.40
  -5   9  -6   26.10   14.50
  -5   9  -6   35.90   10.50
   7 -10  -6   -2.30   12.90
  -7 -10   6    6.10    8.10
  -7  10   6    8.20    9.00
   7  10  -6   18.10   11.20
   6 -10  -6   62.39   18.40
  -6  10   6   41.20   10.10
   6  10  -6   53.19   14.30
   5 -10  -6  391.26   35.30
   5  10  -6  358.36   28.10
  -5  10   6  358.86   25.00
   4 -10  -6  102.39   19.50
  -4  10   6   76.29   11.10
   4  10  -6   52.99   11.50
  -4  10   6   64.29   10.40
   3 -10  -6  415.76   35.00
   3  10  -6  437.46   29.60
  -3  10   6  412.16   26.30
  -3  10   6  408.26   24.60
   2 -10  -6   86.29   17.10
   2  10  -6   60.69   11.30
  -2  10   6   61.39    6.20
   1 -10  -6  317.97   29.30
   1  10  -6  391.16   27.90
   0 -10  -6  219.38   24.50
   0  10  -6  243.88   17.00
   0  10  -6  242.88   21.80
  -1 -10  -6  217.08   25.10
  -1  10  -6  183.48   21.10
  -1  10  -6  206.68   15.70
  -2 -10  -6  121.69   20.60
  -2  10  -6  133.59   19.10
  -2  10  -6  136.99   13.50
  -3 -10  -6  128.49   20.80
  -3  10  -6  104.09   18.80
  -3  10  -6  110.19   13.10
  -4 -10  -6  196.78   25.00
  -4  10  -6  208.98   19.30
  -4  10  -6  192.68   24.00
   6 -11  -6  301.67   35.50
  -6  11   6  249.08   21.50
   6  11  -6  252.07   24.10
   5 -11  -6   19.00   15.00
   5  11  -6    8.90    9.70
  -5  11   6   16.60    8.40
   4 -11  -6  240.78   29.30
   4  11  -6  236.68   21.90
  -4  11   6  251.07   19.50
  -4  11   6  244.88   19.90
   3 -11  -6   31.10   15.40
  -3  11   6   24.70    5.90
   3  11  -6   24.20   10.00
  -3  11   6   25.20    8.60
   2 -11  -6  743.53   52.89
   2  11  -6  805.62   46.20
  -2  11   6  730.43   37.70
  -2  11   6  759.52   37.60
   1 -11  -6  198.78   26.20
   1  11  -6  215.28   21.60
   0 -11  -6   39.10   13.60
   0  11  -6   24.20    9.80
  -1 -11  -6  115.89   20.80
  -1  11  -6   97.89   16.40
  -1  11  -6   87.49   11.50
  -2 -11  -6  115.79   21.40
  -2  11  -6  123.49   18.30
  -2  11  -6  108.69   13.10
  -3 -11  -6  190.28   26.00
  -3  11  -6  149.29   22.10
  -3  11  -6  160.58   17.20
   4 -12  -6   43.90   20.50
   4  12  -6   22.00   10.40
  -4  12   6   37.20   10.00
   3 -12  -6  222.08   29.30
   3  12  -6  197.98   21.20
   2 -12  -6   62.29   18.70
   2  12  -6   68.29   13.70
   1 -12  -6  252.37   29.60
   1  12  -6  237.08   23.40
   0 -12  -6   33.40   15.10
   0  12  -6   46.40   12.70
   0  12  -6   36.70    8.50
  -1 -12  -6   39.20   15.50
  -1  12  -6   41.90   13.50
  -1  12  -6   48.60    9.60
  -2 -12  -6   58.59   18.30
  -2  12  -6   65.89   10.90
  -2  12  -6   42.40   13.80
   2 -13  -6   88.09   21.70
   2  13  -6  104.19   15.80
   1 -13  -6  156.58   25.80
   1  13  -6  136.09   18.30
   9   0  -7  198.68   25.80
  -9   0   7  218.78   17.50
   9   0  -7  229.78   22.10
  -8   0   7  257.07   18.00
   8   0  -7  273.27   24.00
   8   0  -7  274.67   26.30
   7   0  -7 1064.59   58.79
   7   0  -7 1027.40   61.49
  -7   0   7 1006.30   52.29
   6   0  -7   70.59   13.50
   6   0  -7   83.79   13.00
  -6   0   7   68.59    7.50
   5   0  -7  397.16   27.90
   5   0  -7  442.06   30.70
  -5   0   7  418.06   21.80
  -4   0   7  708.13   41.90
   4   0  -7  719.23   43.80
  -4   0   7  715.73   35.20
   4   0  -7  767.72   42.30
  -3   0   7  117.99   12.30
   3   0  -7  116.69   12.40
   3   0  -7  110.99   13.50
   2   0  -7 4066.19  195.98
   2   0  -7 3988.80  196.68
  -2   0   7 3998.40  195.68
   1   0  -7  151.58   13.00
   1   0  -7  146.19   13.90
  -1   0   7  147.59   12.80
   0   0  -7 4025.70  195.78
   0   0  -7 4017.40  196.58
   0   0  -7 4018.10  191.58
   0   0   7 4032.30  195.88
  -1   0  -7  829.62   44.70
  -1   0  -7  818.92   44.50
  -1   0  -7  789.92   40.80
  -2   0  -7   11.90    4.50
  -2   0  -7    8.30    6.40
  -2   0  -7   10.50    5.70
  -3   0  -7   75.59   12.00
  -3   0  -7   78.89    9.30
  -3   0  -7   75.99    9.70
  -4   0  -7  262.57   19.30
  -4   0  -7  252.07   21.70
  -5   0  -7  211.88   21.70
  -5   0  -7  197.68   15.50
  -5   0  -7  254.07   19.50
  -5   0  -7  214.08   15.20
  -6   0  -7  462.25   32.30
  -6   0  -7  464.05   34.70
   9  -1  -7  112.89   17.30
   9  -1  -7   96.09   19.40
  -9  -1   7  105.79   12.60
   9   1  -7  111.89   19.50
   9   1  -7  135.79   17.80
   8  -1  -7  469.35   37.40
   8  -1  -7  481.35   33.30
  -8  -1   7  489.55   27.60
  -8   1   7  457.65   27.20
   8   1  -7  473.25   32.80
   8   1  -7  437.26   34.40
   7  -1  -7  564.74   36.00
   7  -1  -7  537.35   38.90
  -7  -1   7  513.85   29.20
  -7   1   7  539.45   29.50
   7   1  -7  560.54   36.00
   7   1  -7  534.65   37.40
   6  -1  -7  878.81   47.20
   6  -1  -7  974.50   53.69
  -6  -1   7  941.21   47.10
   6  -1  -7 1026.30   56.89
   6   1  -7  917.11   55.89
  -6   1   7  940.21   47.50
   5  -1  -7  295.67   21.70
   5  -1  -7  270.77   23.20
   5  -1  -7  257.87   14.90
  -5  -1   7  282.27   14.70
  -5   1   7  262.27   15.20
   5   1  -7  246.18   22.20
   4  -1  -7  706.53   36.30
   4  -1  -7  791.32   43.10
  -4  -1   7  702.83   43.10
   4  -1  -7  766.72   45.30
   4   1  -7  786.72   44.20
  -4   1   7  726.83   36.40
  -4   1   7  742.83   42.30
   3  -1  -7  937.71   52.19
  -3  -1   7  935.61   51.09
   3  -1  -7  895.21   50.79
  -3   1   7  895.11   49.80
   3   1  -7  996.40   51.39
   2  -1  -7  439.86   27.20
   2  -1  -7  417.76   27.50
  -2  -1   7  409.86   26.80
  -2   1   7  460.15   26.40
   2   1  -7  478.95   27.60
   1  -1  -7 3266.47  158.98
   1  -1  -7 3375.76  164.78
   1  -1  -7 3338.57  159.18
  -1  -1   7 3265.47  164.08
   1   1  -7 3386.76  163.88
  -1   1   7 3438.56  163.48
   0  -1  -7  977.80   51.19
   0  -1  -7  959.80   47.60
   0  -1   7 1002.70   52.19
   0  -1  -7  987.60   52.19
   0   1  -7  986.70   47.00
   0   1  -7  888.91   51.39
   0   1   7  949.31   50.79
  -1  -1  -7  531.25   28.10
  -1  -1  -7  529.05   31.40
  -1  -1  -7  537.85   31.20
  -1   1  -7  514.65   31.70
  -1   1  -7  529.85   27.50
  -2  -1  -7  554.34   32.00
  -2  -1  -7  496.65   30.80
  -2  -1  -7  530.25   29.30
  -2   1  -7  524.65   32.90
  -2   1  -7  528.55   28.50
  -2   1  -7  546.15   31.40
  -3  -1  -7  122.79   12.20
  -3  -1  -7  139.49   12.30
  -3  -1  -7  124.29   13.80
  -3   1  -7  127.79   15.30
  -3   1  -7  113.49   11.60
  -3   1  -7  127.99   11.60
  -4  -1  -7   92.89   11.60
  -4  -1  -7   76.99    9.90
  -4  -1  -7   79.39   12.50
  -4   1  -7   72.19   13.30
  -4   1  -7   52.59    9.80
  -4   1  -7   77.79   10.00
  -5  -1  -7  547.05   29.70
  -5  -1  -7  471.95   34.20
  -5  -1  -7  550.14   33.20
  -5   1  -7  524.55   36.70
  -5   1  -7  516.95   31.90
  -5   1  -7  468.95   29.30
  -5   1  -7  518.95   28.30
  -6  -1  -7   98.99   15.10
  -6  -1  -7   90.59   15.90
  -6   1  -7  121.59   15.70
  -6   1  -7   89.39   16.80
   9  -2  -7   32.60   16.30
   9  -2  -7   65.89   14.10
  -9  -2   7   59.39   10.20
  -9   2   7   39.10    9.00
   9   2  -7   49.70   15.20
   9   2  -7   44.20   14.00
   8  -2  -7   52.69   15.00
   8  -2  -7   51.39   12.90
  -8  -2   7   41.10    8.10
   8   2  -7   31.90   11.50
   8   2  -7   36.30   11.40
  -8   2   7   43.40    8.00
   7  -2  -7  135.99   17.80
  -7  -2   7  124.19   10.50
   7  -2  -7  129.79   19.90
   7  -2  -7  104.79    9.60
  -7   2   7  106.59   10.70
   7   2  -7   91.89   15.50
   6  -2  -7  382.36   22.60
   6  -2  -7  439.06   29.50
   6  -2  -7  439.66   32.50
  -6  -2   7  437.46   22.50
   6   2  -7  386.86   31.10
  -6   2   7  406.86   23.20
   5  -2  -7  167.98   10.90
   5  -2  -7  198.98   19.90
   5  -2  -7  196.08   17.50
  -5  -2   7  182.38   10.40
  -5   2   7  224.08   27.90
   5   2  -7  148.29   16.90
  -5   2   7  152.88   11.20
   4  -2  -7  168.48   16.10
   4  -2  -7  164.78    9.90
  -4  -2   7  167.78   16.70
   4  -2  -7  159.98   18.00
   4   2  -7  155.88   16.20
  -4   2   7  164.68   10.20
  -4   2   7  166.88   14.60
  -3  -2   7  424.16   27.70
   3  -2  -7  409.56   29.10
   3  -2  -7  407.86   27.30
   3  -2  -7  440.56   21.80
  -3   2   7  430.96   26.00
   3   2  -7  457.55   27.70
  -2  -2   7   73.99   10.70
   2  -2  -7   53.49    9.10
   2  -2  -7   67.79    4.70
  -2   2   7   40.50    7.30
   2   2  -7   48.70    8.80
   1  -2  -7  212.18   12.10
   1  -2  -7  205.68   16.80
   1  -2  -7  212.88   16.10
  -1   2   7  234.28   15.40
   1   2  -7  235.18   16.70
   0  -2   7   16.50    6.50
   0  -2  -7   23.50    6.00
   0  -2  -7   25.40    7.50
   0  -2  -7   22.70    3.80
   0   2  -7   24.10    3.30
   0   2  -7   28.30    7.50
   0   2   7   35.50    6.30
  -1  -2  -7  673.33   36.20
  -1  -2  -7  734.33   37.90
  -1  -2  -7  675.73   38.90
  -1   2  -7  681.63   34.90
  -1   2  -7  669.43   39.70
  -2  -2  -7  255.57   18.50
  -2  -2  -7  249.18   18.00
  -2  -2  -7  236.78   16.60
  -2   2  -7  236.58   15.20
  -2   2  -7  222.78   19.40
  -3  -2  -7   52.19    8.60
  -3  -2  -7   68.29    9.80
  -3  -2  -7   80.89   10.50
  -3   2  -7   40.20   10.20
  -3   2  -7   39.90    9.20
  -3   2  -7   47.00    8.20
  -3   2  -7   55.09    8.00
  -4  -2  -7  205.48   18.80
  -4  -2  -7  219.78   18.90
  -4  -2  -7  206.08   17.00
  -4   2  -7  238.78   22.30
  -4   2  -7  251.67   16.90
  -4   2  -7  245.88   17.60
  -4   2  -7  205.38   17.20
  -5  -2  -7   45.70   10.80
  -5  -2  -7   43.00   10.50
  -5  -2  -7   66.79    9.20
  -5   2  -7   43.00   12.00
  -5   2  -7   43.40    7.30
  -5   2  -7   45.30    6.50
  -5   2  -7   57.39   10.30
  -6  -2  -7   60.09   13.50
  -6  -2  -7   69.39    7.20
  -6  -2  -7   28.00   11.10
  -6   2  -7   50.29   14.60
  -6   2  -7   80.89   13.50
  -9  -3   7   64.69   10.80
   9  -3  -7   38.10   15.00
  -9   3   7   69.99   10.40
   9   3  -7   61.09   13.20
   9   3  -7   40.80   14.00
   8  -3  -7  418.46   36.70
  -8  -3   7  457.65   26.50
   8  -3  -7  483.35   33.70
   8   3  -7  416.56   33.10
  -8   3   7  419.66   26.50
   7  -3  -7  127.09   19.80
   7  -3  -7  121.19   16.90
   7  -3  -7   85.99    9.40
  -7  -3   7  113.19   10.40
  -7   3   7   90.49   10.70
   7   3  -7   83.89   14.70
   6  -3  -7 1412.76   83.69
   6  -3  -7 1606.24   82.49
   6  -3  -7 1398.46   74.79
  -6  -3   7 1531.15   74.49
   6   3  -7 1638.14   96.69
  -6   3   7 1579.64   75.59
  -5  -3   7 1489.35   71.49
   5  -3  -7 1412.36   72.29
   5  -3  -7 1561.74   79.29
   5  -3  -7 1388.36   80.09
  -5   3   7 1513.95   72.79
   5   3  -7 1415.76   78.99
  -5   3   7 1543.95   79.09
  -4  -3   7  737.43   38.50
   4  -3  -7  787.02   47.60
  -4  -3   7  834.72   38.50
   4  -3  -7  816.02   46.20
   4  -3  -7  799.92   39.90
  -4   3   7  814.82   46.80
   4   3  -7  803.92   45.80
  -4   3   7  793.82   40.10
   3  -3  -7 1291.67   61.79
   3  -3  -7 1243.48   66.09
   3  -3  -7 1215.88   67.19
  -3  -3   7 1262.77   66.99
   3   3  -7 1242.58   65.69
  -3   3   7 1166.28   63.49
  -2  -3   7 1356.46   69.29
   2  -3  -7 1334.47   63.49
   2  -3  -7 1280.77   68.39
   2  -3  -7 1200.38   68.19
   2   3  -7 1248.98   67.49
  -2   3   7 1327.47   65.79
  -1  -3   7  786.62   43.80
   1  -3  -7  734.53   41.80
   1  -3  -7  790.62   43.70
   1  -3  -7  778.52   38.40
   1   3  -7  755.12   43.00
  -1   3   7  756.52   40.50
   0  -3  -7 2011.80  100.99
   0  -3  -7 1937.21   98.29
   0  -3  -7 1908.41   96.19
   0   3  -7 1980.40  100.79
   0   3  -7 2078.89   95.39
  -1  -3  -7  315.17   21.90
  -1  -3  -7  312.07   19.50
  -1   3  -7  291.97   22.50
  -1   3  -7  323.87   17.60
  -2  -3  -7 1451.15   73.09
  -2  -3  -7 1489.25   75.19
  -2  -3  -7 1209.08   72.49
  -2   3  -7 1566.84   71.79
  -2   3  -7 1498.25   77.19
  -3  -3  -7  392.96   26.40
  -3  -3  -7  452.05   26.50
  -3   3  -7  449.26   30.50
  -3   3  -7  349.37   27.20
  -3   3  -7  463.95   25.00
  -4  -3  -7  739.63   40.50
  -4  -3  -7  670.73   40.50
  -4  -3  -7  716.93   38.90
  -4  -3  -7  730.73   40.50
  -4   3  -7  697.23   44.60
  -4   3  -7  741.43   39.00
  -4   3  -7  627.24   40.30
  -4   3  -7  651.53   38.10
  -5  -3  -7   95.29   11.80
  -5  -3  -7   54.49   12.10
  -5  -3  -7   78.39   12.30
  -5  -3  -7   80.69   10.80
  -5   3  -7   86.99    8.90
  -5   3  -7   90.69   16.90
  -5   3  -7  108.89   12.90
  -5   3  -7   91.69   10.20
  -6  -3  -7   27.30    6.10
  -6  -3  -7    8.40    8.40
  -6  -3  -7    7.90   10.40
  -6   3  -7   23.70    9.50
  -6   3  -7   13.40   12.50
   9  -4  -7  179.48   23.70
  -9  -4   7  176.08   19.50
  -9   4   7  150.78   16.10
   9   4  -7  152.48   21.10
   8  -4  -7   -3.10   11.90
   8  -4  -7    0.90   13.10
  -8  -4   7    0.20    5.90
  -8   4   7   -1.70    6.50
   8   4  -7    1.00    8.80
  -7  -4   7  363.96   22.20
   7  -4  -7  409.16   30.30
   7  -4  -7  325.67   31.10
   7   4  -7  365.96   30.20
  -7   4   7  389.26   23.40
  -6  -4   7  325.97   18.40
   6  -4  -7  298.67   18.60
   6  -4  -7  290.07   27.10
   6  -4  -7  370.26   26.70
   6   4  -7  277.57   24.90
  -6   4   7  307.47   19.50
   5  -4  -7  817.82   42.50
  -5  -4   7  836.82   41.80
   5  -4  -7  846.62   49.20
   5  -4  -7  778.12   49.60
  -5  -4   7  866.81   41.60
  -5   4   7  819.82   42.90
   5   4  -7  811.02   48.80
  -5   4   7  862.71   50.39
   4  -4  -7  851.71   43.50
   4  -4  -7  893.91   50.39
   4  -4  -7  935.91   50.39
  -4  -4   7  871.51   42.10
  -4  -4   7  815.02   42.10
  -4   4   7  844.62   43.70
   4   4  -7  867.61   48.90
   3  -4  -7  856.31   44.80
   3  -4  -7  887.01   50.29
   3  -4  -7  877.01   50.49
  -3   4   7  945.31   47.80
  -3   4   7  904.81   45.00
   3   4  -7  925.01   49.80
   2  -4  -7 1462.35   78.39
   2  -4  -7 1475.05   79.49
   2  -4  -7 1511.25   74.19
  -2  -4   7 1475.95   80.59
   2   4  -7 1517.75   78.59
  -2   4   7 1565.44   75.99
   2   4  -7 1621.14   81.79
   1  -4  -7  482.65   31.00
   1  -4  -7  494.95   26.10
  -1  -4   7  509.35   24.50
  -1  -4   7  475.25   31.00
   1  -4  -7  473.55   29.10
   1   4  -7  520.95   30.90
  -1   4   7  516.85   27.30
   1   4  -7  516.45   32.40
   1   4  -7  461.95   24.40
   0  -4  -7  339.27   22.80
   0  -4  -7  311.27   19.40
   0  -4  -7  311.97   17.90
   0  -4   7  316.97   17.60
   0   4  -7  298.87   16.70
   0   4  -7  277.07   21.60
   0   4  -7  302.87   23.20
  -1  -4  -7  591.04   34.60
  -1  -4  -7  697.63   35.30
   1  -4   7  646.04   33.40
  -1  -4  -7  658.23   38.90
  -1   4  -7  707.43   34.10
  -1   4  -7  680.63   39.90
  -1   4  -7  623.24   39.70
  -2  -4  -7   67.29    8.00
  -2  -4  -7   71.09   10.90
   2  -4   7   68.99    7.10
  -2   4  -7   61.59   10.80
  -2   4  -7   71.79    7.90
  -2   4  -7   59.09   11.60
  -3  -4  -7  523.25   30.10
  -3  -4  -7  467.15   31.20
  -3  -4  -7  535.95   33.10
  -3  -4  -7  530.65   29.20
   3  -4   7  519.65   28.90
  -3   4  -7  490.65   34.30
  -3   4  -7  598.54   30.50
  -3   4  -7  638.24   40.50
  -4  -4  -7  224.28   19.10
  -4  -4  -7  209.48   14.80
  -4  -4  -7  213.38   16.50
  -4   4  -7  205.48   16.50
  -4   4  -7  208.08   21.70
  -4   4  -7  164.38   17.10
  -5  -4  -7   33.80   10.40
  -5  -4  -7   19.40    7.40
  -5  -4  -7    6.10    5.50
  -5  -4  -7   18.30    7.90
  -5   4  -7   19.50   11.80
  -5   4  -7   20.30    8.00
  -5   4  -7   21.90    6.50
  -6  -4  -7   11.10    7.70
  -6  -4  -7    9.60   10.20
  -6  -4  -7   10.60    7.60
  -6   4  -7    8.90   11.80
  -6   4  -7   19.60    9.50
   9  -5  -7  135.79   20.50
  -9  -5   7  119.49   14.40
   9   5  -7   97.09   25.50
  -9   5   7  152.18   16.10
   8  -5  -7   87.09   18.10
  -8  -5   7   93.79   11.30
   8   5  -7   77.69   16.30
  -8   5   7   84.69   11.40
  -7  -5   7  350.86   21.90
  -7   5   7  349.37   22.60
   7   5  -7  350.06   29.30
   6  -5  -7  163.08   20.60
  -6  -5   7  204.38   14.20
  -6  -5   7  213.08   13.70
   6  -5  -7  177.38   13.50
   6  -5  -7  200.48   21.30
  -6   5   7  188.88   15.00
   6   5  -7  169.28   19.10
   5  -5  -7  101.19   10.70
  -5  -5   7  117.79    9.10
   5  -5  -7  116.09   15.70
   5  -5  -7  124.39   16.60
  -5  -5   7  110.89    9.10
   5   5  -7  124.19   16.10
  -5   5   7  108.09   10.50
  -4  -5   7  991.20   43.30
   4  -5  -7  874.71   49.70
  -4  -5   7  813.72   43.00
   4  -5  -7  892.61   50.89
   4  -5  -7  859.11   44.40
  -4   5   7  835.22   44.50
   4   5  -7  813.82   49.10
   3  -5  -7  421.96   27.60
   3  -5  -7  424.96   23.70
  -3  -5   7  440.66   22.30
   3  -5  -7  449.46   30.00
  -3   5   7  432.36   24.10
  -3   5   7  432.46   25.60
   3   5  -7  471.85   29.10
   2  -5  -7  314.07   18.50
  -2  -5   7  331.57   16.90
   2  -5  -7  311.27   20.80
   2  -5  -7  294.77   23.10
   2   5  -7  337.87   22.80
  -2   5   7  346.47   19.50
   1  -5  -7 1346.27   66.49
  -1  -5   7 1384.56   64.89
   1  -5  -7 1269.77   67.19
   1  -5  -7 1382.76   72.09
   1   5  -7 1308.67   70.89
  -1   5   7 1424.76   67.99
   1   5  -7 1267.57   64.79
   0  -5  -7   43.80    6.00
   0  -5  -7   51.49   10.20
   0  -5  -7   53.29    6.90
   0  -5   7   53.79    5.30
   0   5  -7   41.80    9.10
   0   5  -7   46.90    5.40
  -1  -5  -7  381.06   21.20
  -1  -5  -7  300.47   18.60
   1  -5   7  337.17   18.80
  -1   5  -7  373.36   25.80
  -1   5  -7  330.27   25.40
  -2  -5  -7  913.01   45.00
  -2  -5  -7  927.61   45.40
  -2  -5  -7 1023.60   52.79
   2  -5   7  972.70   46.60
  -2   5  -7  791.62   52.29
  -2   5  -7  877.21   52.89
  -2   5  -7  866.61   46.80
  -3  -5  -7  261.27   15.20
  -3  -5  -7  218.58   18.70
  -3  -5  -7  243.88   14.60
  -3  -5  -7  286.77   21.80
  -3   5  -7  205.68   20.30
  -3   5  -7  270.17   17.70
  -3   5  -7  264.57   23.80
  -4  -5  -7   54.79    7.00
  -4  -5  -7   60.89   11.30
  -4  -5  -7   77.89   12.20
  -4  -5  -7   69.79    8.30
  -4   5  -7   65.59    9.80
  -4   5  -7   57.89   14.10
  -4   5  -7   63.09   10.50
  -5  -5  -7   81.09   10.30
  -5  -5  -7   60.29    8.60
  -5  -5  -7   52.29   11.60
  -5  -5  -7  109.89   14.30
  -5   5  -7   97.49   18.20
  -5   5  -7   75.59   11.20
  -5   5  -7   70.59   10.50
  -6  -5  -7   -1.20    9.30
  -6  -5  -7    1.30    6.60
  -6  -5  -7   28.40    8.30
  -6   5  -7   29.40    9.90
  -6   5  -7   27.50   15.70
  -8  -6   7   27.90    8.20
   8  -6  -7   34.60   14.90
  -8   6   7   11.80    7.90
   8   6  -7    9.00   10.60
  -7  -6   7   22.10    7.50
   7  -6  -7   40.10   14.50
  -7  -6   7   29.00    7.60
   7   6  -7   35.50   12.30
  -7   6   7   35.70    8.40
  -6  -6   7   66.09    8.40
  -6  -6   7   74.99    8.90
   6  -6  -7   65.29   15.60
   6   6  -7   64.19   13.00
  -6   6   7   61.49    9.40
  -5  -6   7  243.28   15.50
  -5  -6   7  293.87   15.90
   5  -6  -7  241.78   16.30
   5  -6  -7  252.77   24.00
   5   6  -7  223.08   20.70
  -5   6   7  210.48   16.60
   4  -6  -7  607.04   37.00
   4  -6  -7  500.75   32.20
   4  -6  -7  534.95   29.00
  -4  -6   7  493.55   27.40
   4   6  -7  498.35   33.40
  -4   6   7  555.34   29.50
   3  -6  -7  133.79   10.10
   3  -6  -7  121.19   13.10
  -3  -6   7  131.89    8.50
   3  -6  -7  165.68   17.30
   3   6  -7   98.59   13.30
  -3   6   7  102.49   10.30
  -3   6   7  100.99   10.30
   2  -6  -7  344.77   21.70
  -2  -6   7  391.16   19.80
   2  -6  -7  369.56   21.30
  -2   6   7  372.56   21.30
   2   6  -7  376.56   25.90
   1  -6  -7   61.59    6.60
   1  -6  -7   60.59   11.30
   1  -6  -7   71.99    8.20
  -1  -6   7   78.29    6.70
   1   6  -7   80.89    6.60
   1   6  -7   92.29   13.20
  -1   6   7   80.09    6.90
   0  -6   7  243.38   14.60
   0  -6  -7  268.17   22.10
   0  -6  -7  251.27   16.40
   0   6  -7  231.88   20.00
   0   6  -7  253.17   15.10
   1  -6   7  436.16   24.40
  -1  -6  -7  475.25   26.70
  -1  -6  -7  450.75   31.00
  -1   6  -7  451.75   25.00
  -1   6  -7  431.16   30.80
  -2  -6  -7   56.69   12.30
   2  -6   7   48.30    6.60
  -2   6  -7   48.10    7.50
  -2   6  -7   44.70   11.90
  -3  -6  -7  453.55   30.90
  -3   6  -7  412.06   25.30
  -3   6  -7  399.46   31.20
  -4  -6  -7   85.19   12.40
  -4  -6  -7  124.69   16.60
  -4   6  -7   84.49   11.20
  -4   6  -7  115.89   18.40
  -4   6  -7   80.39   12.50
  -5  -6  -7   60.49   12.30
  -5  -6  -7   53.29    6.60
  -5  -6  -7   96.69   14.60
  -5   6  -7   56.49   10.30
  -5   6  -7   50.69   16.20
  -8  -7   7  313.07   22.40
   8  -7  -7  352.46   33.50
  -8   7   7  262.27   22.20
   8   7  -7  306.07   28.20
   7  -7  -7   48.80   15.40
  -7  -7   7   36.10    8.10
   7   7  -7   26.90   12.60
  -7   7   7   29.60    8.70
  -6  -7   7  423.46   23.40
   6  -7  -7  384.46   32.50
  -6  -7   7  367.36   23.50
   6   7  -7  349.77   29.50
  -6   7   7  356.16   24.30
  -5  -7   7  548.55   30.30
   5  -7  -7  594.04   40.30
  -5   7   7  569.74   31.80
   5   7  -7  505.85   35.40
   4  -7  -7 1203.78   60.69
   4  -7  -7 1280.57   69.29
  -4  -7   7 1145.29   59.29
  -4   7   7 1178.48   60.89
   4   7  -7 1171.38   65.29
   3  -7  -7 1724.63   87.09
  -3  -7   7 1596.24   85.39
   3  -7  -7 1766.72  102.59
  -3   7   7 1786.52   87.19
  -3   7   7 1854.31   87.69
   3   7  -7 1839.52   92.29
   2  -7  -7  133.19   10.80
   2  -7  -7  145.39   17.90
  -2  -7   7  112.09    9.20
   2   7  -7  118.09   15.10
  -2   7   7  139.29   10.00
   1  -7  -7  118.69   10.90
   1  -7  -7   96.99   15.20
  -1  -7   7  114.19    9.20
  -1   7   7  133.49    7.70
   1   7  -7  111.29   15.40
   1   7  -7  122.89    9.20
   0  -7   7  663.23   35.10
   0  -7  -7  700.93   43.10
   0   7  -7  673.73   35.30
  -1  -7  -7  664.23   42.40
  -1   7  -7  665.83   35.30
  -1   7  -7  650.53   41.60
  -2  -7  -7 1597.44   85.79
   2  -7   7 1503.85   78.09
  -2   7  -7 1549.45   85.59
  -2   7  -7 1626.84   78.89
  -3  -7  -7  201.98   20.70
  -3   7  -7  158.28   19.90
  -3   7  -7  186.48   15.60
  -4  -7  -7  138.89   19.10
  -4   7  -7  143.19   20.40
  -4   7  -7  129.99   14.50
  -5  -7  -7   12.80    8.70
  -5  -7  -7   36.80   11.20
  -5   7  -7   20.10   12.50
  -5   7  -7   19.70    8.60
  -8   8   7   40.00   10.20
  -7  -8   7   37.40    8.60
   7  -8  -7   29.20   15.40
  -7   8   7   50.49   10.30
   7   8  -7   50.69   13.80
  -6  -8   7  199.58   16.30
   6  -8  -7  188.88   24.90
  -6  -8   7  192.98   15.50
   6   8  -7  190.68   21.40
  -6   8   7  175.38   16.80
  -5  -8   7  224.48   16.80
   5  -8  -7  231.88   26.10
   5   8  -7  286.67   23.60
  -5   8   7  273.67   18.90
   4  -8  -7  340.17   29.40
  -4  -8   7  291.67   19.40
  -4   8   7  314.47   21.40
   4   8  -7  386.26   26.60
  -4   8   7  355.46   23.50
  -3  -8   7  232.28   15.90
   3  -8  -7  278.47   25.60
   3   8  -7  282.37   22.40
  -3   8   7  274.87   17.20
   2  -8  -7  241.28   23.30
  -2  -8   7  231.98   15.20
   2   8  -7  265.37   21.70
  -2   8   7  249.88   16.20
  -1  -8   7   38.10    6.10
   1  -8  -7   36.90   11.50
   1   8  -7   43.50   10.40
   0  -8  -7   56.89   14.40
   0  -8   7   77.29   11.70
   0   8  -7   72.79   12.80
   0   8  -7   79.79    8.80
  -1  -8  -7  403.86   32.60
   1  -8   7  427.46   25.30
  -1   8  -7  474.25   25.90
  -1   8  -7  450.95   32.20
  -2  -8  -7    2.90    9.30
  -2   8  -7    4.90    5.60
  -2   8  -7    8.90   10.10
  -3  -8  -7  174.38   21.50
  -3   8  -7  183.68   22.70
  -3   8  -7  200.38   18.30
  -4  -8  -7   77.09   15.50
  -4   8  -7   67.79   11.30
  -4   8  -7   57.39   16.30
   7  -9  -7  116.39   23.10
   7   9  -7  108.19   18.60
  -7   9   7   95.09   13.10
   6  -9  -7   59.69   18.70
  -6   9   7   24.20    8.70
   6   9  -7   42.20   13.20
   5  -9  -7  223.78   26.80
  -5  -9   7  198.58   17.80
  -5   9   7  206.08   17.50
   5   9  -7  193.58   21.20
  -4  -9   7  146.69   12.10
   4  -9  -7  150.58   21.60
   4   9  -7  122.59   16.40
  -4   9   7  137.49   13.00
  -3  -9   7  195.58   14.00
   3  -9  -7  200.78   22.90
   3   9  -7  230.78   20.60
  -3   9   7  206.58   14.30
   2  -9  -7  415.06   33.90
  -2  -9   7  380.86   24.50
   2   9  -7  465.45   30.10
  -2   9   7  434.26   22.40
  -1  -9   7  180.08   13.20
   1  -9  -7  204.28   23.30
   1   9  -7  169.48   18.40
   0  -9  -7  223.28   24.20
   0  -9   7  206.28   14.90
   0   9  -7  235.28   21.90
   0   9  -7  211.08   15.20
  -1  -9  -7  277.07   26.50
  -1   9  -7  270.27   24.90
  -1   9  -7  263.87   18.20
  -2  -9  -7  109.49   18.40
  -2   9  -7   59.79   14.50
  -2   9  -7   73.89   10.20
  -3  -9  -7  125.79   19.50
  -3   9  -7   89.99   17.50
  -3   9  -7  137.09   13.40
  -4  -9  -7   30.80   11.60
  -4   9  -7   20.70    8.90
  -4   9  -7   36.60   14.60
   6 -10  -7   35.60   16.50
   6  10  -7   26.00   11.60
  -6  10   7   24.70    9.10
   5 -10  -7   45.90   17.20
  -5  10   7   27.80    8.80
   5  10  -7   40.00   12.10
   4 -10  -7  103.99   18.80
  -4  10   7   98.89   11.90
   4  10  -7  109.19   15.70
  -4  10   7  106.89   12.50
   3 -10  -7   39.00   13.70
  -3  10   7   38.90    6.30
   3  10  -7   55.79   12.50
   2 -10  -7  465.95   39.00
   2  10  -7  571.54   36.00
   1 -10  -7   87.79   17.10
   1  10  -7   83.49   13.70
   0 -10  -7  305.67   29.80
   0  10  -7  312.27   20.20
   0  10  -7  319.47   26.80
  -1 -10  -7  107.79   20.10
  -1  10  -7  112.59   17.30
  -1  10  -7  110.49   12.20
  -2 -10  -7   55.19   15.60
  -2  10  -7   53.09    9.20
  -2  10  -7   42.00   13.40
  -3 -10  -7   31.70   14.50
  -3  10  -7   55.99   10.30
  -3  10  -7   39.50   15.10
   5 -11  -7  158.18   27.90
  -5  11   7  149.88   16.60
   5  11  -7  112.99   17.30
   4 -11  -7   11.50   12.80
  -4  11   7   27.10    8.90
   4  11  -7   30.40   10.80
   3 -11  -7  158.18   24.40
  -3  11   7  107.39    9.80
   3  11  -7  147.69   17.90
   2 -11  -7   14.20   12.20
   2  11  -7   18.00    9.00
   1 -11  -7  835.42   56.19
   1  11  -7  791.62   49.10
   0 -11  -7  331.77   33.00
   0  11  -7  299.87   27.50
   0  11  -7  322.37   22.90
  -1 -11  -7   -2.10   11.40
  -1  11  -7   22.40   10.90
  -1  11  -7    6.70    6.60
  -2 -11  -7   51.89   17.00
  -2  11  -7   29.30   14.20
  -2  11  -7   41.90    9.00
   3 -12  -7   -4.50   13.70
  -3  12   7    0.50    4.50
   3  12  -7    6.60    9.40
   2 -12  -7   73.89   19.00
   2  12  -7   60.39   13.70
   1 -12  -7    9.30   13.70
   1  12  -7    2.50    9.60
   0 -12  -7   54.09   16.80
   0  12  -7   49.20    9.10
   0  12  -7   52.99   21.30
  -9   0   8   -2.80    5.90
   9   0  -8   -9.00   10.90
   9   0  -8    6.10    9.80
   8   0  -8    5.50    9.40
   8   0  -8   15.30   11.00
  -8   0   8   14.30    6.00
   7   0  -8  453.15   34.50
  -7   0   8  431.46   24.20
   7   0  -8  432.96   31.90
  -6   0   8 2672.13  130.19
   6   0  -8 2755.42  138.19
  -5   0   8   30.90    3.50
   5   0  -8   27.10   10.90
   5   0  -8   31.50   10.00
   4   0  -8  352.06   25.90
   4   0  -8  374.66   27.40
   3   0  -8   55.99   10.50
  -3   0   8   53.29    9.30
   3   0  -8   52.49   10.40
  -2   0   8   46.90    8.50
   2   0  -8   48.10    9.30
   2   0  -8   53.69    9.50
   1   0  -8 1354.56   71.39
   1   0  -8 1382.86   72.49
   0   0  -8 1275.27   65.59
   0   0  -8 1218.28   66.09
   0   0  -8 1236.08   60.29
  -1   0  -8  935.81   47.60
  -1   0  -8  963.40   52.29
  -1   0  -8  951.80   52.09
  -2   0  -8  280.17   21.90
  -2   0  -8  301.27   21.00
  -2   0  -8  282.27   18.00
  -3   0  -8  202.68   19.30
  -3   0  -8  217.88   17.00
  -3   0  -8  211.78   15.90
  -4   0  -8   40.10    7.90
  -4   0  -8   36.70   10.40
  -4   0  -8   47.70    9.10
  -5   0  -8   31.20   10.50
  -5   0  -8   15.30    8.40
  -5   0  -8   11.70    6.30
  -6   0  -8  -12.40    8.20
  -6   0  -8   -2.00    9.10
   9  -1  -8   89.19   16.40
   9  -1  -8  100.09   19.10
  -9  -1   8   76.29   10.20
  -9   1   8   62.39    9.70
   9   1  -8   64.49   25.40
   9   1  -8   74.89   14.90
   8  -1  -8   87.49   17.80
  -8  -1   8  103.19   10.30
   8  -1  -8   82.79   15.30
   8   1  -8   99.29   17.00
  -8   1   8   91.79   10.60
   8   1  -8   83.79   15.20
   7  -1  -8  372.06   33.10
   7  -1  -8  411.96   33.50
  -7   1   8  431.46   23.70
   7   1  -8  469.35   42.40
   7   1  -8  413.96   32.00
  -6  -1   8   69.89    6.70
   6  -1  -8   55.09   12.50
   6  -1  -8   75.89   15.80
   6   1  -8   83.09   14.90
   6   1  -8   73.19   13.60
  -6   1   8   66.29    7.50
   5  -1  -8 1280.37   70.59
   5  -1  -8 1264.07   72.99
   5   1  -8 1343.07   72.79
  -5   1   8 1319.77   63.29
   4  -1  -8  636.04   41.30
   4  -1  -8  663.73   40.20
  -4   1   8  674.33   39.20
   4   1  -8  670.73   40.80
   3  -1  -8 1240.78   66.79
  -3  -1   8 1214.78   65.79
   3  -1  -8 1226.88   66.09
   3   1  -8 1233.48   65.79
  -3   1   8 1203.88   64.49
  -2  -1   8  252.77   19.80
   2  -1  -8  260.37   20.70
   2  -1  -8  278.27   20.30
  -2   1   8  252.47   18.80
   2   1  -8  292.57   20.00
   1  -1  -8  170.68    9.60
   1  -1  -8  167.48    9.50
   1  -1  -8  172.38   16.10
   1  -1  -8  172.98   15.10
  -1  -1   8  189.48   15.70
  -1   1   8  192.68   14.90
   1   1  -8  193.48   16.20
   0  -1  -8  834.02   42.40
   0  -1  -8  825.32   47.80
   0  -1  -8  879.21   46.90
   0   1  -8  840.72   47.40
   0   1  -8  880.91   41.80
  -1  -1  -8 1603.24   80.69
  -1  -1  -8 1579.64   84.79
  -1  -1  -8 1617.84   84.19
  -1   1  -8 1710.23   80.19
  -1   1  -8 1674.03   85.09
  -1   1  -8 1661.63   85.39
  -2  -1  -8  737.13   40.30
  -2  -1  -8  734.83   40.00
  -2  -1  -8  726.33   37.20
  -2   1  -8  651.33   40.90
  -2   1  -8  635.94   39.10
  -2   1  -8  655.63   36.20
  -3  -1  -8   98.69   11.90
  -3  -1  -8  100.09   11.50
  -3  -1  -8   98.29   13.80
  -3   1  -8   90.79   11.30
  -3   1  -8   91.49   11.10
  -3   1  -8  104.59   15.00
  -4  -1  -8   18.50    7.60
  -4  -1  -8    2.50    5.00
  -4  -1  -8    8.80    7.20
  -4   1  -8  -12.10    5.00
  -4   1  -8    8.10    7.00
  -4   1  -8    6.40    5.30
  -5  -1  -8   32.40    9.70
  -5  -1  -8   26.90   10.50
  -5  -1  -8   32.30    7.50
  -5   1  -8   29.40   11.30
  -5   1  -8   27.80    9.70
  -5   1  -8   27.60    9.90
   9  -2  -8   18.50   11.90
   9  -2  -8    7.40   15.20
  -9  -2   8   15.00    7.40
   9   2  -8   16.90   11.00
  -9   2   8   26.00    8.70
  -8  -2   8   87.39    9.90
   8  -2  -8   88.99   17.80
   8  -2  -8   99.39   17.30
  -8   2   8   82.09    9.70
   8   2  -8   80.19   15.60
   8   2  -8   82.89   15.50
   7  -2  -8  370.96   31.00
   7  -2  -8  352.66   21.10
   7   2  -8  359.16   30.30
  -7   2   8  388.16   21.90
  -6  -2   8  258.67   14.50
   6  -2  -8  245.58   15.00
   6  -2  -8  236.18   24.70
   6  -2  -8  246.58   22.70
   6   2  -8  319.67   25.20
   5  -2  -8  570.54   30.20
   5  -2  -8  589.34   40.00
   5  -2  -8  632.54   38.10
  -5   2   8  600.44   30.40
   5   2  -8  600.24   39.00
   4  -2  -8   78.49    5.90
   4  -2  -8   92.69   15.60
   4  -2  -8   76.59   12.20
  -4   2   8   93.09   11.70
   4   2  -8   96.69   13.10
   3  -2  -8   88.19   13.80
   3  -2  -8  114.59   14.10
   3  -2  -8  100.29    6.40
   3   2  -8  114.99   14.00
   2  -2  -8 1206.08   64.29
  -2  -2   8 1179.08   64.69
   2  -2  -8 1235.08   57.79
   2  -2  -8 1219.88   65.09
  -2   2   8 1163.08   62.39
   2   2  -8 1179.08   63.79
   1  -2  -8  599.94   36.40
   1  -2  -8  608.24   30.00
   1  -2  -8  628.14   35.20
  -1  -2   8  610.84   36.20
   1  -2  -8  588.44   30.60
   1   2  -8  579.14   35.50
  -1   2   8  583.94   33.90
   0  -2  -8  774.82   42.40
   0  -2  -8  793.22   46.90
   0  -2  -8  818.72   41.90
   0  -2  -8  842.32   45.60
   0   2  -8  906.91   41.10
   0   2  -8  897.01   47.70
  -1  -2  -8  326.57   22.80
  -1  -2  -8  309.37   22.80
  -1  -2  -8  323.77   21.70
  -1   2  -8  311.97   23.60
  -1   2  -8  342.47   18.40
  -2  -2  -8  121.39   12.30
  -2  -2  -8  127.39   14.10
  -2  -2  -8  124.29   13.30
  -2   2  -8  139.69   10.80
  -2   2  -8  144.59   16.20
  -2   2  -8  131.89   14.10
  -3  -2  -8  234.98   19.00
  -3  -2  -8  211.78   18.00
  -3  -2  -8  206.78   17.40
  -3   2  -8  250.07   16.50
  -3   2  -8  201.48   19.00
  -3   2  -8  220.68   17.40
  -3   2  -8  246.28   21.50
  -4  -2  -8  150.68   17.80
  -4  -2  -8  127.89   16.10
  -4   2  -8  135.89   18.30
  -4   2  -8  155.28   14.40
  -4   2  -8  165.18   13.50
  -5  -2  -8  163.88   14.50
  -5  -2  -8  131.39   17.50
  -5  -2  -8  158.48   18.10
  -5   2  -8  152.28   16.30
  -5   2  -8  157.48   21.20
   9  -3  -8    9.90   11.80
  -9  -3   8    2.20    6.10
   9   3  -8    9.00   10.40
   9   3  -8    9.30   10.80
  -9   3   8   10.30    7.10
   8  -3  -8  153.88   24.10
  -8  -3   8  148.29   13.40
   8  -3  -8  190.08   22.20
  -8   3   8  177.18   14.50
   8   3  -8  166.98   22.00
   7  -3  -8  335.07   26.30
   7  -3  -8  254.67   16.10
   7  -3  -8  228.78   26.00
  -7   3   8  228.38   16.70
   7   3  -8  228.68   24.80
   6  -3  -8  331.17   19.80
   6  -3  -8  373.46   28.80
   6  -3  -8  335.47   29.80
  -6  -3   8  374.86   19.10
  -6   3   8  364.56   20.70
   6   3  -8  315.27   28.10
   5  -3  -8  385.86   27.80
   5  -3  -8  335.67   28.20
   5  -3  -8  352.06   19.90
   5   3  -8  355.76   27.50
  -5   3   8  382.36   20.40
   4  -3  -8  829.02   40.50
   4  -3  -8  832.62   47.80
   4  -3  -8  795.22   48.70
  -4   3   8  804.02   45.10
   4   3  -8  846.92   47.60
  -4   3   8  770.42   40.30
   3  -3  -8  461.75   32.80
   3  -3  -8  530.45   33.00
   3  -3  -8  520.65   25.70
   3   3  -8  503.15   32.00
  -3   3   8  477.55   29.50
   2  -3  -8  747.73   36.60
   2  -3  -8  723.03   42.70
   2  -3  -8  644.84   42.10
   2   3  -8  755.72   42.50
  -2   3   8  762.42   40.10
   1  -3  -8 2154.78  111.49
   1  -3  -8 2234.58  113.09
   1  -3  -8 2199.88  106.79
  -1   3   8 2269.27  109.89
   1   3  -8 2221.38  112.29
   0  -3  -8  914.51   45.90
   0  -3  -8  907.81   48.80
   0  -3  -8  881.81   51.29
   0   3  -8  904.91   51.19
   0   3  -8  940.41   44.70
  -1  -3  -8   66.89    9.40
  -1  -3  -8   61.29   10.90
  -1   3  -8   76.09   12.30
  -1   3  -8   59.79    6.90
  -2  -3  -8  325.57   23.60
  -2  -3  -8  287.27   21.60
  -2   3  -8  366.86   20.30
  -2   3  -8  355.16   25.80
  -2   3  -8  348.47   26.40
  -3  -3  -8  271.97   19.90
  -3  -3  -8  255.27   20.10
  -3   3  -8  264.87   20.10
  -3   3  -8  286.37   24.20
  -3   3  -8  220.78   21.20
  -3   3  -8  296.87   18.30
  -4  -3  -8  176.68   18.10
  -4  -3  -8  218.38   18.20
  -4  -3  -8  201.78   17.50
  -4  -3  -8  170.58   16.60
  -4   3  -8  203.28   22.00
  -4   3  -8  173.28   17.80
  -4   3  -8  201.98   16.20
  -4   3  -8  203.38   15.70
  -5  -3  -8  313.67   22.10
  -5  -3  -8  300.07   23.60
  -5  -3  -8  248.78   23.90
  -5   3  -8  288.87   18.80
  -5   3  -8  353.26   23.20
  -5   3  -8  247.18   26.70
   9  -4  -8  416.46   34.30
  -9  -4   8  419.36   25.60
  -9   4   8  381.96   25.50
   9   4  -8  359.46   31.60
   8  -4  -8  229.58   28.20
   8  -4  -8  274.37   27.40
  -8  -4   8  247.88   17.50
   8   4  -8  266.17   25.80
  -8   4   8  235.78   18.00
   7  -4  -8   30.10   11.90
   7  -4  -8   19.40    5.50
  -7  -4   8   26.90    5.70
   7  -4  -8   24.60   11.90
   7   4  -8   34.10   12.30
  -7   4   8   31.60    7.20
  -6  -4   8  189.38   11.70
   6  -4  -8  194.68   21.20
   6  -4  -8  148.89   21.20
  -6  -4   8  191.18   12.10
   6  -4  -8  175.68   12.80
  -6   4   8  192.48   13.80
   6   4  -8  174.78   20.50
   5  -4  -8  263.27   22.30
   5  -4  -8  202.48   13.60
  -5  -4   8  199.18   11.80
  -5  -4   8  229.18   11.90
   5  -4  -8  239.48   21.80
   5   4  -8  231.18   21.20
  -5   4   8  205.58   14.20
   4  -4  -8 1107.49   55.29
   4  -4  -8 1091.59   62.39
   4  -4  -8 1144.29   62.89
  -4   4   8 1172.08   59.59
  -4   4   8 1083.89   55.19
   4   4  -8 1095.89   61.29
   3  -4  -8 1107.59   60.49
   3  -4  -8 1105.79   53.29
   3  -4  -8 1059.79   59.49
   3   4  -8 1054.99   58.79
  -3   4   8 1045.20   56.19
   2  -4  -8  131.09    9.20
   2  -4  -8   96.79   14.20
   2  -4  -8  115.49   16.30
   2   4  -8  156.68   14.60
  -2   4   8  140.59   11.70
   1  -4  -8  117.09   14.90
   1  -4  -8  113.89   12.50
   1  -4  -8  121.19    9.20
   1   4  -8  159.18   15.60
  -1   4   8  133.09   10.90
   0  -4  -8   65.09    9.00
   0  -4  -8   54.39   10.30
   0  -4  -8   61.89    7.20
   0   4  -8   76.79    6.20
   0   4  -8   74.89   11.60
  -1  -4  -8  370.86   26.60
  -1  -4  -8  364.36   22.50
  -1  -4  -8  385.66   23.00
  -1   4  -8  405.76   21.40
  -1   4  -8  383.86   27.70
  -2  -4  -8  190.48   16.60
  -2  -4  -8  231.58   16.10
  -2   4  -8  234.08   15.30
  -2   4  -8  244.68   22.50
  -3  -4  -8   68.59    9.30
  -3  -4  -8   63.39   11.30
  -3  -4  -8   83.89   13.10
  -3   4  -8   98.69   15.50
  -3   4  -8   73.19   15.00
  -3   4  -8   95.79   10.40
  -4  -4  -8  189.18   17.60
  -4  -4  -8  173.38   13.80
  -4  -4  -8  150.08   16.90
  -4  -4  -8  162.28   14.80
  -4   4  -8  163.98   15.30
  -4   4  -8  148.09   16.80
  -4   4  -8  180.18   15.40
  -4   4  -8  197.88   22.20
  -5  -4  -8    4.90    7.30
  -5  -4  -8   11.30    9.60
  -5  -4  -8   21.40    7.90
  -5   4  -8   20.60    6.00
  -5   4  -8   17.90    8.60
  -5   4  -8    7.20   10.50
   8  -5  -8  110.29   20.40
  -8  -5   8  116.19   12.40
  -8   5   8  113.09   15.20
   8   5  -8  101.29   17.30
   7  -5  -8   38.70   13.20
  -7  -5   8   55.69    8.00
  -7  -5   8   47.30    7.00
   7  -5  -8   29.80   13.30
   7   5  -8   59.79   14.60
  -7   5   8   50.99    8.70
   6  -5  -8  265.67   25.10
   6  -5  -8  245.88   16.30
  -6  -5   8  253.17   15.20
  -6  -5   8  249.78   15.50
   6  -5  -8  277.57   25.10
   6   5  -8  215.78   23.50
  -6   5   8  262.07   17.60
   5  -5  -8  270.97   23.70
  -5  -5   8  240.48   14.30
  -5  -5   8  272.17   14.50
   5  -5  -8  284.37   24.40
   5  -5  -8  242.68   16.00
  -5   5   8  262.47   16.80
   5   5  -8  269.37   22.20
   4  -5  -8  215.28   14.10
   4  -5  -8  209.58   19.70
   4   5  -8  249.38   22.80
  -4   5   8  218.28   16.70
  -4   5   8  226.78   14.30
   3  -5  -8  253.07   22.00
   3  -5  -8  277.37   20.10
   3  -5  -8  252.47   15.30
   3   5  -8  270.77   20.90
  -3   5   8  227.58   17.20
   2  -5  -8  871.91   49.70
   2  -5  -8  886.91   52.79
   2  -5  -8  926.31   46.90
  -2   5   8  969.10   48.50
   2   5  -8  981.60   52.69
   1  -5  -8  325.37   22.00
   1  -5  -8  334.67   26.30
   1  -5  -8  364.96   20.70
  -1  -5   8  362.26   18.50
   1   5  -8  399.06   26.60
  -1   5   8  386.66   21.30
   0  -5  -8  503.85   33.70
   0  -5  -8  457.95   28.60
   0  -5  -8  506.35   28.40
   0  -5   8  537.95   26.60
   0   5  -8  552.24   26.90
   0   5  -8  547.45   33.80
   1  -5   8    4.50    3.40
  -1  -5  -8    7.30    4.20
  -1  -5  -8    0.20    4.70
  -1  -5  -8   -5.60    6.80
  -1   5  -8    3.40    4.30
  -1   5  -8    1.30    7.50
   2  -5   8  182.68   12.10
  -2  -5  -8  161.98   17.90
  -2  -5  -8  154.98   11.40
  -2   5  -8  182.48   13.50
  -2   5  -8  184.38   19.90
  -3  -5  -8  309.77   18.90
  -3  -5  -8  358.06   26.00
  -3  -5  -8  300.87   19.50
  -3  -5  -8  265.17   28.60
  -3   5  -8  345.07   28.10
  -3   5  -8  358.56   21.40
  -4  -5  -8  482.85   31.60
  -4  -5  -8  366.26   29.10
  -4  -5  -8  442.56   25.20
  -4  -5  -8  393.06   24.40
  -4   5  -8  494.95   27.80
  -4   5  -8  466.05   35.30
  -5  -5  -8   39.50   11.90
  -5  -5  -8   48.00   11.20
  -5  -5  -8   47.40   12.20
  -5   5  -8   37.60    8.00
  -5   5  -8   35.00   13.50
  -5   5  -8   39.30    9.50
   8  -6  -8  237.18   27.70
  -8  -6   8  215.18   17.20
  -8   6   8  235.08   18.60
  -7  -6   8   61.99    8.40
   7  -6  -8   48.10   15.90
  -7   6   8   61.59    9.60
   7   6  -8   52.89   14.40
  -6  -6   8  104.79    9.70
   6  -6  -8   96.89   17.60
  -6  -6   8   90.89   12.50
  -6   6   8   94.59   10.70
   6   6  -8   94.19   16.20
  -5  -6   8  277.07   14.90
   5  -6  -8  270.07   24.80
   5  -6  -8  233.88   21.40
   5  -6  -8  221.08   16.00
  -5  -6   8  244.88   14.40
   5   6  -8  245.88   21.80
  -5   6   8  233.08   16.90
   4  -6  -8  202.88   20.20
   4  -6  -8  187.28   17.60
  -4  -6   8  231.58   12.00
   4  -6  -8  204.88   14.00
  -4  -6   8  189.88   11.50
  -4   6   8  194.68   15.90
  -4   6   8  184.18   13.80
   4   6  -8  181.68   18.30
  -3  -6   8 1058.39   49.99
   3  -6  -8  979.20   51.89
   3  -6  -8  953.70   54.49
   3  -6  -8 1045.80   59.59
   3   6  -8 1085.99   58.09
  -3   6   8 1041.60   53.49
   2  -6  -8   10.10    5.30
  -2  -6   8    9.50    2.80
   2  -6  -8    7.00   11.10
   2  -6  -8   12.70    5.00
   2   6  -8   22.80    9.90
  -2   6   8   14.90    4.70
   1  -6  -8   49.60   13.70
   1  -6  -8   69.89    7.30
  -1  -6   8   66.59    5.70
   1  -6  -8   72.19    8.00
  -1   6   8   50.09    6.30
   1   6  -8   45.50   11.10
   0  -6   8   36.40    4.90
   0  -6  -8   41.70   11.40
   0  -6  -8   38.40    6.80
   0   6  -8   28.90   10.30
   0   6  -8   40.50    5.40
  -1  -6  -8  309.67   24.90
   1  -6   8  286.27   17.00
  -1   6  -8  291.07   17.70
  -1   6  -8  271.37   23.50
   2  -6   8  222.48   15.50
  -2  -6  -8  257.77   22.90
  -2   6  -8  254.07   16.90
  -2   6  -8  259.57   24.20
  -3  -6  -8  279.87   24.90
  -3  -6  -8  228.98   20.20
  -3   6  -8  273.87   26.30
  -3   6  -8  294.67   19.60
  -4  -6  -8   40.30   10.80
  -4  -6  -8   52.19   12.40
  -4   6  -8   51.39    9.40
  -4   6  -8   60.19   15.80
   8  -7  -8  321.07   32.60
  -8  -7   8  319.27   21.30
   8   7  -8  271.17   29.10
  -8   7   8  273.37   21.80
  -7  -7   8  234.48   17.10
  -7  -7   8  237.28   17.20
   7  -7  -8  242.28   27.70
  -7   7   8  225.28   18.40
   7   7  -8  187.48   24.00
  -6  -7   8    5.10    5.40
   6  -7  -8    1.70   10.30
  -6  -7   8   -3.00    5.00
   6   7  -8   -0.20   10.40
  -6   7   8    3.90    6.40
   5  -7  -8   65.09   15.80
  -5  -7   8   67.59    7.70
  -5  -7   8   70.49    8.20
  -5   7   8   66.39    9.10
   5   7  -8   46.60   11.50
  -4  -7   8  670.53   35.50
   4  -7  -8  709.13   46.40
   4  -7  -8  680.03   39.40
  -4   7   8  705.23   39.20
   4   7  -8  746.33   43.40
  -4   7   8  716.33   37.80
   3  -7  -8  553.44   32.00
  -3  -7   8  595.04   30.10
   3   7  -8  600.84   37.60
  -3   7   8  603.54   32.70
   2  -7  -8 1328.87   74.69
   2  -7  -8 1270.37   66.69
  -2  -7   8 1353.66   64.89
  -2   7   8 1369.36   66.39
   2   7  -8 1297.67   71.79
   1  -7  -8  121.99   17.70
   1  -7  -8  103.39   10.70
  -1  -7   8  105.69    8.20
   1   7  -8  122.39   14.80
   0  -7   8  202.38   12.70
   0  -7  -8  174.88   20.50
   0   7  -8  198.78   13.10
   0   7  -8  196.58   19.90
  -1  -7  -8   48.10   13.50
   1  -7   8   44.10    7.00
  -1   7  -8   58.49    7.50
  -1   7  -8   31.10   10.90
  -2  -7  -8  365.76   30.10
  -2   7  -8  348.87   29.70
  -2   7  -8  375.16   22.70
  -3  -7  -8  360.76   28.80
  -3   7  -8  290.07   27.80
  -3   7  -8  334.07   22.20
  -4  -7  -8   36.70    9.90
  -4  -7  -8   52.49   13.30
  -4   7  -8   63.39   10.40
   7  -8  -8  249.18   30.40
  -7  -8   8  225.28   17.70
   7   8  -8  234.48   24.90
  -7   8   8  245.18   19.50
  -6  -8   8   86.39    9.80
   6  -8  -8   75.39   17.90
  -6  -8   8   69.99    9.40
   6   8  -8   84.39   15.10
  -6   8   8   85.79   11.10
  -5  -8   8   46.30    7.00
   5  -8  -8   51.79   15.50
  -5   8   8   52.49    9.10
   5   8  -8   50.69   12.80
   4  -8  -8   31.10   12.70
  -4  -8   8   15.40    4.80
   4   8  -8   12.40    8.60
  -4   8   8   21.10    6.50
  -4   8   8   21.30    7.00
   3  -8  -8  287.57   27.20
  -3  -8   8  271.97   17.10
  -3   8   8  317.37   19.00
   3   8  -8  326.77   25.30
   2  -8  -8  468.55   35.60
  -2  -8   8  480.65   25.50
   2   8  -8  442.56   32.10
  -2   8   8  482.35   25.60
   1  -8  -8  221.28   24.50
  -1  -8   8  258.87   15.50
   1   8  -8  263.67   23.00
   0  -8   8   73.39    8.60
   0  -8  -8   60.79   14.50
   0   8  -8   60.19   13.40
   0   8  -8   84.29    8.70
  -1  -8  -8   13.20   11.10
   1  -8   8    7.50    4.70
  -1   8  -8    6.70   10.00
  -1   8  -8   15.60    6.10
  -2  -8  -8   81.99   15.80
  -2   8  -8   89.59   16.00
  -2   8  -8   74.69    9.80
  -3  -8  -8   45.60   13.80
  -3   8  -8   31.10    8.10
  -3   8  -8   23.50   11.90
   6  -9  -8   34.50   15.40
  -6  -9   8   45.30    8.30
   6   9  -8   28.10   11.40
  -6   9   8   29.80    9.00
  -5  -9   8   62.89    8.40
   5  -9  -8   61.59   17.20
   5   9  -8   70.19   13.70
  -5   9   8   71.39   10.60
   4  -9  -8  169.88   23.60
  -4  -9   8  125.79   12.20
  -4   9   8  143.19   13.20
   4   9  -8  165.18   19.30
  -3  -9   8  205.18   14.00
   3  -9  -8  241.58   24.40
  -3   9   8  204.58   14.40
   3   9  -8  189.98   21.00
   2  -9  -8   52.49   15.30
  -2  -9   8   41.10    6.50
   2   9  -8   55.99   11.90
   1  -9  -8  310.77   29.50
  -1  -9   8  310.87   19.10
   1   9  -8  321.97   26.40
   0  -9   8   14.40    5.20
   0  -9  -8    4.20   10.90
   0   9  -8   11.50    5.50
   0   9  -8   13.60    9.50
  -1  -9  -8  259.77   26.60
  -1   9  -8  253.17   23.80
  -1   9  -8  246.88   17.60
  -2  -9  -8  208.28   25.70
  -2   9  -8  217.78   24.70
  -2   9  -8  252.37   26.60
  -3  -9  -8   77.99   17.60
  -3   9  -8   36.50   14.70
  -3   9  -8   40.30    9.20
   5 -10  -8   50.39   18.40
  -5  10   8   50.99   10.10
   5  10  -8   56.69   13.80
  -4 -10   8  168.98   14.00
   4 -10  -8  205.18   27.00
   4  10  -8  209.28   21.60
   3 -10  -8   21.90   13.30
  -3 -10   8    9.90    5.70
  -3  10   8   14.30    5.10
   3  10  -8   27.90   10.60
  -2 -10   8   23.80    6.10
   2 -10  -8   40.90   15.60
   2  10  -8   35.10   11.10
   1 -10  -8  274.17   28.80
   1  10  -8  247.58   23.40
   0 -10  -8  316.17   31.20
   0  10  -8  312.57   27.10
   0  10  -8  341.87   20.80
  -1 -10  -8  125.89   21.60
  -1  10  -8  108.99   26.20
  -1  10  -8   86.39   12.70
  -2 -10  -8   88.19   19.50
  -2  10  -8   67.79   15.00
  -2  10  -8   76.19   10.80
   4 -11  -8   12.10   13.40
   3 -11  -8    1.70   12.10
   3  11  -8    3.90    9.40
   2 -11  -8   12.40   15.50
   2  11  -8    3.00   10.30
   1  11  -8  -11.50   13.90
   0 -11  -8  259.57   47.20
   0  11  -8  290.67   27.30
   0  11  -8  275.07   19.10
   9   0  -9   -0.10   10.90
   9   0  -9    0.80   12.90
  -9   0   9    0.50    5.80
  -8   0   9   10.30    5.20
   8   0  -9    0.80    9.60
   8   0  -9   -0.60   10.80
   7   0  -9   33.30   13.50
  -7   0   9   43.10    5.60
   7   0  -9   27.70   11.40
   6   0  -9  170.48   21.10
   6   0  -9  150.28   18.80
  -6   0   9  160.48    9.40
   5   0  -9 1425.56   77.99
   5   0  -9 1403.36   79.39
   4   0  -9  297.27   24.40
   4   0  -9  303.27   25.10
   3   0  -9   84.29   12.80
   3   0  -9   88.99   13.40
   2   0  -9  303.37   23.90
   2   0  -9  319.07   23.30
  -2   0   9  308.07   22.60
   1   0  -9  324.67   23.60
  -1   0   9  337.97   23.40
   1   0  -9  344.37   25.00
   0   0  -9  106.39    7.40
   0   0  -9  105.49    7.20
   0   0  -9  107.19   14.00
   0   0  -9  120.89   14.00
  -1   0  -9  780.62   38.90
  -1   0  -9  736.03   44.20
  -1   0  -9  756.72   44.20
  -2   0  -9   26.70    8.50
  -2   0  -9   15.00    5.70
  -2   0  -9   12.40    7.50
  -3   0  -9   -2.40    7.40
  -3   0  -9    3.20    5.90
  -3   0  -9    1.00    5.80
  -4   0  -9  101.79   15.60
  -4   0  -9  128.09   16.10
  -4   0  -9  106.39   12.50
  -5   0  -9   10.40    8.90
  -5   0  -9    8.20    6.00
  -5   0  -9    6.40    9.20
  -9  -1   9   30.90    7.20
   9  -1  -9   35.20   13.80
   9  -1  -9   36.40   15.50
   9   1  -9   41.70   13.60
   9   1  -9   23.00   14.20
  -9   1   9   42.00    8.00
   8  -1  -9  153.68   20.10
  -8  -1   9  130.99   11.20
   8  -1  -9  130.59   20.40
   8   1  -9  144.49   21.00
  -8   1   9  130.69   11.70
   8   1  -9  131.99   18.70
  -7  -1   9   33.60    5.00
   7  -1  -9   33.00   12.20
   7  -1  -9   24.30   13.00
  -7   1   9   32.20    5.60
   7   1  -9   45.50   12.80
   7   1  -9   21.20   12.90
   6  -1  -9  187.28   21.90
   6  -1  -9  211.08   22.10
   6   1  -9  215.48   22.30
  -6   1   9  216.88   12.30
   6   1  -9  212.58   21.00
   5  -1  -9  305.67   26.40
   5  -1  -9  285.57   23.00
   5   1  -9  244.08   23.40
   5   1  -9  241.18   27.90
   4  -1  -9  757.12   47.00
   4  -1  -9  765.52   45.50
   4   1  -9  716.03   45.30
   3  -1  -9  551.94   35.20
   3  -1  -9  525.45   34.10
   3   1  -9  519.55   33.70
  -3   1   9  487.05   34.40
   2  -1  -9  578.94   35.20
   2  -1  -9  537.85   35.40
   2   1  -9  563.74   34.60
  -2   1   9  568.24   33.90
   1  -1  -9   75.09   11.60
   1  -1  -9   78.79   12.80
  -1   1   9   69.59   10.60
   1   1  -9   87.89   12.70
   1   1  -9   71.79   12.20
   0  -1  -9  440.56   23.60
   0  -1  -9  469.35   30.60
   0  -1  -9  443.66   29.20
   0  -1  -9  458.75   25.90
   0   1  -9  459.65   22.80
   0   1  -9  468.75   30.00
   0   1  -9  431.06   29.80
  -1  -1  -9   30.30    9.00
  -1  -1  -9   32.40    5.90
  -1  -1  -9   26.10    8.40
  -1   1  -9   31.00    5.10
  -1   1  -9   26.00    8.90
  -1   1  -9   35.30    9.60
  -2  -1  -9  899.11   48.50
  -2  -1  -9  935.81   52.39
  -2  -1  -9  921.01   51.99
  -2   1  -9  961.40   54.09
  -2   1  -9  897.71   51.69
  -2   1  -9  971.60   48.00
  -3  -1  -9  242.98   17.80
  -3  -1  -9  218.08   18.70
  -3  -1  -9  227.38   20.40
  -3   1  -9  215.28   18.30
  -3   1  -9  218.18   16.50
  -4  -1  -9   24.40    8.80
  -4  -1  -9   10.60    9.10
  -4  -1  -9   16.00    6.90
  -4   1  -9   17.50   10.10
  -4   1  -9    6.20    8.10
  -4   1  -9   16.30    6.70
  -5  -1  -9   31.50   11.30
  -5  -1  -9   28.50    9.90
  -5  -1  -9   38.60    8.20
  -5   1  -9   27.20    7.10
  -5   1  -9   24.70    9.40
  -5   1  -9   21.60   11.80
  -9  -2   9  172.08   14.30
   9  -2  -9  187.48   26.60
   9  -2  -9  187.08   23.00
   9   2  -9  209.48   25.00
  -9   2   9  172.78   15.10
   9   2  -9  146.39   20.70
   8  -2  -9   30.00   12.70
   8  -2  -9   18.30   13.20
  -8  -2   9   26.10    6.00
   8   2  -9    8.50   11.60
   8   2  -9   31.00   12.30
  -8   2   9   20.00    6.40
  -7  -2   9   67.29    6.80
   7  -2  -9   62.09   14.80
   7  -2  -9   74.09   16.30
   7   2  -9   66.79   14.80
  -7   2   9   74.29    7.90
   7   2  -9   63.29   13.90
   6  -2  -9  817.52   51.09
   6  -2  -9  785.92   48.30
   6   2  -9  748.03   49.30
  -6   2   9  788.32   39.60
   5  -2  -9  574.14   37.60
   5  -2  -9  535.45   38.70
   5  -2  -9  525.35   27.80
   5   2  -9  630.14   39.30
   4  -2  -9 1356.76   75.99
   4   2  -9 1354.46   73.69
   3  -2  -9  381.06   27.70
   3  -2  -9  350.16   28.00
  -3   2   9  390.86   25.40
   3   2  -9  428.46   28.10
   2  -2  -9  206.48   19.70
   2  -2  -9  236.98   20.60
   2  -2  -9  228.18   12.10
  -2   2   9  260.47   18.40
   2   2  -9  239.48   19.40
   1  -2  -9  302.17   16.20
   1  -2  -9  316.47   22.40
   1  -2  -9  285.17   15.80
   1  -2  -9  264.47   22.30
  -1   2   9  325.37   21.50
   1   2  -9  313.67   22.50
   0  -2  -9  588.94   31.60
   0  -2  -9  609.04   38.10
   0  -2  -9  625.94   36.60
   0  -2  -9  639.84   32.30
   0   2  -9  629.24   30.60
   0   2  -9  616.54   38.00
  -1  -2  -9  789.32   43.60
  -1  -2  -9  769.02   48.10
  -1  -2  -9  793.62   46.80
  -1   2  -9  914.71   49.70
  -1   2  -9  872.51   48.60
  -1   2  -9  911.61   42.50
  -2  -2  -9  135.99   12.90
  -2  -2  -9  127.09   14.80
  -2  -2  -9  119.19   14.60
  -2   2  -9  136.39   15.10
  -2   2  -9  153.88   20.30
  -2   2  -9  140.09   11.60
  -3  -2  -9  408.26   26.60
  -3  -2  -9  384.76   25.00
  -3  -2  -9  345.87   25.90
  -3   2  -9  351.66   29.00
  -3   2  -9  334.27   24.70
  -3   2  -9  402.36   23.30
  -4  -2  -9   56.79   11.40
  -4  -2  -9   50.59    9.80
  -4  -2  -9   63.39   11.90
  -4   2  -9   46.70    8.80
  -4   2  -9   35.80   11.90
  -4   2  -9   51.59   17.50
   8  -3  -9    3.90   12.70
   8  -3  -9    8.50   11.50
  -8  -3   9    6.00    5.10
  -8   3   9    4.60    5.80
   8   3  -9    0.10   10.10
   7  -3  -9  172.98   12.50
   7  -3  -9  166.98   22.70
  -7  -3   9  193.68   12.00
  -7  -3   9  190.48   11.70
   7  -3  -9  201.78   23.50
  -7   3   9  172.88   13.70
   7   3  -9  193.98   23.40
   6  -3  -9  108.89   17.10
   6  -3  -9  111.89   18.80
   6  -3  -9  104.79    8.60
  -6   3   9  110.29    9.30
   6   3  -9   78.69   15.10
   5  -3  -9  299.37   16.80
   5  -3  -9  313.87   26.20
   5  -3  -9  293.97   26.80
  -5   3   9  300.37   16.90
   5   3  -9  348.37   27.00
   4  -3  -9  108.29   15.90
   4  -3  -9  103.49    7.40
   4  -3  -9  104.19   16.00
   4   3  -9  112.19   14.90
   3  -3  -9  138.59    8.60
   3  -3  -9  131.29   16.50
  -3   3   9  140.69   13.40
   3   3  -9  143.09   15.70
   2  -3  -9   43.20    4.60
   2  -3  -9   34.00    9.50
   2  -3  -9   39.00   10.00
   2   3  -9   62.59   11.70
  -2   3   9   47.50    8.30
   1  -3  -9  173.68   10.90
   1  -3  -9  156.48   17.60
   1  -3  -9  159.38   15.70
  -1   3   9  190.28   14.90
   1   3  -9  183.28   16.80
   0  -3  -9  780.52   44.90
   0  -3  -9  778.12   42.10
   0  -3  -9  699.43   38.60
   0  -3  -9  783.42   38.00
   0   3  -9  691.63   36.20
   0   3  -9  714.43   43.90
  -1  -3  -9  248.38   18.00
  -1  -3  -9  253.27   21.90
  -1  -3  -9  278.57   17.10
  -1  -3  -9  269.27   19.80
  -1   3  -9  288.27   16.00
  -2  -3  -9  142.79   15.90
  -2  -3  -9  133.79   13.60
  -2  -3  -9  130.69   13.60
  -2   3  -9  123.39   16.70
  -2   3  -9  128.49   10.90
  -3  -3  -9   16.40    8.30
  -3  -3  -9   17.80    8.50
  -3  -3  -9   22.80    8.10
  -3   3  -9   14.70    7.60
  -3   3  -9   18.80    6.70
  -3   3  -9   12.30   10.10
  -4  -3  -9  114.89   14.90
  -4  -3  -9   85.09   13.60
  -4  -3  -9  104.79   14.10
  -4   3  -9  134.29   13.80
  -4   3  -9  109.89   12.80
  -4   3  -9  111.49   17.70
   8  -4  -9  528.95   39.20
   8  -4  -9  429.56   38.80
  -8  -4   9  497.65   27.10
  -8   4   9  479.65   28.70
  -7  -4   9  168.68   11.50
   7  -4  -9  147.59   12.30
   7  -4  -9  185.18   23.80
   7  -4  -9  173.08   22.60
  -7  -4   9  188.58   11.50
  -7   4   9  171.28   14.00
   7   4  -9  159.98   21.70
   6  -4  -9  120.59   18.80
   6  -4  -9  131.39   18.50
   6  -4  -9  103.79    9.10
   6   4  -9   90.49   15.70
  -6   4   9   94.09    9.70
   5  -4  -9   13.30   10.20
   5  -4  -9   33.00    5.20
   5  -4  -9   23.50   10.90
   5   4  -9   29.20   10.40
  -5   4   9   34.80    5.40
   4  -4  -9  337.97   18.40
   4  -4  -9  281.47   25.30
   4  -4  -9  337.97   26.20
  -4   4   9  351.86   25.80
   4   4  -9  354.16   26.30
   3  -4  -9  929.11   46.50
   3  -4  -9  992.00   55.39
   3  -4  -9  917.01   53.79
  -3   4   9  889.31   50.39
   3   4  -9  972.30   54.09
   2  -4  -9  551.14   35.90
   2  -4  -9  588.84   29.50
   2  -4  -9  580.24   39.90
  -2   4   9  555.84   32.80
   1  -4  -9   21.30   15.30
   1  -4  -9   44.30    9.70
   1  -4  -9   37.90    5.40
  -1   4   9   33.70    6.60
   0  -4  -9  268.67   16.00
   0  -4  -9  266.07   18.80
   0  -4  -9  271.17   22.30
   0   4  -9  246.18   13.80
   0   4  -9  194.98   20.80
  -1  -4  -9   28.80    7.40
  -1  -4  -9   45.20    7.20
  -1  -4  -9   44.40    8.00
  -1  -4  -9   45.40   11.20
  -1   4  -9   63.89   12.80
  -1   4  -9   58.39    6.50
  -2  -4  -9  165.18   16.60
  -2  -4  -9  200.78   15.80
  -2   4  -9  226.68   22.00
  -2   4  -9  253.57   15.30
  -3  -4  -9   84.79   14.00
  -3  -4  -9   83.49   11.10
  -3   4  -9  112.09   17.40
  -3   4  -9   94.99   10.60
  -4  -4  -9  123.49   15.90
  -4  -4  -9   89.39   11.30
  -4  -4  -9   72.49   13.00
  -4   4  -9   82.49   11.70
  -4   4  -9  102.29   12.10
  -4   4  -9   67.59   17.50
   8  -5  -9  201.28   27.80
  -8  -5   9  212.88   15.00
   8  -5  -9  221.68   25.40
   8   5  -9  167.08   23.70
  -8   5   9  189.98   16.30
  -7  -5   9   24.10    5.20
   7  -5  -9   15.10   11.80
   7  -5  -9   23.30   12.90
  -7  -5   9   22.30    5.20
   7   5  -9   17.90   10.70
  -7   5   9   33.40    7.10
  -6  -5   9  178.88   10.30
   6  -5  -9  198.58   22.70
   6  -5  -9  167.98   21.90
  -6  -5   9  184.68   10.40
   6  -5  -9  165.18   12.60
  -6   5   9  163.98   13.30
   6   5  -9  162.88   21.70
   5  -5  -9   39.50   11.80
   5  -5  -9   49.40   13.30
   5  -5  -9   39.60    6.20
  -5   5   9   51.89    6.70
   5   5  -9   51.49   13.00
   4  -5  -9   58.69   13.40
   4  -5  -9   62.19    7.00
   4  -5  -9   78.59   13.00
   4   5  -9   50.29   12.00
  -4   5   9   49.00    8.80
   3  -5  -9  478.95   31.70
   3  -5  -9  503.25   26.70
   3  -5  -9  505.85   34.40
  -3   5   9  499.45   29.80
   3   5  -9  501.85   33.60
   2  -5  -9  193.48   16.40
   2  -5  -9  182.68   12.40
   2  -5  -9  165.98   18.40
  -2   5   9  203.38   15.10
   2   5  -9  215.58   19.70
   1  -5  -9 1038.40   58.99
   1  -5  -9  955.80   53.99
   1  -5  -9  988.10   51.49
  -1   5   9 1066.59   52.89
   1   5  -9 1058.59   57.89
   0  -5  -9  505.45   33.40
   0  -5  -9  479.25   26.70
   0  -5  -9  450.35   27.60
   0   5  -9  465.85   24.50
   0   5  -9  485.55   33.00
  -1  -5  -9   48.90   12.00
  -1  -5  -9   42.30    6.80
  -1  -5  -9   43.60    8.50
  -1   5  -9   33.30   10.90
  -1   5  -9   48.90    6.40
  -2  -5  -9   37.90    8.90
  -2  -5  -9   77.39   13.70
  -2  -5  -9   60.19    7.30
  -2   5  -9   69.69   14.90
  -2   5  -9   70.29    8.40
  -3  -5  -9   83.49    8.80
  -3  -5  -9   84.29   14.20
  -3  -5  -9   63.19   11.50
  -3   5  -9   78.69   15.60
  -3   5  -9   90.49   10.40
  -4  -5  -9   41.70   11.10
  -4  -5  -9   47.70   17.20
  -4   5  -9   49.20   10.00
  -4   5  -9   29.80   12.60
  -4   5  -9   55.19    9.60
  -7   6   9  597.54   33.50
   7   6  -9  566.94   41.40
  -6  -6   9   80.89    7.10
   6  -6  -9   65.89   15.80
   6  -6  -9   70.29   14.80
  -6  -6   9   81.99    8.80
   6   6  -9   71.89   16.00
  -6   6   9   57.29    8.70
   5  -6  -9   27.10   10.90
   5  -6  -9   27.40    6.00
   5  -6  -9   31.10   10.40
  -5   6   9   34.50    6.70
   5   6  -9   33.70   10.70
   4  -6  -9  267.07   21.50
   4  -6  -9  256.37   23.90
   4  -6  -9  298.97   19.50
  -4   6   9  234.18   18.80
   4   6  -9  269.87   22.60
   3  -6  -9  211.78   14.40
   3  -6  -9  223.48   18.10
   3  -6  -9  226.78   22.70
  -3   6   9  229.28   16.60
   3   6  -9  229.88   20.70
   2  -6  -9 1357.66   74.99
   2  -6  -9 1206.38   67.89
   2   6  -9 1360.46   73.19
  -2   6   9 1420.96   68.09
   1  -6  -9  411.06   33.10
   1  -6  -9  507.35   27.40
  -1  -6   9  525.85   24.70
   1  -6  -9  450.85   26.80
   1   6  -9  524.85   34.00
   0  -6  -9   49.40    5.60
   0  -6  -9   53.89    8.10
   0  -6  -9   49.10   12.30
   0  -6   9   50.69    6.00
   0   6  -9   55.39   12.10
   0   6  -9   65.59    6.70
  -1  -6  -9   82.99   15.10
   1  -6   9   63.79    7.00
  -1   6  -9   50.79   12.40
  -1   6  -9   54.09    7.20
  -2  -6  -9  160.28   20.00
   2  -6   9  165.78   12.50
  -2   6  -9  184.48   13.90
  -2   6  -9  173.38   20.10
  -3  -6  -9   90.09   15.50
  -3  -6  -9   69.99   12.10
  -3   6  -9  122.09   19.50
  -3   6  -9  104.89   11.80
  -7  -7   9  119.59   11.30
   7  -7  -9  156.88   24.20
   7   7  -9  109.79   18.20
  -7   7   9  127.39   13.90
  -6  -7   9   84.49    8.30
   6  -7  -9   95.69   19.00
  -6  -7   9   88.99    8.60
  -6   7   9   94.39   10.70
   6   7  -9   97.09   17.60
   5  -7  -9   31.70   13.00
  -5  -7   9   38.30    4.90
  -5   7   9   36.90    7.40
   5   7  -9   50.99   12.30
  -4  -7   9   28.50    3.60
   4  -7  -9   33.50   12.80
  -4   7   9   20.90    6.90
   4   7  -9   17.60    9.80
  -3  -7   9  138.39    8.10
   3  -7  -9  123.49   11.40
   3   7  -9  152.58   18.40
  -3   7   9  142.39   12.50
   2  -7  -9   53.19   14.30
  -2  -7   9   67.79    5.50
   2  -7  -9   65.79    8.40
   2   7  -9   70.19   13.90
  -2   7   9   73.39    8.20
   1  -7  -9  405.36   31.80
  -1  -7   9  401.36   21.10
   1   7  -9  383.36   29.80
   0  -7   9   33.40    4.90
   0  -7  -9   26.40   11.30
   0   7  -9   29.00    5.20
   0   7  -9   17.20    9.60
   1  -7   9   96.99   10.70
  -1  -7  -9   86.79   16.20
  -1   7  -9   73.79    8.40
  -1   7  -9   65.79   15.00
  -2  -7  -9   48.50   12.80
  -2   7  -9   47.70    7.90
  -2   7  -9   36.60   13.30
  -3  -7  -9   50.79   10.90
  -3  -7  -9   82.99   15.80
  -3   7  -9   93.39   11.10
  -3   7  -9   71.99   16.60
  -6  -8   9  529.75   27.80
   6  -8  -9  462.05   40.30
   6   8  -9  565.14   53.69
  -6   8   9  467.15   29.70
  -5  -8   9   94.39    8.90
  -5  -8   9   79.29    8.00
   5  -8  -9  112.19   19.20
   5   8  -9   96.09   16.80
  -5   8   9   87.69   10.60
  -4  -8   9   24.30    4.40
   4  -8  -9   24.50   13.50
  -4   8   9    8.00    6.60
   4   8  -9   31.10   11.00
  -3  -8   9  166.08   10.20
   3  -8  -9  131.49   19.70
   3   8  -9  155.78   18.30
  -3   8   9  155.88   13.00
  -2  -8   9  134.79    9.50
   2  -8  -9  150.68   21.00
  -2   8   9  142.19   10.00
   2   8  -9  139.99   18.30
  -1  -8   9  229.58   14.10
   1  -8  -9  249.88   25.80
   1   8  -9  221.28   22.90
   0  -8  -9  232.18   25.30
   0  -8   9  230.88   15.10
   0   8  -9  240.28   15.40
   0   8  -9  290.47   25.10
  -1  -8  -9   72.69   16.50
   1  -8   9   64.59    7.80
  -1   8  -9   54.29   14.10
  -1   8  -9   61.99    8.30
  -2  -8  -9   12.20   11.10
  -2   8  -9   20.20    6.80
  -2   8  -9    6.60   10.20
  -5  -9   9  128.79   11.70
   4  -9  -9  105.69   20.50
   4   9  -9  107.69   17.30
  -4   9   9  106.89   12.60
  -3  -9   9  164.48   11.60
   3  -9  -9  143.39   22.20
   3   9  -9  186.78   19.60
  -3   9   9  172.18   12.90
   2  -9  -9  197.58   23.50
  -2  -9   9  191.88   12.80
   2   9  -9  191.98   21.70
   1  -9  -9   38.30   14.30
  -1  -9   9   45.50    6.60
   1   9  -9   51.39   13.00
   0  -9  -9  254.67   27.00
   0  -9   9  223.48   15.50
   0   9  -9  227.38   15.50
   0   9  -9  239.28   23.60
  -1  -9  -9   12.10   12.70
  -1   9  -9   30.00    7.10
  -1   9  -9   31.20   12.50
   4 -10  -9  169.18   25.70
   4  10  -9  154.88   19.50
   3 -10  -9   74.29   18.10
   3  10  -9  100.39   24.90
   2 -10  -9    0.80   12.70
   2  10  -9    7.70   15.20
   1 -10  -9   38.80   25.50
   1  10  -9   34.30   12.60
   0 -10  -9  115.09   30.70
   0  10  -9   91.89   10.60
   0  10  -9   92.89   17.20
   8   0 -10   24.30   15.50
  -8   0  10   22.40    5.20
   8   0 -10   31.50   13.10
   7   0 -10   27.80   12.10
   7   0 -10   24.70   13.10
   6   0 -10  283.17   27.60
   6   0 -10  267.97   25.30
   5   0 -10   54.29   13.00
   5   0 -10   43.80   11.30
   4   0 -10  232.48   22.10
   3   0 -10  823.92   48.20
   3   0 -10  766.12   47.70
   2   0 -10    8.90    8.40
   2   0 -10   20.70    8.90
   1   0 -10  265.77   21.70
   1   0 -10  244.78   21.90
   0   0 -10  400.86   27.70
   0   0 -10  376.76   19.30
   0   0 -10  382.96   29.80
   0   0 -10  357.16   19.20
  -1   0 -10   16.10    8.50
  -1   0 -10   12.90    4.40
  -2   0 -10  115.59   11.00
  -2   0 -10  119.39   15.30
  -2   0 -10  118.79   16.10
  -3   0 -10  332.67   26.80
  -3   0 -10  331.97   24.50
  -3   0 -10  315.87   21.60
  -4   0 -10    8.30    9.70
  -4   0 -10    6.40    6.80
  -4   0 -10   -4.50    7.20
  -8  -1  10   25.70    4.90
   8  -1 -10   37.80   13.30
   8  -1 -10   30.70   13.90
   8   1 -10   20.50   12.00
   8   1 -10    3.20   19.60
   7  -1 -10   78.39   17.90
   7  -1 -10  115.49   18.80
   7   1 -10   88.49   16.30
   7   1 -10  118.39   18.70
  -7   1  10   80.79    7.00
   6  -1 -10    8.60   11.80
   6  -1 -10   10.00   10.80
   6   1 -10    0.80    9.20
   6   1 -10   19.20   11.30
   5  -1 -10  388.26   32.30
   5  -1 -10  416.46   31.10
   5   1 -10  391.06   30.80
   5   1 -10  410.56   32.40
   4  -1 -10  632.44   41.40
   4  -1 -10  581.84   39.10
   4   1 -10  551.44   38.30
   4   1 -10  648.14   40.40
   3  -1 -10   28.30   10.50
   3  -1 -10   29.00   10.40
   3   1 -10   32.00   10.60
   3   1 -10   38.70   11.30
   2  -1 -10  501.55   34.30
   2  -1 -10  506.95   33.90
   2   1 -10  530.45   34.40
   2   1 -10  532.85   34.90
   1  -1 -10   94.19   14.60
   1  -1 -10   83.79   13.30
   1   1 -10   93.89   14.30
   1   1 -10   88.59   13.80
   0  -1 -10  152.38    9.50
   0  -1 -10  143.89   16.90
   0  -1 -10  149.49   16.50
   0   1 -10  122.29   16.10
   0   1 -10  136.19   16.50
  -1  -1 -10  194.38   16.40
  -1  -1 -10  144.79   16.60
  -1  -1 -10  163.38   25.60
  -1   1 -10  159.38   11.00
  -1   1 -10  145.19   18.40
  -2  -1 -10   75.19   12.80
  -2  -1 -10   80.39    9.60
  -2  -1 -10   72.79   15.00
  -2   1 -10   69.89   13.50
  -2   1 -10   77.99    8.60
  -2   1 -10   81.49   13.40
  -3  -1 -10  161.28   14.90
  -3  -1 -10  172.98   17.30
  -3  -1 -10  170.98   18.70
  -3   1 -10  176.28   14.70
  -3   1 -10  158.88   16.50
  -3   1 -10  162.88   20.10
  -4  -1 -10   65.09   11.00
  -4  -1 -10   68.29   11.50
  -4   1 -10   68.59   11.10
  -4   1 -10   95.39   11.90
   8  -2 -10  251.87   28.10
  -8  -2  10  193.78   12.60
   8  -2 -10  230.28   25.40
  -8   2  10  219.98   14.70
   8   2 -10  182.48   23.70
   7  -2 -10  105.59   18.20
   7  -2 -10  136.39   20.70
  -7   2  10  126.09    9.30
   7   2 -10   80.29   17.50
   7   2 -10  113.49   18.90
   6  -2 -10  201.48   22.10
   6  -2 -10  163.98   22.80
   6   2 -10  183.38   22.60
   6   2 -10  161.38   20.80
   5  -2 -10  519.35   35.90
   5  -2 -10  488.25   36.70
   5   2 -10  472.05   35.60
   4  -2 -10  371.86   30.00
   4  -2 -10  368.46   29.00
   4   2 -10  358.26   28.50
   3  -2 -10  958.00   57.99
   3  -2 -10  992.10   58.79
   3   2 -10 1067.79   58.19
   2  -2 -10  446.06   30.10
   2  -2 -10  437.26   30.80
  -2   2  10  377.96   29.90
   1  -2 -10  509.75   34.50
   1  -2 -10  535.65   27.60
   1  -2 -10  544.35   27.50
   1  -2 -10  563.34   36.50
  -1   2  10  587.04   33.80
   1   2 -10  653.23   47.10
   0  -2 -10   72.69   12.20
   0  -2 -10   61.99    6.60
   0  -2 -10   59.79    7.10
   0  -2 -10   62.29   12.30
   0   2 -10   72.09   14.60
   0   2 -10   70.89   12.40
  -1  -2 -10  410.96   23.20
  -1  -2 -10  453.25   30.40
  -1  -2 -10  410.66   23.70
  -1  -2 -10  424.76   28.30
  -1   2 -10  367.66   29.20
  -1   2 -10  415.86   22.30
  -1   2 -10  392.06   29.50
  -2  -2 -10  421.96   29.60
  -2  -2 -10  407.06   25.00
  -2  -2 -10  381.96   27.60
  -2   2 -10  406.46   31.00
  -2   2 -10  401.86   23.30
  -3  -2 -10   53.99   10.10
  -3  -2 -10   34.80   10.00
  -3   2 -10   44.50   12.70
  -3   2 -10   55.79    8.70
  -3   2 -10   37.50    9.40
   8  -3 -10  240.18   26.40
  -8  -3  10  200.08   14.00
   8  -3 -10  207.28   27.00
   8   3 -10  208.48   24.40
  -8   3  10  220.68   15.70
   8   3 -10  197.08   24.40
   7  -3 -10   75.49   16.80
   7  -3 -10   75.89   16.70
   7   3 -10   73.89   16.90
   6  -3 -10   79.29   15.80
   6  -3 -10   83.09    7.00
   6  -3 -10   92.29   16.50
   6   3 -10   78.39   16.30
   5  -3 -10   50.69   19.50
   5  -3 -10   46.40    4.80
   5  -3 -10   55.09   13.60
   5   3 -10   54.19   13.60
   4  -3 -10  125.79   17.70
   4  -3 -10  106.99   17.00
   4   3 -10  132.39   17.50
   3  -3 -10  246.98   22.20
   3  -3 -10  218.48   22.10
   3   3 -10  233.38   20.90
   2  -3 -10  398.16   20.90
   2  -3 -10  402.76   20.50
   2  -3 -10  413.76   30.20
   2  -3 -10  373.76   28.80
   2   3 -10  431.76   29.60
  -2   3  10  389.16   26.20
   1  -3 -10  103.79   16.20
   1  -3 -10  106.49   14.30
   1  -3 -10   90.49    8.20
   1  -3 -10   94.09    7.40
  -1   3  10   98.69   12.20
   1   3 -10  101.99   14.80
   0  -3 -10   28.60    5.10
   0  -3 -10   23.80   10.20
   0  -3 -10   30.20    9.20
   0   3 -10   28.30   10.60
  -1  -3 -10   38.20   11.00
  -1  -3 -10   37.20    7.20
  -1  -3 -10   43.90    9.20
  -1   3 -10   34.30   10.40
  -1   3 -10   39.20    5.40
  -2  -3 -10   26.30    7.40
  -2  -3 -10   18.00    9.00
  -2  -3 -10   27.70    8.50
  -2   3 -10   22.20    5.80
  -2   3 -10   20.30    9.00
  -2   3 -10   25.50   11.20
  -3  -3 -10   57.29   13.10
  -3  -3 -10   64.59   11.00
  -3  -3 -10   39.20   10.50
  -3   3 -10   55.99    8.60
  -3   3 -10   60.09   13.70
   7  -4 -10  116.39   19.70
   7  -4 -10  123.89   21.60
   7   4 -10  115.39   18.70
  -7   4  10  148.09   11.80
   6  -4 -10  195.78   13.10
   6  -4 -10  247.58   25.20
   6  -4 -10  211.18   24.70
  -6   4  10  202.98   17.10
   6   4 -10  241.18   24.90
   5  -4 -10    9.70   10.50
   5  -4 -10   12.80   10.80
   5  -4 -10   15.40    3.80
   5   4 -10   20.80   10.80
   4  -4 -10  144.49   17.40
   4  -4 -10  150.38   19.70
   4  -4 -10  145.39    9.60
   4   4 -10  150.78   19.40
   3  -4 -10  184.18   11.40
   3  -4 -10  199.28   19.70
   3  -4 -10  176.78   19.50
   3   4 -10  211.48   19.80
  -3   4  10  185.68   16.80
   2  -4 -10  324.77   27.30
   2  -4 -10  316.07   18.30
   2  -4 -10  317.17   25.80
   2   4 -10  369.16   27.20
  -2   4  10  372.66   23.30
   1  -4 -10  202.38   19.50
   1  -4 -10  241.08   14.40
   1  -4 -10  251.57   22.90
   1   4 -10  249.48   21.90
   0  -4 -10  349.96   27.20
   0  -4 -10  289.57   20.20
   0  -4 -10  341.77   23.30
   0  -4 -10  345.87   19.60
   0   4 -10  335.67   26.80
  -1  -4 -10  193.18   16.40
  -1  -4 -10  233.48   21.40
  -1  -4 -10  225.68   17.60
  -1  -4 -10  235.18   15.80
  -1   4 -10  205.38   20.70
  -1   4 -10  219.98   13.70
  -2  -4 -10  106.69   12.10
  -2  -4 -10   96.99   12.10
  -2   4 -10   90.39   16.00
  -2   4 -10   85.39   10.10
  -3  -4 -10   18.30    9.20
  -3  -4 -10   22.00    7.20
  -3  -4 -10   11.20    7.50
  -3   4 -10   15.90    8.30
  -3   4 -10   16.00    6.90
  -3   4 -10   31.70   12.40
   7  -5 -10  506.15   39.90
   7  -5 -10  572.74   40.80
   7   5 -10  490.35   38.10
  -7   5  10  468.55   28.10
   6  -5 -10   25.30   12.40
   6  -5 -10   32.10    9.00
   6  -5 -10   36.20   13.10
   6   5 -10   42.90   13.80
  -6   5  10   30.70    6.00
   5  -5 -10  405.66   22.50
   5  -5 -10  411.46   32.80
   5  -5 -10  396.26   31.30
   5   5 -10  405.56   31.80
   4  -5 -10    6.30    8.40
   4  -5 -10   -1.30    9.80
   4  -5 -10    0.00    3.80
   4   5 -10   -1.10    9.10
   3  -5 -10  159.78   18.70
   3  -5 -10  127.39    9.90
   3  -5 -10  149.19   15.90
  -3   5  10  123.59   13.50
   3   5 -10  136.99   17.80
   2  -5 -10  348.67   28.10
   2  -5 -10  307.07   18.80
   2  -5 -10  303.47   23.00
  -2   5  10  348.57   22.30
   2   5 -10  374.06   27.20
   1  -5 -10  260.07   19.10
   1  -5 -10  289.17   24.70
   1  -5 -10  243.58   15.70
   1   5 -10  223.28   22.20
   0  -5 -10  268.87   20.10
   0  -5 -10  311.47   26.40
   0  -5 -10  305.57   19.00
   0   5 -10  341.47   26.70
   0   5 -10  302.67   16.00
  -1  -5 -10  195.98   17.10
  -1  -5 -10  240.98   16.60
  -1   5 -10  298.67   24.80
  -2  -5 -10   91.79   14.40
  -2  -5 -10  100.69   10.00
  -2  -5 -10  103.39   16.70
  -2   5 -10  112.19   10.70
  -2   5 -10   91.69   17.20
  -3  -5 -10   99.99   16.00
  -3  -5 -10   75.89   12.90
  -3   5 -10  106.19   11.80
   7  -6 -10   50.19   17.60
   7  -6 -10   73.59   16.60
  -7   6  10   59.19    8.50
   7   6 -10   48.90   14.90
   6  -6 -10  639.84   44.30
   6  -6 -10  546.15   40.10
   6   6 -10  622.64   43.40
  -6   6  10  586.44   32.50
   5  -6 -10   98.79   14.70
   5  -6 -10   62.19   15.50
   5  -6 -10   75.39    8.90
   5   6 -10   62.89   14.40
   4  -6 -10   26.00    6.10
   4  -6 -10   32.20    9.70
   4  -6 -10   19.90   10.90
   4   6 -10   26.20   10.00
   3  -6 -10  122.79   18.20
   3  -6 -10  105.19   13.30
   3  -6 -10  110.79    9.90
   3   6 -10  145.49   18.00
  -3   6  10  121.99   12.80
   2  -6 -10  104.59   16.70
   2  -6 -10  124.19   14.70
   2  -6 -10  105.69   11.90
   2   6 -10  130.59   17.30
  -2   6  10  158.08   12.90
   1  -6 -10  372.86   23.80
   1  -6 -10  396.36   23.70
   1  -6 -10  456.75   33.30
   1   6 -10  472.45   31.80
   0  -6 -10  415.66   24.10
   0   6 -10  452.45   23.70
   0   6 -10  567.14   35.30
  -1  -6 -10   36.60   12.90
  -1   6 -10   48.70   14.10
  -1   6 -10   30.10    5.60
  -2  -6 -10   23.20    8.50
  -2  -6 -10   55.59   12.60
  -2   6 -10   36.80   14.00
  -2   6 -10   67.09    8.20
   6   7 -10   92.79   17.30
  -6   7  10   71.59    9.20
   5  -7 -10   35.90   13.70
   5   7 -10   73.49   14.00
   4  -7 -10   42.70   14.90
   4  -7 -10   51.99    9.90
   4  -7 -10   40.30   11.50
  -4   7  10   18.00    9.10
   4   7 -10   52.89   13.30
   3  -7 -10   16.60    5.60
   3  -7 -10    9.80    5.70
   3  -7 -10    9.90   10.80
  -3   7  10    4.00    6.40
   3   7 -10   12.00    9.00
   2  -7 -10   18.40   11.80
  -2   7  10    1.70    4.90
   2   7 -10   13.70    8.40
   1  -7 -10   46.00   13.90
   1   7 -10   89.29   15.30
   0  -7 -10   55.39   15.10
   0   7 -10   53.99    6.40
   0   7 -10   54.99   13.50
  -1  -7 -10   25.40   11.80
  -1   7 -10   30.20   19.40
  -1   7 -10   25.00    5.70
   5  -8 -10  197.88   24.90
   5   8 -10  212.88   23.50
   4  -8 -10   47.60   24.90
   3  -8 -10   65.29   16.50
   3   8 -10   67.29   14.20
   2  -8 -10  200.98   24.30
   2   8 -10  187.68   21.60
   1  -8 -10  221.98   25.10
   1   8 -10  219.68   23.50
   0  -8 -10   94.59   18.20
   0   8 -10   85.19   16.00
   0   8 -10  114.59    9.30
  -1  -8 -10   35.50   14.00
  -1   8 -10   47.80   14.10
  -1   8 -10   57.69    7.60
   4   9 -10  211.78   23.50
   3  -9 -10   60.19   16.90
   3   9 -10   70.79   14.50
   2   9 -10  212.18   23.00
   1  -9 -10   27.30   14.60
   1   9 -10   38.70   12.30
   7   0 -11   69.09   15.60
   7   0 -11   57.39   15.10
   6   0 -11    7.80   10.50
   6   0 -11   -0.80    8.70
   5   0 -11   36.70   12.80
   5   0 -11   35.80   11.80
   4   0 -11   -3.10    8.90
   4   0 -11    4.10    9.00
   3   0 -11   35.50   10.80
   3   0 -11   52.29   12.80
   2   0 -11  363.56   28.00
   2   0 -11  339.47   27.60
   1   0 -11  273.37   24.10
   0   0 -11   21.50    9.80
   0   0 -11   22.60   11.50
  -1   0 -11   22.90    9.80
  -1   0 -11   23.40    9.90
  -1   0 -11   31.30    5.20
  -1   0 -11   21.60    4.60
  -2   0 -11    7.00    7.90
  -2   0 -11    5.60    5.50
  -2   0 -11   -0.70    8.10
   7  -1 -11   16.50   12.10
   7  -1 -11    7.60   11.80
   7   1 -11   38.20   14.50
   7   1 -11   14.80   11.80
   6  -1 -11   10.00   11.60
   6  -1 -11   19.70   11.70
   6   1 -11   13.50   11.30
   6   1 -11    9.60   12.00
   5  -1 -11  107.49   19.10
   5  -1 -11  131.79   18.90
   5   1 -11  150.28   20.20
   5   1 -11  134.59   20.00
   4  -1 -11  649.93   42.60
   4  -1 -11  549.74   40.10
   4   1 -11  594.94   40.30
   4   1 -11  629.34   41.60
   3  -1 -11  481.85   35.10
   3   1 -11  494.45   34.70
   3   1 -11  482.55   34.90
   2  -1 -11  102.39   16.50
   2  -1 -11   97.79   15.10
   2   1 -11   97.69   15.50
   2   1 -11   95.39   15.00
   1  -1 -11  174.48   18.10
   1  -1 -11  181.38   19.60
   1   1 -11  139.99   17.90
   1   1 -11  146.49   18.60
   0  -1 -11   56.39    5.20
   0  -1 -11   55.29   12.40
   0  -1 -11   56.69    5.50
   0  -1 -11   81.49   13.70
   0   1 -11   79.89   14.50
   0   1 -11   60.19   12.50
  -1  -1 -11  189.58   19.90
  -1  -1 -11  185.58   20.00
  -1  -1 -11  171.18   12.70
  -1   1 -11  179.48   19.20
  -1   1 -11  206.48   21.50
  -1   1 -11  195.88   11.90
  -2  -1 -11   73.79   13.80
  -2  -1 -11   81.69   13.90
  -2  -1 -11   90.99   10.50
  -2   1 -11   85.79    9.50
  -2   1 -11   71.79   14.30
  -2   1 -11   79.79   13.70
   7  -2 -11  159.08   21.90
   7  -2 -11  143.19   22.50
   7   2 -11  122.09   24.10
   7   2 -11  126.99   20.60
   6  -2 -11  204.08   25.10
   6  -2 -11  200.48   23.20
   6   2 -11  234.48   26.10
   6   2 -11  186.98   23.30
   5  -2 -11  114.29   17.70
   5  -2 -11  115.29   18.90
   5   2 -11   82.19   16.20
   5   2 -11   99.59   18.30
   4  -2 -11   28.50   11.20
   4  -2 -11   16.90    9.70
   4   2 -11   27.00   12.10
   4   2 -11   14.90   10.50
   3  -2 -11  203.28   22.00
   3  -2 -11  212.88   22.30
   3   2 -11  226.38   22.10
   3   2 -11  170.18   20.70
   2  -2 -11  537.25   35.90
   2  -2 -11  518.45   35.00
   2   2 -11  448.56   34.20
   2   2 -11  494.15   34.60
   1  -2 -11   16.80   10.10
   1  -2 -11   18.90    9.10
   1   2 -11   21.80    9.70
   1   2 -11   18.90    9.90
   0  -2 -11  532.05   27.70
   0  -2 -11  540.85   35.00
   0  -2 -11  535.25   28.00
   0  -2 -11  560.64   37.40
   0   2 -11  499.85   36.20
   0   2 -11  579.94   37.30
  -1  -2 -11    9.60    8.70
  -1  -2 -11   -4.20    7.20
  -1  -2 -11    3.00    4.90
  -1   2 -11    4.80    8.30
  -1   2 -11    5.20    9.60
  -1   2 -11    7.60    3.50
  -2  -2 -11   65.29    9.40
  -2  -2 -11   78.69   13.50
  -2  -2 -11   82.19   14.20
  -2   2 -11   59.69   12.00
  -2   2 -11   84.59   16.00
  -2   2 -11   74.09    8.90
   7  -3 -11  354.36   38.90
   7  -3 -11  263.77   29.60
   7   3 -11  271.07   29.10
   6  -3 -11  211.68   24.50
   6  -3 -11  217.98   24.90
   6   3 -11  224.78   24.30
   5  -3 -11   15.70   10.50
   5  -3 -11   21.30   10.90
   5   3 -11   11.00   10.80
   4  -3 -11   91.19   16.80
   4   3 -11   94.29   16.60
   3  -3 -11   56.49   13.30
   3  -3 -11   57.59   14.00
   3   3 -11   56.19   13.10
   2  -3 -11  136.79   18.00
   2  -3 -11  158.18   20.40
   2   3 -11  163.58   19.70
   1  -3 -11  391.86   32.50
   1  -3 -11  473.25   31.60
   1  -3 -11  442.16   23.50
   1   3 -11  517.25   34.00
   0  -3 -11  134.89   18.80
   0  -3 -11  135.29   15.80
   0  -3 -11  138.79   10.20
   0   3 -11  128.29   17.60
   0   3 -11  135.39   17.80
  -1  -3 -11   20.30    9.80
  -1  -3 -11    5.60    7.30
  -1  -3 -11   12.80    6.20
  -1   3 -11   34.30   12.00
  -1   3 -11    7.90    3.70
  -1   3 -11   22.30    9.70
  -2  -3 -11  110.19   14.60
  -2  -3 -11  110.49   16.30
  -2  -3 -11  101.89   12.30
  -2   3 -11  123.29   16.30
  -2   3 -11  120.29   18.40
  -2   3 -11  128.69   10.80
   6  -4 -11   40.10   13.50
   6  -4 -11   29.90   12.30
   5  -4 -11  196.38   22.60
   5  -4 -11  186.88   12.00
   5  -4 -11  220.58   24.30
   5   4 -11  188.68   21.60
   4  -4 -11  100.49   16.40
   4  -4 -11  108.19   17.50
   4   4 -11   98.59   16.40
   3  -4 -11  275.77   14.80
   3  -4 -11  297.37   27.30
   3  -4 -11  287.27   24.00
   3   4 -11  268.87   25.50
   2  -4 -11   43.70   12.80
   2  -4 -11   35.40   10.10
   2  -4 -11   41.30    5.30
  -2   4  11   50.99    9.90
   2   4 -11   33.70   10.70
   1  -4 -11    3.50    9.70
   1  -4 -11    8.10    3.90
   1  -4 -11   12.10    4.70
   1  -4 -11   14.70    7.20
   1   4 -11   20.90   10.50
   0  -4 -11    9.30    5.70
   0  -4 -11   20.40    5.70
   0  -4 -11   17.30    8.10
   0  -4 -11    8.90    9.50
   0   4 -11   17.60   10.40
  -1  -4 -11  221.58   18.80
  -1  -4 -11  220.18   23.30
  -1  -4 -11  233.08   17.50
  -1   4 -11  250.67   14.10
  -1   4 -11  247.78   24.50
  -2  -4 -11  105.39   12.60
  -2   4 -11  106.39   15.60
  -2   4 -11   88.39   10.00
   6  -5 -11  440.86   35.00
   6  -5 -11  444.36   39.40
   6   5 -11  420.76   34.40
   5  -5 -11  122.89   17.70
   5  -5 -11  123.19   19.80
   5   5 -11   92.39   16.50
   4  -5 -11  228.68   21.60
   4  -5 -11  237.38   24.50
   4   5 -11  209.68   22.80
   3  -5 -11    0.80    3.70
   3  -5 -11    8.60    7.60
   3  -5 -11    2.70    9.40
   3   5 -11   13.70    9.70
   2  -5 -11  318.47   24.40
   2  -5 -11  315.87   19.00
   2  -5 -11  373.26   30.50
  -2   5  11  361.26   23.90
   2   5 -11  360.46   28.90
   1  -5 -11   99.89   16.60
   1  -5 -11   87.19   10.10
   1  -5 -11   91.49   10.50
   1  -5 -11  120.99   13.30
   1   5 -11  126.29   17.80
   0  -5 -11  120.49   13.00
   0  -5 -11  160.88   16.30
   0  -5 -11  136.59   20.00
   0   5 -11  148.29   19.90
  -1  -5 -11   30.40    6.60
  -1  -5 -11    9.60    6.90
  -1  -5 -11    5.10    9.90
  -1   5 -11   15.40    4.20
  -1   5 -11   17.30   10.90
   5  -6 -11  366.76   32.00
   5  -6 -11  323.47   27.50
   5   6 -11  355.86   29.90
   4  -6 -11   53.09   16.60
   4  -6 -11   85.09   13.50
   4   6 -11   91.49   18.70
   3  -6 -11  136.79   20.00
   3  -6 -11  120.89   14.70
  -3   6  11  100.49   13.40
   3   6 -11  150.58   18.30
   2  -6 -11   15.30    6.90
   2  -6 -11   24.60   12.40
  -2   6  11   12.80    9.00
   2   6 -11   13.70   10.90
   1  -6 -11   21.90   11.80
   1  -6 -11   24.30    6.20
   1   6 -11   29.80   12.00
   0  -6 -11   50.29    9.00
   4  -7 -11   63.59   11.10
   4   7 -11   67.89   14.60
   3  -7 -11   13.50    6.10
   3  -7 -11    1.30   10.10
   3   7 -11   -8.60    9.10
   2  -7 -11    1.90   19.10
   2  -7 -11   13.20    5.20
   2   7 -11   16.00   12.20
   1   7 -11  123.69   18.40
   6   0 -12  154.48   23.50
   6   0 -12  112.89   18.90
   5   0 -12    5.40   10.30
   5   0 -12   11.70   12.30
   4   0 -12   10.90   11.80
   4   0 -12    2.50   10.40
   3   0 -12   39.20   11.20
   3   0 -12   71.69   14.40
   2   0 -12  122.89   18.00
   2   0 -12  116.79   17.90
   1   0 -12  148.79   19.30
   1   0 -12  132.19   19.30
   0   0 -12  233.08   23.20
   0   0 -12  234.98   23.60
   6  -1 -12    9.80   10.90
   6  -1 -12   20.80   12.90
   6   1 -12    8.70   10.10
   6   1 -12    9.30   20.20
   5  -1 -12   73.09   17.20
   5   1 -12   72.69   16.50
   4  -1 -12  109.19   18.60
   4  -1 -12  150.78   20.80
   4   1 -12  109.69   18.00
   4   1 -12  117.59   19.50
   3  -1 -12  170.38   21.10
   3  -1 -12  168.58   21.20
   3   1 -12  146.09   19.40
   3   1 -12  180.98   21.80
   2  -1 -12  120.19   18.40
   2  -1 -12  120.59   17.70
   2   1 -12  104.39   17.30
   2   1 -12  117.09   17.70
   1  -1 -12  214.28   22.10
   1  -1 -12  194.08   22.10
   1   1 -12  213.18   21.90
   1   1 -12  174.88   21.00
   0  -1 -12   23.50   11.70
   0  -1 -12   28.60   10.90
   0   1 -12   44.60   13.70
   0   1 -12   37.80   12.00
   6  -2 -12   85.59   17.80
   6  -2 -12   74.29   17.10
   6   2 -12   95.59   19.10
   6   2 -12  104.29   19.10
   5  -2 -12   99.09   19.10
   5  -2 -12   88.19   25.90
   5   2 -12  112.99   20.00
   5   2 -12   90.79   26.80
   4  -2 -12  170.18   22.70
   4  -2 -12  175.68   22.20
   4   2 -12  155.78   21.30
   4   2 -12  166.38   22.00
   3  -2 -12   33.60   11.90
   3  -2 -12   18.00   11.20
   3   2 -12   25.00   10.50
   3   2 -12   37.90   12.70
   2  -2 -12   33.90   13.10
   2  -2 -12   49.50   12.20
   2   2 -12   41.30   12.70
   2   2 -12   37.20   12.40
   1  -2 -12   48.20   13.40
   1   2 -12   49.99   13.50
   1   2 -12   30.30   11.30
   0  -2 -12   10.70   11.00
   0  -2 -12   -7.60    9.20
   0   2 -12   18.00   11.10
   0   2 -12    7.90    9.00
   5  -3 -12  182.38   21.90
   5  -3 -12  160.68   22.40
   5   3 -12  173.88   22.70
   4  -3 -12   79.69   16.10
   4   3 -12   98.09   18.00
   3  -3 -12   90.39   16.00
   3  -3 -12   95.19   17.20
   3   3 -12  102.89   17.60
   2  -3 -12  327.27   27.10
   2  -3 -12  346.67   29.90
   2   3 -12  273.57   26.50
   2   3 -12  311.27   27.60
   1  -3 -12   80.79   14.10
   1  -3 -12   79.29   16.00
   1   3 -12   85.59   15.80
   1   3 -12   62.29   14.10
   0  -3 -12  144.19   17.40
   0  -3 -12  119.69   11.40
   0  -3 -12  122.29   19.50
   0   3 -12  138.39   20.00
   0   3 -12  129.29   18.30
   5  -4 -12  186.88   24.20
   5  -4 -12  160.08   21.80
   5   4 -12  144.89   22.00
   4  -4 -12   33.40   11.30
   4  -4 -12   35.50   13.20
   3  -4 -12  204.78   21.70
   3   4 -12  231.48   23.00
   2  -4 -12   66.19   18.50
   2  -4 -12   99.69   15.60
   2   4 -12   96.59   16.60
   1  -4 -12   50.09   14.30
   1  -4 -12   66.79   12.20
   1  -4 -12   63.29    8.20
   1   4 -12   79.59   15.70
   4  -5 -12  167.98   23.40
   4  -5 -12  198.18   20.20
   4   5 -12  182.88   21.80
   3  -5 -12   14.30   11.90
   3  -5 -12   12.90    9.10
   3   5 -12   14.30   11.20
   2  -5 -12    1.80    6.90
   2  -5 -12    9.50   10.40
   2   5 -12    4.30   10.10
   0   0   0    0.00    0.00

_computing_structure_solution     'SHELXT 2018/2 (Sheldrick, 2018)'
;
_shelx_hkl_checksum   50562
